# Supplementary material for: Dynamic changes in gene-to-gene regulatory networks in response to SARS-CoV-2 infection
Source: Sci Rep. 2021 May 27;11:11241. doi: 10.1038/s41598-021-90556-1 (PMC8160150; doi:10.1038/s41598-021-90556-1)
Supplement: Supplementary file 1 — Supplementary Information 1. [file 41598_2021_90556_MOESM1_ESM.zip › basalnetwork.txt]

Parent	Child
AES	WASH7P
PEX16	WASH7P
ARRDC1	WASH7P
MFSD10	WASH7P
IFI27L2	WASH7P
LSR	LOC729737
TMC4	LOC729737
ADAM28	LOC729737
PRRG2	LOC729737
LPAR2	LOC729737
CRTC1	LOC100133331
SPAG7	LOC100133331
DMPK	LOC100133331
ARHGEF9	LOC100133331
MAST3	LOC100133331
HDAC6	LOC100133331
ULK3	LOC100133331
CUEDC1	LOC100133331
OBSCN	LOC100133331
ANKRD13B	LOC100133331
TP73-AS1	LOC100133331
SP1	LOC100288069
ZMIZ1	LOC100288069
HERC1	LOC100288069
GTF2I	LOC100288069
RALGAPA1	LOC100288069
TSTD2	LOC100288069
MED13L	LOC100288069
KAT6B	LOC100288069
PAN3-AS1	LINC00115
LOC644656	LINC00115
ZNF8	LINC00115
EPM2AIP1	LINC00115
PPM1D	LINC00115
PLD6	LINC00115
LOC284454	LINC00115
FBXL19-AS1	LINC00115
PNN	LINC00115
AKR1C1	SAMD11
IGFBP4	SAMD11
CPLX2	SAMD11
MLPH	SAMD11
DGKZ	NOC2L
BABAM1	NOC2L
PIP5K1C	NOC2L
B4GALT2	NOC2L
SLC39A13	KLHL17
CROCC	KLHL17
TUBGCP6	KLHL17
LZTS2	KLHL17
DGKQ	KLHL17
MAP7D1	PLEKHN1
HOMER3	PLEKHN1
CCDC120	PLEKHN1
TRADD	HES4
C18orf32	HES4
CCNO	HES4
EVA1B	HES4
SFT2D1	HES4
ARHGAP27	HES4
FBXL6	HES4
PHLDA2	HES4
TSPO	HES4
ZNF296	HES4
YDJC	HES4
DVL1	HES4
PLEKHF1	HES4
TYMP	HES4
OGFR	HES4
MREG	HES4
FBXO6	HES4
ZNF503	HES4
IRF7	HES4
RNF126	HES4
OASL	ISG15
HES4	ISG15
ISG20	ISG15
IFIT1	ISG15
IFI6	ISG15
IRF7	ISG15
MROH1	AGRN
SLC25A22	AGRN
TMEM8A	AGRN
SBF1	AGRN
ZDHHC8	AGRN
HIST1H2AE	RNF223
CST6	RNF223
ISL1	RNF223
NUBP2	C1orf159
TBL3	C1orf159
RPS19BP1	C1orf159
FOLR1	MIR429
ERP27	MIR429
HIST1H2BG	MIR429
GPSM3	MIR429
ZNF439	MIR429
FUT1	MIR429
MUC1	MIR429
ZNF493	MIR429
BDNF-AS	MIR429
BATF	MIR429
CYP4X1	MIR429
TMEM25	MIR429
SOWAHB	MIR429
SLC13A5	MIR429
ZNF506	MIR429
C19orf18	MIR429
CDKN2B-AS1	MIR429
LEMD1	TNFRSF18
TMEM45B	TNFRSF18
CST6	TNFRSF18
PAPPA	TNFRSF18
RNF223	TNFRSF18
HCG4	TNFRSF18
TMED3	SDF4
TMED9	SDF4
B4GALT7	SDF4
BCKDK	SDF4
SPINT2	SDF4
TSTA3	SDF4
ANXA11	SDF4
COMT	SDF4
LMF2	SDF4
CC2D1A	SDF4
INF2	B3GALT6
JTB	B3GALT6
RPS2	B3GALT6
STX10	B3GALT6
COMMD5	B3GALT6
GNB2	UBE2J2
SLC39A13	UBE2J2
UBXN6	UBE2J2
FPGS	UBE2J2
GLI4	SCNN1D
ASPSCR1	SCNN1D
FBF1	SCNN1D
QTRT1	SCNN1D
CNFN	SCNN1D
HEXDC	SCNN1D
MZF1	SCNN1D
DPP7	SCNN1D
TMEM259	ACAP3
MFSD10	ACAP3
GSTP1	ACAP3
ZDHHC8	ACAP3
SGSM3	ACAP3
NUDT16L1	PUSL1
SLC25A22	PUSL1
SLC25A39	PUSL1
YDJC	PUSL1
MFSD10	PUSL1
C1orf122	PUSL1
EME2	TAS1R3
MTHFD2L	TAS1R3
FSCN1	TAS1R3
BOP1	TAS1R3
SLC39A13	TAS1R3
DHRS1	TAS1R3
ZNF483	TAS1R3
SH2D5	TAS1R3
TUBB3	TAS1R3
ASAH2B	TAS1R3
B4GALNT4	TAS1R3
ZNF84	TAS1R3
DENND1C	TAS1R3
SRM	TAS1R3
DGKQ	TAS1R3
OIP5-AS1	TAS1R3
C16orf74	TAS1R3
TUBB2A	TAS1R3
SLC30A4	TAS1R3
APC2	TAS1R3
SH3TC1	TAS1R3
NBPF15	TAS1R3
RNF126	TAS1R3
FOXD1	TAS1R3
SLC39A13	DVL1
BCAR1	DVL1
SBF1	DVL1
GAK	DVL1
UBE2J2	DVL1
ZDHHC8	DVL1
PLEC	DVL1
CSPG4	MXRA8
PGAM2	MXRA8
RNF39	MXRA8
ENG	MXRA8
C19orf71	MXRA8
DUOX1	MXRA8
EPN3	MXRA8
ATAD3A	AURKAIP1
UQCR11	AURKAIP1
COPE	AURKAIP1
RABEP2	AURKAIP1
TBL3	AURKAIP1
C1orf122	AURKAIP1
C19orf70	AURKAIP1
FAM193B	CCNL2
FAM160B2	CCNL2
NAT9	CCNL2
LMBR1L	CCNL2
LTBR	CCNL2
MAN2C1	CCNL2
RNF123	CCNL2
MAPK8IP3	CCNL2
CD2BP2	LOC148413
TMUB2	LOC148413
MPI	LOC148413
NIT1	LOC148413
MRPL10	LOC148413
PSMD9	MRPL20
EIF5A	MRPL20
SAMM50	MRPL20
SF3B5	MRPL20
TRAPPC2L	MRPL20
PARK7	MRPL20
CCND2	ANKRD65
SERPINB13	ANKRD65
TMEM54	VWA1
CAMSAP3	VWA1
IGSF8	VWA1
RNASET2	VWA1
PPDPF	VWA1
ARRDC1	VWA1
LMF2	VWA1
ARHGEF16	VWA1
ZNF563	ATAD3C
FAM83F	ATAD3C
RHOD	ATAD3B
ELMO3	ATAD3B
CLTB	ATAD3B
MSLN	ATAD3B
LAD1	ATAD3B
RPUSD1	ATAD3A
TBL3	ATAD3A
DEXI	ATAD3A
DDAH2	TMEM240
MSH5-SAPCD1	TMEM240
VWA7	TMEM240
GCHFR	TMEM240
LOC100134368	TMEM240
SLC2A4RG	TMEM240
PGAP3	TMEM240
HSD17B8	TMEM240
LLGL2	TMEM240
PPIE	SSU72
PSMD13	SSU72
BRK1	SSU72
ARPC3	SSU72
DYNLL1	SSU72
SEC22A	SSU72
C11orf80	SSU72
FBXL15	MIB2
TMEM134	MIB2
TMEM175	MIB2
PWWP2B	MIB2
TBC1D10B	CDK11B
KLC2	CDK11B
SCYL1	CDK11B
GTF2F1	CDK11B
EWSR1	CDK11B
PHRF1	CDK11B
ATG4B	CDK11B
ENTPD4	SLC35E2B
NDUFS2	SLC35E2B
DNAJC14	SLC35E2B
PPP1R9B	SLC35E2B
CMTM4	SLC35E2B
OCRL	SLC35E2B
DEPDC5	SLC35E2B
GBA2	CDK11A
TRIM41	CDK11A
E2F4	CDK11A
NAT9	CDK11A
SCYL1	CDK11A
PCBP1	CDK11A
ZNF335	CDK11A
SPG7	CDK11A
ATP1B3	NADK
TMED4	NADK
ELOVL1	NADK
PIEZO1	NADK
SBF1	NADK
GAK	NADK
ARF1	NADK
CSDE1	GNB1
STK10	GNB1
MAP4	GNB1
DIAPH1	GNB1
ADD1	GNB1
PAK2	GNB1
SUMO3	GNB1
CATSPER2	CALML6
CA11	CALML6
ATG16L2	CALML6
ANKRD24	CALML6
BCAM	CALML6
RNF207	CALML6
PAQR6	CALML6
CYB5D2	CALML6
RPL13A	CALML6
MAMDC4	CALML6
LOC155060	CALML6
VMO1	CALML6
DYRK1B	CALML6
TMEM91	CALML6
TMEM179B	TMEM52
SMPDL3B	TMEM52
SURF1	TMEM52
PIH1D1	TMEM52
PLD3	TMEM52
SLC2A11	TMEM52
TSPAN3	TMEM52
TMEM231	TMEM52
CAPN5	TMEM52
COX6A1	TMEM52
CRIP2	TMEM52
ABCA2	TMEM52
RPL19	TMEM52
TSPAN6	TMEM52
SPAG16	TMEM52
TCTN1	TMEM52
HENMT1	TMEM52
RNF130	TMEM52
CPNE1	TMEM52
NMNAT3	TMEM52
CCR7	GABRD
PILRA	GABRD
VTN	GABRD
APOH	GABRD
DHDDS	PRKCZ
RAB1B	PRKCZ
AP1S1	PRKCZ
ZDHHC3	PRKCZ
IPO13	PRKCZ
NFRKB	SKI
NSMF	SKI
PIAS3	SKI
BAP1	SKI
PWP2	SKI
MID1IP1	SKI
HDDC3	MORN1
PSMG3-AS1	MORN1
DBNDD1	MORN1
HS1BP3	MORN1
TUBG2	LOC100129534
GPR137	LOC100129534
CNPY4	LOC100129534
TP53	LOC100129534
CD99L2	LOC100129534
MED11	LOC100129534
LRRC23	LOC100129534
TMEM143	LOC100129534
SMARCC2	LOC100129534
ARFGAP2	RER1
TRAPPC3	RER1
ARPC3	RER1
EIF3F	RER1
EXOSC7	RER1
PPP1R7	RER1
CAPZB	RER1
TMEM177	PEX10
AIMP2	PEX10
RCC1	PEX10
POLR3H	PEX10
CCDC86	PEX10
INO80E	PEX10
PTGES2	PEX10
TRAF7	PEX10
S100A2	PLCH2
PIAS4	PANK4
NFRKB	PANK4
GATAD2A	PANK4
GAK	PANK4
DDA1	PANK4
MAL	HES5
CNTNAP3B	HES5
HOPX	HES5
GPC4	TNFRSF14
DNAJC15	TNFRSF14
ZNF204P	TNFRSF14
PGBD3	FAM213B
CBS	FAM213B
ECE2	FAM213B
EDEM2	FAM213B
ATRIP	FAM213B
PTPRS	FAM213B
NOS1	PRDM16
HEG1	PRDM16
ITPR2	PRDM16
SFRP1	PRDM16
TCF4	PRDM16
ZFP28	PRDM16
CLMP	PRDM16
SLC6A15	PRDM16
CAPG	ARHGEF16
FNDC4	ARHGEF16
ECHDC2	ARHGEF16
BCR	ARHGEF16
TCEA2	MEGF6
CADM4	MEGF6
OBSL1	MEGF6
ABCA2	MEGF6
YPEL1	MEGF6
RRNAD1	MEGF6
IDH2	MEGF6
CAPN1	TPRG1L
RHOC	TPRG1L
MICALL1	TPRG1L
IPO13	TPRG1L
TYK2	WRAP73
ARHGEF1	WRAP73
DDX51	WRAP73
TPCN2	WRAP73
COA4	WRAP73
ZNF598	WRAP73
STK11IP	WRAP73
GSDMB	TP73
ACE	TP73
GPANK1	TP73
TTC39A	TP73
ALPK3	TP73
ORMDL3	TP73
CHKA	TP73
SNTB1	TP73
MEX3A	TP73
EIF4A2	TP73
SORT1	TP73
TMEM184A	TP73
MYH14	TP73
COBL	TP73
RARA	TP73
FRY	TP73
C1orf226	TP73
INHA	TP73
PLXNB2	TP73
CERS4	TP73
PGPEP1	TP73
ALOX5	TP73
VAV3	TP73
CD27-AS1	TP73
TJP3	TP73
PCDHB15	TP73
OSBPL7	TP73
LOC143666	TP73
IDH2	TP73
LOC148413	TP73
PPARA	TP73
MCCC1	TP73
RNF220	TP73-AS1
SEMA4F	TP73-AS1
DOLPP1	TP73-AS1
NAA40	TP73-AS1
NUMA1	TP73-AS1
TM9SF1	TP73-AS1
ANKS6	TP73-AS1
TRADD	SMIM1
ABCD1	SMIM1
SPSB3	SMIM1
B3GALT4	SMIM1
MICALL2	SMIM1
CAPS	SMIM1
PNPLA2	SMIM1
MARCH9	SMIM1
ADCK5	SMIM1
PPDPF	SMIM1
ECHDC2	SMIM1
CCDC61	SMIM1
HDAC10	SMIM1
FCGRT	SMIM1
ARRDC1	SMIM1
C9orf16	SMIM1
YPEL3	SMIM1
VWA1	SMIM1
ELAVL1	LRRC47
DGCR8	LRRC47
STK25	LRRC47
DCTN2	LRRC47
RPAP1	LRRC47
NFRKB	CEP104
ACTR8	CEP104
MAP4	CEP104
AP3D1	CEP104
ADD1	CEP104
PARVA	CEP104
SEC22C	CEP104
KLC1	CEP104
SUMO3	CEP104
RER1	DFFB
AKT1	DFFB
NFATC2IP	DFFB
VPS26B	DFFB
EIF3I	DFFB
ANAPC4	C1orf174
MRPL16	C1orf174
ELAVL1	C1orf174
METTL9	C1orf174
FAM118A	C1orf174
ELMO2	C1orf174
MIR205HG	AJAP1
COPS7A	NPHP4
PACS2	NPHP4
MKS1	NPHP4
ARHGAP1	NPHP4
TBC1D9B	NPHP4
ADAM23	KCNAB2
EPB41L1	KCNAB2
RAB15	KCNAB2
AKR1C3	KCNAB2
ALDH3B1	KCNAB2
TLN2	CHD5
PALD1	CHD5
MYOM3	CHD5
AMIGO2	CHD5
MVB12B	CHD5
LTA4H	RPL22
RPS3	RPL22
RPL5	RPL22
RPL6	RPL22
MRPL32	RPL22
MGST3	RPL22
GUSBP11	RNF207
LENG8	RNF207
AP1G2	RNF207
ERVK13-1	RNF207
AFG3L1P	RNF207
CYTH2	RNF207
OSBPL7	RNF207
PABPC1L	RNF207
RFT1	ICMT
RPA2	ICMT
EIF3B	ICMT
HNRNPM	ICMT
NFS1	ICMT
WIPI2	ICMT
PORCN	GPR153
SERINC2	GPR153
CLTB	GPR153
PLEKHG5	GPR153
LIMK2	GPR153
MMP14	GPR153
ALS2CL	GPR153
ARHGDIA	ACOT7
ACTB	ACOT7
FAM129B	ACOT7
ATP13A2	ACOT7
RPS6KA4	ACOT7
TUBB3	ACOT7
NSG1	HES2
CSTA	HES2
PTHLH	HES2
FAT2	HES2
KLK9	ESPN
KLF8	ESPN
TMPRSS11E	ESPN
LYPD3	ESPN
KLK8	ESPN
ARHGEF4	TNFRSF25
GPR153	TNFRSF25
PLEKHG5	TNFRSF25
GJB2	TNFRSF25
ALS2CL	TNFRSF25
ARHGEF4	PLEKHG5
DUSP7	PLEKHG5
SEMA3F	PLEKHG5
GPR153	PLEKHG5
TNFRSF25	PLEKHG5
PLTP	PLEKHG5
WDR20	NOL9
CRCP	NOL9
HNRNPK	NOL9
SFPQ	NOL9
NCOA5	NOL9
MKRN2	NOL9
FAM193B	ZBTB48
VARS2	ZBTB48
WASH3P	ZBTB48
PTPN23	ZBTB48
RFNG	ZBTB48
TUBGCP6	ZBTB48
DDA1	ZBTB48
MICAL1	ZBTB48
PPP4R1	KLHL21
EHD4	KLHL21
PANX1	KLHL21
ITPKC	KLHL21
ARPC5L	KLHL21
RPL7L1	KLHL21
PTPN1	KLHL21
GORASP1	PHF13
LSM14B	PHF13
ANKLE2	PHF13
HDAC3	PHF13
ZNF783	PHF13
IST1	PHF13
WDR45B	PHF13
URGCP	PHF13
AMFR	PHF13
STX4	THAP3
WDR74	THAP3
CCDC9	THAP3
ZNF282	THAP3
ZNF212	THAP3
RAB24	THAP3
CCDC130	THAP3
LIN37	THAP3
PCBP1	THAP3
RPP38	THAP3
SPG7	THAP3
POLR3A	DNAJC11
WDR1	DNAJC11
PITRM1	DNAJC11
RBM8A	DNAJC11
PSME3	DNAJC11
ESYT1	DNAJC11
NDUFV2	CAMTA1
SNRPD1	CAMTA1
BRK1	CAMTA1
RAC1	CAMTA1
MRPS6	CAMTA1
MRPL22	CAMTA1
FAF1	CAMTA1
UBE2K	VAMP3
PCMT1	VAMP3
LZIC	VAMP3
CASP3	VAMP3
NCBP2	VAMP3
STK24	VAMP3
ZNF436	PER3
PCF11	PER3
MBIP	PER3
ZNF211	PER3
CEP85L	PER3
PLA2G4C	TNFRSF9
IRAK2	TNFRSF9
ANKRD33B	TNFRSF9
FAM110B	TNFRSF9
OXTR	TNFRSF9
GEM	TNFRSF9
TRAF1	TNFRSF9
STC2	TNFRSF9
PLD6	TNFRSF9
TUBGCP2	PARK7
PPIE	PARK7
RPL6	PARK7
QARS	PARK7
PSMD9	PARK7
COMMD9	PARK7
WSB1	ERRFI1
ZNF23	ERRFI1
TNFRSF10B	ERRFI1
ZMYM5	ERRFI1
TSC22D1	ERRFI1
RBAK	ERRFI1
USP53	ERRFI1
ARHGEF25	SLC45A1
TLE6	SLC45A1
SYNGR3	SLC45A1
ABCC3	SLC45A1
APLP1	SLC45A1
RBM6	RERE
LINC00674	RERE
FAF2	RERE
MEF2D	RERE
MAU2	RERE
SRRM2	RERE
SH3BP4	RERE
COPS6	ENO1
EMC3	ENO1
SMARCD2	ENO1
VCP	ENO1
NSFL1C	ENO1
TOR1A	ENO1
DVL1	ENO1-AS1
CAMK1G	ENO1-AS1
RGS20	ENO1-AS1
MTHFD2L	ENO1-AS1
CARD10	ENO1-AS1
SERP1	ENO1-AS1
SPCS3	ENO1-AS1
BOP1	ENO1-AS1
POMP	ENO1-AS1
RABEP2	ENO1-AS1
VKORC1L1	ENO1-AS1
TMEM183A	ENO1-AS1
SLC46A3	ENO1-AS1
GNPNAT1	ENO1-AS1
SNORD101	ENO1-AS1
STARD4	ENO1-AS1
TEKT4P2	ENO1-AS1
SH2D5	ENO1-AS1
TMEM33	ENO1-AS1
MSMO1	ENO1-AS1
PTS	ENO1-AS1
HIC1	ENO1-AS1
SDC1	ENO1-AS1
GPX1	ENO1-AS1
ZNF26	ENO1-AS1
SDF2L1	ENO1-AS1
WNT9A	ENO1-AS1
PPAN	ENO1-AS1
PLIN3	ENO1-AS1
HRAS	ENO1-AS1
OIP5-AS1	ENO1-AS1
GSTO1	ENO1-AS1
METTL25	ENO1-AS1
AP5Z1	ENO1-AS1
MIA2	ENO1-AS1
CA13	ENO1-AS1
SNORA1	ENO1-AS1
RNF126	ENO1-AS1
DAPK3	ENO1-AS1
PLXNB3	SLC2A5
SOX6	SLC2A5
POU2F2	SLC2A5
TEF	SLC2A5
RENBP	SLC2A5
FAM13A-AS1	SLC2A5
HYDIN	SLC2A5
DNAH2	SLC2A5
GRHL3	SLC2A5
RGMA	SLC2A5
MIR4653	SLC2A5
CSRNP3	SLC2A5
POLH	SLC2A5
METTL7A	SLC2A5
ESR1	SLC2A5
DNAH11	SLC2A5
SLC38A4	SLC2A5
ABCA12	SLC2A5
PFKFB4	SLC2A5
ARHGAP30	SLC2A5
TNNI2	SLC2A5
FILIP1L	SLC2A5
SYN1	SLC2A5
PLEKHG3	GPR157
PIK3CD	GPR157
AHNAK2	GPR157
EHD2	GPR157
MLXIP	GPR157
DIP2A	GPR157
HERC2P3	GPR157
HNRNPA1P33	GPR157
RAD54L2	GPR157
USP35	GPR157
SLC6A16	MIR34A
GIGYF1	MIR34A
FLJ16779	MIR34A
PPP1R3E	MIR34A
TCP10L	MIR34A
LOC642361	MIR34A
SEC31B	MIR34A
ZDHHC11	MIR34A
PILRB	MIR34A
P2RY11	MIR34A
STAG3L3	MIR34A
UAP1L1	MIR34A
VAMP1	MIR34A
GOLGA6L4	MIR34A
KCNIP2	MIR34A
LOC100506123	MIR34A
PRCP	H6PD
TP73-AS1	H6PD
RNF216	H6PD
PCBP2	H6PD
SEMA4F	H6PD
COQ5	H6PD
AMFR	H6PD
TEAD2	SPSB1
CEP164	SPSB1
ARHGEF40	SPSB1
NRBP1	SPSB1
TRIM8	SPSB1
NEK3	SPSB1
MYO9B	SPSB1
SMG6	SPSB1
MARK3	SPSB1
BCL9L	SPSB1
EPN2	SPSB1
ZNF710	SPSB1
TEP1	SPSB1
ORC4	SLC25A33
ILKAP	SLC25A33
SNRPE	SLC25A33
PPP2R5A	SLC25A33
MRGBP	SLC25A33
NDUFAF4	SLC25A33
VDAC2	SLC25A33
ITPK1	TMEM201
DAP	TMEM201
ZBTB45	TMEM201
DPH2	TMEM201
TUBB	TMEM201
THAP4	TMEM201
LTBP2	PIK3CD
WDFY2	PIK3CD
RTCA	PIK3CD
BCAR3	PIK3CD
PLEKHO2	PIK3CD
PYGL	PIK3CD
ACTN1	PIK3CD
ZNF710	PIK3CD
NDST1	CLSTN1
MFN2	CLSTN1
GLTP	CLSTN1
RMDN3	CLSTN1
CAP1	CLSTN1
LAMP1	CLSTN1
NIPAL3	CLSTN1
OSTF1	CLSTN1
ADAM15	CTNNBIP1
CYB5R1	CTNNBIP1
DUSP22	CTNNBIP1
ATP13A2	CTNNBIP1
PKP3	CTNNBIP1
PAFAH1B2	LZIC
DCUN1D5	LZIC
PCMT1	LZIC
VAMP3	LZIC
YWHAZ	LZIC
RTTN	LZIC
RMDN3	NMNAT1
TMEM87A	NMNAT1
CLSTN1	NMNAT1
ARHGEF3	NMNAT1
SLC9A1	NMNAT1
HIGD1A	NMNAT1
SPOP	RBP7
FIG4	RBP7
PVR	RBP7
CBX1	RBP7
FBXO7	RBP7
KRT7	RBP7
FBXO25	RBP7
ASB1	RBP7
KCNS3	RBP7
DTNBP1	RBP7
ECE1	RBP7
METTL22	RBP7
ZNF530	RBP7
RAD51B	RBP7
PMEPA1	RBP7
TMEM216	RBP7
CHMP7	RBP7
FAF1	RBP7
SLC1A4	RBP7
IGSF3	UBE4B
ZNF589	UBE4B
ARHGAP1	UBE4B
MTOR	UBE4B
TDP1	UBE4B
EXD2	UBE4B
MTDH	KIF1B
EIF3A	KIF1B
PPFIBP1	KIF1B
SNX19	KIF1B
EIF4G3	KIF1B
ARHGEF12	KIF1B
WDFY3	KIF1B
FNBP1	KIF1B
FADS1	PGD
AKR1C3	PGD
ARRB2	PGD
FTL	PGD
CDC25B	PGD
NQO1	PGD
ORAI2	PGD
G6PD	PGD
WDR90	CORT
RDH5	CORT
SRPK3	CORT
DNAJC9-AS1	CORT
NRIP2	CORT
TUBA3D	CORT
MIR4517	CORT
ASB16	CORT
TUBA4B	CORT
CKMT2	CORT
TSPAN4	CORT
GLYCTK	CORT
SNCB	CORT
RTEL1	CORT
MYH11	CORT
CIRBP-AS1	CORT
DKK1	CORT
EMILIN1	CORT
COMMD4	CORT
SLC26A1	CORT
NINJ2	CORT
ANKRD39	CORT
HGFAC	CORT
DND1	CORT
YBX1	DFFA
SERBP1	DFFA
RCC2	DFFA
ADD1	DFFA
SUMO3	DFFA
ZBTB7A	PEX14
BAP1	PEX14
STAT6	PEX14
GMIP	PEX14
MGAT1	PEX14
TMBIM1	CASZ1
TNKS1BP1	CASZ1
PPP1R13L	CASZ1
BMS1	TARDBP
KIAA0391	TARDBP
CPSF6	TARDBP
AAGAB	TARDBP
KPNB1	TARDBP
NOM1	TARDBP
LILRB3	MASP2
GAPDHS	MASP2
SLC18A2	MASP2
MED16	SRM
SURF2	SRM
TUBB3	SRM
FAM189B	SRM
GAS2L1	SRM
TRAPPC4	SRM
ZFP64	EXOSC10
FLII	EXOSC10
SDHB	EXOSC10
ELAVL1	EXOSC10
TIMMDC1	EXOSC10
NCL	EXOSC10
KDM1A	EXOSC10
SEC16A	MTOR
ZFP64	MTOR
QRICH1	MTOR
IGSF3	MTOR
TECPR2	MTOR
STT3A	MTOR
ZNF142	MTOR
TFCP2	MTOR
HDLBP	MTOR
RFT1	UBIAD1
FLII	UBIAD1
AP2A2	UBIAD1
WDR5	UBIAD1
CIAO1	UBIAD1
CDK16	UBIAD1
PORCN	FBXO2
CLTB	FBXO2
GPR153	FBXO2
FAM160B2	FBXO44
FADS3	FBXO44
LTB4R	FBXO44
LMBR1L	FBXO44
NRBP2	FBXO44
CENPT	FBXO44
CCNL2	FBXO44
SLC26A6	FBXO44
SNAPC4	FBXO44
MAP7D1	FBXO6
HOMER3	FBXO6
R3HDM4	FBXO6
MOB3C	FBXO6
OAF	FBXO6
FHL3	FBXO6
TYMP	FBXO6
MREG	FBXO6
SLC25A28	FBXO6
TRAPPC4	FBXO6
RNASEH2A	MAD2L2
AGPAT2	MAD2L2
PRMT7	MAD2L2
DNPEP	MAD2L2
SNAPC2	MAD2L2
ASB13	MAD2L2
NAGK	AGTRAP
PRDX5	AGTRAP
MPG	AGTRAP
MVP	AGTRAP
ATP6V1F	AGTRAP
ACVR1B	MTHFR
DNAJC14	MTHFR
KDM5C	MTHFR
DCAF8	MTHFR
MAU2	MTHFR
FAM219B	MTHFR
SNX27	MTHFR
TFE3	MTHFR
ZNF746	MTHFR
MNT	MTHFR
MICAL3	MTHFR
ABL1	CLCN6
TRRAP	CLCN6
TFE3	CLCN6
KANSL3	CLCN6
KIAA0556	CLCN6
PFN1	NPPA-AS1
USB1	NPPA-AS1
RRS1	NPPA-AS1
TXN	NPPA-AS1
RANBP3	NPPA-AS1
SCD	NPPA-AS1
FHOD1	NPPA-AS1
NOL12	NPPA-AS1
CYP51A1	NPPA-AS1
SDHB	NPPA-AS1
SLC39A4	NPPA-AS1
ANXA6	NPPA-AS1
FXN	NPPA-AS1
C1QBP	NPPA-AS1
HMGB3	NPPA-AS1
MRPL43	NPPA-AS1
FASN	NPPA-AS1
METTL3	NPPA-AS1
TNFRSF1A	NPPA-AS1
CETN2	NPPA-AS1
NSDHL	NPPA-AS1
COMMD9	NPPA-AS1
MUM1	NPPA-AS1
TCTN3	NPPA-AS1
DAZAP1	NPPA-AS1
ERCC1	NPPA-AS1
ANKRD13B	NPPA-AS1
FAM104B	NPPA-AS1
DTD2	NPPA-AS1
TRAPPC12	NPPA-AS1
LRWD1	NPPA-AS1
INTS10	NPPA-AS1
DBI	NPPA-AS1
PMPCA	NPPA-AS1
SMIM5	NPPA
UPK3B	NPPA
RAPSN	NPPA
CEMP1	NPPA
B4GALNT4	NPPA
SPDYE3	NPPA
CIRBP-AS1	NPPA
SCGB1B2P	NPPA
MIR210	NPPA
ARFGAP2	KIAA2013
TMED9	KIAA2013
PEF1	KIAA2013
SLC10A3	KIAA2013
STK25	KIAA2013
P4HB	PLOD1
CTSZ	PLOD1
PGK1	PLOD1
AK2	PLOD1
NOMO1	PLOD1
DAGLB	PLOD1
ATP6V0E1	PLOD1
PLOD3	PLOD1
TSR2	PLOD1
BCAP31	PLOD1
TNPO2	MFN2
NDST1	MFN2
PPP4R1	MFN2
CAP1	MFN2
EIF4G1	MFN2
BICD2	MFN2
TSPYL1	MFN2
SLAIN2	MFN2
PTPN1	MFN2
GNB2	MIIP
TRABD	MIIP
DOHH	MIIP
FKBP8	MIIP
PIK3AP1	TNFRSF1B
IL4I1	TNFRSF1B
FA2H	TNFRSF1B
TNFRSF11A	TNFRSF1B
RASGRF2	TNFRSF1B
ADAMTS9	TNFRSF1B
SLC35G2	TNFRSF1B
C6orf58	TNFRSF1B
PTPRH	TNFRSF1B
ADM2	TNFRSF1B
SLC12A7	TNFRSF1B
RASGRP1	TNFRSF1B
UBD	TNFRSF1B
LRBA	VPS13D
THRAP3	VPS13D
ZFYVE9	VPS13D
CLASP1	VPS13D
KANK1	VPS13D
VAV2	VPS13D
PBRM1	VPS13D
GLB1L	DHRS3
GAS8	DHRS3
DIABLO	DHRS3
PGPEP1	DHRS3
ZSCAN2	DHRS3
TMPRSS11D	PDPN
MT1L	PDPN
CDH13	PDPN
ARMCX2	PDPN
KRT5	PDPN
ZNF677	PDPN
MIR205HG	PDPN
RASAL2	PRDM2
FBXO3	PRDM2
RBFOX2	PRDM2
RAB3GAP1	PRDM2
FRYL	PRDM2
DLG1	PRDM2
PPP4R1	KAZN
CLSTN1	KAZN
LRRC8A	KAZN
SLAIN2	KAZN
PCGF2	TMEM51-AS1
WIPF2	TMEM51-AS1
SYTL3	TMEM51-AS1
COBL	TMEM51-AS1
ACO2	TMEM51-AS1
ZMIZ2	TMEM51-AS1
HSPG2	TMEM51-AS1
VGLL4	TMEM51-AS1
LAMC1	TMEM51-AS1
STARD3NL	TMEM51
TTI2	TMEM51
RAE1	TMEM51
WWC1	TMEM51
SLAIN1	FHAD1
PLEKHA6	FHAD1
DAPK1	FHAD1
SCN8A	FHAD1
SIRT7	EFHD2
ALKBH5	EFHD2
CTDP1	EFHD2
CDK9	EFHD2
RRAGA	EFHD2
FADD	EFHD2
PMM2	EFHD2
PGS1	EFHD2
RBM19	EFHD2
ASB6	EFHD2
HNRNPL	EFHD2
RAF1	EFHD2
PI4KA	CASP9
AKT2	CASP9
MADD	CASP9
UNK	CASP9
MAN2A2	CASP9
GALNS	CASP9
MYO19	CASP9
LRBA	DNAJC16
CLASP1	DNAJC16
SNX19	DNAJC16
USO1	DNAJC16
SS18	DNAJC16
DYNC1LI2	DNAJC16
MAP3K7	DNAJC16
SARS2	AGMAT
TBCB	AGMAT
PEPD	AGMAT
PHF19	AGMAT
SLC5A6	AGMAT
RGP1	DDI2
OSBPL11	DDI2
SETD7	DDI2
ASXL2	DDI2
ALG11	DDI2
G3BP2	DDI2
EGFR	DDI2
CRYBG3	DDI2
AKAP11	DDI2
SNX30	DDI2
SHPRH	DDI2
NDEL1	RSC1A1
USO1	RSC1A1
MSN	RSC1A1
PBRM1	RSC1A1
TPM4	RSC1A1
ZBTB7A	PLEKHM2
EPS15L1	PLEKHM2
VPS37C	PLEKHM2
MARK2	PLEKHM2
DDA1	PLEKHM2
RNF10	PLEKHM2
MCOLN1	SLC25A34
DEF8	SLC25A34
FAM189B	SLC25A34
PGAP2	SLC25A34
EML3	SLC25A34
KIAA0930	SLC25A34
ARAP3	SLC25A34
NPHP4	SLC25A34
FBLN1	SLC25A34
GLTP	FBLIM1
PTGFRN	FBLIM1
KCNK6	FBLIM1
SH3PXD2A	FBLIM1
RGS12	FBLIM1
TOMM22	UQCRHL
PRDX6	UQCRHL
UQCRH	UQCRHL
RPL23	UQCRHL
ACOT8	UQCRHL
KDELR2	UQCRHL
SNRPC	UQCRHL
NELFE	UQCRHL
XRCC1	FLJ37453
PIGC	FLJ37453
ZNF768	FLJ37453
RSAD1	FLJ37453
DDX11	FLJ37453
CNNM3	FLJ37453
PROSER1	SPEN
EP300	SPEN
ALS2	SPEN
NCOA6	SPEN
CHD8	SPEN
ANKRD17	SPEN
PRRC2C	SPEN
C11orf68	ZBTB17
SNHG12	ZBTB17
PRR14	ZBTB17
AKAP8L	ZBTB17
RNF25	ZBTB17
RELA	ZBTB17
ZNF394	ZBTB17
ZNF335	ZBTB17
PRCC	ZBTB17
CDK11A	ZBTB17
PISD	ZBTB17
RPP38	ZBTB17
ABHD12	FAM131C
ANKMY1	FAM131C
LRRC23	FAM131C
SPATA20	FAM131C
MED10	EPHA2
WSB2	EPHA2
AKIRIN2	EPHA2
HIRA	EPHA2
TTPAL	EPHA2
NIP7	EPHA2
TMEM179B	ARHGEF19
ERP29	ARHGEF19
EHMT2	ARHGEF19
SFI1	ARHGEF19
DHPS	ARHGEF19
UBE3C	FBXO42
KCTD10	FBXO42
KIAA1191	FBXO42
FEM1A	FBXO42
SENP5	FBXO42
SF3B2	SZRD1
RAB35	SZRD1
POLG	SZRD1
KHSRP	SZRD1
TSR2	SZRD1
CDK16	SZRD1
NMT1	SZRD1
WDR1	NECAP2
WSB2	NECAP2
MUL1	NECAP2
PCMT1	NECAP2
YKT6	NECAP2
STX6	NECAP2
RALGPS1	CROCCP3
NINL	CROCCP3
METTL17	CROCCP3
CYP4F3	CROCCP3
COQ6	CROCCP3
CBX8	CROCCP3
ARHGEF10	NBPF1
TRRAP	NBPF1
NIN	NBPF1
ZMYND11	NBPF1
BMPR1A	NBPF1
VPS16	CROCCP2
DMPK	CROCCP2
ULK3	CROCCP2
NEURL4	CROCCP2
NT5C	CROCCP2
TMEM18	CROCCP2
MPP3	CROCCP2
LTBP4	MST1P2
NSUN5P1	MST1P2
CSAD	MST1P2
GSTA4	MST1P2
MAN2C1	MST1P2
MST1	MST1P2
ANKRD24	MST1L
TTC21A	MST1L
RNF207	MST1L
PAQR6	MST1L
SLC9A5	MST1L
AGAP6	MST1L
NEAT1	MST1L
GRTP1	MST1L
ZDHHC11	MST1L
RABL2A	MST1L
E4F1	CROCC
ARHGEF1	CROCC
MAPK12	CROCC
PGAP2	CROCC
IVL	MFAP2
COL8A1	MFAP2
KLK5	MFAP2
RTKN	ATP13A2
MAP7D1	ATP13A2
CAPN1	ATP13A2
ACOT7	ATP13A2
SH3GL1	ATP13A2
PQLC1	ATP13A2
MAPKAPK3	ATP13A2
TUBGCP2	SDHB
RFT1	SDHB
RANBP3	SDHB
PARK7	SDHB
PSMD9	SDHB
QDPR	SDHB
NSFL1C	SDHB
HNRNPM	SDHB
BBS2	PADI2
ZBED1	PADI2
ADSSL1	PADI2
HLCS	PADI2
USP22	PADI2
SETMAR	PADI2
IAH1	PADI2
TCTN2	PADI2
EIF4B	PADI2
ZNF18	PADI2
ADA	PADI2
HAUS4	PADI2
TMEM107	PADI2
PAN2	PADI2
PAQR7	PADI1
NOTCH1	PADI1
SSH3	PADI1
PTGFRN	PADI1
IPO13	PADI1
CELSR2	PADI3
S1PR5	PADI3
STXBP1	PADI3
GNAL	PADI3
UPF3A	PADI3
TMEM98	PADI3
PTTG1IP	RCC2
PABPC4	RCC2
EPHB4	RCC2
SERBP1	RCC2
AP1S1	RCC2
EMC1	RCC2
CAPZB	RCC2
TNRC18	ARHGEF10L
SCAP	ARHGEF10L
PYCR2	ARHGEF10L
TUBGCP6	ARHGEF10L
TSC2	ARHGEF10L
FAM160A2	ARHGEF10L
WDR62	ACTL8
MCM7	ACTL8
MATN2	ACTL8
DIO2	ACTL8
CENPV	ACTL8
DPYSL5	ACTL8
HELLS	ACTL8
PHF19	ACTL8
KHK	ACTL8
MCM4	ACTL8
FAM81A	ACTL8
PCDHGA1	ACTL8
CBLN2	ACTL8
RIMBP3	ACTL8
CBX2	ACTL8
UGDH	ACTL8
TMC5	KLHDC7A
SGK2	KLHDC7A
SLC40A1	KLHDC7A
DAPK1	KLHDC7A
ABCC2	PAX7
F2RL2	PAX7
RSPO3	PAX7
ASNA1	ALDH4A1
FBXL18	ALDH4A1
NBEAL2	ALDH4A1
EPS8L2	ALDH4A1
LZTR1	ALDH4A1
LRRC41	ALDH4A1
GIPC1	ALDH4A1
CHPF2	ALDH4A1
GPC1	ALDH4A1
NCDN	ALDH4A1
MINK1	ALDH4A1
PTPRU	ALDH4A1
DCAF12	IFFO2
POLR3A	IFFO2
ATP2A2	IFFO2
RNF4	IFFO2
TRIM35	IFFO2
TNFAIP1	IFFO2
BICD1	IFFO2
NOM1	IFFO2
CRK	IFFO2
NBAS	UBR4
GIGYF2	UBR4
PRRC2B	UBR4
HUWE1	UBR4
PHF8	UBR4
CREBBP	UBR4
EXT2	EMC1
TMEM43	EMC1
SERBP1	EMC1
TMED10	EMC1
ESYT1	EMC1
KDM1A	EMC1
ZDHHC5	EMC1
SUMO3	EMC1
PPIE	MRTO4
EIF5A	MRTO4
CIAO1	MRTO4
MRPL20	MRTO4
PARK7	MRTO4
MIRLET7D	AKR7L
ANKRD10	AKR7L
LOC646903	AKR7L
ING4	AKR7L
ASGR1	AKR7L
LINC00239	AKR7L
ATP2A1	AKR7L
NANOS1	AKR7L
DICER1-AS1	AKR7L
SPAG8	AKR7L
PER2	AKR7L
MSH5-SAPCD1	AKR7L
TPTE2P5	AKR7L
C2orf15	AKR7L
CSPG5	AKR7L
MAGI2	AKR7L
SEMA4G	AKR7L
LOXL3	AKR7L
CRYM	AKR7L
PBLD	AKR7L
LINC00672	AKR7L
CCDC114	AKR7L
ANXA4	AKR7L
LOC100294145	AKR7L
SAMD13	AKR7L
SFT2D3	AKR7L
PLEKHH2	AKR7L
C11orf71	AKR7L
CAPN12	AKR7L
ZNF34	AKR7L
SMPDL3B	AKR7A3
DDAH2	AKR7A3
CADM4	AKR7A3
RARA	AKR7A3
LRRC36	AKR7A3
HLA-DMA	AKR7A3
TCAP	AKR7A3
PGAP3	AKR7A3
SDC3	LOC100506730
PABPC4	LOC100506730
NUDT9	LOC100506730
HOMEZ	LOC100506730
C6orf203	LOC100506730
BDH2	LOC100506730
RPS25	LOC100506730
UNC45A	AKR7A2
SH3GLB2	AKR7A2
RNPEP	AKR7A2
ATG9A	PQLC2
FAM160B2	PQLC2
FPGS	PQLC2
ATP13A1	PQLC2
OTUB1	PQLC2
PTTG1IP	CAPZB
TRAPPC3	CAPZB
AP2M1	CAPZB
BABAM1	CAPZB
UBA1	CAPZB
RER1	CAPZB
RCC2	CAPZB
ANXA2	CAPZB
UBE2F	MINOS1
MRFAP1	MINOS1
UROD	MINOS1
EXOSC7	MINOS1
ARPC5L	MINOS1
ADPRHL2	NBL1
TRADD	NBL1
ACTL10	NBL1
HES4	NBL1
KLHL21	NBL1
PML	NBL1
C18orf32	NBL1
MEX3D	NBL1
METRNL	NBL1
TMEM191A	NBL1
PROSER2	NBL1
ARHGAP27	NBL1
FBXL6	NBL1
TOR4A	NBL1
PHLDA2	NBL1
BCAR1	NBL1
TSPO	NBL1
ANKRD9	NBL1
SLC35E4	NBL1
TXNDC5	NBL1
KCTD5	NBL1
SBNO2	NBL1
DOHH	NBL1
OVCA2	NBL1
MFSD10	NBL1
FHL3	NBL1
CITED4	NBL1
IRX5	NBL1
PLEKHF1	NBL1
AP5Z1	NBL1
OGFR	NBL1
MREG	NBL1
SOCS1	NBL1
DAPK3	NBL1
FOXD1	NBL1
RAB43	NBL1
PRPF6	TMCO4
DNASE2	TMCO4
TAB1	TMCO4
CDK16	TMCO4
AKIP1	TMCO4
YTHDC1	OTUD3
CRKL	OTUD3
CHMP1B	OTUD3
ZC3H11A	OTUD3
GPBP1L1	OTUD3
ORMDL3	UBXN10
FAM184A	UBXN10
MYL9	UBXN10
LYPD6	UBXN10
TGIF2	UBXN10
FAAH2	UBXN10
DTX4	UBXN10
KIAA1211L	UBXN10
TMEM38A	UBXN10
TTYH1	UBXN10
ZG16B	UBXN10
ZNF850	UBXN10
RAB11FIP1	UBXN10
NPNT	UBXN10
RAPGEF5	UBXN10
HNMT	UBXN10
PTPRB	UBXN10
SEMA6A	UBXN10
TMEM139	UBXN10
ADAP1	UBXN10
TMEM242	CAMK2N1
ADIPOR1	CAMK2N1
SAP18	CAMK2N1
HDAC11	CAMK2N1
GNL2	CAMK2N1
REXO2	CAMK2N1
UPF1	MUL1
WDR1	MUL1
PITHD1	MUL1
LRRC41	MUL1
RIC8A	MUL1
BAP1	MUL1
ESYT1	MUL1
FEM1A	MUL1
RPAP1	MUL1
HOXD4	FAM43B
SLC30A3	FAM43B
FLT4	FAM43B
ETHE1	CDA
ZYX	CDA
STXBP2	CDA
YIPF2	CDA
TMEM189	CDA
LRCH4	CDA
OPA3	PINK1
HIF1AN	PINK1
SRCAP	PINK1
SMARCC2	PINK1
CEP250	PINK1
NUMA1	PINK1
GLG1	DDOST
UQCRH	DDOST
SUMF2	DDOST
RUVBL1	DDOST
MAGED2	DDOST
PRKCSH	DDOST
SRPRB	DDOST
STX1A	KIF17
SPTB	KIF17
EGFL7	KIF17
ITGAE	KIF17
DRG2	KIF17
RAB34	KIF17
CRLS1	KIF17
AVEN	KIF17
MAP1LC3A	KIF17
RNF135	KIF17
MRPS28	KIF17
GRHPR	KIF17
ACTG1	KIF17
ARL4C	KIF17
RUNX3	KIF17
DCAF10	KIF17
HPS1	KIF17
ANAPC2	KIF17
FZD8	KIF17
DSTN	KIF17
RGS20	SH2D5
TUBB6	SH2D5
GAS6	SH2D5
EVA1A	SH2D5
SPHK1	SH2D5
TUBB2A	SH2D5
SH3TC1	SH2D5
TBC1D5	HP1BP3
LINC00674	HP1BP3
GIT2	HP1BP3
GALNT11	HP1BP3
AHCYL1	HP1BP3
FTO	HP1BP3
PHF2	HP1BP3
THRAP3	EIF4G3
CLASP1	EIF4G3
SNX19	EIF4G3
KIF1B	EIF4G3
DNAJC16	EIF4G3
SPG11	EIF4G3
VWA8	EIF4G3
SIK3	EIF4G3
MECP2	ECE1
ARHGAP17	ECE1
ERGIC1	ECE1
UBE2Z	ECE1
LARP4B	ECE1
AMFR	ECE1
RNASE4	LOC100506801
DUSP5P1	LOC100506801
CNTNAP1	LOC100506801
APH1B	LOC100506801
MB	LOC100506801
TTC25	LOC100506801
PPEF1	LOC100506801
AMIGO2	LOC100506801
TUBGCP3	NBPF3
SUGP2	NBPF3
EXOC2	NBPF3
TRAPPC11	NBPF3
DIP2A	NBPF3
CYFIP1	NBPF3
SPOP	ALPL
SERPINA3	ALPL
MALSU1	ALPL
RTKN2	ALPL
CCDC9	ALPL
NFATC1	ALPL
KCNS3	ALPL
CHEK2	ALPL
FRS3	ALPL
IKBKE	ALPL
HAPLN3	ALPL
OSR2	ALPL
ZNF688	ALPL
SOX13	ALPL
LFNG	ALPL
RAB24	ALPL
BAIAP3	ALPL
ACD	ALPL
PDZK1IP1	ALPL
NR4A2	ALPL
CX3CL1	ALPL
UBALD2	ALPL
IRX3	ALPL
CFB	ALPL
PTP4A3	ALPL
AKAP7	ALPL
CD40	ALPL
NOV	ALPL
SMPD2	ALPL
CDKN2C	ALPL
TPRN	ALPL
GALM	RAP1GAP
GALK1	RAP1GAP
FOXRED2	RAP1GAP
THRAP3	USP48
TTC3	USP48
DCAF6	USP48
GORASP2	USP48
UBAP2L	USP48
SS18	USP48
CWC27	USP48
LOC100289511	LDLRAD2
SCNN1B	LDLRAD2
LOC100128398	LDLRAD2
SERHL2	LDLRAD2
A4GALT	LDLRAD2
C10orf95	LDLRAD2
ZRSR2	LDLRAD2
NODAL	LDLRAD2
FANK1	LDLRAD2
ITGBL1	LDLRAD2
MUC4	LDLRAD2
GAL3ST4	LDLRAD2
PLIN4	LDLRAD2
SCN2B	LDLRAD2
ASB14	LDLRAD2
ZNF154	LDLRAD2
LOC100129931	LDLRAD2
ZSCAN31	LDLRAD2
ZRANB2-AS1	LDLRAD2
SRGAP3	LDLRAD2
ANKRD19P	LDLRAD2
CBFA2T3	LDLRAD2
TXNDC17	LDLRAD2
ZNF385A	LDLRAD2
PSKH1	HSPG2
SLC7A6OS	HSPG2
GALNT2	HSPG2
COBL	HSPG2
ACO2	HSPG2
BECN1	HSPG2
TBC1D14	HSPG2
RAB5C	HSPG2
PTPRF	HSPG2
CHST3	HSPG2
VGLL4	HSPG2
CERS6	HSPG2
IGF2R	HSPG2
NOMO2	HSPG2
ATP8B1	HSPG2
VPS52	HSPG2
FBXO17	LINC00339
SCCPDH	LINC00339
C2orf68	LINC00339
CHST10	LINC00339
EPOR	LINC00339
UBE2K	CDC42
WSB2	CDC42
PCMT1	CDC42
NAPG	CDC42
ARPC2	CDC42
CAPZA1	CDC42
STX6	CDC42
NCBP2	CDC42
DDR1	WNT4
CDKN2D	WNT4
MUC1	WNT4
RAPGEFL1	WNT4
SLC2A12	WNT4
SAA2	WNT4
ZG16B	WNT4
SAA1	WNT4
S1PR2	WNT4
LCN2	WNT4
TNFSF13	WNT4
SP1	ZBTB40
HECTD4	ZBTB40
DDX42	ZBTB40
DCAF8	ZBTB40
NSD1	ZBTB40
HNRNPH1	ZBTB40
SRRM2	ZBTB40
GGA3	ZBTB40
KIAA0556	ZBTB40
ECI2	EPHB2
SPECC1	EPHB2
AKNA	EPHB2
NPC1	EPHB2
PACS1	EPHB2
ACO1	EPHB2
SRR	EPHB2
KANSL3	EPHB2
NAP1L4	KDM1A
MTCH2	KDM1A
KARS	KDM1A
ELAVL1	KDM1A
TIMMDC1	KDM1A
CS	KDM1A
SUMO3	KDM1A
MYO1B	LUZP1
BMP2K	LUZP1
GAPVD1	LUZP1
GSK3B	LUZP1
PAQR5	HTR1D
ABCA3	HTR1D
RASSF2	HTR1D
DNM1	HTR1D
DCAF7	HNRNPR
BRCC3	HNRNPR
TRAF3IP1	HNRNPR
PDCD6IP	HNRNPR
R3HDM1	HNRNPR
ZNF326	HNRNPR
NDUFS1	HNRNPR
RPAP3	HNRNPR
CHD2	ZNF436
TET2	ZNF436
RNF6	ZNF436
ZBTB43	ZNF436
CEP85L	ZNF436
AGPAT1	TCEA3
PBX2	TCEA3
CGN	TCEA3
CXCL16	TCEA3
CD27-AS1	TCEA3
HNMT	TCEA3
ICA1	TCEA3
TTC31	ASAP3
AP1G2	ASAP3
FAM219B	ASAP3
AFG3L1P	ASAP3
CUX1	ASAP3
TRIM66	ASAP3
E2F1	E2F2
EME1	E2F2
MANEAL	E2F2
HJURP	E2F2
SAPCD2	E2F2
CEBPA	ID3
MAMDC4	ID3
SGSM2	ID3
TP53I3	ID3
HERC2P2	ID3
POLR1D	RPL11
TMEM242	RPL11
RPS3A	RPL11
CD99	RPL11
MRPS21	RPL11
KXD1	RPL11
MUL1	PITHD1
DCUN1D5	PITHD1
PCMT1	PITHD1
YKT6	PITHD1
COPS4	PITHD1
RHOA	PITHD1
SH3GL1	LYPLA2
UBXN6	LYPLA2
RHOC	LYPLA2
FAM83H	LYPLA2
MGAT1	LYPLA2
ACTR1B	GALE
ATG9A	GALE
CD151	GALE
EMD	GALE
FAM160A2	GALE
AMFR	GALE
COX7A2	HMGCL
CD63	HMGCL
TBC1D22A	HMGCL
RPL5	HMGCL
RPL35A	HMGCL
GPR108	HMGCL
MAN2B1	HMGCL
GNAS	FUCA1
GTF2H5	FUCA1
AIG1	FUCA1
RER1	FUCA1
MYL12B	FUCA1
BACE2	FUCA1
TAF11	FUCA1
LINC00667	FUCA1
ETV3	PNRC2
LAMTOR3	PNRC2
UGCG	PNRC2
ZNF26	PNRC2
DGKH	PNRC2
ZNF84	PNRC2
GPATCH2L	PNRC2
SLC31A2	PNRC2
ZNF101	PNRC2
CDK5R1	PNRC2
CCNG2	PNRC2
FOXD1	PNRC2
FER	PNRC2
MARCH5	SRSF10
CDYL	SRSF10
ARHGEF7	SRSF10
LRRC57	SRSF10
GNPDA2	SRSF10
CTNNB1	SRSF10
BCAS2	SRSF10
TLN2	MYOM3
MORC4	MYOM3
TUBD1	MYOM3
MLH3	MYOM3
CDH2	MYOM3
ASPHD2	IL22RA1
SLC25A37	IL22RA1
MLKL	IL22RA1
ZBTB42	IL22RA1
EXOSC9	IL22RA1
PLAUR	IL22RA1
SRGAP2	IL22RA1
LGMN	IL22RA1
CHEK2	IL22RA1
TMEM92	IL22RA1
CKAP4	IL22RA1
CNP	IL22RA1
SOX13	IL22RA1
SNPH	IL22RA1
CTNNBL1	IL22RA1
NOD1	IL22RA1
TMEM62	IL22RA1
UBALD2	IL22RA1
HDGF	IL22RA1
RNF31	IL22RA1
TRIM14	IL22RA1
CD40	IL22RA1
SLC25A28	IL22RA1
SEMA4B	IL22RA1
HECA	IFNLR1
KCTD5	IFNLR1
IL4R	IFNLR1
PTPN1	IFNLR1
PXDC1	IFNLR1
CEACAM5	GRHL3
GPNMB	GRHL3
TRIM29	GRHL3
CSDE1	STPG1
KDSR	STPG1
PREP	STPG1
GNB1	STPG1
CHMP4C	STPG1
FKBP5	NIPAL3
CYB5R1	NIPAL3
GNAI2	NIPAL3
PTGFRN	NIPAL3
GM2A	NIPAL3
CLSTN1	NIPAL3
OSTF1	NIPAL3
DNAJC4	RCAN3AS
ATXN2L	RCAN3AS
PRPF40B	RCAN3AS
SMOC1	RCAN3AS
ARIH2OS	RCAN3AS
GRAMD4	RCAN3AS
KLHL24	RCAN3AS
MAP3K14-AS1	RCAN3AS
KLC4	RCAN3AS
KIAA1656	RCAN3AS
PLD1	RCAN3AS
FOXD4	RCAN3AS
LOC100507634	RCAN3AS
BACE1-AS	RCAN3AS
BCDIN3D	RCAN3AS
TTLL1	RCAN3AS
LOC100289495	RCAN3AS
FAHD2CP	RCAN3AS
TSGA10	RCAN3AS
VWA7	RCAN3AS
PCGF2	RCAN3AS
LINC00467	RCAN3AS
RARA	RCAN3AS
FOXQ1	RCAN3AS
C7orf31	RCAN3AS
LOC100287015	RCAN3AS
RPL23	RCAN3AS
C6orf48	RCAN3AS
ZMIZ2	RCAN3AS
CAPN5	RCAN3AS
CCDC114	RCAN3AS
KCND1	RCAN3AS
LOC100507564	RCAN3AS
FAM86B3P	RCAN3AS
FBXL20	RCAN3AS
RRNAD1	RCAN3AS
PLA2G6	RCAN3AS
ATAT1	RCAN3AS
NBR2	RCAN3AS
NMNAT3	RCAN3AS
PABPC1L	RCAN3AS
RMDN1	RCAN3
RALB	RCAN3
SYAP1	RCAN3
SLC35F2	RCAN3
SEC22C	RCAN3
ACE	NCMAP
VNN2	NCMAP
RARRES1	NCMAP
PLEKHB1	NCMAP
HMSD	NCMAP
KIF1A	NCMAP
HLA-DMA	NCMAP
MGAT3	NCMAP
TCERG1	SRRM1
ZC3H13	SRRM1
UPF2	SRRM1
PRPF18	SRRM1
DDX24	SRRM1
ANKRD17	SRRM1
PRRC2C	SRRM1
FYTTD1	CLIC4
BROX	CLIC4
OTUD4	CLIC4
YAP1	CLIC4
RBM7	CLIC4
UBA6	CLIC4
INPP5K	RUNX3
STX1A	RUNX3
CRTC3	RUNX3
ULK2	RUNX3
DLG4	RUNX3
OSBPL5	RUNX3
SYDE1	RUNX3
LTBP4	RUNX3
RASA3	RUNX3
FGD1	RUNX3
[truncated: 125,127 more rows]
