# Supplementary material for: Dynamic changes in gene-to-gene regulatory networks in response to SARS-CoV-2 infection
Source: Sci Rep. 2021 May 27;11:11241. doi: 10.1038/s41598-021-90556-1 (PMC8160150; doi:10.1038/s41598-021-90556-1)
Supplement: Supplementary file 2 — Supplementary Information 2. [file 41598_2021_90556_MOESM2_ESM.zip › ECvmatrix_biopsy.txt]

Parent	Child	Series15_HealthyLungBiopsy_2	Series15_HealthyLungBiopsy_1	Series15_COVID19Lung_2	Series15_COVID19Lung_1
OASL	ISG15	8.033262	8.261949	8.576408	8.647525
ISG20	ISG15	-1.505260	0.725547	-0.092823	0.140866
IFIT1	ISG15	-1.403175	-1.534479	2.831479	2.379677
IFI6	ISG15	-1.319856	-1.273396	0.871920	1.013072
IRF7	ISG15	-0.070829	-0.033581	0.051842	0.081370
SLC25A22	AGRN	-0.185284	1.178778	-0.352271	1.521911
TMEM8A	AGRN	0.258552	0.290234	-0.277897	0.055077
TMED9	SDF4	0.564993	1.278301	-0.913363	-1.498513
BCKDK	SDF4	-0.106548	-0.079508	0.130826	-0.023298
SPINT2	SDF4	-0.097105	-0.298435	0.289326	0.022588
ANXA11	SDF4	0.935870	-0.109287	0.029709	-0.059075
LMF2	SDF4	-0.312715	0.105692	0.469190	-0.349599
UQCR11	AURKAIP1	0.636342	0.019642	-0.754349	-0.189068
COPE	AURKAIP1	0.549809	0.447436	-0.845782	0.198121
TBL3	AURKAIP1	-0.781374	-0.502783	0.953523	0.059607
C19orf70	AURKAIP1	0.606894	-0.225738	-0.921629	-0.939120
MAPK8IP3	CCNL2	0.511840	0.378769	-0.694411	0.148497
EIF5A	MRPL20	-0.113203	-0.197871	-0.674333	0.417410
SAMM50	MRPL20	0.660493	0.354086	-0.887075	0.136730
SF3B5	MRPL20	0.324539	0.360726	-0.531154	-0.029449
PARK7	MRPL20	0.347619	0.211437	-0.633883	0.007414
PPIE	SSU72	10.049810	9.993866	9.319603	9.865878
PSMD13	SSU72	0.157157	0.160807	-0.249059	-0.215448
BRK1	SSU72	0.182321	-0.094878	-0.575871	0.076044
ARPC3	SSU72	-0.201046	-0.312641	0.170882	-0.045591
DYNLL1	SSU72	-0.122164	-0.713673	0.411932	0.212590
ATP1B3	NADK	9.109626	8.955747	8.713475	8.171128
ELOVL1	NADK	0.069020	0.186891	-0.345156	0.021083
PIEZO1	NADK	0.357088	0.280001	-0.547185	-0.404250
ARF1	NADK	0.422029	0.517432	-0.567477	-0.754599
CSDE1	GNB1	12.567564	12.209676	10.670008	10.189240
STK10	GNB1	0.098792	1.030213	-1.416351	-0.701647
MAP4	GNB1	0.960731	0.447937	-0.980429	-1.287229
PAK2	GNB1	0.597181	0.377262	-0.139238	-0.441814
SUMO3	GNB1	0.212530	0.032574	-0.058169	-0.326730
GPC4	TNFRSF14	4.509848	2.109286	2.294470	5.420708
LTA4H	RPL22	10.998325	11.317729	11.646434	11.765182
RPS3	RPL22	0.630075	0.705495	-0.952079	-0.510333
RPL5	RPL22	0.753143	0.489932	-0.925832	-1.062998
RPL6	RPL22	0.226467	0.144815	-0.334521	-0.300900
MGST3	RPL22	0.245096	-0.004424	-0.163944	-0.375590
EHD4	KLHL21	1.191406	1.217102	-1.912124	-1.670005
PANX1	KLHL21	0.904584	-0.691524	0.436197	-0.128503
NDUFV2	CAMTA1	8.174372	8.576674	8.135451	7.318624
SNRPD1	CAMTA1	0.097211	0.409302	-0.725869	0.519169
BRK1	CAMTA1	0.292333	-0.144713	-0.457736	0.092786
RAC1	CAMTA1	0.194358	0.037180	0.070533	-0.272968
MRPL22	CAMTA1	0.209014	0.243615	-0.382100	-0.008240
FAF1	CAMTA1	-0.040669	-0.016637	0.054277	-0.006409
PCMT1	VAMP3	0.003678	0.007595	0.012589	-0.021513
NCBP2	VAMP3	0.664009	0.827173	0.162149	-1.067129
STK24	VAMP3	-0.290495	-0.617069	0.447682	0.281213
PPIE	PARK7	0.532944	0.417561	-0.989552	0.153260
RPL6	PARK7	0.875491	0.560409	-1.294967	-1.164176
EMC3	ENO1	0.257246	0.502269	-0.940103	-0.746933
VCP	ENO1	-0.010292	0.894970	-1.132335	-1.480841
NSFL1C	ENO1	-0.150197	-0.156493	0.246948	-0.056137
TOR1A	ENO1	-0.112610	0.002603	0.179772	-0.268058
TEAD2	SPSB1	8.027947	8.454035	9.046892	8.852057
TRIM8	SPSB1	0.291582	-0.839082	-0.367444	0.673080
MARK3	SPSB1	-0.167847	-0.193221	0.174203	0.280413
BCL9L	SPSB1	-0.329727	1.036093	-1.178759	0.123195
TEP1	SPSB1	-0.023047	-0.149651	0.234958	0.130751
GLTP	CLSTN1	0.590894	0.024900	-0.346313	-0.733695
RMDN3	CLSTN1	1.031325	0.496488	-1.470413	-0.902614
CAP1	CLSTN1	0.057176	0.020071	-0.039774	-0.020842
LAMP1	CLSTN1	-0.149570	0.059528	0.200101	-0.028268
OSTF1	CLSTN1	-0.120541	-0.028616	0.154365	0.110768
SPOP	RBP7	3.916977	4.156052	2.186404	1.844539
PVR	RBP7	0.347555	2.977789	-4.903100	-1.318782
FBXO7	RBP7	-0.976536	-0.232395	1.493054	0.596204
KRT7	RBP7	-0.667622	1.760231	-2.820194	-1.065928
CHMP7	RBP7	-1.634606	-0.948984	2.812508	1.322212
FAF1	RBP7	-3.476493	-1.384360	4.448361	-0.511205
EIF3A	KIF1B	0.028334	0.060718	-0.091064	-0.078258
PPFIBP1	KIF1B	-0.151498	0.390792	-0.590208	-0.383245
EIF4G3	KIF1B	0.015423	0.078697	0.148976	-0.193156
WDFY3	KIF1B	-0.977157	-0.253771	0.584401	-0.924448
FNBP1	KIF1B	0.476248	0.520678	-0.774782	-0.273300
FADS1	PGD	12.379632	12.255889	13.580876	10.545773
AKR1C3	PGD	0.049182	0.226198	0.547044	-0.676850
ARRB2	PGD	-0.049431	-0.126653	0.086690	0.109414
FTL	PGD	0.647527	-0.646928	-0.271312	0.707830
NQO1	PGD	0.268643	0.446679	-0.372955	-0.064887
G6PD	PGD	-0.552288	-0.831172	0.115204	0.697414
YBX1	DFFA	9.496248	8.910673	6.803553	6.916437
SERBP1	DFFA	0.375636	1.023425	-0.093016	-1.487994
RCC2	DFFA	0.506781	0.534003	-0.704942	-0.680536
SUMO3	DFFA	-0.869368	-0.130096	0.239012	1.319650
SURF2	SRM	0.442338	-0.380745	-1.859809	1.177154
TRAPPC4	SRM	-0.145562	1.300754	-1.822042	-0.617207
MAP7D1	FBXO6	6.489125	5.655064	7.315900	7.413441
HOMER3	FBXO6	0.356855	0.353712	-0.597858	0.042509
R3HDM4	FBXO6	0.816306	1.114106	0.298172	-0.749161
FHL3	FBXO6	-1.199242	-1.524400	0.230641	0.986544
TYMP	FBXO6	0.192682	0.984381	-1.166703	-0.479181
SLC25A28	FBXO6	-0.863561	-1.173005	-0.678850	0.867990
TRAPPC4	FBXO6	-0.149125	1.314704	-1.827198	-0.625111
DNPEP	MAD2L2	0.596003	0.563159	-0.925371	0.105328
NAGK	AGTRAP	8.135688	7.774721	9.244317	8.698573
PRDX5	AGTRAP	0.564032	-0.015244	-0.901585	-0.462463
MVP	AGTRAP	0.313460	0.116639	-0.527145	-0.111492
ATP6V1F	AGTRAP	-0.359950	-0.343041	0.219500	0.005892
GNB2	MIIP	7.542300	7.014842	6.549431	6.180053
FKBP8	MIIP	0.339745	-0.157233	-0.534690	0.004606
PIK3AP1	TNFRSF1B	1.115334	2.535392	4.455376	3.664879
IL4I1	TNFRSF1B	-0.297605	0.451236	0.029735	0.568023
RASGRF2	TNFRSF1B	0.354009	0.606568	-0.236941	-0.591762
ADAMTS9	TNFRSF1B	0.208368	0.403361	0.392565	0.106982
UBD	TNFRSF1B	0.419658	-0.713618	0.281811	-0.110269
GAS8	DHRS3	0.135960	-0.685508	-0.932311	0.845959
DIABLO	DHRS3	0.132421	-0.518465	0.109256	0.111004
MT1L	PDPN	0.702425	0.855218	0.340741	-0.319325
RRAGA	EFHD2	0.639634	0.460631	-0.880862	0.471700
FADD	EFHD2	0.160127	0.610399	-0.741636	-0.201143
PGS1	EFHD2	-0.066916	0.111485	-0.019647	-0.079515
HNRNPL	EFHD2	-0.858424	-0.242069	0.488379	1.284415
PROSER1	SPEN	9.542619	9.585828	9.350849	9.892972
EP300	SPEN	-1.353109	2.584199	1.937362	-3.481031
ANKRD17	SPEN	-0.365725	-0.698598	0.353195	0.820013
PRRC2C	SPEN	-0.339357	0.525748	-0.543206	-0.402708
C11orf68	ZBTB17	7.666844	7.755279	7.369595	7.757692
PRR14	ZBTB17	0.127286	0.442857	-0.450766	-0.568484
AKAP8L	ZBTB17	0.479153	0.502633	-0.645461	-0.661430
RNF25	ZBTB17	0.736162	0.761093	-1.246117	0.190486
RELA	ZBTB17	-0.115316	0.184446	-0.272301	-0.276404
PRCC	ZBTB17	-0.312357	-0.375024	1.284444	-0.890910
SF3B2	SZRD1	10.067910	10.082765	9.873414	10.024355
RAB35	SZRD1	0.204863	0.061456	-0.330554	0.004651
POLG	SZRD1	0.344975	0.466030	-0.778282	0.013338
KHSRP	SZRD1	-0.280835	-0.396281	0.287320	-0.084875
TSR2	SZRD1	0.940528	-0.196478	-0.948982	-1.432190
CDK16	SZRD1	-0.165601	-0.084169	0.356781	0.112740
NMT1	SZRD1	0.365475	0.486140	-0.461674	-0.675316
WDR1	NECAP2	9.606992	10.237341	7.746609	7.268287
WSB2	NECAP2	0.572600	0.897115	0.199898	-1.307872
PCMT1	NECAP2	-0.183501	-0.363348	-0.580257	0.931319
STX6	NECAP2	-0.379080	0.458206	-0.407872	-0.497572
PARK7	SDHB	0.284168	0.172914	-0.517459	0.005914
QDPR	SDHB	-0.110132	0.188662	0.211731	0.217932
NSFL1C	SDHB	0.120388	0.125523	-0.192321	0.044105
BBS2	PADI2	4.151118	4.849617	5.873612	4.636491
ZBED1	PADI2	-0.972023	0.024971	0.928165	1.590406
IAH1	PADI2	1.561872	0.615203	-2.095448	1.860910
EIF4B	PADI2	-0.802175	0.131783	-0.263206	0.641207
ADA	PADI2	-0.962482	-0.456189	0.673425	0.826841
PTTG1IP	RCC2	10.590839	10.603319	10.342352	10.493207
SERBP1	RCC2	0.347945	0.945637	-0.084932	-1.381997
EMC1	RCC2	0.017219	0.040106	-0.067909	-0.010859
CAPZB	RCC2	0.157598	0.478608	-0.039932	-0.276967
PRRC2B	UBR4	0.274306	0.291685	-0.213407	-0.403500
HUWE1	UBR4	0.073138	0.257648	-0.004173	-0.279862
CREBBP	UBR4	0.076895	0.510635	0.071261	0.008932
EXT2	EMC1	9.573155	9.677160	9.091190	9.196948
TMEM43	EMC1	0.160671	0.349055	0.129022	-0.508155
SERBP1	EMC1	0.346193	0.943436	-0.085741	-1.372091
TMED10	EMC1	-0.810703	-0.087251	0.587162	-0.987525
ZDHHC5	EMC1	-0.092926	0.286840	-0.146410	-0.087055
SUMO3	EMC1	-0.576854	-0.085587	0.159195	0.868872
PPIE	MRTO4	9.615925	9.520217	8.350256	9.301088
EIF5A	MRTO4	-0.344245	-0.486427	-1.667925	0.935723
CIAO1	MRTO4	0.742588	0.454420	-1.243459	0.723559
MRPL20	MRTO4	0.193677	0.153237	-0.296393	0.171531
PARK7	MRTO4	-0.249694	-0.152243	0.458201	-0.005795
PTTG1IP	CAPZB	10.748929	10.755939	10.613223	10.694936
TRAPPC3	CAPZB	0.359035	0.471661	-0.417986	-0.737232
AP2M1	CAPZB	0.794729	0.054019	-0.773544	-1.311583
BABAM1	CAPZB	0.010365	-0.011569	-0.018818	-0.002272
UBA1	CAPZB	-0.424946	0.277909	0.046736	0.157113
RCC2	CAPZB	0.346852	0.365648	-0.474999	-0.458632
ANXA2	CAPZB	-0.048871	0.203926	-0.366938	-0.339030
MRFAP1	MINOS1	0.391162	0.597297	-0.624875	-0.644025
ADIPOR1	CAMK2N1	-0.774955	-0.554086	-0.288210	0.607575
SAP18	CAMK2N1	-0.178161	-0.526341	-0.487826	0.341318
ETHE1	CDA	8.745713	8.706581	7.294271	6.873862
ZYX	CDA	0.605764	-0.747023	-0.252817	-0.096311
STXBP2	CDA	-0.614595	-0.001094	0.918704	-0.497930
YIPF2	CDA	0.439237	-0.612034	0.146896	0.262179
LRCH4	CDA	0.280678	-0.025775	-0.381555	-0.115410
HIF1AN	PINK1	0.718479	0.849432	-1.214372	1.126289
SMARCC2	PINK1	0.314981	-0.273266	-0.205054	-0.400172
NUMA1	PINK1	-0.025105	-0.011894	0.029589	0.017327
UQCRH	DDOST	0.205870	0.125439	-0.217803	-0.217511
RUVBL1	DDOST	0.344020	-0.060586	-0.391807	0.128355
MAGED2	DDOST	0.510155	-0.638124	-0.711301	-0.804037
PRKCSH	DDOST	0.367250	-0.072443	-0.163030	-0.589482
SRPRB	DDOST	0.020340	0.582083	0.173301	-0.638635
LINC00674	HP1BP3	1.163671	0.768913	-1.505706	0.716928
AHCYL1	HP1BP3	0.133594	-0.433053	0.329439	0.534033
FTO	HP1BP3	0.159120	0.282996	0.132201	-0.175776
THRAP3	EIF4G3	9.746405	9.671959	10.098541	9.974860
CLASP1	EIF4G3	0.016287	0.014383	0.249382	-0.197532
KIF1B	EIF4G3	-0.011371	-0.006066	0.009737	0.006011
SIK3	EIF4G3	-0.073260	0.921376	-0.191823	-0.750181
SPOP	ALPL	1.163284	0.940991	2.863352	3.227041
SERPINA3	ALPL	0.592548	0.295753	-0.366475	0.111957
NFATC1	ALPL	1.093399	0.389922	-2.064779	0.089603
IKBKE	ALPL	1.075470	0.638448	1.033623	-0.619899
HAPLN3	ALPL	0.613725	1.149462	0.298947	-0.820268
RAB24	ALPL	-0.068962	-0.398771	0.602752	-0.454252
PDZK1IP1	ALPL	-1.418685	1.500128	0.663708	0.715489
NR4A2	ALPL	1.677643	1.653167	-1.540516	1.198593
CX3CL1	ALPL	1.530471	-0.211286	-0.994944	-0.015479
UBALD2	ALPL	0.072574	-0.632144	-1.852849	1.014106
CFB	ALPL	0.989203	0.072946	-0.385456	-0.890020
CD40	ALPL	1.334848	-0.887168	1.523073	1.628146
GALNT2	HSPG2	0.097360	0.253951	-0.311327	0.034097
COBL	HSPG2	0.576251	0.553725	-1.787849	2.233536
RAB5C	HSPG2	-3.036138	1.950660	0.083695	2.957741
PTPRF	HSPG2	-0.067146	-0.885887	1.329541	0.253110
CERS6	HSPG2	-0.717257	-0.628706	0.452302	0.581485
IGF2R	HSPG2	-0.921643	1.439707	-2.146042	-2.627224
VPS52	HSPG2	-0.007916	0.216370	0.139672	-0.266369
WSB2	CDC42	-0.250429	-0.392366	-0.087766	0.576109
PCMT1	CDC42	0.104179	0.206498	0.329466	-0.526636
ARPC2	CDC42	-1.088672	-0.873968	0.691720	0.768125
CAPZA1	CDC42	-0.626266	-0.426829	0.394671	-0.049021
STX6	CDC42	-0.467111	0.473383	-0.511235	-0.647378
NCBP2	CDC42	-0.309407	-0.385008	-0.076602	0.504095
DCAF7	HNRNPR	10.970827	10.995028	10.878507	10.649841
PDCD6IP	HNRNPR	0.107509	0.290664	-0.447748	-0.412441
R3HDM1	HNRNPR	0.275957	-0.340325	-0.347176	-0.128053
POLR1D	RPL11	12.721975	13.311312	12.251584	12.705469
RPS3A	RPL11	0.772336	0.556410	-0.651753	-1.055282
CD99	RPL11	0.296040	-0.445101	0.034841	-0.056440
MRPS21	RPL11	0.296100	-0.389270	0.683725	-0.730596
KXD1	RPL11	0.649839	0.493729	-0.827388	-0.140977
GNAS	FUCA1	7.733700	7.532353	7.953432	7.898675
MYL12B	FUCA1	-0.698326	0.076869	-0.274740	-0.047819
BACE2	FUCA1	0.552117	0.080400	-0.913073	-0.973693
RALB	RCAN3	-0.104951	-1.141178	0.642314	-0.343963
SYAP1	RCAN3	-0.432763	-0.545477	-0.190232	0.283993
UPF2	SRRM1	0.308880	0.353572	-0.785284	0.716920
DDX24	SRRM1	0.329374	0.812025	-0.019656	-0.990720
ANKRD17	SRRM1	0.262859	0.503358	-0.253188	-0.587757
PRRC2C	SRRM1	0.132512	-0.205054	0.211493	0.157097
FYTTD1	CLIC4	9.347198	9.958007	9.967867	10.058275
OTUD4	CLIC4	-0.170229	0.762809	-1.527709	-1.703874
YAP1	CLIC4	0.188278	0.407661	-0.632256	-0.136330
RBM7	CLIC4	-0.324057	0.795421	-1.440011	-0.238938
CRTC3	RUNX3	-0.440305	-0.174086	0.515381	0.468451
ULK2	RUNX3	-0.164436	-0.034806	0.164764	-0.178486
SYDE1	RUNX3	0.591894	-0.280847	-1.123575	-0.709432
LTBP4	RUNX3	0.059036	-0.034331	-0.073304	-0.069656
SNRPB2	RUNX3	-0.169148	0.489377	-0.652774	-0.470206
PTTG1IP	TMEM50A	10.124169	10.167041	9.302982	9.791373
SLC37A3	TMEM50A	-0.163401	0.139335	-0.226784	0.089520
CKAP4	TMEM50A	-0.663421	0.363119	-0.135467	-0.134931
SYAP1	TMEM50A	-0.536895	-0.673135	-0.239680	0.359722
STAT6	TMEM50A	0.214072	0.219878	-0.806838	-0.642183
SCARB2	TMEM50A	-1.050286	0.415362	0.655611	-0.197659
HMGB1	STMN1	9.907215	9.552399	9.127914	8.811480
HAUS1	STMN1	1.642865	-0.630854	-2.573356	1.280627
PORCN	SH3BGRL3	0.448120	-0.926974	-3.316678	1.880938
SERINC2	SH3BGRL3	-0.306036	0.763381	-0.848919	-0.267983
PSENEN	UBXN11	-1.360131	-1.258463	-0.098207	1.043561
FAM98C	UBXN11	0.523665	-0.439190	-0.470507	0.424331
CCNB1	HMGN2	-0.714017	-0.555334	0.197783	0.612314
CHRAC1	HMGN2	-0.055545	-0.291634	0.198088	0.210620
GLTP	RPS6KA1	9.390967	8.682968	8.909860	8.534052
CLSTN1	RPS6KA1	0.704259	0.048316	-0.738019	-0.846723
RHOC	RPS6KA1	0.730089	0.820577	-0.902097	-0.749236
PROSER1	ARID1A	9.538958	9.512521	9.656054	9.325040
THRAP3	ARID1A	0.285723	0.454465	-0.507869	-0.226943
CLASP1	ARID1A	-0.025918	-0.022863	-0.402924	0.316480
NDUFS2	PIGV	7.169375	7.240413	6.320038	6.247249
AKIP1	PIGV	0.743719	-0.114210	-1.215691	0.171321
NOB1	PIGV	0.038607	0.038590	-0.054655	-0.053711
RAB35	ZDHHC18	1.565614	0.470484	-2.543700	0.037564
TMEM127	ZDHHC18	0.522263	0.364013	-0.321230	-0.295265
NPLOC4	ZDHHC18	-0.388261	-0.301799	0.719640	0.481413
CCT3	NUDC	10.454630	10.543816	8.960638	10.387505
MRPL20	NUDC	0.268395	0.212238	-0.410536	0.237632
CFL1	NUDC	-0.399414	-0.775677	0.328497	0.484588
RAB5B	WDTC1	0.033047	0.022828	0.035161	-0.047517
MAP4	WDTC1	1.080697	0.502424	-1.095342	-1.438089
SMAP2	WDTC1	-0.186953	-1.402838	0.374849	0.563504
SCNN1A	SYTL1	-1.309730	1.424131	-2.481220	1.576025
OAS1	IFI6	5.326357	6.110620	11.579951	11.229681
IFIT1	IFI6	-0.599415	-0.420687	0.587611	0.516033
BATF2	IFI6	0.860648	-0.616834	-1.381678	0.944467
IFI27	IFI6	0.461278	-2.128901	-0.960644	1.973101
MX1	IFI6	0.966770	0.910234	-0.601919	-0.715459
ISG15	IFI6	-1.098834	-0.820790	0.812237	1.326794
IRF7	IFI6	-0.706135	-0.295451	0.425154	0.622285
FYTTD1	STX12	-1.131002	0.328045	0.351788	0.570067
PANX1	STX12	-1.220865	0.941435	-0.587245	0.171354
CAB39	STX12	0.058586	0.069847	-0.033220	-0.127543
WDR82	PPP1R8	0.226012	0.245738	-0.080863	-0.458288
PLRG1	PPP1R8	-0.407089	-0.208986	-0.884634	0.646657
MAPK1	PPP1R8	-0.022549	-0.033096	0.044297	0.033470
SYNCRIP	PPP1R8	-0.038793	-0.075968	0.005753	0.106786
PML	THEMIS2	-0.544646	0.217540	0.491264	1.885984
LMO2	THEMIS2	-0.375595	-1.024185	1.420288	0.175931
IFI44	THEMIS2	-1.001456	-0.202830	1.116302	0.836189
IFITM3	THEMIS2	-0.915973	-1.983453	0.027220	-0.626614
SP110	THEMIS2	-0.327894	-0.425516	0.250796	0.127631
SAMD9L	THEMIS2	-0.117892	-0.056903	0.103518	0.107731
RNF144B	PTAFR	1.431788	-2.533584	2.142746	0.882824
BMS1	DNAJC8	0.529506	0.646334	-0.895254	0.106819
SF3B2	DNAJC8	0.029516	0.036298	-0.058282	0.009756
PSMC2	DNAJC8	-0.052173	0.357432	-0.155191	-0.499591
YWHAE	DNAJC8	-0.080861	-0.042565	0.049528	0.053699
ING4	SNHG3	9.143355	8.833424	7.906450	8.553102
PCGF1	SNHG3	0.008335	0.266028	-0.258796	-0.001803
SRSF6	SNHG3	0.646486	0.690171	0.161835	-0.921207
SRSF1	SNHG3	0.181591	0.297491	0.065869	-0.327011
SNHG16	SNHG3	-0.706048	0.589334	0.753397	0.739197
NDUFS2	RCC1	9.995618	10.098620	8.776120	8.674417
FLOT2	RCC1	0.098614	-0.133894	-0.073076	-0.063377
RUVBL1	RCC1	0.444935	-0.078781	-0.511565	0.167668
DAZAP1	RCC1	0.377051	0.369245	-0.345339	-0.636251
SLC12A4	SNORA16A	-0.068289	-0.048299	0.079943	-0.040226
FADS3	SNORA16A	0.186192	0.450279	-0.593867	-0.017758
RBM3	SNORA16A	-1.359741	-0.245412	0.513419	1.756563
TRMT1	SNORA16A	0.177650	0.139580	-0.206895	0.042602
CCNDBP1	SNORA16A	-0.185862	-0.340181	-0.575160	0.422869
MARK3	SNORA16A	-0.753476	-0.865943	0.770583	1.206697
PYGL	SNORA16A	0.195100	0.186224	-0.164406	0.087960
ACOX3	SNORA16A	0.613016	0.519276	-0.948946	-0.444896
PTTG1IP	TAF12	7.394857	7.374804	7.964945	7.963155
LTA4H	TAF12	0.337570	-0.009885	-0.371331	-0.500630
THOC7	TAF12	1.550718	0.286697	-1.738293	-1.584091
NCSTN	TAF12	-0.670143	-1.194747	0.753365	0.909267
PRKCH	TAF12	0.510154	-0.062608	-0.652151	0.012480
RAB3GAP1	YTHDF2	-0.230159	0.205754	-0.304044	0.125645
NUP50	YTHDF2	-0.094881	0.539316	-0.805252	-0.415197
CDV3	YTHDF2	0.117971	0.318707	-0.460577	-0.326586
SCAF4	SRSF4	9.595261	9.696557	8.738458	9.566602
SRP19	SRSF4	0.161931	0.332843	0.269780	-0.348179
IWS1	SRSF4	-0.007650	-0.065146	0.066922	0.076052
SRSF11	SRSF4	0.381926	0.478507	-0.233911	-0.541502
TMEM69	LAPTM5	2.173312	2.176134	2.098718	2.170390
ZDHHC9	LAPTM5	-0.286757	0.584044	-0.667168	-0.003540
CYR61	LAPTM5	-0.963779	0.823296	-0.561345	0.671898
P4HA2	LAPTM5	1.386446	-1.531852	2.059043	2.350633
NABP1	LAPTM5	1.453198	-1.113749	-1.008735	0.412711
UBE2H	LAPTM5	0.140211	0.435214	-0.441762	-0.647600
SERINC1	LAPTM5	-0.743769	-0.849229	0.256858	2.077334
LCP1	LAPTM5	-0.202055	-0.140061	0.300182	0.298846
ST3GAL1	LAPTM5	-0.094057	-0.278467	0.082666	0.253122
STS	LAPTM5	1.388289	-1.841044	0.827970	-0.340102
FAM222B	LAPTM5	0.969019	2.190309	-0.760076	-1.890846
CPM	LAPTM5	1.559861	-0.394301	-1.691216	0.948496
PLAU	LAPTM5	1.674600	-1.826099	0.590461	1.031615
PAM	LAPTM5	-0.270715	-0.627552	0.826908	0.981706
LAMC1	LAPTM5	-0.082738	1.441857	-1.422760	-0.078196
RAN	SNRNP40	8.296405	8.873635	7.798979	7.409929
DNAJC9	SNRNP40	0.193554	0.087901	-0.323258	0.009756
NUP93	SNRNP40	-0.027204	-0.102767	0.094304	0.157878
NLRP2	SNRNP40	-0.079368	-0.041134	-0.098553	0.083062
XRCC5	SNRNP40	0.530924	-0.210144	-0.142794	0.687286
DKC1	SNRNP40	0.066981	0.505528	-0.629720	-0.157791
ADIPOR1	ZCCHC17	7.740954	7.848411	7.977470	8.404716
ZDHHC3	ZCCHC17	1.354501	0.339073	-0.034731	-1.202116
RAB7A	ZCCHC17	-0.299348	0.075219	0.258925	0.163228
OSTF1	ZCCHC17	0.432898	0.101980	-0.549829	-0.395208
SH3BGRL3	SERINC2	0.003388	0.003710	-0.001274	-0.003136
VAMP8	SERINC2	0.523921	-0.481287	-1.590779	0.123573
EFNB1	SERINC2	0.332102	0.398649	-0.484875	-0.116138
CLDN7	TINAGL1	-1.934531	2.387093	1.832603	1.499063
DBNL	PEF1	1.139155	0.290418	-1.340141	-0.057419
PSMD13	PEF1	0.610379	0.624401	-0.980160	-0.847586
BABAM1	PEF1	0.057673	-0.056358	-0.089384	-0.013084
LSM4	PEF1	0.162059	0.050182	-0.220306	-0.090447
EMG1	PEF1	0.316271	-0.435626	-0.022194	0.607079
STK25	PEF1	-0.507926	-0.197811	0.769641	0.407744
BCAP31	PEF1	0.054995	0.049090	-0.096693	-0.076950
NUDT21	PTP4A2	10.965545	11.540704	10.268107	10.349863
PAIP2	PTP4A2	0.247249	0.601349	0.819469	-0.994478
RAE1	PTP4A2	0.372616	0.626347	-0.928856	-0.355104
ANXA7	KHDRBS1	1.196780	1.330913	-1.954636	-1.572868
GDI2	KHDRBS1	0.023170	0.820692	-0.064514	-1.156140
METTL9	KHDRBS1	-0.698504	-0.742269	0.479391	-0.002410
GRB2	KHDRBS1	0.353496	0.140328	0.059433	-0.600595
ALDH9A1	KHDRBS1	-0.669299	-0.268241	0.293498	1.012958
TMCO1	KHDRBS1	-0.059624	-0.114546	-0.295853	0.462364
SMG7	KPNA6	9.898995	9.597513	9.575333	9.860705
OSBP	KPNA6	-0.206966	0.309138	-0.071093	-0.366093
PHAX	KPNA6	0.283481	0.444543	-0.495198	0.158858
VAPB	KPNA6	0.093270	0.091135	-0.134425	-0.039251
NPC2	EIF3I	10.563290	10.398168	10.813106	10.611511
ACTB	EIF3I	-0.886382	-1.277725	0.662208	0.750003
RRAS	EIF3I	0.143343	-0.092956	-0.244108	-0.283728
PPP1R7	EIF3I	-0.142054	0.072611	0.320491	0.238648
RAB8A	EIF3I	-1.488626	-1.865644	1.159267	0.894673
WIPI2	EIF3I	0.068571	0.044228	-0.508770	0.038018
PTTG1IP	HDAC1	10.511414	10.598115	8.886218	9.845961
TPGS2	HDAC1	-0.052439	0.036421	-0.007813	0.068162
CAMK2G	HDAC1	0.615956	-0.719517	-0.942950	-0.541513
VPS29	HDAC1	-0.101523	-0.553714	0.659577	-0.984125
TANGO2	HDAC1	0.638741	-0.110087	-0.995115	-0.083969
ALAS1	MARCKSL1	0.914602	1.581489	-2.132453	-0.641663
SDF4	MARCKSL1	-0.934901	-0.231749	1.045526	-0.605109
PPP1R11	ZBTB8OS	0.231335	0.131176	-0.158532	0.042076
AK2	ZBTB8OS	-0.024384	0.107150	-0.030973	-0.164787
CLK3	ZBTB8OS	0.238689	0.577816	-0.768165	-0.661081
SUMO1	ZBTB8OS	0.466447	-0.571040	-0.311100	-0.065697
NDUFA12	ZBTB8OS	-0.671651	-0.939465	-0.233283	0.926028
MRPL22	ZBTB8OS	0.212878	0.248800	-0.366725	-0.010661
SNN	KIAA1522	9.138336	11.142376	9.972038	9.183694
CYB5R3	KIAA1522	0.634752	-0.577398	-0.938547	-0.608441
MAN2B2	KIAA1522	-0.019107	0.252971	0.357384	-0.220162
ZDHHC3	KIAA1522	0.667306	0.240385	-0.019955	-0.673712
ZC3HAV1	RNF19B	8.017528	8.035201	8.813860	8.875432
XRN1	RNF19B	0.415905	0.097103	-0.230061	-0.187613
FMR1	RNF19B	0.333420	0.308995	-0.180544	0.182045
ZNFX1	RNF19B	-0.801217	0.713928	0.118668	0.295109
IRF2	RNF19B	0.066649	0.019374	-0.036790	-0.024148
BCL2L13	RNF19B	-0.890099	-1.260283	-0.820010	1.167935
VDAC1	AK2	-0.867196	0.328909	-0.567160	0.560957
KXD1	AK2	0.763598	0.580972	-0.981256	-0.166038
SMS	PHC2	8.433511	9.656367	8.996384	9.137194
FURIN	PHC2	0.125286	-0.006314	-0.256133	0.038997
DDA1	PHC2	0.465229	-0.013496	-0.867229	0.508028
RNF10	PHC2	-0.025499	0.356045	-0.563432	-0.167595
WDR20	SFPQ	11.765930	12.053902	10.279223	11.307008
SET	SFPQ	0.399510	0.487906	-0.291256	-0.672541
HNRNPF	SFPQ	0.068160	0.130502	-0.017821	-0.238451
HNRNPK	SFPQ	0.128915	0.286936	-0.574109	-0.594680
NFYA	ZMYM4	8.743992	9.287070	8.433399	9.183407
RABGAP1	ZMYM4	0.867813	0.537293	-1.217631	0.089024
DNAJC13	ZMYM4	-0.021647	-0.013186	-0.031172	0.022626
NBR1	ZMYM4	0.149685	0.210607	-0.289969	0.004618
AP3B1	ZMYM4	0.631442	-0.162866	-0.068111	-0.410015
ZDHHC9	KIAA0319L	8.727530	9.464161	8.405343	8.964838
UBE3B	KIAA0319L	0.411894	-0.069957	0.343501	-0.617811
TM9SF4	KIAA0319L	-0.079218	-0.181302	-0.069765	0.230455
AP2M1	PSMB2	11.353046	10.578997	9.864307	9.419972
TPGS2	PSMB2	0.581237	-0.270519	0.037229	-0.479943
KARS	PSMB2	-0.161815	0.551656	-0.907014	-0.829639
TPD52L2	PSMB2	0.741992	0.717789	-0.839878	-1.038183
SMG7	AGO3	5.485140	6.566744	6.649973	5.619533
DNAJC13	AGO3	-0.189564	-0.110151	-0.283469	0.191992
RPS6KC1	AGO3	-1.336640	-0.623414	-0.294872	0.934997
ZMYM4	AGO3	-0.644971	0.049564	0.127355	0.454730
MED15	ADPRHL2	-0.537813	-1.252562	0.998966	0.715193
HLA-A	ADPRHL2	-0.566186	-0.036333	0.400353	0.533961
TNKS1BP1	ADPRHL2	0.436677	-0.086128	-0.569065	-0.482931
GRINA	ADPRHL2	-1.083972	-0.499476	-0.928628	0.646756
CAPZB	TRAPPC3	-0.244533	-0.735925	0.061201	0.429764
TAGLN2	TRAPPC3	0.514178	0.182158	-0.873202	-0.304472
BABAM1	TRAPPC3	0.279256	-0.266340	-0.413038	-0.065349
EMG1	TRAPPC3	-0.427266	0.592705	0.028503	-0.815977
HMOX2	MAP7D1	10.129984	10.159699	10.467242	10.367961
HOMER3	MAP7D1	0.828214	0.820874	-1.387077	0.097823
S100A16	MAP7D1	0.109273	0.408865	-0.530253	-0.332721
PLEC	MAP7D1	0.939093	0.559628	-1.172596	-0.090316
HEBP2	MAP7D1	-0.335519	0.056403	0.483259	0.202138
ARID1A	THRAP3	10.917251	11.010979	10.400446	9.984089
UPF2	THRAP3	0.434816	0.498057	-1.100496	1.013023
WDR20	THRAP3	0.353393	0.564787	-0.722917	0.018332
CLASP1	THRAP3	-0.002460	-0.002231	-0.031191	0.027367
SS18	THRAP3	0.216765	0.255586	0.004122	-0.292640
DYNC1I2	THRAP3	0.865225	0.782513	-0.011396	-1.135139
IWS1	THRAP3	-0.036060	-0.308744	0.317084	0.360627
GATA6	STK40	0.431986	-0.332062	1.301868	-0.129176
GTF2B	STK40	-1.089901	-0.459013	0.699517	0.042139
PPP1R3B	STK40	0.191920	0.748869	-0.610629	-0.970040
MAP3K13	STK40	0.552029	0.833206	-0.788058	-0.126613
RRP7A	LSM10	7.952325	8.008939	6.925463	7.182866
HSD17B10	LSM10	0.482923	0.202820	-0.592506	-0.343029
ADRM1	LSM10	1.171152	1.246802	-1.259650	0.306849
CORO1B	LSM10	-0.434632	0.162913	0.503428	0.046190
MRPL28	LSM10	-0.026085	-0.014200	0.024029	0.001642
MRPL40	MRPS15	9.291382	8.895733	9.134129	9.683052
UBL5	MRPS15	-0.673441	-0.667655	-0.650662	0.464867
RPS26	MRPS15	0.467896	-0.273757	-1.158046	0.961338
BABAM1	MRPS15	0.704749	-0.675596	-1.050297	-0.163971
NDUFS5	MRPS15	0.215385	0.129941	-0.238784	-0.091684
CXCL3	ZC3H12A	8.889496	9.777918	9.322370	9.054481
NFKB2	ZC3H12A	-1.096371	0.866517	-0.093816	-0.080026
PIM3	ZC3H12A	0.265173	1.003547	-0.896484	-0.289182
IFNGR2	ZC3H12A	0.079046	-0.275937	-0.280128	0.412865
PRR14	ZC3H12A	0.104420	0.357771	-0.374047	-0.474879
SOCS3	ZC3H12A	0.633802	-0.646837	0.175292	-0.324107
RAB24	ZC3H12A	-0.043440	-0.316974	0.398196	-0.365716
ATF4	ZC3H12A	-0.316279	-0.399697	0.218533	0.407933
GADD45B	ZC3H12A	-0.068246	-0.156439	0.138332	0.059582
CXCL1	ZC3H12A	-1.434538	0.664136	0.313291	0.015602
UBQLN2	C1orf109	7.273170	7.467897	6.989635	5.872741
WDR82	C1orf109	0.572031	0.622213	-0.205125	-1.141454
METAP1	C1orf109	0.130008	0.708861	-1.298477	0.537226
ABI1	MTF1	-0.077873	-0.037660	-0.079080	0.005388
RAB6A	MTF1	0.214226	-0.540400	0.343595	-0.165844
RAB3GAP1	MTF1	-0.545728	0.498599	-0.720757	0.302688
JAG1	MTF1	0.468720	0.541854	-0.625441	-0.779843
BTBD10	MTF1	1.224553	-0.790527	0.574092	0.349541
NVL	SF3A3	9.716471	9.721979	9.540054	9.698279
CHCHD3	SF3A3	0.213293	0.348698	-0.497666	-0.029509
SRP68	SF3A3	0.230766	0.450147	-0.264884	-0.601121
MORF4L1	SF3A3	-0.076215	-0.076961	-0.039323	0.102936
NMT1	SF3A3	0.235974	0.314335	-0.295740	-0.431633
UPP1	FHL3	0.846993	0.937750	-1.249808	-0.161912
MAP7D1	FHL3	-0.027544	0.321477	-0.378507	-0.420595
RPL35A	NDUFS5	10.247816	10.147542	10.709142	10.076896
MRPL40	NDUFS5	-0.046138	0.321949	0.026088	0.004945
UBL5	NDUFS5	-0.408249	-0.404742	-0.394440	0.279134
RPS26	NDUFS5	0.670501	-0.393347	-1.655085	1.378611
NDUFA7	NDUFS5	-0.004823	-0.400661	-0.600679	0.390037
MRPS15	NDUFS5	-0.021694	0.171220	0.319112	-0.234799
SMG7	MACF1	11.040259	11.161687	11.170284	11.057302
TCF20	MACF1	-0.298040	0.505949	-0.710026	-0.045072
PARK7	PPIE	0.398247	0.242158	-0.727003	0.008571
RPL6	PPIE	0.050807	0.032364	-0.073885	-0.066395
TXNL4A	PPIE	0.078251	0.053635	-0.430548	0.276902
CIAO1	PPIE	-0.243688	-0.149361	0.409681	-0.237461
RPL3	PPIE	-0.118888	-0.075483	0.168553	0.154317
RPL10A	PPIE	0.877312	0.512390	-0.895391	-1.196233
CLSTN1	CAP1	0.708835	0.049858	-0.748460	-0.858961
LRRC8A	CAP1	0.538491	0.432992	-0.626900	0.121407
OSTF1	CAP1	0.495205	0.116150	-0.622863	-0.449155
CCT5	PPT1	-0.752184	0.087816	-0.171650	-1.639494
FLOT2	PPT1	0.187262	-0.271277	-0.142313	-0.122406
GANAB	PPT1	0.756647	0.248128	-1.091226	-0.679252
GNPAT	PPT1	1.021203	0.915125	-0.001423	0.896692
GRB2	PPT1	-0.644865	-0.255534	-0.108109	1.094449
CS	PPT1	0.067616	0.120129	0.063102	-0.156715
XRCC5	PPT1	-0.291719	0.242160	0.080387	-0.382832
LRG1	COL9A2	2.273825	-1.189038	1.599834	2.242230
LCN2	COL9A2	1.207124	0.040831	-0.780594	-1.137070
SERPINA1	COL9A2	-0.999013	-0.390656	1.990477	2.299568
ADIPOR1	SMAP2	6.029336	6.477608	6.959340	8.173015
WDTC1	SMAP2	0.553853	-0.045689	-0.882837	-0.829429
TBC1D15	HIVEP3	-0.444540	-0.857737	0.891439	-0.571896
NAMPT	HIVEP3	-0.295252	-0.404380	1.080498	-0.363407
CNNM4	HIVEP3	0.383089	-0.176262	0.546912	-0.355568
RAB3IP	HIVEP3	0.020172	0.248667	-0.296328	0.148190
CYB5R3	YBX1	12.748711	12.296314	12.162364	12.284777
PRKACA	YBX1	-0.518604	0.561948	0.164978	0.046237
FDFT1	YBX1	0.479534	0.625316	-0.124213	-1.461170
DFFA	YBX1	0.234974	0.214260	-0.596704	0.425451
RAB1B	YBX1	0.532098	-0.146675	-0.675107	0.056860
TPGS2	YBX1	0.221134	-0.150977	0.032208	-0.282401
UBE2L3	YBX1	0.541375	0.648848	-0.776107	0.356831
RAB7A	YBX1	-0.730767	0.228700	1.070003	0.625821
TAGLN2	ELOVL1	10.219790	10.181467	10.040539	10.120941
PSMD13	ELOVL1	0.274520	0.280810	-0.445016	-0.384325
PSMD2	ELOVL1	0.207679	0.487124	-0.603566	-0.711279
ARPC1A	ELOVL1	0.324536	0.073684	-0.441109	-0.161991
ARF1	ELOVL1	0.708327	0.868705	-0.952457	-1.266066
FBXO7	MED8	0.089495	0.020462	-0.133160	-0.053321
BRK1	MED8	0.059891	-0.029306	-0.094201	0.018864
SPPL3	MED8	0.070738	0.090003	-0.425939	0.275256
NFE2L1	PTPRF	0.778476	0.118803	-0.672156	-0.958868
GALNT2	PTPRF	0.114349	0.294518	-0.371604	0.041435
CTNNA1	PTPRF	0.199735	0.491980	-0.694389	-0.138622
SH3GL1	IPO13	0.216814	0.374441	-0.540472	-0.166180
LAMP1	IPO13	0.923050	-0.342142	-0.949465	0.119619
SLC25A22	ATP6V0B	-0.000623	0.240003	-0.323249	0.288958
TMEM259	ATP6V0B	-0.118513	-0.064692	0.176809	0.057374
PPP4C	ATP6V0B	0.888247	1.334083	-0.748640	0.175477
AGRN	ATP6V0B	0.357334	0.065067	0.329095	-0.395875
RPL6	RPS8	13.286410	13.130300	12.219150	12.283868
RPL3	RPS8	0.247694	0.156726	-0.345761	-0.316451
ARPC3	RPS8	-0.597573	-0.934840	0.501375	-0.132804
EIF3F	RPS8	-0.022212	0.002946	0.035959	0.015403
C7orf43	PLK3	0.816222	0.886257	-1.453720	1.027589
PCGF3	PLK3	-0.516373	-0.749591	0.856642	0.296200
PPP1R18	PLK3	0.698360	-0.395594	-0.657203	-0.641663
AHCY	HECTD3	8.614697	8.616325	8.564471	8.573937
ACTR1A	HECTD3	-0.338554	-0.277313	0.470376	0.297802
AK1	HECTD3	0.599570	0.364823	-0.757657	-0.032648
PDCD11	HECTD3	0.384310	0.541575	-0.733392	-0.256205
MINK1	HECTD3	0.956521	0.406923	-1.058867	0.027348
TALDO1	PRDX1	13.586720	13.516637	12.267447	11.414661
BANF1	PRDX1	0.103775	-0.148185	0.076652	0.084025
VDAC3	PRDX1	0.079235	-0.595526	0.270910	0.414900
AKR1A1	PRDX1	0.238401	0.200141	-0.303590	0.038354
KEAP1	AKR1A1	0.502313	0.216892	-0.822387	0.209646
FAH	AKR1A1	0.467768	0.666875	-1.073272	0.860458
PRDX1	AKR1A1	-0.009512	0.440164	-0.377840	-0.632506
CTBP1	AKR1A1	-0.062570	-0.011467	0.051228	0.090518
MED19	NASP	9.627136	9.749977	9.734632	9.617653
EIF2AK1	NASP	-0.217226	-0.972235	0.346681	0.735081
DGUOK	NASP	-0.974634	-0.824724	0.613516	0.285644
YTHDF2	TMEM69	8.107120	8.105363	8.085781	8.085274
MARK2	TMEM69	-0.634511	-0.445446	1.191353	-0.923899
ZFAND3	TMEM69	-0.119851	-0.450224	-0.048617	0.663913
OCIAD1	TMEM69	0.157548	-1.547697	-1.377155	0.933744
CLMN	PIK3R3	-1.288493	-0.180707	1.219291	-1.008329
USP54	PIK3R3	0.013317	-0.115052	0.125977	-0.089059
KCNE3	PIK3R3	0.475918	-0.262029	0.627102	0.574823
ARHGDIB	TSPAN1	5.812475	2.920718	11.593037	12.157770
IRF6	TSPAN1	-1.157291	1.720150	-0.980602	0.991989
FXYD3	TSPAN1	-0.717054	-0.540217	-0.715294	0.239610
BCKDK	POMGNT1	0.634056	0.474297	-0.804230	0.141993
OS9	POMGNT1	0.399873	-0.118317	-0.567540	0.192132
KDELR2	POMGNT1	-0.067085	0.297597	-0.330613	0.145479
CDK16	POMGNT1	0.004800	0.002815	-0.013100	-0.003501
UPF1	LRRC41	8.992623	9.023445	9.896841	8.982448
RCC2	LRRC41	0.550401	0.580177	-0.750857	-0.725106
LAMP1	LRRC41	0.478526	-0.188155	-0.620668	0.086626
NDUFB3	UQCRH	11.044586	10.471470	11.578776	9.447675
SDF4	UQCRH	0.456778	0.113079	-0.508896	0.295413
DDOST	UQCRH	0.633014	0.606918	-0.815649	-0.593088
PPIA	UQCRH	0.214265	0.185812	-0.239731	-0.293123
RUVBL1	UQCRH	0.319642	-0.056004	-0.367877	0.119979
SPCS1	UQCRH	0.208365	0.008391	0.037844	-0.277692
SRPRB	UQCRH	0.001485	0.040763	0.012116	-0.044562
PTTG1IP	MKNK1	8.062618	8.097151	7.414411	7.797296
GATAD2A	MKNK1	0.409104	0.600813	0.050902	-0.944589
STAT6	MKNK1	0.637423	0.773578	-1.104797	-0.914919
NFYA	EFCAB14	9.427974	9.809213	9.199158	9.737515
NUP50	EFCAB14	-0.108846	0.624117	-0.944879	-0.485018
MAPK1	EFCAB14	0.103296	0.148161	-0.239536	-0.173194
AP3B1	EFCAB14	-0.012566	0.002367	0.001687	0.003360
TCF20	EFCAB14	0.142087	-0.243542	0.336547	0.022131
OPA1	EFCAB14	0.062626	-0.111533	0.013092	0.170384
SYNCRIP	EFCAB14	-0.015894	-0.031626	0.002780	0.041952
SERPINA3	PDZK1IP1	9.924921	8.413334	5.206367	7.508542
MLF1	PDZK1IP1	-0.554497	-0.831547	-0.926773	0.871867
MLLT6	PDZK1IP1	-0.746866	1.120042	1.761064	-1.716614
HAPLN3	PDZK1IP1	-0.829781	-1.215203	-0.580193	1.755641
STARD3	PDZK1IP1	2.557161	1.721108	-1.309275	-0.107766
CD40	PDZK1IP1	-1.947693	1.307487	-2.224297	-2.378681
LAMP2	CMPK1	-0.273024	-0.211329	0.333284	-0.260970
NARS	CMPK1	-0.820497	0.044302	-0.103016	0.473608
CCDC6	CMPK1	1.105255	0.926905	-1.394958	-0.399523
TOMM22	FAF1	8.904975	8.894450	8.169975	8.542835
SNRPD1	FAF1	0.122511	0.518384	-0.914334	0.657708
FBXO7	FAF1	0.697394	0.143838	-0.933598	-0.392583
XRCC6	FAF1	-0.072728	-0.099346	0.132751	0.139805
ANKH	FAF1	0.403368	0.261594	-0.456795	-0.061013
ASH2L	FAF1	0.351927	0.021972	0.056519	-0.526973
HNRNPF	OSBPL9	0.061272	0.117621	-0.016252	-0.213891
REEP5	TXNDC12	0.276461	0.260987	0.047457	-0.769024
KARS	TXNDC12	-0.160025	0.544035	-0.887575	-0.812698
METTL9	TXNDC12	-0.967850	-1.028267	0.665651	-0.003413
RNF13	BTF3L4	8.291243	8.213055	7.771252	9.546383
ANAPC13	BTF3L4	0.528765	-0.740153	0.565989	0.714412
GGNBP2	BTF3L4	0.723509	1.676373	-1.156622	-0.212100
C1GALT1	BTF3L4	-0.193971	-0.068039	0.126436	-0.152552
CD164	BTF3L4	-1.031521	-0.603018	0.787022	-0.312799
PSMC6	PRPF38A	0.041312	0.934146	0.255296	-0.194624
ZC3H11A	PRPF38A	0.077236	0.548144	-0.802953	-1.014249
DDX50	PRPF38A	-0.270501	-0.414596	0.488492	-0.199792
VPS35	ZYG11B	-0.232684	0.150835	0.419439	-0.752123
API5	ZYG11B	-0.873648	-0.728368	0.574160	-0.316166
RRAS	ECHDC2	-0.391440	0.254825	0.676262	0.787255
IFI27L2	ECHDC2	0.754137	-0.652982	-1.316069	-1.180385
PTTG1IP	SCP2	8.756857	8.674458	10.314539	9.391262
NKIRAS2	MAGOH	0.093814	0.038675	-0.169351	0.000862
IL17RA	MAGOH	-0.027664	-0.156634	-0.362953	0.267262
PTTG1IP	YIPF1	8.204337	8.277068	6.818921	7.641730
CAPZB	YIPF1	-0.460013	-1.406881	0.118401	0.803691
EZR	TMEM59	0.602833	0.542419	-0.502724	-0.822000
MYL12B	TMEM59	-2.179664	-0.498516	1.713693	-1.026732
LAMP2	TMEM59	-1.303047	-0.677658	0.879180	-1.147202
CTNNA1	TMEM59	-0.427709	-1.051966	1.486871	0.296846
SNAP29	MRPL37	8.939908	9.262591	9.348532	9.750619
TPGS2	MRPL37	0.559683	-0.376488	0.079279	-0.700860
KARS	MRPL37	-0.044519	0.153878	-0.262452	-0.239851
RUVBL1	MRPL37	0.180776	-0.030792	-0.216794	0.069171
NUTF2	MRPL37	-0.074199	-0.073907	-0.084642	0.052742
ACAD9	MRPL37	1.050519	0.318010	-1.324552	-0.244576
PRKCD	SSBP3	6.660167	6.531481	6.533755	7.437479
PREP	SSBP3	0.140930	0.758490	-0.899702	-1.137768
OSTF1	SSBP3	0.777388	0.183002	-0.980904	-0.707385
HMOX2	DHCR24	11.557723	11.471669	10.560131	10.850044
GNAI2	DHCR24	1.020323	-1.222898	-0.917367	-0.036458
MCTP2	TACSTD2	-0.071844	-0.257431	0.485604	0.268763
FXYD3	TACSTD2	0.386312	0.613315	0.393765	-0.357958
ZNF24	MYSM1	7.664497	9.222798	3.557387	7.384282
KLF6	JUN	10.996612	10.940654	10.709236	8.433901
NFKBIZ	JUN	-0.964457	0.439957	0.432964	-0.754498
GTF2B	JUN	0.260309	0.109264	-0.166491	-0.010154
PPP1R15A	JUN	-0.506508	1.515355	-1.990426	-1.342815
VEGFA	JUN	-0.361849	0.410185	-0.608368	-0.309280
ATL2	USP1	8.300311	8.237831	7.305486	7.979512
HAT1	USP1	0.802906	0.964775	-1.278433	-0.603353
PPP1CC	USP1	0.165693	0.841634	-0.948802	0.309700
TGOLN2	JAK1	11.280070	11.168846	10.640527	10.607025
PIP4K2A	JAK1	0.129246	-0.337132	-0.289805	0.350498
ANKRD40	JAK1	0.442159	0.157831	-0.384102	-0.352114
C4orf3	AK4	7.528521	7.546113	9.603296	8.864655
PLEKHA2	AK4	0.966954	-1.531582	0.851742	-1.163286
RALA	AK4	-0.010002	-0.016308	-0.008911	0.040357
GYS1	AK4	0.008446	0.444695	-0.694649	0.011102
CAST	LEPROT	-0.352385	0.484358	-0.580835	-0.634106
LAMP2	LEPROT	-1.904146	-0.993075	1.296386	-1.677064
MAPK1	LEPROT	0.109664	0.158276	-0.247899	-0.178890
NARS	LEPROT	-0.475900	0.024683	-0.060710	0.277951
COMMD2	LEPROT	-0.014653	-0.002555	0.054024	-0.030108
SMNDC1	MIER1	8.190314	8.650168	9.293706	6.214650
FRS2	MIER1	-1.732926	-1.065950	-1.262515	0.998963
CSDE1	SERBP1	11.798237	11.665636	10.762905	10.666954
RCC2	SERBP1	0.669461	0.705575	-0.926132	-0.894100
EMC1	SERBP1	0.070571	0.165655	-0.274827	-0.045007
SUMO3	SERBP1	0.355963	0.053038	-0.098236	-0.537133
NABP1	GADD45A	8.785781	10.218785	10.160716	9.373372
DGKA	GADD45A	-0.021025	-0.038769	0.007586	0.037130
CDKN1A	GADD45A	1.428874	-0.308715	-1.656625	-0.551384
ACTR2	GNG12	10.282854	10.250121	10.326934	10.610947
SLC30A9	GNG12	0.379053	0.032532	-0.639591	0.164433
GPD2	GNG12	-1.326077	-0.688713	-0.982141	0.675492
API5	GNG12	-0.367409	-0.306645	0.244898	-0.133603
STT3B	GNG12	0.024723	0.235381	-0.494925	-0.159484
SRSF4	SRSF11	0.220918	0.276425	-0.012478	-0.322553
KPNA6	NEXN	-0.443843	-0.621923	0.177669	0.695952
OAS2	IFI44L	3.848733	4.457420	5.983718	5.957176
IFI44	IFI44L	-1.527906	-0.861959	3.222095	2.220379
EPSTI1	IFI44L	-0.160793	-0.188779	1.033469	0.799499
MX2	IFI44L	-1.525959	-0.649233	2.068607	2.202751
MX1	IFI44L	-0.270975	-0.292217	-0.677501	-1.086996
XAF1	IFI44L	-0.618700	-0.498985	0.682957	0.456438
OAS2	IFI44	4.322491	5.341442	7.918567	7.873852
IFI44L	IFI44	-2.501245	-0.893603	3.539713	3.370188
SAMD9	IFI44	-0.488435	-0.287591	0.270136	0.225872
SAMD9L	IFI44	-1.842376	-0.832197	1.526294	1.589008
MX2	IFI44	0.191984	0.085135	-0.273297	-0.292061
XAF1	IFI44	-0.216617	-0.029761	-0.303894	-0.064952
NDUFV2	GNG5	9.949556	10.260762	9.918670	8.740366
PPA1	GNG5	-0.231689	1.229589	0.894235	-1.581180
RAC1	GNG5	0.070517	0.013695	0.025850	-0.100660
PSMG2	GNG5	-0.371861	-0.459308	0.842441	-1.019006
RNF13	CTBS	6.894324	6.870956	6.738769	7.251637
VAPA	CTBS	0.168697	0.329933	0.669837	0.236787
CD47	CTBS	-1.145564	-0.052292	0.318015	0.821877
NDFIP1	CTBS	-0.062600	0.004453	0.043253	-0.645791
CD46	CTBS	1.067096	0.987331	-1.636727	-1.369902
CD59	CYR61	10.004771	10.071842	9.959166	9.971580
CLDN1	CYR61	-1.765446	0.620384	0.681699	1.197197
SMG7	ZNHIT6	8.037724	8.535367	8.580065	8.087171
CLINT1	ZNHIT6	0.182830	-0.092151	0.125588	0.039233
ARL1	ZNHIT6	0.087745	0.320249	-0.873527	0.527383
FXR1	ZNHIT6	0.226682	0.558342	-0.197220	-0.709968
RALA	SH3GLB1	0.396026	0.904080	0.331823	-1.352296
QKI	PKN2	-0.187071	0.015260	0.358672	-0.673365
SCYL2	PKN2	-0.827994	0.354323	0.470578	-1.376598
TRAPPC8	PKN2	0.024181	-0.098968	0.259057	0.097451
NRBF2	GTF2B	8.265646	8.261621	8.433637	8.456128
TOR1AIP2	GTF2B	-0.831351	0.302718	-0.479227	0.311156
RAB9A	GTF2B	-0.702109	1.072904	-1.494094	-0.116648
ATP2C1	RBMXL1	0.597002	1.800945	0.442003	-0.242202
RASA1	RBMXL1	-0.320165	-0.136373	0.165014	0.476624
RABGAP1L	RBMXL1	-0.193340	-0.381265	0.345110	0.015120
MAP3K13	RBMXL1	-0.998169	-1.513746	1.408056	0.228755
RAB9A	RBMXL1	0.264472	-0.725548	-0.040412	0.205422
ERAP2	GBP3	0.444232	-0.516010	-0.538737	0.399714
TRIM38	GBP3	0.317717	0.123353	1.249099	1.194854
HLA-E	GBP3	0.974698	0.517132	-1.819099	-1.166188
SP140L	GBP3	-0.406636	-0.307320	0.342859	0.096499
SAMD9	GBP3	-2.623799	-1.830340	0.538819	0.573287
LAMP3	GBP1	5.957902	6.170898	8.896138	8.152580
PML	GBP1	-0.921026	-1.588357	0.567487	1.381905
PPM1K	GBP1	-0.654241	-0.170107	0.510593	-0.606358
APOL6	GBP1	0.802943	-0.238474	0.924563	0.072467
GBP3	GBP1	-1.587212	0.189793	-0.447445	0.272857
SAMD9L	GBP1	-0.214579	-0.101757	0.186262	0.193934
HCP5	GBP2	-0.238496	0.345999	0.110543	0.065647
SOCS3	GBP2	0.829783	-0.833438	0.226190	-0.420978
APOL1	GBP2	-1.772733	-1.433081	-0.838086	1.953510
SERPINB9	GBP2	0.178310	-0.285824	0.977154	0.811170
CTSS	GBP2	0.519666	0.115572	-0.383140	-0.317915
C3	GBP2	-0.352082	-0.414448	-0.769641	0.608321
UBD	GBP2	-0.088992	-1.413888	0.317844	-0.031307
LAMP3	GBP4	2.705894	2.851662	7.660821	6.046809
IDO1	GBP4	-1.371514	0.428858	2.670122	2.508274
IFIH1	GBP4	-1.009488	0.072847	0.742134	0.785908
APOL6	GBP4	-0.775777	-0.393208	0.691290	0.265982
LMO2	GBP5	0.272840	0.746054	-1.039255	-0.125990
IFIT3	GBP5	-1.174576	-1.038257	2.560354	2.318014
CXCL10	GBP5	-0.454366	0.261645	1.129713	1.046044
CXCL11	GBP5	0.257280	-0.338347	-0.680628	-0.486690
GBP1P1	GBP5	-1.147892	-0.501123	3.377583	3.387133
CD274	GBP5	-1.596649	1.204622	1.478598	0.933262
TRIM22	GBP5	0.054007	0.036466	-0.064275	-0.003636
PDCD1LG2	GBP5	0.077983	-0.047100	-0.129680	-0.041843
PPM1K	GBP1P1	0.456557	0.107782	-0.328163	0.421533
LMO2	GBP1P1	-0.350476	-0.932664	1.324570	0.154747
TNFSF10	GBP1P1	0.001953	0.002615	0.004514	0.006669
CASP1	GBP1P1	0.011866	-0.002705	0.010568	0.002014
HRASLS2	GBP1P1	-0.197932	-0.197999	-0.004410	0.289169
SLC1A3	GBP1P1	-0.337686	2.140578	2.526451	-0.199688
GBP5	GBP1P1	-1.205542	0.503729	2.813726	2.708003
CD274	GBP1P1	0.342222	-0.246669	-0.302196	-0.191649
TRIM22	GBP1P1	-1.382258	-0.827945	1.168104	0.214218
PDCD1LG2	GBP1P1	-0.156190	0.205006	-0.518733	0.252651
PLRG1	RPAP2	0.235949	0.119749	0.520228	-0.372684
RNF146	RPAP2	0.331415	0.228725	-0.192652	-0.445212
PPP6C	RPAP2	-0.477983	-0.511038	0.473422	0.271233
LTA4H	RPL5	12.490416	12.793854	13.114889	13.230391
RPL22	RPL5	0.246730	-0.081308	-0.207124	-0.338861
RPL35A	RPL5	-0.619042	-0.922111	0.781823	-1.136558
EIF3L	RPL5	0.965724	0.651756	-0.130409	-1.257245
ARPC3	RPL5	-0.477678	-0.741521	0.405942	-0.108978
EIF3F	RPL5	-0.259196	0.033143	0.429534	0.166158
TM9SF2	FAM69A	9.217979	9.157629	8.619884	5.985666
GLRX3	FAM69A	0.020854	0.583413	-0.149625	-0.688333
MTMR2	FAM69A	-0.533505	-0.054902	-0.433339	0.413038
YWHAZ	FAM69A	0.119577	0.081399	-0.079195	-0.004322
RAD23B	FAM69A	-0.016298	-0.022061	-0.006981	0.049027
EXOC5	TMED5	-0.070117	0.634505	-1.197892	-0.293360
SCAMP1	TMED5	-0.400139	-1.085842	-0.820169	0.625288
ALDH3A2	GCLM	9.356184	8.937530	8.326594	9.997485
ACLY	GCLM	0.008377	-0.018713	0.029890	-0.002486
SPINT1	F3	-0.098530	0.449625	-0.480134	0.312999
HSD17B4	CNN3	10.191585	9.741676	9.025132	9.897738
QRICH1	CNN3	0.159287	0.469377	-0.346408	-0.571698
HDAC1	CNN3	0.318787	0.306692	-0.346691	-0.446369
KHDRBS1	SNX7	8.387068	8.241699	8.610879	7.415578
GDI2	SNX7	0.001183	0.067878	-0.005859	-0.091622
RHOA	SNX7	-0.112716	-0.728759	0.268016	0.483553
ECHDC1	SNX7	-0.353644	-0.501585	0.554231	-0.906957
SYNCRIP	SNX7	0.378449	0.730647	-0.051692	-1.065066
CXCL3	VCAM1	0.367472	6.596556	0.729318	0.649485
IL4I1	VCAM1	-0.081124	0.133656	0.005663	0.171308
UBD	VCAM1	-0.178193	0.298801	-0.120705	0.048043
HSD11B1	S1PR1	1.473489	2.477214	2.221003	2.191134
STX12	TMEM167B	-0.775910	-0.010993	0.531658	0.167174
SH3GLB1	TMEM167B	-0.031936	-0.032522	-0.049383	0.065190
FGD4	TMEM167B	-0.098412	-0.514911	0.762248	0.622632
SNORA63	SCARNA2	-0.660890	-0.253905	-0.223948	0.660423
KRT10	SCARNA2	0.311342	0.209924	-0.185999	-0.028247
RMRP	SCARNA2	-1.046118	1.139820	0.783878	0.533799
WDR1	SARS	10.702310	10.277615	9.299258	8.844491
NFE2L1	SARS	-0.247130	-0.039202	0.218270	0.312537
USP4	SARS	-0.011003	-0.013216	0.022838	-0.015191
GARS	SARS	-0.875659	0.845240	-1.021971	-0.697087
NUDT16	SORT1	-0.408490	0.284869	0.434065	0.417066
CAPZA1	GNAI3	-1.072038	-0.730199	0.672350	-0.083177
BCL3	CSF1	8.302004	8.120346	8.848173	9.120775
DUSP16	CSF1	0.141109	-0.336671	0.354688	0.469338
RND1	CSF1	0.154617	0.708816	0.687161	0.020186
RELB	CSF1	0.242692	0.427688	-0.429438	0.422307
NCOA7	CSF1	-0.072368	-1.017818	-0.228926	0.251256
MAP3K8	CSF1	0.012522	0.058613	-0.070527	-0.091010
TNFAIP2	CSF1	0.729895	0.839731	-1.056543	-1.060563
TRAF1	CSF1	-0.809699	0.866769	-0.309456	-0.449284
VAMP1	CSF1	-0.549206	-0.431306	-0.441899	-0.011365
C1QTNF1	CSF1	0.330573	0.015907	-0.304390	-0.301820
GPR107	AHCYL1	9.976060	9.878990	10.474246	10.440194
DCAF7	AHCYL1	0.340523	0.409832	0.078025	-0.575615
PHKB	AHCYL1	1.029804	0.035619	-1.441756	-1.026795
PPP6R3	AHCYL1	0.347414	0.690912	-0.415771	-0.877411
FTO	AHCYL1	-0.159913	-0.277230	-0.133841	0.180919
SEPT2	AHCYL1	-0.530951	-0.242506	0.672880	0.669681
ARNT	AHCYL1	0.568411	0.448307	-0.375369	-0.629145
CA12	SLC16A4	-2.070122	-0.566564	1.465427	0.322740
RNF7	LAMTOR5	9.186263	9.043059	8.367225	9.837049
SEC61B	LAMTOR5	-0.255650	0.585270	-0.017216	-0.871769
EMC3	LAMTOR5	0.094777	0.184827	-0.345983	-0.274920
COX6C	LAMTOR5	0.644175	0.097281	-0.943621	-0.579750
HINT1	LAMTOR5	-0.206172	-0.388884	0.228202	0.512367
ANKRD13A	CEPT1	0.000299	-0.094241	0.042915	0.126075
PAK1	CEPT1	-0.828904	-0.508441	-0.061676	0.452200
NCBP2	CEPT1	0.538582	0.670772	0.130956	-0.860146
RAB12	CEPT1	0.174760	0.343058	-0.268966	-0.599606
DDR1	DENND2D	5.622361	5.615749	5.816431	5.696578
VAMP8	DENND2D	1.009131	-0.504396	-1.324891	-0.044188
CDH1	DENND2D	-1.801560	1.518691	-0.348665	0.856215
CLSTN3	CHI3L2	0.410864	0.561640	3.299461	2.567682
CSNK2B	CHI3L2	-1.223175	-1.230061	-1.315007	1.270989
IDH3G	CHI3L2	-1.555489	1.068175	1.705373	1.091206
STEAP1	CHI3L2	0.976800	0.357289	-1.417758	0.391665
ZNF276	CHI3L2	-0.633520	0.903617	-0.069289	-0.163243
SLC26A9	CHI3L2	-0.267993	0.311574	-0.016028	0.339588
IFI30	CHI3L2	-0.833072	-1.789101	1.005630	1.408478
SPINT2	CHI3L2	-0.195240	-0.598854	0.589374	0.044017
XBP1	CHI3L2	-0.279707	0.336393	0.045689	-0.414313
SBNO2	CHI3L2	0.055324	-0.188727	-0.251850	0.178358
ATP6AP1	CHI3L2	0.028154	0.018037	-0.017644	0.028733
MAN2B1	CHI3L2	-0.038315	-0.006136	0.052502	-0.004714
SMPD1	CHI3L2	1.008201	0.757910	-0.800181	0.950770
AGER	C1orf162	-0.130691	-0.015136	0.100090	0.034424
TNFRSF10C	C1orf162	-0.796807	0.697468	-1.069551	-0.965398
FUNDC1	ST7L	6.217745	6.113449	6.072423	6.474621
MARCH5	CAPZA1	9.935037	10.604868	10.676254	10.151781
GNAI3	CAPZA1	0.165415	-0.054960	-0.138230	0.183021
RAB6A	CAPZA1	-0.164386	0.400651	-0.265061	0.127897
SBDS	CAPZA1	0.483265	0.722516	-0.313790	-1.136753
YAP1	CAPZA1	0.338924	0.732615	-1.149775	-0.244419
NAGK	MOV10	8.932177	8.837757	9.222437	9.079246
RAB13	MOV10	0.346918	0.230582	-0.492537	0.118564
TRIM8	MOV10	-0.352628	1.025056	0.442886	-0.817787
NAPA	MOV10	0.204894	0.511329	-0.117133	-0.344164
TMEM50A	MOV10	-0.362079	-0.191631	0.179854	0.129251
SHISA5	MOV10	-0.234108	0.597807	-0.318812	0.529517
PRKD2	MOV10	0.511649	0.900659	-1.432868	-0.788845
GRINA	MOV10	0.305543	0.140870	0.261792	-0.185862
SH3GL1	RHOC	0.533595	0.921216	-1.329895	-0.409055
UBXN6	RHOC	0.663760	-0.027777	-0.928918	-0.405831
S100A10	RHOC	0.859981	1.000689	-1.279920	0.559398
MGAT1	RHOC	-1.216467	-1.148612	1.688394	-0.531228
INPP4A	MAGI3	0.559111	0.385879	0.475774	-0.880754
ACBD5	MAGI3	0.416621	0.096368	0.499114	-0.787511
GPX2	OLFML3	-1.554799	-1.838285	0.374122	1.518357
UCP2	OLFML3	-0.489042	-1.359168	0.679484	1.326026
G6PD	OLFML3	0.349906	0.508211	-0.057918	-0.474164
OSBP	TRIM33	8.266021	8.713710	8.382969	8.128857
PHAX	TRIM33	0.255660	0.401052	-0.445370	0.143249
MAPK1IP1L	TRIM33	0.273066	0.130483	-0.372814	0.229063
PRRC2C	TRIM33	-0.468595	0.733668	-0.748489	-0.555546
GNB1	CSDE1	-0.171711	-0.922842	0.007618	0.615750
USP4	CSDE1	0.058696	0.072955	-0.089264	0.085901
PAK2	CSDE1	-0.135066	-0.084592	0.031279	0.096007
SUMO3	CSDE1	0.198213	0.029971	-0.054649	-0.303154
COPG1	ATP1A1	10.969291	11.816873	11.504426	9.930704
DVL3	ATP1A1	0.082808	0.246400	-0.351965	0.314915
NCSTN	ATP1A1	-0.536181	-0.952863	0.603473	0.728247
RAB7A	ATP1A1	0.063999	0.169574	1.155463	0.724080
CAPRIN1	WDR3	-0.203352	1.003187	-1.236509	-1.571439
PTPN11	WDR3	-0.064103	-0.081259	0.061725	0.181471
DNAJC13	WDR3	0.006874	0.004598	0.008199	-0.004814
AP3B1	WDR3	0.641325	-0.167506	-0.069917	-0.421019
TAOK3	SEC22B	8.334347	8.288770	8.841326	8.890467
GORASP2	SEC22B	-0.123142	0.931381	-1.081249	0.256423
SS18	SEC22B	-0.264525	-0.311674	-0.005197	0.357129
APP	SEC22B	0.147609	0.884378	-1.078111	-1.435979
F3	TXNIP	9.339295	5.961371	6.621214	6.253703
PARP8	TXNIP	-1.924289	-0.581635	2.153355	1.823158
GNPNAT1	LIX1L	-0.002477	-0.234636	0.325800	0.144000
SLC35F5	LIX1L	0.073159	-0.342905	0.729171	-0.355327
MOB1A	LIX1L	-1.692259	0.138494	0.935984	1.129312
BUB3	LIX1L	0.508834	-0.042666	-0.404862	0.280463
DNAJC8	RBM8A	9.699064	10.687595	8.255563	11.045524
PSMC2	RBM8A	0.123458	-0.855919	0.374382	1.224593
UBE2I	RBM8A	0.281002	0.290548	-0.359052	0.296752
HDLBP	RBM8A	0.595166	0.805928	-1.130869	-1.123382
YWHAE	RBM8A	-0.773144	-0.396212	0.452971	0.490711
NMT1	RBM8A	0.329480	0.438811	-0.414833	-0.607314
SLC25A13	RNF115	7.391425	8.466862	7.732459	7.194529
MYO1E	RNF115	0.059252	0.464155	0.220208	-0.552660
ZNF57	HIST2H2BE	-0.367078	0.174251	-0.496781	0.696661
BTG2	HIST2H2BE	0.549773	-0.071248	-0.554825	-0.641547
IMPA2	HIST2H2AC	-0.153711	0.118405	0.000306	-0.017720
IER5L	HIST2H2AC	-0.101664	-0.400976	0.059555	0.474761
RAE1	SF3B4	0.054238	0.090753	-0.136555	-0.051892
WDR33	SF3B4	-0.035606	-0.108652	0.158023	0.147562
ENSA	SF3B4	0.214420	0.107023	-0.071997	-0.231224
MRPL22	SF3B4	-0.032598	-0.038092	0.056928	0.001531
ARIH2	VPS45	8.515706	8.649717	7.928728	8.129030
WDR70	VPS45	0.376450	0.254112	-0.979325	0.788089
UQCRC2	VPS45	-0.142707	-0.162869	0.249706	0.067908
ELOF1	PLEKHO1	6.285266	5.789781	4.703086	4.552903
EXOG	PLEKHO1	-0.418019	-0.063395	0.580663	-0.276147
TEAD2	PLEKHO1	1.755405	0.034984	-2.369503	-1.594793
RAB34	PLEKHO1	1.367847	1.507730	-1.763234	-0.870885
SYDE1	PLEKHO1	0.214185	-0.102951	-0.403334	-0.256785
TNIP2	PLEKHO1	0.039245	0.080709	-0.129134	-0.087451
IFT57	ANP32E	0.727059	0.764539	-0.854220	-0.516846
CEP57	ANP32E	-0.133634	0.065340	0.275395	-0.177193
ARL6IP1	ANP32E	-0.284763	0.644983	-0.957518	-0.574244
MAST4	C1orf54	2.069963	1.415627	2.334463	2.401435
DGKA	C1orf54	-0.058887	-0.107774	0.021450	0.103098
CAPN3	C1orf54	0.928397	0.857668	-0.952472	1.137120
CALCRL	C1orf54	0.723461	0.085321	-0.422682	-0.479751
GADD45A	C1orf54	0.104517	1.039310	-1.132691	-0.774439
RNF144B	C1orf54	-0.149026	0.272130	-0.219564	-0.093824
RPL32	MRPS21	9.386084	9.042604	9.222924	10.344776
RPL11	MRPS21	-0.119567	-0.000705	0.130714	0.002987
TMA7	MRPS21	1.235828	0.908567	0.223214	-1.346580
TXN2	MRPS21	-0.265172	0.228436	0.315428	-0.250376
UBXN1	MRPS21	0.516430	0.369928	-0.601259	-0.633912
RPL27A	MRPS21	0.067114	0.003040	-0.071497	-0.044934
PFDN5	MRPS21	0.621367	-0.156460	-0.441251	-0.183947
DHRS1	ADAMTSL4	6.277478	4.724633	4.489139	7.581575
ABL2	MCL1	0.058623	0.390291	-0.577537	-0.312922
NRBF2	MCL1	-0.225310	-0.240057	0.430845	0.514756
TOMM22	ENSA	11.242811	11.217823	9.476923	10.379258
WDR46	ENSA	-0.102798	-0.122734	0.126672	0.026709
POLR1C	ENSA	0.599704	1.333664	-1.390987	-0.174168
SF3B4	ENSA	-1.153206	-0.815369	0.905950	0.481053
UQCRC2	ENSA	0.035340	0.040383	-0.061314	-0.016951
MRPL22	ENSA	-0.238698	-0.278486	0.426284	0.010500
TFPI	CTSS	8.196764	9.132239	8.103488	7.506510
ATP1B1	CTSS	0.158019	-0.124662	-0.172030	0.177748
SERPINB9	CTSS	-1.334670	-0.670826	1.141682	0.998543
TM4SF1	CTSS	0.335253	0.422684	-0.069190	-1.027598
ARHGAP26	CTSS	-0.084297	-0.036257	-0.108429	0.113687
SAP18	CTSK	-0.130983	-0.369328	-0.343591	0.253830
GABBR1	CTSK	1.198957	0.643170	-1.636708	0.601314
UBE3B	ARNT	0.781900	-0.133310	0.651958	-1.165655
PPP6R3	ARNT	0.346039	0.687337	-0.414500	-0.876153
AHCYL1	ARNT	0.062707	-0.202687	0.153359	0.248087
COPZ1	CERS2	-0.572103	-0.114118	0.496211	0.111163
ADPGK	CERS2	-0.255779	0.644946	-0.500468	-0.882977
MTF1	CDC42SE1	9.970334	10.202886	10.512007	9.979375
UBAP1	CDC42SE1	-0.360085	0.709701	-0.794437	0.570987
UBE2H	CDC42SE1	0.165514	0.564843	-0.487305	-0.671994
PIP5K1A	CDC42SE1	-0.165889	0.440929	-0.831484	-0.022322
TNKS1BP1	CDC42SE1	0.899517	-0.177554	-1.167241	-0.991531
DYNC1H1	MLLT11	0.229994	0.741805	-0.137197	-0.109754
SEC23B	MLLT11	-1.146327	0.639389	-0.431492	-0.437266
SNAPC3	MLLT11	-0.006940	-0.019076	0.042879	-0.013584
VTI1A	MLLT11	0.021495	0.019687	0.009709	-0.012383
AQR	MLLT11	0.033878	-0.141192	0.205871	0.193576
MEA1	VPS72	9.444253	9.469355	8.181243	7.546612
ERP29	VPS72	-0.148687	0.099050	0.199948	0.091541
DDX27	VPS72	0.194366	0.308640	0.019011	-0.409784
MRPL51	VPS72	0.533267	0.224017	-0.552936	-0.687458
PLP2	VPS72	-1.433034	-1.280400	0.227513	0.833472
NUTF2	VPS72	-0.207924	-0.207145	-0.235795	0.162184
TOP1	PIP5K1A	9.606088	10.249492	9.684990	9.060940
NRBF2	PIP5K1A	0.539271	0.574350	-1.042155	-1.249433
MTF1	PIP5K1A	-1.229583	-0.327600	0.837240	-1.194226
DNAJC21	PIP5K1A	0.198889	0.232214	-0.254968	-0.382728
RAB3GAP1	PIP5K1A	0.178303	-0.158117	0.236171	-0.096649
SSR2	PSMD4	10.338299	10.350252	10.283509	10.324848
FAH	PSMD4	0.173480	0.246626	-0.400148	0.317669
NDUFA6	PSMD4	0.200633	0.924525	-1.156767	-0.607155
ADSL	PSMD4	-0.142178	-0.140863	-0.072487	0.167621
KPNA6	PI4KB	9.525602	9.622057	9.188586	8.909027
RNF185	PI4KB	0.308458	0.533747	-0.866044	-0.426129
ITFG1	RFX5	9.380902	9.145496	9.271057	9.384025
RBM47	RFX5	-0.696455	-0.260327	0.502199	-0.218311
PPP1R9B	RFX5	-0.254983	-0.575350	-0.213068	0.507962
OSBPL9	RFX5	-0.162137	-1.164841	-0.490852	0.762522
LITAF	RFX5	-0.075218	-0.535534	0.561126	0.495260
RALY	PSMB4	11.638271	11.353943	10.820566	10.203105
PRDX6	PSMB4	0.541944	-0.554081	0.387411	0.034196
EEF1D	PSMB4	0.158772	-0.023606	0.072850	0.039308
CHCHD2	PSMB4	0.205653	0.489930	-0.238861	-0.517517
COX4I1	PSMB4	0.699580	0.325890	-0.776037	-0.917384
CPNE1	PSMB4	0.004625	0.013839	-0.019699	-0.018193
BID	PSMB4	0.144187	-0.030514	0.005691	-0.145623
HNRNPF	SNX27	0.097271	0.187085	-0.026293	-0.337127
FLOT2	MRPL9	0.411482	-0.597635	-0.314154	-0.270197
SPCS2	MRPL9	0.256039	0.693591	-0.539649	-0.821455
GNAI2	S100A10	13.172083	12.612849	12.691483	12.913537
RHOC	S100A10	0.421867	0.512018	-0.704091	-0.569829
S100A11	S100A10	-1.286908	-0.992044	0.757664	1.092838
HMOX2	S100A11	14.025302	13.735911	10.680152	11.658276
CYB5R3	S100A11	0.727349	-0.658727	-1.071433	-0.694225
CTSB	S100A11	-0.044209	1.672422	0.900933	-1.460537
GNAI2	S100A11	-1.312151	1.577945	1.183200	0.046051
S100A10	S100A11	1.222897	1.423712	-1.803313	0.794014
S100A8	SPRR2E	0.034716	-0.048947	0.142899	0.151783
S100A8	S100A9	1.576092	-2.050346	5.797643	6.138374
S100A8	S100A12	-1.893221	-0.039191	1.479226	1.853081
AES	S100A6	14.890340	12.719586	12.664423	13.985590
UBXN6	S100A6	-0.543714	0.022948	0.755884	0.330763
RHOC	S100A6	0.947002	1.148811	-1.572947	-1.275376
P2RY6	S100A3	-0.028220	-0.017605	-1.630344	1.211268
HMOX2	S100A16	12.476256	12.309974	10.302991	11.009238
CLTB	S100A16	1.327075	0.602875	-1.594998	0.054023
MAP7D1	S100A16	-0.066874	0.780100	-0.913117	-1.012934
HEBP2	S100A16	0.403677	-0.067609	-0.578606	-0.242453
MRPS33	CHTOP	-0.167075	-1.284003	0.222286	1.068471
STRN4	CHTOP	-1.097985	-0.994581	-0.060859	0.813938
SPPL3	CHTOP	0.014443	0.018446	-0.083897	0.056721
SLC25A5	SNAPIN	-0.257185	0.195311	0.045175	-0.023612
H2AFV	SNAPIN	0.376290	0.052927	-0.238984	-0.413371
SUCLG1	SNAPIN	0.518653	0.376507	-1.260153	0.952668
ZNF384	INTS3	9.368510	9.371750	9.251733	9.289515
UBE3B	INTS3	0.023949	-0.003425	0.020097	-0.042552
SF3B2	INTS3	0.477098	0.585026	-0.994104	0.160546
OSBP	GATAD2B	-1.193422	1.765209	-0.406760	-2.115938
PHF3	GATAD2B	0.103390	0.364877	-0.576268	-0.321082
CREBBP	GATAD2B	0.037811	0.263271	-0.411111	0.009451
PIAS1	GATAD2B	0.560883	-0.477521	0.033533	0.587154
MLLT6	SLC39A1	0.459489	-0.690809	-1.088695	1.052813
AATF	SLC39A1	0.130702	0.159261	-0.181289	0.016652
RPL13	JTB	9.844491	9.755826	9.492083	9.597603
NDUFS3	JTB	0.302101	0.042715	-0.481722	0.396576
CHCHD1	JTB	-0.967724	0.179966	-0.446602	0.908215
RPS24	RAB13	9.927106	9.721151	9.812994	10.063880
RPS3	RAB13	0.096461	0.100762	-0.357356	-0.155933
CCDC92	RAB13	0.559883	-0.652367	-0.873463	0.706371
UBXN1	RAB13	0.420171	0.300974	-0.489366	-0.515975
UFC1	RAB13	0.106715	0.012450	-0.143837	0.019215
SNRPF	RAB13	-0.060395	-0.129112	0.607197	-0.447243
RPL37	RPS27	13.007172	12.734331	12.533815	12.828722
RPS7	RPS27	0.808330	0.771652	-0.805024	-0.106250
RPS11	RPS27	0.416697	-0.125782	-0.640599	0.530051
RPL27	RPS27	0.133493	0.003341	-0.052952	-0.046436
RPS15A	RPS27	0.618110	0.157687	-0.797536	0.234761
TADA3	RPS27	0.092512	-0.104271	-0.044129	-0.085335
GSPT1	TPM3	12.655622	11.464828	12.722643	12.250494
RALB	TPM3	-0.029801	-0.315001	0.180277	-0.096862
TMED2	TPM3	0.034473	0.061267	0.037958	-0.086374
KHDRBS1	TPM3	-0.037111	-0.013218	-0.073971	0.117136
LRRC59	TPM3	0.326808	1.134982	-1.126569	-1.739469
G3BP1	TPM3	-0.215944	1.191446	-0.210192	-2.026336
CEP57	C1orf43	-0.281684	0.138576	0.577279	-0.372839
CNNM4	C1orf43	-0.190645	0.089095	-0.269998	0.178641
SPPL3	C1orf43	0.079847	0.101444	-0.475817	0.308187
CHD4	UBAP2L	11.074758	11.317996	9.934066	9.780443
QRICH1	UBAP2L	0.127667	0.371083	-0.277954	-0.461780
GORASP2	UBAP2L	-0.185964	1.412945	-1.649131	0.390136
THRAP3	UBAP2L	-0.105137	-0.167844	0.186367	0.083365
USP4	UBAP2L	-0.209782	-0.260224	0.330249	-0.306001
OS9	HAX1	0.596056	-0.176371	-0.833888	0.285091
KRT7	HAX1	-0.288538	0.759145	-1.244686	-0.464064
POMGNT1	HAX1	0.763206	0.674357	-0.982453	-0.844699
CDK16	HAX1	-1.146459	-0.549257	1.725918	0.703095
ASH2L	HAX1	0.165772	0.010920	0.027207	-0.255432
UBFD1	ADAR	11.574061	11.820099	11.554587	11.233207
TRIM25	ADAR	-1.449094	-0.111123	0.813062	-1.131478
STAU1	ADAR	-0.047504	0.167681	0.542017	-0.836353
LIPA	ADAR	0.003544	-0.593943	0.312878	0.270770
NUB1	ADAR	0.072196	0.964767	-0.162883	-1.322474
UBE2Z	ADAR	-0.074360	-0.226615	0.197171	0.337379
TOR1B	ADAR	1.169057	0.699866	-0.611615	-0.311145
LARP4B	ADAR	0.049761	0.059474	-0.087263	0.038096
KIF1C	SHC1	0.378502	0.138848	-0.379447	-0.100649
ARL6IP4	KRTCAP2	9.390045	9.059620	8.561362	8.592175
EEF1D	KRTCAP2	0.368398	0.080291	-0.458306	-0.312936
COX4I1	KRTCAP2	0.906903	0.419999	-0.994935	-1.175684
GSTK1	KRTCAP2	0.774894	-0.078733	-0.341872	-1.119142
TRIB2	MUC1	0.031185	-0.376343	-1.079620	-0.057792
SAA1	MUC1	-1.141730	0.136085	1.044656	1.432723
CCT7	GBA	9.386301	9.579675	8.695357	7.891305
RNF40	GBA	0.886539	0.862061	-1.283663	-0.115110
DERL1	DAP3	9.264587	10.601134	9.752873	8.973946
LAPTM4A	DAP3	0.155911	0.234426	-0.372782	-0.224006
UQCRC2	DAP3	0.557603	0.637531	-0.946889	-0.264860
TMCO1	DAP3	0.078934	0.151768	0.391516	-0.611037
JOSD1	ARHGEF2	9.399756	9.333501	7.671456	8.868568
DLGAP4	ARHGEF2	0.661090	0.503438	-0.781243	-0.024980
TRIM8	ARHGEF2	0.471615	-1.356754	-0.592653	1.098937
CKAP4	ARHGEF2	-0.565957	0.311190	-0.116057	-0.115600
NKIRAS2	ARHGEF2	-0.228294	-0.094257	0.418256	-0.002593
PSMD4	SSR2	10.790949	10.746121	10.392551	10.298282
PRDX4	SSR2	0.135359	0.465918	-0.047392	-0.642310
OS9	SSR2	0.887124	-0.262082	-1.244615	0.424328
HM13	SSR2	-0.391551	0.788866	-1.152562	-0.437376
UFC1	SSR2	0.004819	0.000776	-0.011215	0.001019
PRSS8	RAB25	-0.357736	1.805013	-1.111723	0.069112
EIF5A	LMNA	-0.274692	-0.481585	-1.648739	1.015202
PPP2R1A	LMNA	-0.507681	-0.263737	0.696043	0.585416
F3	SEMA4A	1.916132	5.181190	4.549447	4.901455
PSTPIP2	SEMA4A	-0.052129	0.109456	-0.133548	-0.117373
IRF3	PMF1	7.702542	5.969273	4.443670	6.479998
SDF2	CCT3	12.267548	12.334742	12.181958	12.187508
HSBP1	CCT3	0.208937	-0.847073	0.702766	-0.191760
NLRP2	CCT3	-0.753319	-0.387545	-0.934819	0.771729
NDUFA10	CCT3	0.043065	0.018050	-0.068660	-0.037588
DAD1	CCT3	-0.004934	0.100606	0.108646	-0.198227
MRPL18	CCT3	-0.490315	-0.139887	0.249986	0.304683
BANF1	MRPL24	9.279528	9.283467	9.280549	9.280277
NDUFB9	MRPL24	1.013218	1.274375	-1.508919	-0.517285
PHB2	MRPL24	-0.192536	-0.091002	0.208337	-0.060795
ATRAID	MRPL24	0.263790	-0.107546	-0.146856	-0.331972
MLLT1	HDGF	0.525319	0.005558	-0.734410	-0.582664
TAF15	HDGF	0.342823	-0.480546	-0.171868	-0.571736
DAZAP2	HDGF	-0.462328	-1.126163	0.651714	0.638128
CHMP7	HDGF	0.625299	0.360931	-1.051113	-0.500128
RAB8A	HDGF	-0.743893	-0.932322	0.579095	0.446849
RNF25	PRCC	0.642654	0.664543	-1.070666	0.164430
NIT1	PRCC	0.080069	0.107165	-0.164678	-0.085624
MRPL22	PRCC	0.346500	0.404411	-0.621660	-0.015032
CAP1	PEAR1	-0.081198	-0.036718	0.082911	0.038645
PI4KA	ARHGEF11	9.290175	9.252611	8.268036	8.892225
NONO	ARHGEF11	-0.202808	-0.298930	0.115190	0.343288
SNRNP200	ARHGEF11	-0.117181	-0.175615	0.125683	0.209988
KANSL3	ARHGEF11	0.040765	0.063998	-0.073739	-0.011209
TNFSF10	IFI16	7.485120	7.381505	8.536404	8.537959
CASP1	IFI16	-1.634181	0.771895	1.860494	1.197305
IL1B	IFI16	-0.398614	0.268606	1.082539	1.028681
ERAP2	IFI16	-0.473068	0.558411	0.583328	-0.425952
SAMD9	IFI16	-4.501002	-2.634323	2.469919	2.062788
PARP8	IFI16	-0.577027	-0.170699	0.634068	0.538497
EPSTI1	IFI16	-0.063174	0.249871	-0.507109	-0.306472
CNDP2	TAGLN2	11.862840	13.220279	12.908585	12.339989
CYB5R3	TAGLN2	0.323749	-0.339057	-0.594863	-0.360221
CAPZB	TAGLN2	-0.238726	-0.733598	0.061496	0.418051
TRAPPC3	TAGLN2	0.045930	0.059968	-0.054290	-0.098322
MYH9	PEA15	0.877749	-0.341605	-1.035925	-1.390691
RUNX1	PEA15	-0.406010	0.788187	-1.246553	-0.475357
GPR107	COPA	11.134759	11.310670	10.238137	10.298686
UBE3B	COPA	0.591219	-0.100689	0.492950	-0.882631
HNRNPK	COPA	0.236028	0.652437	-0.993912	-1.028431
LARP1	COPA	0.465102	0.794310	-1.140237	-0.013376
HSD17B4	NCSTN	10.298567	9.842031	9.105990	10.000621
DVL3	NCSTN	0.239503	0.717688	-1.017775	0.918165
GORASP2	NCSTN	-0.156548	1.187868	-1.381000	0.326910
STT3A	NCSTN	0.153361	0.197166	0.620555	0.453374
SEC22B	NCSTN	-1.048575	0.057043	-0.128155	-0.088583
CD44	NCSTN	-1.689693	1.284984	0.189666	0.041000
TIMP3	SLAMF7	5.759623	4.669761	3.167068	2.259729
RNF144B	SLAMF7	0.514401	-0.916036	0.769295	0.317646
BHLHE41	ARHGAP30	3.447094	3.450471	3.257794	4.046802
CEACAM6	ARHGAP30	-0.501090	-0.378300	0.365265	0.038173
HIST2H2BE	ARHGAP30	-2.835743	-2.317192	2.206782	1.348877
SYN1	ARHGAP30	0.063528	0.062966	-0.037077	-0.121157
PTPN2	PFDN2	0.207201	0.532386	0.561243	-0.787737
MAGOH	PFDN2	0.073572	0.129829	-0.028489	-0.201323
ENSA	NIT1	0.196077	0.098377	-0.066378	-0.210402
PPP1R11	DEDD	-0.194754	-0.139027	0.340618	-0.094766
PSPC1	DEDD	0.338691	0.519873	0.143953	-0.659833
ZFAND3	DEDD	-0.018263	-0.068597	-0.007461	0.102394
TRIP10	DEDD	0.227098	0.574236	-0.603504	-0.677490
PPIA	UFC1	0.059994	0.051791	-0.063742	-0.077522
MGST3	UFC1	0.710942	-0.013454	-0.474235	-1.089135
MRPL22	UFC1	0.526596	0.614382	-0.942124	-0.022761
RAB13	UFC1	0.398892	0.220276	-0.251815	0.073130
SSR2	UFC1	0.045716	0.092144	-0.147584	-0.002507
LAMB1	NDUFS2	10.841815	9.484446	8.300083	8.052055
RCC1	NDUFS2	-1.120231	1.093924	-1.438525	-1.063025
NONO	NDUFS2	0.481880	0.709994	-0.273243	-0.819523
MBTPS1	NDUFS2	-0.053918	-0.010204	0.081520	0.060386
POFUT1	NDUFS2	0.250664	0.078231	-0.317627	-0.167989
MCCC2	NDUFS2	0.091768	0.032637	-0.068860	-0.080642
CS	NDUFS2	-0.334311	-0.590163	-0.312246	0.782481
EEF1A1	NDUFS2	-0.365308	-0.221462	0.385356	0.421588
ZNF627	FCER1G	0.033290	-0.171270	0.702254	-0.323473
TAF1D	FCER1G	0.392052	0.924392	-1.543032	-0.164898
YTHDC1	FCER1G	-0.209421	0.646785	-1.078543	-1.386563
HEY1	FCER1G	0.219846	-0.040254	-0.302297	-0.217005
RSRC2	FCER1G	0.119551	1.423763	-0.545844	-2.216994
RAPGEF4	FCER1G	2.209455	0.768241	-2.098117	0.660092
NARS	SDHC	-1.021600	0.054921	-0.128520	0.589938
ALDH9A1	SDHC	0.286330	0.114909	-0.125785	-0.433203
CLSTN3	FCGR2A	-1.241939	-1.112326	1.237581	0.610042
VNN3	FCGR2A	-0.041911	-0.039394	0.139509	0.080558
NFKB2	FCGR2A	0.260022	-0.212784	0.023618	0.020334
ZC3H12A	FCGR2A	0.668729	0.020517	-0.534906	-0.103552
NEAT1	FCGR2A	0.435236	0.358475	-0.440264	-0.163639
NFKBIA	FCGR2A	0.360848	-0.299108	-0.077317	-0.002549
PRR14	FCGR2A	-0.058605	-0.207311	0.204587	0.256177
ZFP36	FCGR2A	2.660504	-0.392175	-2.931981	-1.142541
APOL2	FCGR2A	0.017454	0.244877	-0.147113	-0.384612
GDF15	FCGR2A	-0.458424	0.311737	0.420545	0.505368
NR4A2	FCGR2A	-0.324767	-0.320064	0.308999	-0.232724
C2	FCGR2A	0.500982	0.408427	-0.567602	-0.100148
PHF11	FCGR2A	-0.644444	-0.393182	0.504091	0.155620
TNFSF14	FCGR2A	-0.464474	-0.233578	0.428648	0.724285
NFAT5	FCGR2A	2.213806	-0.806207	-1.083317	-1.114795
CIR1	FCGR2A	-0.092871	-0.159471	-0.036016	0.160140
PMAIP1	HSPA6	0.868710	-0.676141	0.832946	-0.795047
GBP5	HSPA6	-0.031176	0.012421	0.077103	0.074428
CD83	HSPA6	0.205892	-0.685953	0.033360	0.494440
IL10RA	HSPA6	-0.127161	-0.242313	0.107495	-0.300119
HSPA1B	HSPA6	-0.781481	0.674929	0.867191	1.011462
IFIT2	HSPA6	-0.060585	-0.030077	0.065242	0.061028
RGS2	HSPA6	0.523331	0.205293	-0.602989	-0.618647
CCL3	HSPA6	-0.131779	0.338658	0.709649	0.733784
CRISPLD2	HSPA6	0.264261	-0.127570	-0.053618	-0.248650
ZNF267	HSPA6	2.354667	-2.005132	-0.873309	1.926698
MXD1	HSPA6	2.193518	2.187209	-1.532068	-1.371378
TNFSF13B	HSPA6	-0.004661	-0.030769	0.057290	0.041434
SELPLG	HSPA6	1.427636	1.665363	-1.747616	0.531364
KLF4	HSPA6	-3.500743	1.452732	4.466725	2.746684
NUP35	DUSP12	-0.565741	-0.122944	-0.196546	0.625415
CEBPG	DUSP12	-0.080257	0.159006	-0.533045	0.704458
CREBL2	DUSP12	-0.243395	-0.001655	0.019154	0.219692
ASNSD1	DUSP12	0.384839	0.342594	-0.418475	0.092578
ANKRD40	DUSP12	0.270044	0.094589	-0.229448	-0.210559
STAU1	ATF6	-0.103627	0.366680	1.183401	-1.826980
EFCAB14	ATF6	0.079017	0.016188	0.074165	-0.107748
AP3B1	ATF6	-0.577195	0.203241	0.044373	0.652444
VAPB	ATF6	0.709859	0.696157	-1.529883	-0.326515
LARP4B	ATF6	-0.253478	-0.302099	0.472340	-0.195477
GTDC1	ATF6	-0.098968	-0.401344	0.011771	0.276304
STK17B	UAP1	-1.295810	-1.582403	0.935642	0.078906
KDSR	UAP1	0.005882	-0.240935	-0.225613	-1.991170
PHLDA1	UAP1	0.293791	1.548701	0.001716	-0.133648
CEP63	RGS5	0.424886	0.441542	-1.144332	0.718582
TSC22D3	RGS5	1.563091	-1.031939	-1.701744	-2.020674
RALGAPA2	RGS5	0.807283	1.694812	-1.525294	0.092630
TM9SF4	RGS5	-0.806326	-1.838411	-0.710679	2.372947
ERLIN2	RGS5	0.504153	-0.259375	-0.620424	-0.009665
ATF6	RGS5	-0.255077	0.278254	-0.053213	-0.461741
SESTD1	RGS5	0.063451	0.212777	0.029026	-0.298047
PKP4	RGS5	-0.425353	-0.249358	0.191177	0.507860
MFSD6	RGS5	-0.418690	-0.194927	0.494056	-0.027352
SEC62	RGS5	0.753482	0.649095	-0.164029	-1.058207
PPIA	MGST3	10.723178	10.622555	9.116187	8.924219
UFC1	MGST3	0.759791	0.091357	-1.040455	0.140110
PDZD11	MGST3	-0.065189	-0.268584	0.070409	0.142157
ANXA7	ALDH9A1	9.701169	9.772403	8.018097	8.222656
GOT2	ALDH9A1	-0.808529	-0.010909	-1.070879	0.731634
TMED2	ALDH9A1	0.462570	0.819611	0.509091	-1.149387
TMED10	ALDH9A1	-0.000799	0.000374	-0.001871	-0.001010
GDI2	ALDH9A1	0.004980	0.139971	-0.010461	-0.202983
KHDRBS1	ALDH9A1	-0.147683	-0.054031	-0.292785	0.471108
XRCC5	ALDH9A1	-0.405793	0.334358	0.112203	-0.531814
TMBIM6	TMCO1	9.879780	9.825195	9.866409	9.949064
ANXA7	TMCO1	0.417210	0.463935	-0.682810	-0.549413
DERL1	TMCO1	-0.136299	0.127859	-0.038040	-0.195283
LAPTM4A	TMCO1	0.421420	0.632429	-1.016237	-0.609307
TXNL1	TMCO1	-0.762598	0.630220	-0.990106	-0.486725
VDAC1	TMCO1	-0.720283	0.273078	-0.471341	0.465014
UQCRC2	TMCO1	-0.194858	-0.222843	0.331117	0.092248
MOCS2	TMCO1	-0.002664	-0.059944	-0.078022	0.043599
OLA1	TMCO1	-0.670303	-0.171793	0.453069	0.291432
KHDRBS1	TMCO1	-0.145247	-0.053284	-0.287480	0.461945
RARS	TMCO1	-0.000868	-0.018837	0.028769	0.001833
SF3B3	POGK	-0.132448	0.099313	-0.140353	-0.038588
BFAR	POGK	0.175972	0.280607	-0.340125	0.192967
RAE1	POGK	0.373228	0.627935	-0.925871	-0.355093
WDR33	POGK	-0.029775	-0.087039	0.133814	0.124790
MLF1	CD247	-0.635470	-0.942440	-1.047639	1.024445
DPP4	CD247	-0.194687	2.529662	-1.981447	2.758196
AQP1	CD247	-2.940794	-0.385932	1.135609	0.121814
SPOCK2	CD247	1.999050	1.928002	-1.110505	2.207524
CYBB	CD247	-0.005915	-0.197387	0.775180	0.719862
PRDX4	CREG1	9.287857	9.263871	9.371547	10.121510
PRDX1	CREG1	-0.008762	0.467257	-0.404485	-0.677593
APOO	CREG1	-0.874185	-0.853187	0.790139	0.081680
GGCX	CREG1	0.121052	0.207555	-0.816093	0.512208
CTBP1	CREG1	0.183162	0.033832	-0.149970	-0.255725
SPCS2	CREG1	-0.015283	-0.046237	0.031559	0.048574
PRR13	MPZL1	10.280971	9.724784	11.287213	11.086739
SND1	MPZL1	-0.268713	0.285646	-0.470309	0.035239
STT3A	MPZL1	-0.819501	1.074702	-1.509852	-1.281606
PDZD11	MPZL1	-0.253001	-1.015708	0.271119	0.552495
SNAPIN	MPC2	8.718294	9.237416	9.254684	8.740995
H2AFV	MPC2	1.036036	0.148507	-0.663948	-1.143147
CDKN2AIPNL	MPC2	0.067535	-0.074277	-0.095440	0.080192
MKRN1	DCAF6	9.822575	9.425747	9.224447	8.642772
SS18	DCAF6	0.599083	0.705835	0.011203	-0.805052
GDI2	DCAF6	0.002647	0.126224	-0.010693	-0.172480
ELAVL1	DCAF6	0.053161	0.371929	-0.461327	-0.593860
MYO1C	GPR161	8.324057	7.879091	6.900260	7.249146
LINC00674	GPR161	0.697142	0.459161	-0.892958	0.427854
TCHP	GPR161	-0.042770	0.040058	0.063235	-0.001424
MPRIP	GPR161	0.577720	0.607490	-1.117800	-0.720979
ANP32B	GPR161	0.912373	-0.713207	-1.183279	-1.210808
TMCO1	TIPRL	8.915414	8.894382	8.816300	8.955850
GDI2	TIPRL	0.032241	0.872851	-0.061784	-1.291212
OLA1	TIPRL	-1.276121	-0.326850	0.865708	0.555928
CHKA	ATP1B1	10.524584	10.190436	11.754654	10.846656
EPS8	ATP1B1	0.841165	-0.627747	-1.291788	0.820881
OGT	ATP1B1	-0.078565	0.778579	0.156116	-0.130306
FYTTD1	BLZF1	8.909428	8.323526	8.314122	8.227666
CAB39	BLZF1	1.260514	1.504779	-0.719371	-2.632937
SLC40A1	F5	1.230832	-0.836149	-1.804485	0.317506
UBD	SELL	-0.971575	1.564057	-0.644084	0.261641
CSRNP1	SELE	-0.005919	-0.004100	0.004711	0.004436
NFKBIA	SELE	0.149115	-0.108218	-0.031545	-0.004209
ATF3	SELE	-0.418036	1.778049	-0.326819	-0.064974
COPB1	KIFAP3	7.927099	8.333546	7.511653	7.282843
HMGN4	KIFAP3	-0.292542	0.325018	0.336330	-0.488702
PLRG1	KIFAP3	0.087319	0.045054	0.188790	-0.138033
ATF6	KIFAP3	-0.688039	0.744937	-0.141761	-1.236115
UPF2	PRRC2C	0.225051	0.296419	-0.084366	0.949294
OSBP	PRRC2C	-0.655636	0.969651	-0.223604	-1.162299
KAT8	PIGC	0.926328	0.769033	-0.926762	-0.494325
PIP4K2B	PIGC	1.062795	0.042985	-1.009952	0.527724
RNF130	PIGC	-0.102516	0.082872	-0.054527	0.098966
PSMB4	PRDX6	0.502329	0.778563	-0.635391	-0.817067
BID	PRDX6	-0.356866	0.075757	-0.014532	0.360890
POLR1D	GAS5	9.876702	11.096565	8.906368	9.842523
EIF1	GAS5	0.602833	1.124693	-0.374677	-0.397757
RPS13	GAS5	0.045888	0.045149	-0.002137	-0.045646
ZFAS1	GAS5	-1.133796	1.254360	-0.504519	-0.808902
C6orf48	GAS5	0.892227	0.588352	-0.454482	-0.715834
POLI	GAS5	-0.156375	0.000758	0.419897	-0.360440
SNHG8	GAS5	0.421176	0.635674	-0.615525	-0.386641
RPL9	GAS5	-0.405400	-0.423460	0.524912	0.313595
PPP2R3A	RABGAP1L	7.468863	7.924276	7.602363	7.695156
FOXO3	RABGAP1L	0.859677	1.173770	-0.933794	-1.205838
RBMXL1	RABGAP1L	-1.113674	1.081441	0.342592	-0.692491
MAP1LC3B	ABL2	-0.114300	-0.288919	0.234460	-0.456429
HIVEP2	ABL2	-0.453646	0.557655	-0.849064	-0.877712
SAMD4A	ABL2	0.122221	0.342230	-0.479821	-0.229970
PACSIN2	SOAT1	8.903717	8.864572	8.735604	8.762033
RPN2	SOAT1	-0.273345	1.175179	-1.265791	-0.794361
CBX3	SOAT1	0.554743	0.494773	0.687989	-0.727014
CD46	SOAT1	0.801653	0.741676	-1.217564	-1.020263
NRBF2	TOR1AIP2	0.233314	0.248557	-0.444114	-0.531431
UBE2D3	TOR1AIP2	-0.694241	-0.283546	0.568895	-0.790890
UTP3	TOR1AIP2	0.302562	0.497162	-0.392699	-0.387244
ACTR2	TOR1AIP1	9.221498	9.228211	9.212508	9.155312
GPD2	TOR1AIP1	-1.292806	-0.671217	-0.957277	0.655840
CD59	QSOX1	10.450796	11.454943	9.681138	9.892804
BACE2	QSOX1	0.332704	0.048467	-0.555110	-0.592589
PAM	QSOX1	0.319919	0.737197	-0.973888	-1.154384
KCTD10	STX6	0.864236	0.567290	-1.107041	-0.654283
KLHL18	STX6	0.112651	0.198047	-0.225045	-0.235586
TMEM87A	STX6	0.116263	0.310751	-0.195726	-0.461791
CDC42	STX6	-0.208704	-0.139607	0.036632	0.147721
ARL6IP5	STX6	0.434927	-0.066562	-0.226026	0.149703
CAPN2	STX6	0.095194	-0.244938	0.147399	0.325587
NCBP2	STX6	-0.087417	-0.108924	-0.021403	0.141335
TRMT10C	IER5	9.882279	9.883584	9.766030	9.882589
CSRNP1	IER5	1.117384	0.521118	-1.181286	-1.374516
DCUN1D3	IER5	0.256157	0.110017	-0.146762	-0.053705
CHST2	IER5	0.492528	0.523925	-0.708273	0.573968
PTP4A1	IER5	-0.808970	-0.809986	0.697455	-1.306314
RBM48	IER5	0.190229	0.047665	0.197391	-0.151304
PLK3	IER5	0.611060	0.656064	-1.091307	0.487157
INO80D	IER5	0.140798	-0.380510	0.846232	0.501710
HK1	GLUL	9.248541	12.078563	4.830162	4.336548
OSTF1	GLUL	-1.713082	-0.403625	2.159680	1.558592
PTGS1	RGS16	3.094604	2.768004	3.608153	3.296619
CD83	RGS16	-0.690885	2.301981	-0.114657	-1.645668
PELI1	RGS16	2.162157	2.000106	-1.588789	0.555889
KLF4	RGS16	-0.319207	0.139076	0.434474	0.265990
ADIPOR1	NPL	4.925210	4.735592	4.506290	3.739485
BACE2	NPL	-0.075274	-0.011409	0.127954	0.136546
CAMK2N1	NPL	0.757483	-1.240681	0.333112	-0.169169
FUCA1	NPL	0.027246	0.215314	0.116129	-0.133416
MMAA	NPL	-2.234359	-0.117989	0.755504	-0.074192
SF3B1	DHX9	0.277572	0.710175	-0.555306	-1.316116
PUM2	DHX9	-0.558380	-1.037458	0.449437	0.950907
SART3	DHX9	-0.074275	1.013217	-0.336673	-1.421575
ZDHHC9	LAMC1	11.465006	12.035429	11.216348	11.648418
ST13	LAMC1	-0.141500	-0.086093	0.166082	0.115621
ITFG1	LAMC1	0.477056	-0.823472	-0.163110	0.495729
VPS41	LAMC1	1.240163	-0.416033	-0.753797	0.991655
TM9SF4	LAMC1	0.248265	0.566210	0.218835	-0.733793
ERLIN2	LAMC1	-0.033886	0.018010	0.040664	0.000666
TMEM154	LAMC2	10.944022	10.729555	13.155280	13.316697
LAMA3	LAMC2	-2.971663	3.109366	-2.436620	-3.604945
PTPRE	LAMC2	-0.325177	1.192418	-1.485445	-0.014103
OSBP	SMG7	0.092384	-0.136643	0.031579	0.163397
MAPK1IP1L	SMG7	0.344485	0.166614	-0.488097	0.289642
DYNC1LI2	SMG7	-0.002908	-0.001531	0.000747	-0.000864
TCF20	SMG7	-0.106498	0.180512	-0.253635	-0.016014
VDR	NCF2	5.885828	7.126655	5.364122	5.703620
LIPG	NCF2	-0.411621	0.276377	-0.023515	-0.365457
SLC25A17	ARPC5	10.692853	10.337902	10.283162	10.845944
TBPL1	ARPC5	-0.757546	-0.529421	0.541112	-0.811774
TXNDC9	ARPC5	0.326486	0.258273	-0.400924	0.058363
RTN4	ARPC5	-1.763958	0.332545	1.184862	-1.099610
HTATIP2	RGL1	-0.453874	-1.141903	1.169993	0.378347
PTEN	RGL1	-0.672966	0.976907	-0.619667	-0.844476
ZBED5	RGL1	-0.460445	-0.491201	0.410078	-0.603204
RNF19A	RGL1	-0.489088	1.123190	-0.983370	-2.070238
MLLT3	RGL1	0.779666	-1.037115	0.631878	0.820673
ISCU	RGL1	-0.079592	-0.008189	0.020286	0.017124
NINJ1	RGL1	-1.733280	0.513768	-0.548604	1.403547
NEDD9	RGL1	-0.164824	-0.193249	0.244568	0.229274
CAPG	C1orf21	6.669998	6.401396	5.550325	6.637088
ARHGAP23	C1orf21	-0.821312	-1.146356	-0.482254	0.718580
EMB	C1orf21	-1.851481	-1.621483	1.069132	0.868387
YES1	EDEM3	8.410969	8.522542	8.381371	8.316289
RB1	EDEM3	0.366237	0.595680	0.662344	-1.313646
ADAM19	FAM129A	7.401005	7.993646	4.098411	6.667337
PEA15	FAM129A	1.598639	-2.666862	3.545829	1.886317
ABLIM3	FAM129A	2.559924	1.469126	-4.447979	-1.043285
MAML2	FAM129A	-2.399870	1.641155	0.797821	-0.930063
DSE	FAM129A	-0.205905	0.370796	-0.243054	-0.591445
FOXP1	FAM129A	1.507773	-1.221330	-2.241404	-2.142245
RUNX1	FAM129A	0.314622	-0.612441	0.968401	0.368721
ATF6	IVNS1ABP	-0.408351	0.445266	-0.084858	-0.733464
PAK1	IVNS1ABP	-0.751311	-0.459473	-0.055446	0.409534
CTNNA1	IVNS1ABP	-0.331763	-0.808632	1.159120	0.229244
MAOA	HMCN1	2.609799	2.181803	3.315536	2.502374
SP1	TPR	-0.008681	0.023100	-0.037407	0.029361
ZNF638	TPR	0.136123	0.599322	-0.766003	-0.126196
SF3B1	TPR	0.221538	0.567873	-0.442967	-1.042343
PCM1	TPR	-0.191109	-0.243163	0.285897	-0.278747
DUSP5	PTGS2	10.114953	10.653838	10.047717	9.887626
CXCL3	PTGS2	-1.736796	1.639488	-0.080388	-1.101386
CSRNP1	PTGS2	1.243313	0.581749	-1.321065	-1.537574
BTG1	PTGS2	-0.263272	-0.688572	0.374585	1.180162
NFKBIZ	PTGS2	0.403543	-1.142723	-1.122208	0.580893
FOXN2	PTGS2	0.281013	0.067778	0.123939	-0.165616
GCH1	PTGS2	-0.059074	-0.037820	0.022589	0.018434
MCL1	PTGS2	0.093962	0.253458	-0.391504	-0.484401
INO80D	PTGS2	-0.347637	0.946934	-2.196820	-1.278495
TRIB1	PTGS2	-0.293436	-0.249365	0.279773	0.378222
CYCS	RGS2	0.368684	1.005612	0.762371	-1.173514
PPP2R2A	RGS2	1.750617	-1.294923	-1.473167	2.190646
ARL8B	RGS2	0.384218	-0.337278	-0.018434	-0.203651
RNF19B	RGS2	-1.071661	-0.522220	0.853331	0.669792
MCL1	RGS2	-0.256504	-0.690168	1.066988	1.316157
C16orf72	RGS2	-0.111958	0.623535	-0.922407	-0.062636
HRH1	RGS2	-0.037751	0.282038	-0.367083	-0.435665
FEM1C	RGS2	-1.481081	-0.340207	0.500946	0.905024
STK17A	RGS2	-2.782725	2.072971	-2.763000	-2.711207
BIRC2	RGS2	-0.502462	0.305751	-0.185997	-0.158734
CMTM6	NEK7	0.658395	-2.022454	-1.560041	3.431314
ATP2C1	NEK7	0.404529	1.778170	0.265959	-2.523345
CD164	NEK7	-1.156386	-0.677196	0.889052	-0.352716
CALCOCO2	DDX59	-0.486193	-1.018894	1.097545	-0.972151
SMAD2	DDX59	-0.034223	-0.016626	0.043138	-0.013184
KRT19	LAD1	-0.236159	2.338099	-2.417473	-0.931221
SYK	LAD1	0.869398	0.467177	-0.734513	0.891501
SMYD5	CSRP1	0.546954	0.477962	-0.542933	0.276521
TIMM50	CSRP1	0.101922	0.260610	-0.351465	-0.276677
POLDIP2	CSRP1	0.295273	-0.053660	-0.380273	-0.202816
EFTUD2	CSRP1	0.133040	0.559134	-0.877337	-0.060442
PI4KA	IPO9	10.380143	10.338419	9.242278	9.937641
NONO	IPO9	0.555497	0.817308	-0.315415	-0.947302
PARP1	IPO9	0.464144	0.834088	0.619272	-1.168348
RBBP7	IPO9	0.170225	0.141506	-0.025925	-0.220613
TTI1	IPO9	0.007850	0.152789	-0.275365	0.192041
HNRNPUL1	IPO9	-0.022159	-0.444727	0.175784	0.394431
CACUL1	TIMM17A	9.426571	9.381979	9.927118	10.004668
EIF2S1	TIMM17A	-1.326204	0.802772	-0.794685	-0.372806
ETF1	TIMM17A	0.595330	0.809298	0.049447	-1.119107
DENR	TIMM17A	-0.081896	-0.147844	-0.103680	0.205100
LIF	ELF3	9.752550	11.845297	9.692399	10.144015
CHKA	ELF3	0.358392	1.156576	-0.251729	-0.085237
RASSF4	ELF3	0.244058	0.110453	-0.279066	-0.232888
SAP18	ARL8A	9.005457	9.207249	9.184980	8.700125
LLPH	ARL8A	1.126073	0.875926	-0.489262	-1.495701
CLK3	ARL8A	0.447113	1.082133	-1.444640	-1.242403
SRP19	ARL8A	0.120262	0.247877	0.200762	-0.256947
TRIP10	ARL8A	0.286890	0.726116	-0.764378	-0.858388
ILK	RABIF	0.144405	0.155929	-0.202977	-0.080749
CCT4	RABIF	0.263861	0.500719	-0.288379	-0.709580
NOB1	RABIF	0.269963	0.269848	-0.414118	-0.407212
SMAP2	ADIPOR1	10.181766	9.516807	10.802886	11.057066
NCSTN	ADIPOR1	-0.276043	-0.490228	0.312740	0.377825
RAB5B	ADIPOR1	0.377274	0.259608	0.401685	-0.539142
HDAC2	ADIPOR1	0.013348	0.613532	-1.067059	0.839542
RAB7A	ADIPOR1	-0.410856	0.104117	0.363081	0.228095
S100A12	CHI3L1	-0.038886	0.045841	-0.165801	-0.171683
S100A8	CHI3L1	-0.143845	0.188223	-0.532511	-0.563638
MT1G	CHI3L1	1.196615	0.010572	0.175218	-0.206371
HIST2H2BE	BTG2	0.239872	0.195049	-0.163554	-0.103183
FAS	BTG2	-0.565563	0.007838	0.291902	0.013081
CDKN1A	BTG2	0.939509	-0.203287	-1.100816	-0.364911
ABCA1	BTG2	0.790696	-0.525887	-0.413263	-0.193653
RNF6	BTG2	0.450084	0.774682	-1.532086	-0.661295
PRNP	ATP2B4	-0.288082	0.759507	-0.679055	-1.176200
ENTPD7	ATP2B4	-1.829374	0.963179	1.520527	0.168027
ZNF24	ZC3H11A	10.287086	10.500282	9.985800	10.249638
TANK	ZC3H11A	-1.187841	0.544206	-0.727221	0.242151
WAC	ZC3H11A	0.010478	-0.079988	0.013758	0.162643
NFE2L2	ZC3H11A	-0.496653	-0.221988	-0.701372	0.244976
TAF7	ZC3H11A	0.087404	0.386346	-0.164628	-0.131423
TANK	PPP1R15B	-1.721273	0.566442	-0.805218	0.243464
RLIM	PPP1R15B	-0.841776	0.375347	0.226685	0.221241
VMP1	MDM4	6.922737	7.769988	7.915031	7.173149
ZNF7	MDM4	0.810239	0.589289	-0.896436	0.326175
CSF1	NUAK2	9.355718	8.855413	9.311096	9.338639
DUSP1	NUAK2	0.492236	0.297394	-0.184976	-0.564868
SOCS2	NUAK2	0.420242	-0.001636	-0.355650	-0.104809
ZBED5	NUAK2	0.259115	0.276546	-0.227795	0.340001
TRAF1	NUAK2	-0.846899	0.890845	-0.320977	-0.467774
ANP32A	NUCKS1	10.860686	10.647710	11.843366	11.755567
IPO9	NUCKS1	-0.060652	0.515152	-0.592993	-0.695204
NONO	NUCKS1	0.326895	0.481107	-0.185990	-0.556364
GAA	SLC26A9	1.311159	-2.413186	-2.373581	2.562567
CADM4	SLC26A9	1.047665	1.361812	0.632134	-1.470893
RAB24	SLC26A9	0.161554	1.096295	-1.454006	1.259992
HLA-DMA	SLC26A9	2.622556	-1.292802	-0.428307	1.406502
C15orf39	SLC26A9	0.174666	0.059787	-0.463812	0.420949
SOD3	CTSE	4.570852	1.003400	4.285069	7.413513
FREM2	CTSE	-0.279557	0.089485	0.322587	2.884737
TAPBP	IKBKE	7.758588	7.756057	7.044576	7.965331
ALAS1	IKBKE	0.500029	0.863811	-1.169937	-0.350015
TNIP1	IKBKE	-0.492560	0.773607	-1.111866	-0.192276
POMGNT1	IKBKE	-0.454385	-0.401210	0.578707	0.498236
NKIRAS2	IKBKE	0.053188	0.022216	-0.092693	0.000249
CTNNBL1	IKBKE	0.113642	0.173699	-0.307237	-0.248028
IRF3	IKBKE	0.715401	-0.152998	-0.929997	0.104242
ETS2	RASSF5	0.819466	0.612681	-0.276008	-1.278789
ZFP36L2	RASSF5	0.951152	0.017600	0.172023	-0.447875
BRD2	RASSF5	-0.117996	-0.180228	0.061604	0.190148
RNASE1	PIGR	3.577783	-0.719348	2.488309	2.245843
ALDH1A3	C1orf116	8.997274	8.708394	8.668948	9.134564
KRT19	C1orf116	-0.014735	1.267740	-1.838382	-0.447865
TSPAN1	C1orf116	-0.878094	-0.091194	-1.187594	1.194329
ZNF267	YOD1	1.741406	0.589913	0.120375	0.701761
FRS2	YOD1	2.594272	1.592544	1.887456	-1.495743
FAM126B	YOD1	-2.276196	-1.748508	1.090806	-2.125599
MTMR3	PFKFB2	7.950104	8.336921	7.801963	7.037183
RPRD1B	PFKFB2	0.759466	1.033497	-1.981172	0.195959
SLC17A5	PFKFB2	0.021303	0.437112	-1.196766	0.939041
ITGAX	C4BPA	-0.088174	0.050673	0.063975	0.130153
SLC7A7	C4BPA	0.913963	0.250606	-0.463563	-0.471865
GK	CD55	-0.464972	-0.084677	0.365702	0.156132
CALCOCO2	CD55	0.780317	1.597885	-1.624624	1.526805
SLC9A8	CD55	0.320279	0.556274	-0.185669	-0.428694
NAMPT	CD55	-0.902114	-0.708001	0.596491	-0.129777
OSMR	CD55	1.032546	1.508060	-1.962435	0.694091
PPARG	CD55	2.067531	1.724895	-1.868855	0.827682
CDC42SE2	CD55	0.031148	-0.237482	0.633702	-0.528505
RNF13	CD46	10.812985	10.783193	10.615438	11.291877
PPP2R5A	CD46	1.246950	0.049648	-1.217025	-0.123632
CTBS	CD46	-0.210415	-0.498493	0.341067	-0.042707
SOAT1	CD46	-0.750495	0.783316	0.346894	0.808059
MAT2B	CD46	-0.868785	-1.058533	-0.343891	1.571322
IER5	CAMK1G	-0.536402	0.380440	-0.772634	-0.082836
ARL5B	CAMK1G	-1.695252	-0.581136	0.846318	-0.154915
CHIC2	CAMK1G	1.129169	-0.648221	0.556417	0.059429
UGCG	CAMK1G	2.124903	-0.895025	1.502711	1.177148
STX11	CAMK1G	-0.008239	-0.007646	0.020677	0.007309
AGO2	CAMK1G	-0.210335	0.857232	-0.231749	-0.882729
SNX16	CAMK1G	-0.194619	-0.033835	0.115630	0.139188
MOB1A	CAMK1G	3.704334	-0.302612	-2.048904	-2.472299
SERINC2	LAMB3	10.480532	13.400195	8.966605	10.586299
LAMC2	LAMB3	-2.158566	1.919252	1.008285	0.615263
TMEM173	LAMB3	-0.027953	-0.921263	0.561274	0.897116
LAMA3	LAMB3	1.278122	-1.337653	1.048435	1.549954
C6orf132	LAMB3	-0.269230	-0.315755	-0.062658	0.823433
IL1B	G0S2	5.289671	7.836642	10.315455	10.142987
PPARD	G0S2	1.160285	0.346661	-1.703314	-0.544981
MFSD2A	HSD11B1	-1.572935	2.641766	-3.056276	-0.870613
TSPAN1	IRF6	2.244161	5.156648	1.919726	10.805939
FXYD3	IRF6	0.359460	0.564594	0.366196	-0.331984
CREBL2	LPGAT1	0.621087	0.005628	-0.046946	-0.565192
PCM1	LPGAT1	0.225027	0.286349	-0.338622	0.328257
VAPA	PPP2R5A	0.160991	0.259281	0.457235	-0.116159
CALM2	PPP2R5A	-0.378423	-0.367875	-0.409844	0.413354
VMA21	PPP2R5A	0.081051	-0.084617	-0.638180	0.573209
DEGS1	PPP2R5A	-0.233216	0.254397	-0.331054	-0.367733
VKORC1	NENF	0.777298	0.890980	-1.075587	0.072243
C11orf96	ATF3	8.441865	7.817226	7.192552	7.908336
PMAIP1	ATF3	-2.934862	2.279478	-2.814668	2.675814
CSRNP1	ATF3	-0.116823	-0.054458	0.129489	0.151479
IRF1	ATF3	0.557024	-0.773010	0.735978	0.476663
PNRC1	ATF3	1.139561	1.343539	-1.043726	0.499775
CD83	ATF3	-0.165037	0.525116	-0.024325	-0.399855
PPP1R15A	ATF3	-0.671282	2.040437	-1.965870	-1.414873
NFKBIA	ATF3	-0.822693	0.704941	0.178679	0.001799
TNFAIP3	ATF3	0.247585	-0.158353	-0.016955	-0.053742
MET	RPS6KC1	-0.398844	0.431182	-0.302922	-0.670552
PTK2	RPS6KC1	0.264387	0.331559	-0.093833	-0.597761
NBR1	RPS6KC1	0.251514	0.353208	-0.497270	0.008992
AGO3	RPS6KC1	-0.935107	0.334181	-1.337602	1.042501
MARCH7	GPATCH2	6.148369	7.675442	7.689341	6.182509
YTHDC1	GPATCH2	-0.255326	0.786698	-1.284082	-1.644948
TAB2	GPATCH2	1.138158	-0.563717	0.734422	0.717851
BRIX1	RRP15	-1.010713	0.000103	-0.743975	0.649896
RRN3	RRP15	0.249187	0.487943	-0.620381	-1.053228
PPP2CA	RRP15	-0.429641	0.366609	0.265124	-0.022546
MORF4L2	RRP15	0.015052	-0.109842	-0.045196	0.200868
CUL3	RRP15	-0.013060	0.201240	-0.291398	0.126588
SS18	MIA3	0.988909	1.165222	0.018807	-1.330291
ZMYM4	MIA3	-0.019218	0.000742	0.003919	0.019233
DYNC1LI2	MIA3	-0.075237	-0.044981	0.109199	-0.030800
ARL1	MIA3	0.060872	0.221340	-0.609981	0.364531
UBQLN1	AIDA	0.015722	0.629840	-0.896442	0.097683
RAP1B	AIDA	0.001154	0.602419	-0.328196	-1.412310
CUL2	AIDA	-0.166006	-0.480440	0.697849	0.312238
TM9SF2	CAPN2	0.349139	0.336375	0.222073	-0.815388
WDR1	CAPN2	0.372611	0.754177	-0.750499	-1.038499
ARCN1	CAPN2	-0.014768	-0.181142	0.001270	0.252395
GNAI3	CAPN2	-0.867242	0.287194	0.727019	-0.960778
PSMA1	DEGS1	9.901003	10.121584	9.735869	8.830676
VMA21	DEGS1	0.034296	-0.036091	-0.271494	0.244540
CCT2	DEGS1	-0.006117	0.232768	-0.229527	-0.349798
SF3A3	NVL	8.253982	8.185933	7.121472	7.517715
TMX2	NVL	0.035088	0.055130	0.055217	-0.067519
UTP14A	NVL	0.294304	0.512374	-0.775355	0.654474
CHCHD3	NVL	-0.075547	-0.126471	0.438490	-0.015644
SRP68	NVL	0.132551	0.256824	-0.152548	-0.346836
AFG3L2	NVL	0.581265	0.626853	-0.799851	-0.412184
DERL1	CNIH4	-0.374815	0.358883	-0.106582	-0.533627
UBE2D2	CNIH4	-0.094732	-0.889707	0.686861	-0.971811
RAC1	CNIH4	-0.000092	0.000434	0.000445	-0.000672
REEP5	CNIH4	-0.011875	-0.010874	0.000155	0.021590
PFDN1	CNIH4	0.184483	0.108132	-0.303198	0.084622
TXNL1	CNIH4	-0.102912	0.088402	-0.131848	-0.067150
G3BP2	ENAH	-0.387968	0.618052	-0.549560	-0.539378
PRKAR1A	ENAH	0.288234	0.918638	0.062586	-1.054709
EIF4G2	ENAH	0.487834	0.648734	-0.140026	-1.179434
CLIP1	ENAH	-0.356296	0.919044	-0.129592	-1.521465
PTGES3	SRP9	0.023681	0.147695	-0.115063	-0.205282
MPDU1	EPHX1	0.495819	0.518794	-0.623678	0.223847
POLR2I	EPHX1	0.153709	0.162665	0.087831	-0.596914
PGD	EPHX1	-0.597418	-0.031536	-0.263194	0.498179
IQSEC2	EPHX1	0.548423	-0.609865	0.248068	0.317719
FTL	EPHX1	1.536703	-1.528342	-0.641806	1.680864
SLC48A1	EPHX1	-0.143410	0.172226	-0.405455	0.416876
CMTM7	TMEM63A	5.983058	10.156718	9.057058	6.049414
PRRC2A	TMEM63A	1.876962	1.888941	-1.477216	-1.908423
BAG6	TMEM63A	0.314948	0.463590	-0.587718	-0.467335
IPO9	PARP1	-0.136577	1.136238	-1.291560	-1.513200
RBBP7	PARP1	-0.171064	-0.142442	0.025092	0.229264
TTI1	PARP1	0.002876	0.063143	-0.109514	0.079615
CLPTM1	PSEN2	8.129928	7.951504	7.015246	8.291376
ATRAID	PSEN2	0.537248	-0.216550	-0.293745	-0.655299
GNAS	ARF1	11.476332	10.680985	12.337298	12.123029
ABCF3	ARF1	0.292562	0.305898	-0.409319	0.307208
PSMD13	ARF1	-0.050236	-0.051360	0.078867	0.068740
ARPC1A	ARF1	0.284374	0.064748	-0.388755	-0.141874
NADK	ARF1	-0.122709	-0.762562	0.144569	0.446464
TRAPPC3	ARF1	-0.004773	-0.005975	0.005735	0.008737
ELOVL1	ARF1	0.301579	0.813660	-1.506047	0.093909
HMOX2	GUK1	11.463254	11.155984	7.919005	8.950127
CSK	RNF187	-0.410013	-0.497078	-0.583029	0.470948
EMC1	GALNT2	10.926754	10.938239	10.904166	10.914890
OSBPL1A	GALNT2	1.502868	-1.943949	-0.743167	-0.974766
SREBF2	GALNT2	0.251767	0.538069	-0.658347	0.118903
CTNNA1	GALNT2	-0.145042	-0.353199	0.511898	0.099434
APEX1	ARV1	0.092331	0.028268	0.086029	-0.088962
NPM1	GNPAT	-0.072288	0.288647	-0.348300	-0.043102
HMGB1	GNPAT	0.442916	0.064649	-0.380841	-0.719094
MBTPS1	GNPAT	0.580475	0.099492	-0.817600	-0.613050
VDAC3	GNPAT	0.042256	-0.425678	0.261845	0.442272
METTL9	GNPAT	-0.575290	-0.611789	0.391975	-0.001648
PAICS	GNPAT	0.157385	-0.110299	0.053824	0.138708
NOB1	GNPAT	0.081858	0.081823	-0.128659	-0.126393
ZNF24	EXOC8	7.726362	8.123227	6.930157	7.623609
UBE2A	TSNAX	0.122438	0.120542	0.278223	-0.390237
STAM2	TSNAX	-1.013815	-0.805916	-0.556782	0.735997
LAPTM4A	TSNAX	0.231756	0.348129	-0.550223	-0.332520
TIPRL	TSNAX	-0.243695	0.016160	0.387070	-0.234098
FBN1	SIPA1L2	7.108276	7.689395	7.121496	7.519394
DMXL2	SIPA1L2	-0.525162	-0.052356	-0.756839	-0.299795
RPS7	NTPCR	8.555018	8.532922	8.147830	8.134662
SNX17	NTPCR	0.724939	0.253493	-0.858726	0.494794
MRPL21	NTPCR	0.017625	0.006267	-0.016986	0.019341
RPS23	NTPCR	0.906586	0.313929	-1.037266	-0.457886
OXA1L	NTPCR	0.765331	0.330613	-0.637882	-0.716776
POLR1D	IRF2BP2	10.491291	10.640457	10.387810	10.487453
KIAA1191	IRF2BP2	0.332316	0.572249	-1.204945	0.714881
PSPC1	IRF2BP2	0.175112	0.268873	0.074351	-0.338362
SLC25A17	TOMM20	10.600650	10.453221	10.430186	10.665127
ALDH9A1	TOMM20	0.126410	0.050933	-0.055946	-0.190799
OSTC	TOMM20	0.118244	0.656094	0.539784	-0.836104
REEP5	TOMM20	-0.114536	-0.105087	0.002678	0.184456
LAMP2	TOMM20	-0.110070	-0.058461	0.078258	-0.097202
NDFIP1	TOMM20	0.032518	-0.011226	0.023204	-0.047830
AFF4	LYST	0.134513	0.885792	-2.254823	-1.323833
TAB2	LYST	-0.997299	0.494376	-0.642981	-0.628450
EPS8	NID1	0.351983	-0.266303	-0.564054	0.343612
OSBP	LGALS8	0.148522	-0.217622	0.049596	0.265879
CCNK	LGALS8	-1.005247	-0.173893	0.360478	1.062204
STK4	MTR	8.448344	8.553869	8.638460	8.291728
KPNB1	MTR	-0.280084	-0.004301	0.191277	0.199100
MFSD6	MTR	0.466915	0.219689	-0.570294	0.033214
GATA6	RYR2	-0.226733	0.251349	-0.517271	0.477872
TRIM26	RYR2	-0.457573	0.120347	-1.686242	2.249255
STS	RYR2	1.059623	-1.380292	0.627952	-0.258005
MICB	RYR2	-0.195378	0.019858	0.129372	0.241633
STK40	RYR2	0.273823	0.348472	-0.302334	-0.011614
GBP3	RYR2	0.145082	0.031293	-0.118145	-0.055503
CEACAM1	RYR2	0.275171	0.045093	-0.175999	-0.205786
SPATS2L	RYR2	0.533574	0.152816	1.051711	-1.187704
IL1RAP	RYR2	1.543653	-0.750150	0.576698	-0.962492
BAZ1A	KMO	0.403362	5.888464	3.004063	2.904480
HIVEP2	KMO	-1.131806	1.435718	-2.105357	-2.176032
SMURF1	KMO	0.123911	0.988165	-1.069432	-0.642132
FBXO32	KMO	3.101031	2.981123	-2.324624	2.132351
OPTN	KMO	-0.037057	0.585047	-0.250470	-0.916191
WHAMM	KMO	-0.014768	-0.153420	0.382009	-0.254469
CNOT4	KMO	2.083037	-1.129210	0.359857	-1.861906
MAP4K4	KMO	2.627450	-2.589078	1.998095	2.257866
IPO7	CEP170	7.407137	9.785541	7.923520	9.388671
ATP11C	CEP170	0.159380	-0.135889	-0.467707	0.283428
ZFP91	CEP170	0.128643	0.586778	-0.508292	-0.765670
STAG2	CEP170	0.161727	1.003807	0.220742	-1.575437
SLC30A5	ADSS	-0.010975	0.213888	-0.325105	0.225702
TMEM248	HNRNPU	12.138578	12.148260	12.202823	12.189065
PAICS	HNRNPU	-0.436958	0.311299	-0.148705	-0.383978
TERF1	HNRNPU	-0.299320	-0.069447	-0.603303	0.439703
LPIN2	DIP2C	-0.330102	1.171037	-1.054783	-1.364819
FBXO7	LARP4B	0.601031	0.140663	-0.904696	-0.363555
STAU1	LARP4B	-0.071657	0.257807	0.829087	-1.288952
POFUT1	LARP4B	0.342973	0.108559	-0.447042	-0.233285
TMCO1	LARP4B	-0.080278	-0.153675	-0.395090	0.620926
FDFT1	IDI1	1.020876	1.442432	-0.393404	-1.951907
SYAP1	IDI1	0.584323	0.732749	0.260290	-0.389694
SNX3	IDI1	-0.935497	-2.290078	1.374064	-1.591446
LAMB1	PFKP	13.334995	12.029147	10.891282	10.652699
COPA	PFKP	-0.122414	0.233860	0.451007	-0.741714
UBE3B	PFKP	-0.216762	0.050949	-0.178162	0.170175
TMEM127	PFKP	0.427272	0.309125	-0.725348	-0.564393
LAPTM4A	PFKP	0.139036	0.208592	-0.340310	-0.201950
GRB2	PFKP	0.135766	0.052535	0.021457	-0.225379
EMC1	PITRM1	10.060321	10.511148	8.605393	9.540744
STT3A	PITRM1	-0.317514	0.415111	-0.588615	-0.498711
HDLBP	PITRM1	0.408222	0.536230	-1.039171	-1.031091
SUMO3	PITRM1	-0.072255	-0.010660	0.020129	0.107379
N4BP1	KLF6	-1.388579	0.914566	0.640831	0.642447
ELL2	KLF6	0.113719	1.394594	-1.482013	-1.963813
HMOX1	AKR1C2	0.365313	1.052589	-0.827374	-1.602403
IGFBP4	AKR1C3	0.474048	-0.542484	-0.110733	-0.269593
ABCC3	AKR1C3	-0.760357	-0.325747	0.727972	-0.432114
NQO1	AKR1C3	-1.300090	-2.164212	1.792959	0.317683
ANKRD13A	NET1	-0.036373	1.226588	-0.523366	-1.433110
CLOCK	NET1	0.166619	0.722580	-0.521622	-0.958899
GSPT1	GDI2	10.926110	11.620257	10.887022	11.162775
RNF34	GDI2	0.005346	0.048979	-0.092783	-0.035792
MKRN1	GDI2	0.347857	0.038549	-0.117984	-0.563938
KHDRBS1	GDI2	0.295925	0.109759	0.582437	-0.944493
TIPRL	GDI2	-0.506975	0.043998	0.343150	-0.312461
ECHDC1	GDI2	-0.273919	-0.388621	0.427134	-0.701281
VPS35	GDI2	-0.036737	0.007251	0.090164	0.149824
NCL	GDI2	0.230233	0.271106	-0.027978	-0.392373
CS	GDI2	-0.079778	-0.141591	-0.074451	0.184190
HNRNPD	RBM17	9.903873	10.211708	10.049951	8.784100
SF3B2	RBM17	0.186233	0.228279	-0.391198	0.062897
BRD7	RBM17	0.710223	0.706431	-0.972904	0.321657
PSMC2	RBM17	-0.103453	0.716853	-0.312673	-1.022854
MKRN1	RBM17	-0.161001	-0.017756	0.054803	0.259401
UQCRC2	RBM17	0.202068	0.231001	-0.347574	-0.095867
MRPL22	RBM17	-0.010020	-0.011741	0.012868	0.000931
PSMD7	RBM17	-0.042702	-0.103772	0.058404	0.149478
ZNF592	PFKFB3	11.251200	11.215316	11.481596	11.514624
JAK1	PFKFB3	-0.115246	0.122780	0.022100	-0.084563
SNHG1	LOC399715	0.346845	1.043958	-0.106985	-0.600089
LINC00605	LOC399715	-0.090441	-0.359729	0.402544	0.785745
SLC7A2	LOC399715	-0.223596	-0.518336	0.578162	0.493014
CHN1	SFMBT2	6.775621	4.943103	4.803365	4.491368
THNSL2	SFTA1P	1.450370	-0.499277	-0.254207	0.189851
RABGAP1	UPF2	9.073469	9.119272	9.375154	9.181488
SRRM1	UPF2	0.581426	0.870696	-1.082940	1.065220
THRAP3	UPF2	-0.033929	-0.053144	0.066416	0.027825
CLASP1	UPF2	-0.023381	-0.020698	-0.348861	0.278973
GOLGA5	UPF2	0.666523	0.536678	-0.621507	-0.827475
IWS1	UPF2	0.074768	0.654400	-0.665352	-0.757305
RBMS2	OPTN	1.216232	-0.347039	-0.598416	-1.148708
STK10	OPTN	0.021207	0.215329	-0.300457	-0.148356
LYN	OPTN	-0.298310	-0.229066	0.166889	-0.016696
RELA	OPTN	-0.070005	0.107080	-0.170922	-0.173566
CSRNP2	OPTN	-0.041533	-0.074762	0.027008	0.137800
NOL11	HSPA14	0.080281	-0.092286	-0.258421	-0.275791
TMEM70	HSPA14	0.399617	-0.133311	-0.250686	-0.423549
CHMP2B	HSPA14	-0.336782	0.441748	-0.523196	-0.111144
ZNF410	HSPA14	-0.196456	-0.218875	0.027932	0.264824
LAMB1	RSU1	10.968879	9.617725	8.318243	8.049862
SND1	RSU1	-0.236694	0.249765	-0.411817	0.031414
MBTPS1	RSU1	-0.054964	-0.007344	0.067590	0.050905
CS	RSU1	0.084881	0.149355	0.079316	-0.198051
CPNE2	VIM	0.501215	-0.456736	-0.677286	-0.402533
ITGB5	VIM	0.521341	0.361473	0.189654	-1.016070
FOXN2	ARL5B	-2.720583	-0.697499	-1.236647	1.711344
UGCG	ARL5B	-3.639125	1.538733	-2.574871	-2.018256
FRS2	ARL5B	-1.135169	-0.700646	-0.808818	2.725591
TIPARP	ARL5B	0.025134	-0.539539	-0.068307	0.849778
PPP4R2	ARL5B	-1.036489	0.405819	-0.910105	0.414295
PCBP2	DNAJC1	8.136383	7.934996	8.463519	7.966146
ZDHHC6	DNAJC1	0.048348	0.270834	-0.194619	-0.145404
DERL2	DNAJC1	0.083125	0.444539	-0.598682	0.454791
RABIF	DNAJC1	0.850900	0.694171	0.035495	-0.538869
CCT2	DNAJC1	0.001979	-0.013366	0.004902	0.002176
EIF3M	DNAJC1	0.546612	0.816443	0.051210	-0.883190
PSMA3	DNAJC1	-0.618041	0.347745	-0.124414	-0.062678
IL13RA1	PIP4K2A	8.371720	8.199235	8.462912	7.470267
CREBL2	PIP4K2A	0.705732	0.006375	-0.053446	-0.641932
JAK1	PIP4K2A	-0.418854	0.488678	0.077251	-0.311495
MYO1E	PIP4K2A	0.022370	0.166521	0.080100	-0.204736
ANKRD40	PIP4K2A	0.089910	0.032068	-0.077978	-0.071460
HSPA9	PIP4K2A	-0.017784	-0.244639	0.012582	0.235538
NDUFA13	MSRB2	7.814117	7.649201	5.464595	7.276581
MRPL54	MSRB2	1.169616	0.298440	-0.331999	-0.055099
N4BP1	KIAA1217	7.276902	9.501929	9.238322	9.239878
TMBIM1	KIAA1217	-0.225235	-0.219704	0.178093	0.248147
PPP1R18	KIAA1217	-0.391204	0.224280	0.373809	0.364929
C4orf3	ENKUR	2.692284	2.694679	2.964490	2.864182
CLN5	ENKUR	-0.515541	-0.575800	1.230417	-1.128504
N4BP1	ENKUR	-0.137130	0.099956	0.069286	0.069467
PANX1	ENKUR	1.114282	-0.838940	0.533088	-0.158769
PRDM1	ENKUR	0.691691	-0.228967	0.870854	-1.147825
SAMD4A	ENKUR	-0.368368	-1.030085	1.450595	0.691657
PPP3CC	ENKUR	-0.004535	-0.269025	0.502543	0.264750
SEMA3A	ENKUR	1.097059	0.854490	-0.425599	-0.634312
SLC31A2	ENKUR	-0.327407	0.655478	-1.258583	1.090624
OTUD4	ENKUR	0.131594	-0.592787	1.209469	1.350188
PPP1R18	ENKUR	1.370077	-0.780676	-1.297019	-1.266359
MYC	ENKUR	0.467035	0.521551	-0.718534	0.004451
KMO	ENKUR	-0.964500	0.395891	1.108415	0.278891
KLF6	ENKUR	-0.278705	-0.461969	0.246111	0.773146
OPTN	ENKUR	-0.035142	0.562517	-0.240538	-0.888977
YES1	ABI1	-0.226483	0.395525	-0.385698	-0.719711
RAB6A	ABI1	0.222494	-0.555247	0.356547	-0.172874
BTBD10	ABI1	0.511720	-0.330415	0.239391	0.145650
CAPRIN1	YME1L1	-0.004801	0.020978	-0.021158	-0.025816
NCOA4	YME1L1	-0.417605	0.348071	-0.295001	-0.668662
PRKAR1A	YME1L1	0.370199	1.179180	0.080506	-1.354678
TRIP12	YME1L1	-0.168681	0.804720	0.320950	-1.339894
UBE4A	YME1L1	-0.526403	-0.582156	0.837570	-0.459122
WDFY1	YME1L1	-0.154629	0.207110	0.114850	-0.316701
ADAR	MASTL	6.798358	8.376947	9.061985	8.626465
CDK2	MASTL	-0.296599	-0.611291	0.858114	1.059015
SMAD2	MASTL	-0.908599	-0.449173	1.165205	-0.358119
ZFYVE16	ACBD5	-0.303423	0.554807	-1.036261	0.247368
MAGI3	ACBD5	0.436524	-0.706008	0.160456	-0.704369
CAPZA1	RAB18	-0.632874	-0.431157	0.396362	-0.048845
ARL8B	RAB18	-1.004107	0.811915	0.056808	0.500581
MTMR2	RAB18	-0.415521	-0.041793	-0.337085	0.316956
RAB14	RAB18	-0.070912	-0.310677	0.218743	0.384762
PPP1CB	RAB18	0.240610	0.040992	0.050013	-0.422233
TBC1D23	RAB18	0.004398	-0.007792	-0.009360	0.014123
CREB1	WAC	10.389831	10.863091	10.614009	9.618310
NIPBL	WAC	-0.040319	0.502558	-1.088171	-0.060103
ATL2	MTPAP	7.704857	7.913787	7.345665	8.363611
AGFG1	MTPAP	0.005279	-0.002175	-0.002444	-0.003760
RRN3	MTPAP	-0.254371	-0.528108	0.541979	0.838322
POLR2K	MTPAP	-0.123287	-0.136191	-0.195172	0.694015
IRAK2	MAP3K8	0.142039	-0.220475	0.052155	0.189366
PDE4B	MAP3K8	-0.174628	-0.009772	0.124150	0.092449
CSF1	MAP3K8	-1.021654	0.794262	-0.870781	-0.963971
ANKRD33B	MAP3K8	-0.111874	0.263215	-0.427221	0.171557
TNFAIP2	MAP3K8	1.016649	1.168100	-1.486771	-1.492464
SERPINB9	MAP3K8	-1.208813	-0.605241	1.020115	0.892398
MSX2	MAP3K8	0.106260	0.079930	0.058121	-0.064956
ZNF146	ARHGAP12	8.990712	9.725384	7.943564	9.017307
NCOA4	KIF5B	0.185424	-0.152497	0.130233	0.299165
HBS1L	KIF5B	0.386507	0.743986	-1.397767	-0.363737
PTPN11	ITGB1	13.467696	13.473388	13.423845	13.379078
ADAM10	ITGB1	-0.889758	0.854246	0.335599	-1.657886
DNAJC13	ITGB1	0.070092	0.039134	0.107743	-0.069754
SYNJ2	NRP1	9.768498	11.212822	9.351547	10.543534
LPGAT1	NRP1	-0.178291	-0.228369	-0.183879	0.189831
ABR	NRP1	-0.023000	-0.019176	0.028954	0.000872
ACTR3	CUL2	-1.035527	0.093126	0.586948	-0.097522
VPS26A	CUL2	0.067954	0.132089	-0.202322	0.048525
DENR	CUL2	-0.306193	-0.545949	-0.385622	0.776010
PDCD5	CREM	8.369893	8.870020	6.319598	8.732362
CALCOCO2	CREM	-0.605291	-1.371088	1.176880	-1.303085
ADPGK	CREM	0.008007	-0.019664	0.018063	0.033400
BPTF	ZNF37A	7.372645	7.281002	8.461409	7.927799
AKAP9	ZNF37A	-0.259584	0.125955	-1.614855	0.871449
TARS	BMS1	9.794860	10.375008	9.451438	9.692256
SF3B2	BMS1	0.304171	0.373129	-0.626650	0.102020
PSMC2	BMS1	-0.052563	0.361506	-0.157313	-0.509768
AAGAB	BMS1	0.092914	0.511285	-0.696510	-0.037491
KPNB1	BMS1	-0.104166	-0.001727	0.072092	0.075016
YWHAE	BMS1	0.056291	0.028020	-0.030754	-0.033258
CRLF3	CSGALNACT2	-0.992636	-0.678474	-1.240262	0.723882
CLDND1	CSGALNACT2	-0.872773	-0.033802	0.471611	0.942070
ARPP19	CSGALNACT2	0.023964	-0.115098	-0.070893	0.173285
UBE3B	HNRNPF	11.057757	11.454073	11.114298	11.898578
WDR20	HNRNPF	0.267242	0.425994	-0.549433	0.014496
HNRNPK	HNRNPF	-0.147910	-0.412708	0.619125	0.640407
RNF13	ZNF22	6.795774	6.840031	7.099869	5.667630
GGNBP2	ZNF22	0.409955	0.833860	-0.944259	-0.072449
C1GALT1	ZNF22	-0.564159	-0.195969	0.366990	-0.443238
CCDC50	ZNF22	-0.009871	0.360985	-0.605173	-0.598167
MEF2A	ZNF22	0.449096	0.592609	-0.045987	-0.954152
DPP4	ALOX5	-0.128420	1.618977	-1.232528	1.766153
YME1L1	NCOA4	-0.180137	0.274791	0.275110	-0.372584
RAD23B	NCOA4	0.291656	0.414138	0.102516	-0.731692
POLR2B	NCOA4	0.039001	0.377428	-0.452643	-0.700012
NOP16	TIMM23	8.970089	9.198991	7.732411	7.800819
BRK1	TIMM23	-0.119873	0.058822	0.180300	-0.037276
HINT1	TIMM23	0.130813	0.248300	-0.143670	-0.320928
EIF3M	TIMM23	0.392055	0.585228	0.036171	-0.629988
BFAR	CSTF2T	0.174153	0.275216	-0.344156	0.190607
HNRNPF	CSTF2T	0.170984	0.331563	-0.047450	-0.587061
SMIM15	UBE2D1	8.155785	8.240270	8.020237	7.047267
MAT2B	UBE2D1	0.348433	0.424349	0.138211	-0.632444
LAMP2	CCDC6	0.450512	0.232875	-0.305349	0.396101
CMPK1	CCDC6	0.941138	0.446567	-0.183202	-1.266154
COMMD2	CCDC6	0.302194	0.012319	-0.947800	0.710467
OPA1	CCDC6	-0.178674	0.312628	-0.035042	-0.494736
RAB21	NRBF2	7.923175	8.602846	8.519166	8.256815
UBE2D3	NRBF2	-0.680300	-0.276876	0.556223	-0.775335
PHF3	HNRNPH3	0.209029	1.119735	-0.382903	-0.631645
GATAD2B	HNRNPH3	-0.203473	-0.530640	-0.126500	0.522636
PAN3	RUFY2	-0.065777	-0.050543	0.458224	-0.950300
UBXN4	RUFY2	-0.159190	0.252014	0.175556	-0.565966
BLOC1S6	RUFY2	0.347767	0.329642	-0.703243	-0.511946
RBM22	DDX50	0.003226	-0.019144	-0.024824	0.032559
UVRAG	DDX50	0.011016	-0.018337	0.031562	0.001997
USP10	DDX50	-0.207642	0.020540	0.299507	-0.447523
WDR33	DDX50	0.003130	0.007253	-0.021848	-0.019749
CNOT2	DDX50	-0.073302	-0.252751	0.414392	0.014216
DCTN4	DDX21	11.460673	11.567687	10.799813	11.226593
SCYL2	DDX21	-1.006709	0.428424	0.568586	-1.678239
RSPRY1	DDX21	-0.135266	0.282303	-0.625249	0.053656
CSNK1A1	DDX21	0.324312	0.504993	-0.516314	-1.106526
CACNA1H	SRGN	8.093777	5.885849	5.426915	7.957823
HMGN4	VPS26A	-0.663425	0.740184	0.765918	-1.104763
CUL2	VPS26A	0.120442	0.445524	-0.454332	-0.231283
BRIX1	SUPV3L1	-0.824394	-0.021224	-0.622226	0.621881
MRPL44	SUPV3L1	-0.002636	0.032585	-0.035931	-0.011632
PRPF38A	SUPV3L1	0.004918	0.018865	-0.006006	-0.011601
GLUL	HK1	11.985088	7.930792	10.567421	10.665439
PRKCD	HK1	0.533426	0.826400	0.821227	-1.254198
MBOAT2	HK1	-0.090359	-2.017481	-1.684235	1.459663
OSTF1	HK1	-0.033252	-0.008176	0.043432	0.031356
CDK4	TSPAN15	-0.249746	-0.078733	0.060600	0.261111
FLOT1	TSPAN15	-0.010820	-0.082498	0.050404	0.090605
USP11	AIFM2	1.193249	0.128507	-1.107838	-1.445929
GRAMD1A	AIFM2	0.140109	-0.775295	-0.509335	0.782835
FGFR1	AIFM2	0.152192	-0.526725	-0.222570	0.474557
CNBP	SAR1A	10.238601	10.188551	9.427836	8.874780
ATF6	SAR1A	-0.614657	0.667656	-0.127984	-1.098706
HSPA4	SAR1A	-0.030425	0.347700	-0.520287	-0.300917
SYNCRIP	SAR1A	-0.018447	0.138315	-0.111347	0.660640
GTF2E2	PPA1	-0.040747	0.502088	-0.973242	-0.371852
REEP5	PPA1	0.440649	0.407560	0.005837	-0.835345
SUGT1	PPA1	-0.204298	0.665036	-0.444998	-0.949700
NDFIP1	PPA1	0.455515	-0.148287	0.329465	-0.775652
ALG5	PPA1	0.324135	0.124201	0.173645	-0.505918
SMS	EIF4EBP2	6.101947	10.429119	8.093257	8.596607
CKAP4	EIF4EBP2	0.146338	-0.082793	0.031009	0.030889
YWHAB	EIF4EBP2	-0.620417	-1.151180	-0.455890	2.181084
PNKD	PCBD1	0.034982	-0.433808	-0.281196	0.506108
MED29	PCBD1	0.610776	-0.021114	-0.605102	-0.622124
DIABLO	PCBD1	-0.233469	0.473056	-0.886315	-0.694887
FLOT1	PCBD1	-0.077920	-0.542056	0.339573	0.632401
TMBIM6	PSAP	-0.140526	0.576357	0.001518	0.195372
SND1	PSAP	-0.282614	-0.114086	-0.896548	0.144859
DDOST	PSAP	0.359314	0.344606	-0.469711	-0.340688
AQP1	SPOCK2	2.732552	0.356264	-1.050424	-0.115529
MRPS33	ANAPC16	-0.154776	-1.184757	0.204869	0.989397
RPL19	ANAPC16	0.839356	0.669133	-0.178021	-0.207492
MRPS18B	ANAPC16	0.380420	0.111960	-0.303324	-0.427587
PRDX6	ANAPC16	-0.016358	0.016047	-0.011608	-0.000867
COA1	ANAPC16	-0.110136	-0.152716	-0.257984	0.061255
PIM1	DDIT4	1.231971	0.796231	-1.706711	-0.554306
TGOLN2	MICU1	9.559322	9.507943	9.267835	9.252614
HTATIP2	MICU1	0.267478	0.662044	-0.693923	-0.219092
DIABLO	MICU1	-0.003020	-0.069735	-0.390840	-0.264290
RCN1	MICU1	-0.026628	-0.259811	0.043179	0.232566
HSDL2	MCU	9.915964	8.926254	8.804761	10.491034
SUMO2	MCU	0.168235	-0.374275	0.372748	-0.498245
AAGAB	MCU	0.019653	0.101836	-0.148079	-0.006594
KPNB1	MCU	-0.599334	-0.006768	0.396576	0.412596
RBMX	ECD	0.175483	0.083146	-0.195820	-0.043675
ZNF384	ECD	0.158103	0.168307	-0.215900	-0.100357
BRD7	ECD	0.317947	0.316250	-0.431552	0.143996
AAGAB	ECD	0.083995	0.462726	-0.628765	-0.034052
WDR33	ECD	-0.000143	-0.000074	0.001896	0.001680
RAN	DNAJC9	9.099499	9.403615	8.566191	7.957337
SNRNP40	DNAJC9	-0.046442	0.126652	-0.285542	0.211941
HMGB1	DNAJC9	0.123297	0.019255	-0.108876	-0.207898
CDK2	DNAJC9	0.362433	0.749271	-1.049483	-1.295869
NUP93	DNAJC9	0.044240	0.169956	-0.153861	-0.258680
NUP85	DNAJC9	0.840743	0.834429	-0.899779	-1.260892
KHDRBS1	ANXA7	0.295615	0.109356	0.582955	-0.944822
ALDH9A1	ANXA7	0.389441	0.155512	-0.170405	-0.586370
TMCO1	ANXA7	0.037380	0.072066	0.187296	-0.292305
[truncated: 13,816 more rows]
