# Supplementary material for: Dynamic changes in gene-to-gene regulatory networks in response to SARS-CoV-2 infection
Source: Sci Rep. 2021 May 27;11:11241. doi: 10.1038/s41598-021-90556-1 (PMC8160150; doi:10.1038/s41598-021-90556-1)
Supplement: Supplementary file 3 — Supplementary Information 3. [file 41598_2021_90556_MOESM3_ESM.zip › ECvmatrix_vitro.txt]

Parent	Child	Series1_NHBE_Mock_1	Series1_NHBE_Mock_2	Series1_NHBE_Mock_3	Series1_NHBE_SARS-CoV-2_1	Series1_NHBE_SARS-CoV-2_2	Series1_NHBE_SARS-CoV-2_3	Series2_A549_Mock_1	Series2_A549_Mock_2	Series2_A549_Mock_3	Series2_A549_SARS-CoV-2_1	Series2_A549_SARS-CoV-2_2	Series2_A549_SARS-CoV-2_3	Series3_A549_Mock_1	Series3_A549_Mock_2	Series3_A549_RSV_1	Series3_A549_RSV_2	Series4_A549_Mock_1	Series4_A549_Mock_2	Series4_A549_IAV_1	Series4_A549_IAV_2	Series5_A549_Mock_1	Series5_A549_Mock_2	Series5_A549_Mock_3	Series5_A549_SARS-CoV-2_1	Series5_A549_SARS-CoV-2_2	Series5_A549_SARS-CoV-2_3	Series6_A549-ACE2_Mock_1	Series6_A549-ACE2_Mock_2	Series6_A549-ACE2_Mock_3	Series6_A549-ACE2_SARS-CoV-2_1	Series6_A549-ACE2_SARS-CoV-2_2	Series6_A549-ACE2_SARS-CoV-2_3	Series7_Calu3_Mock_1	Series7_Calu3_Mock_2	Series7_Calu3_Mock_3	Series7_Calu3_SARS-CoV-2_1	Series7_Calu3_SARS-CoV-2_2	Series7_Calu3_SARS-CoV-2_3	Series8_A549_Mock_1	Series8_A549_Mock_2	Series8_A549_Mock_3	Series8_A549_RSV_1	Series8_A549_RSV_2	Series8_A549_RSV_3	Series8_A549_HPIV3_3	Series8_A549_HPIV3_2	Series8_A549_HPIV3_1	Series9_NHBE_Mock_1
AES	WASH7P	4.7019653	4.7028665	4.7149917	4.7081791	4.6708167	4.7301077	4.7191567	4.6946565	4.6585514	4.7209429	4.7198387	4.7131124	4.7721622	4.7436055	4.7114609	4.6482681	4.5742852	4.6220334	4.5824270	4.8000181	4.7182615	4.7169603	4.7039150	4.6997360	4.7088548	4.7254128	4.7121894	4.8621433	4.7013558	4.5886409	5.1118216	5.3225008	4.5901829	4.7082832	4.7260128	4.6671135	4.5716569	4.6981693	4.6921105	4.5607472	4.6288769	4.6351460	4.5609035	4.6147519	4.6555532	4.6261673	4.6142765	4.6544691
PEX16	WASH7P	-0.2014649	-0.1437404	-0.0305016	-0.0759627	-0.2870454	0.1920891	0.3948640	0.1546103	0.0914413	0.3786308	0.3702448	0.2560115	0.6677926	0.5364655	0.0892168	0.0017533	-0.2418719	-0.0624097	-0.6779404	-0.7503584	0.3827550	0.3393344	0.2769348	0.2323369	0.2183371	0.4946435	0.2277277	-0.6948081	0.0914413	-0.3117937	-0.7708166	-0.9925803	0.0847280	0.3584013	0.6297593	0.2673146	0.0442552	0.3370267	0.1729223	-0.2472362	0.0209370	-0.0154996	-0.2313633	-0.0657530	-0.0829247	-0.0525528	-0.2211355	-0.0829247
ARRDC1	WASH7P	0.0097962	0.0146330	0.1070744	0.0616617	0.0089806	0.2601281	0.2646735	0.1249041	0.0338135	0.2534389	0.2629791	0.1801439	0.3676416	0.2710600	0.1108554	-0.0289316	-0.1633753	0.0106090	-0.2637710	-0.3654442	0.2004984	0.1789381	0.1323663	0.0800160	0.1348027	0.2660765	0.0924841	-0.5205161	0.0649277	-0.3449654	-0.6398231	-0.6956444	0.0787941	0.2957701	0.4573803	0.2592661	0.1054355	0.3217447	-0.0636733	-0.1633753	-0.0251477	-0.0318082	-0.1430279	-0.0658768	-0.0977031	-0.0279802	-0.1445365	0.0854389
MFSD10	WASH7P	-0.1167846	-0.0812259	0.0380346	0.0152771	-0.1534329	0.2171222	0.3172244	0.1705523	0.0851201	0.3302671	0.3311650	0.2454379	0.4559477	0.3329529	0.1199181	-0.0098365	-0.2641196	-0.1122069	-0.6504184	-0.5239646	0.2248313	0.1910607	0.1741671	0.1163214	0.1255863	0.2647445	0.1678129	-0.5534192	0.1248835	-0.3074974	-0.6767660	-0.7917380	0.0060969	0.3069190	0.5026683	0.1650487	-0.0371695	0.2238146	-0.0632364	-0.1939498	-0.0888635	0.0304743	-0.1577825	-0.0413649	-0.1989027	-0.0499297	-0.3661939	0.1152341
IFI27L2	WASH7P	0.1478247	0.2603949	0.4007044	0.3737980	0.1288120	0.6170841	0.3648266	0.1403184	-0.0120294	0.4762638	0.4637881	0.2085319	0.8849365	0.7299871	0.2869050	0.1937079	-0.5379147	-0.0942020	-0.9333251	-1.3078347	0.3080471	0.1027939	0.2228698	0.2036462	0.1440877	0.4367583	-0.2946280	-1.1810279	-0.2558480	-1.0270495	-1.4862282	-1.5663839	0.2603949	0.6177210	0.8911268	0.4089767	0.1249084	0.4832365	0.4191021	-0.4366169	-0.1527338	-0.0339890	-0.2288318	0.0088877	-0.3261059	-0.0396542	-0.4030677	0.0337091
LSR	LOC729737	3.9248574	3.9174098	3.8871185	3.8895563	3.9439859	3.7941633	4.1529297	4.2413886	4.2836861	4.1332842	4.1485876	4.1739473	3.9240004	3.9836376	4.0755118	4.1456313	4.3603478	4.2778825	4.4556920	4.5843393	4.1439713	4.1387170	4.1524890	4.1266142	4.1145421	4.0386618	4.1864316	4.5370607	4.2475651	4.4213099	4.5219732	4.5020989	3.7623587	3.6496283	3.5562644	3.7004451	3.7800379	3.6758085	4.2961181	4.2987513	4.1970982	4.2066952	4.2897560	4.2440005	4.2170425	4.1970982	4.2712383	3.9916591
TMC4	LOC729737	-0.0372139	-0.0395032	-0.0427822	-0.0384413	-0.0366220	-0.0504037	-0.0026754	0.0066425	0.0078622	-0.0001057	0.0030728	-0.0001057	-0.0125601	-0.0116553	-0.0035259	0.0072387	0.0338918	0.0257529	0.0377973	0.0499382	0.0035286	0.0092010	0.0123418	0.0142212	0.0123418	-0.0007955	0.0163836	0.0620580	0.0203660	0.0377973	0.0620580	0.0620580	-0.0400200	-0.0528209	-0.0643076	-0.0551793	-0.0454497	-0.0568718	0.0280467	0.0377973	0.0189185	0.0428397	0.0377973	0.0428397	0.0203660	0.0280467	0.0377973	-0.0251382
ADAM28	LOC729737	0.9756181	0.9509754	1.0987848	1.0190098	1.0507295	1.3291032	-0.6533486	-0.8681936	-0.5276255	-0.2645245	-0.6533486	-0.5276255	0.0773565	0.1555239	-0.3124322	-0.4383589	-0.8681936	-0.6533486	-0.8681936	-0.8681936	-0.5276255	-0.2645245	-0.2230086	-0.5276255	-0.1535939	-0.1535939	-0.3124322	-0.8681936	-0.2645245	-0.3690718	-0.8681936	-0.6533486	0.9571049	1.0921175	1.4140379	1.2906807	1.0949130	1.2679355	-0.6533486	-0.8681936	-0.8681936	-0.5276255	-0.6533486	-0.6533486	-0.6533486	-0.8681936	-0.4383589	0.3590257
PRRG2	LOC729737	0.6687968	0.6512271	0.8998291	0.7358340	0.6730702	1.0513957	0.0699348	-0.4421338	-0.2323933	0.0501359	-0.0158950	-0.0668354	0.0501359	-0.1251718	-0.3238554	-0.7287379	-0.6095252	-0.3787050	-1.1855070	-1.1855070	-0.1578468	-0.0405591	0.0699348	-0.3787050	-0.0158950	-0.1934028	-0.0668354	-0.7287379	-0.1251718	-0.6095252	-0.8971876	-1.1855070	0.7672087	1.1963806	1.4235008	1.0100553	0.8055144	1.0312642	-0.6095252	-0.3787050	-0.4421338	-0.3238554	-0.5173047	-0.7287379	-0.8971876	-0.3787050	-0.7287379	0.3595111
LPAR2	LOC729737	0.8979754	0.9573620	1.1915534	1.0138610	0.8566746	2.0602472	0.0232033	-0.5712037	-0.8640698	0.1159801	-0.3222281	-0.4814165	1.7492777	1.1599109	0.4948041	0.0978698	-1.4890076	-0.6703187	-1.4207576	-1.7917097	-0.0553802	-0.1385298	-0.0155622	0.0039471	-0.0757103	0.6517661	0.2535008	-1.4890076	-0.0963367	-1.2886839	-1.8493240	-1.7393937	0.9573620	1.9869740	2.5998490	1.7536844	1.0230107	1.8734415	-0.7814406	-1.7393937	-1.0039235	-0.6360990	-0.7814406	-1.0039235	-1.0553770	-0.6360990	-0.8217885	0.5357845
CRTC1	LOC100133331	3.9968972	4.0506970	4.0843371	3.9622580	3.9659065	4.1991295	4.3870499	4.1871592	4.1211789	4.3348607	4.3370011	4.2651878	4.4891567	4.3806476	4.1400877	3.9695115	3.8528881	3.9835152	3.9272700	3.4186339	4.4105574	4.4097183	4.3879536	4.2910508	4.3722136	4.5531605	4.1540200	3.4592800	4.0249957	3.5273191	3.2843726	3.3163734	3.8781505	4.0939768	4.3148903	4.1297288	3.9433226	4.2090274	3.9313639	4.0128298	4.1010101	4.0033717	3.8923561	3.9968972	4.0986838	4.0891954	4.0915955	3.7541854
SPAG7	LOC100133331	-0.0872738	-0.0921964	-0.0345535	-0.0755946	-0.0878323	0.1304159	0.0358308	-0.0689725	-0.0918835	0.0745870	0.0755426	-0.0051398	0.2725189	0.1747813	-0.0741178	-0.0925977	-0.0589554	-0.0917769	-0.0709042	0.0944458	0.0749693	0.0319483	0.0470622	0.0393206	0.0493815	0.2675172	0.0265028	0.2206687	-0.0503726	-0.0218828	0.5786192	0.6979515	-0.0269612	-0.0953656	-0.0355745	-0.0952726	-0.0456074	-0.0957881	-0.0756975	-0.0827743	-0.0795154	-0.0497542	-0.0957325	-0.0446004	-0.0386432	-0.0701349	-0.0113223	-0.0293204
DMPK	LOC100133331	-0.0978177	0.0021809	0.0999706	-0.0367954	-0.1593268	0.2963324	0.5178348	0.3439935	0.2217037	0.4919616	0.4940592	0.4142769	0.6129666	0.4942915	0.2418372	0.0744583	-0.1985356	0.0186864	-0.1707782	-0.4326122	0.5187002	0.5054820	0.4855899	0.3215788	0.4053429	0.5936111	0.2476507	-0.5098355	0.1598297	-0.1213693	-0.5383865	-0.5641676	-0.3066185	-0.0323586	0.1873381	0.0271088	-0.2040085	0.0671512	-0.0215148	-0.0258107	0.0768591	0.1623129	-0.0018227	0.1386116	0.0424664	0.0696045	-0.0141258	-0.2471632
ARHGEF9	LOC100133331	0.2542124	0.2241136	0.3397778	0.1397295	0.1867555	0.5431630	0.4090090	0.1895698	0.1107591	0.4298552	0.3852092	0.2962577	0.4738927	0.3805480	0.0141202	-0.1743012	-0.1497795	0.0848197	0.1017282	-0.3496963	0.3950870	0.3859797	0.3406626	0.3587119	0.3928337	0.5488340	0.2177472	-0.5970732	0.0438089	-0.3025341	-0.6847152	-0.8356299	0.0019483	0.2125636	0.4837515	0.0848197	-0.0292443	0.1107591	-0.2347266	-0.0347432	0.1195483	0.1195483	-0.0577075	0.0608313	0.2203086	0.1493730	0.2315934	-0.2197595
MAST3	LOC100133331	0.5755619	0.6697647	0.8484816	0.4730902	0.4507722	1.2018176	0.7186543	0.1550700	0.1465577	0.7264972	0.7107272	0.5610682	1.2339037	1.0938620	0.2935214	-0.0710588	-0.4753619	-0.0263951	-0.4753619	-0.9681923	0.9118339	0.7570626	0.6219193	0.4450856	0.5610682	0.8871409	0.6396779	-1.1934930	0.5209682	-0.0483876	-1.0950339	-1.4413279	-1.1426315	-0.0156409	0.5944551	0.4730902	-0.3145570	0.4450856	-0.6062013	-0.0710588	0.4675737	0.1881668	-0.3995141	0.0651570	0.0933041	0.1204131	0.0933041	-0.2530366
HDAC6	LOC100133331	0.0453807	0.0211670	0.1085331	0.0433044	0.0360675	0.2185548	0.2603191	0.1743262	0.1221508	0.2925048	0.2820642	0.2321156	0.3367721	0.2782927	0.1716161	0.0883478	-0.0316517	0.0792749	-0.0196059	-0.1993572	0.2831115	0.2604500	0.2322677	0.2142547	0.2213141	0.3548179	0.1010259	-0.3827558	0.0347608	-0.2303825	-0.4545380	-0.4082615	-0.0431893	0.0736822	0.2424744	0.1350970	0.0351974	0.1641188	-0.2376144	-0.0304120	0.1082385	0.0743905	-0.0082815	0.0608294	0.1327855	0.1262101	0.1191167	-0.1458911
ULK3	LOC100133331	-0.1760601	-0.1736868	0.0084274	-0.2157636	-0.2315637	0.2977095	0.7276149	0.4831856	0.3677126	0.7198768	0.7032757	0.5905665	0.9782934	0.8082410	0.2700157	0.1143550	-0.1243000	0.1618517	-0.2794554	-0.5635454	0.7047427	0.6545688	0.6238679	0.5256955	0.5143268	0.8373278	0.3945951	-0.7073852	0.2672470	-0.3361160	-0.8131021	-1.1054945	-0.2315637	0.1344249	0.4485861	0.0700381	-0.2563087	0.0947275	-0.3100889	0.0052049	0.2195515	0.2415664	-0.0854702	0.2174981	0.2512421	0.2588417	0.1986016	-0.2209714
CUEDC1	LOC100133331	0.0471477	0.0497205	-0.0359833	0.0652620	0.0842494	-0.2029189	-0.3543983	-0.2110874	-0.1448532	-0.3904937	-0.3698064	-0.3129601	-0.4674243	-0.3930840	-0.1629084	-0.0632202	0.0684857	-0.0708888	0.0963492	0.3521367	-0.3681774	-0.3359742	-0.3249265	-0.1769372	-0.1958273	-0.3675746	-0.3383986	0.2459197	-0.2528123	0.0404099	0.3651326	0.4366902	0.1796669	-0.0144105	-0.1880213	-0.0127257	0.1026184	-0.0489343	0.0527548	0.0008083	-0.1448532	-0.1724050	-0.0242939	-0.1456647	-0.1600483	-0.1561856	-0.1438353	0.2524583
OBSCN	LOC100133331	-0.0215234	-0.0233340	-0.0377835	-0.0299405	-0.0089458	-0.0709781	-0.0859947	-0.0432368	-0.0304704	-0.0847917	-0.0715614	-0.0614040	-0.1005083	-0.0847410	-0.0634548	-0.0327984	0.0155489	-0.0106268	0.0311022	0.0783128	-0.0798638	-0.0740200	-0.0728988	-0.0771944	-0.0951950	-0.1166458	-0.0696596	0.0578407	-0.0518153	0.0135326	0.0725630	0.1076503	0.0476242	0.0155489	-0.0330515	0.0161391	0.0470845	0.0016311	0.0444701	0.0107759	-0.0180547	-0.0262350	-0.0008218	-0.0207525	-0.0120814	-0.0155682	0.0058918	0.0465505
ANKRD13B	LOC100133331	0.0010254	0.0015418	0.0040475	0.0014919	0.0014416	0.0088496	0.0107060	0.0064903	0.0060727	0.0107582	0.0104258	0.0092935	0.0118869	0.0088156	0.0017378	-0.0029004	-0.0011676	0.0024262	0.0011319	-0.0062457	0.0100631	0.0105338	0.0094041	0.0068387	0.0068613	0.0125344	0.0025558	-0.0105894	0.0024262	-0.0075017	-0.0094432	-0.0097982	-0.0062457	-0.0010219	0.0035122	-0.0022776	-0.0079443	-0.0010944	0.0012885	-0.0009502	0.0050634	0.0017378	-0.0022776	0.0013399	0.0051801	0.0041496	0.0052377	-0.0021086
TP73-AS1	LOC100133331	-0.1395992	-0.2745685	-0.3868115	-0.1953692	-0.1141955	-0.8041404	-0.8958324	-0.5445730	-0.3204836	-0.9360859	-0.8904567	-0.8223209	-0.9310266	-0.7710806	-0.0695838	0.1092229	0.1926374	-0.0967067	0.2571847	1.0152822	-0.9360859	-0.8501297	-0.8163157	-0.6850677	-0.6832291	-1.1122219	-0.3076836	1.4758012	-0.0117912	0.4785136	1.3869608	1.6363290	0.2205559	-0.2711650	-0.9103958	-0.4176597	0.2205559	-0.4678019	0.8487923	-0.0741815	-0.3204836	-0.2325356	0.1464297	-0.1519479	-0.3544700	-0.3204836	-0.2745685	0.2571847
SP1	LOC100288069	2.1988742	2.2590347	2.0042126	2.3268150	2.2775565	1.7584787	2.0847033	2.4164294	2.5612325	1.9813490	2.1148311	2.2794848	2.2218176	2.2146213	2.6821511	3.0960644	2.8314391	2.5078935	2.4590296	3.2189335	2.0424995	2.0283906	2.1098224	2.0575115	1.9410708	1.6904964	2.1465621	3.3766954	2.3980869	2.6352426	3.4169607	3.3734754	2.8677779	2.7567558	2.1728288	2.4225218	2.6581614	2.4396586	3.7074763	2.7538267	2.3650811	2.2706743	2.6638502	2.3480148	2.1522495	2.3109578	2.0391160	3.0474666
ZMIZ1	LOC100288069	0.0405810	0.0478843	0.0994372	0.0358071	0.0064476	0.1433787	0.1683280	0.1021552	0.0688300	0.1872178	0.1803570	0.1474346	0.1025384	0.1028441	0.0161095	-0.0616932	-0.0269491	0.0435320	-0.0131149	-0.1540227	0.1808744	0.1963926	0.1756389	0.2031488	0.2196641	0.2859408	0.1113108	-0.1625962	0.0741136	-0.0682603	-0.2322826	-0.2718699	-0.1287082	-0.0865801	0.0513713	0.0221897	-0.0511947	0.0367507	-0.2899247	0.0348559	0.0980941	0.1652019	0.0993586	0.1622245	0.1178759	0.0953610	0.1098812	-0.1080782
HERC1	LOC100288069	0.1463928	0.1396485	0.2298615	0.1058517	0.1319556	0.3164879	0.2353867	0.1164247	0.0823581	0.2285767	0.1933479	0.1622130	0.0552179	0.0191900	-0.2044497	-0.2270291	-0.0610925	0.0344502	0.0188641	-0.2044497	0.1905421	0.1646471	0.1518241	0.1914007	0.2158271	0.2641096	0.1274552	-0.2875051	0.0468178	-0.1287275	-0.2792502	-0.3433984	-0.1375209	-0.0616137	0.1206649	0.0406003	-0.0833115	0.0356386	-0.3818861	0.0067027	0.0909754	0.1522820	0.0128905	0.1262238	0.1230174	0.0872711	0.1733880	-0.1188992
GTF2I	LOC100288069	0.6086865	0.5689261	0.7812103	0.4733434	0.5553778	1.0910125	0.7451310	0.4142908	0.3317463	0.9016397	0.7497139	0.6741221	0.5865062	0.5867966	0.0898780	-0.3257016	0.0654351	0.4314124	0.5104592	-0.3617391	0.7870696	0.7530985	0.7005599	0.6731394	0.6638350	0.9339610	0.8672576	-0.4094143	0.5702767	-0.0444023	-0.6742718	-0.7779172	-0.1873691	-0.0847776	0.4762256	0.1182613	-0.1912758	0.1275034	-1.4586841	0.0658323	0.4067469	0.3464875	-0.0949784	0.2428938	0.4783767	0.3492484	0.6063148	-0.9268218
RALGAPA1	LOC100288069	0.3168253	0.3193484	0.6822541	0.2399848	0.3040922	0.9211570	0.5227734	0.1577029	-0.0571476	0.7864054	0.4649484	0.2646402	0.1700287	0.3682721	-0.1963198	-0.4452805	-0.2158450	0.1545891	0.2145105	-0.4548995	0.4776468	0.5045751	0.4301928	0.6972310	0.9136225	1.0485026	0.3343271	-0.4545514	0.0961679	-0.0866709	-0.4545514	-0.4545514	-0.4089546	-0.3113902	0.1881416	0.0859625	-0.1262427	0.0508764	-0.4257242	-0.1771312	0.1451683	0.4390081	-0.1676719	0.2287683	0.5425886	0.4100339	0.5600687	-0.4257242
TSTD2	LOC100288069	0.0466670	0.0351984	0.0852900	0.0340015	0.0331941	0.1277286	0.0893282	0.0438535	0.0237735	0.1113137	0.0917821	0.0705663	-0.0214450	-0.0222092	-0.1260364	-0.1463962	-0.0277591	0.0340015	0.0126928	-0.1095768	0.1386397	0.1318583	0.1185268	0.1745165	0.1580552	0.2115335	0.1133704	-0.1014090	0.0815041	-0.0114039	-0.1033799	-0.1313787	-0.0363749	0.0167086	0.0882842	0.0692575	-0.0141554	0.0497232	-0.1286662	0.0111380	0.0597661	0.0753604	0.0121776	0.0612316	0.0962944	0.0791943	0.1096973	-0.0904426
MED13L	LOC100288069	0.0932940	0.0825590	0.1726852	0.0460049	0.0693093	0.2361804	0.1893190	0.0734753	0.0543792	0.2312053	0.1968746	0.1573524	0.1045669	0.0868486	-0.1288313	-0.2323088	-0.0429363	0.0756760	0.1169688	-0.1629381	0.2106308	0.2018310	0.1800736	0.2144545	0.2298914	0.2960949	0.1689571	-0.2440030	0.0855291	-0.0090541	-0.2361217	-0.2808341	-0.2044392	-0.1761804	0.0665278	0.0381670	-0.0809464	0.0471214	-0.5359065	0.0100825	0.1028507	0.1384703	0.0162257	0.1111352	0.1805773	0.1285183	0.2213267	-0.1775607
KAT6B	LOC100288069	0.2714859	0.2517979	0.3996016	0.1961049	0.2304749	0.4920007	0.2698678	0.1269840	0.0904843	0.3225200	0.2595172	0.2280987	0.1911902	0.1977224	-0.0798415	-0.2312206	-0.0441620	0.1339734	0.2360897	-0.1931002	0.2686476	0.2953450	0.2844602	0.2927595	0.3524427	0.4564103	0.1928390	-0.3986779	0.0674019	-0.1271565	-0.4235323	-0.5289450	-0.1140043	-0.0178465	0.2429397	0.0838598	-0.0569583	0.1190683	-0.7243571	-0.0153589	0.1101435	0.0896656	-0.0613718	0.0904843	0.2487322	0.1525842	0.2957122	-0.1832183
PAN3-AS1	LINC00115	3.3218768	3.2527609	3.2888391	2.9941056	3.1687927	3.6036963	3.4317069	2.9941056	2.9941056	3.2527609	3.3806185	3.2527609	3.4769191	3.2130255	2.9941056	2.6611363	3.1188818	3.2888391	3.2130255	2.6611363	3.3218768	3.4549612	3.5542532	3.2130255	3.4549612	3.6335198	3.6871383	3.1687927	3.4549612	3.7559125	3.2130255	3.1188818	3.2130255	3.3806185	3.7862358	3.7230341	3.2130255	3.6744039	2.9120995	3.0615507	3.4069919	3.1188818	3.0615507	3.4977186	3.3218768	3.3523460	3.5174767	2.8072620
LOC644656	LINC00115	-0.2055492	-0.2481942	-0.2604837	-0.2481942	-0.2370668	-0.1727131	-0.0345439	-0.1589411	-0.2055492	-0.1257064	-0.0345439	-0.1679899	0.2376471	-0.0555529	-0.1927841	-0.2005023	-0.1962866	-0.1158976	-0.1875365	-0.2955870	-0.0273051	-0.1106769	-0.1158976	-0.1638825	-0.1660367	0.0585134	0.5731813	-0.2859625	0.0585134	0.3820909	-0.1767840	-0.1782403	-0.1839952	-0.1775343	-0.0486735	-0.1158976	-0.1789466	-0.0199573	-0.1789466	-0.2115723	-0.1759532	-0.1839952	-0.2187516	-0.1855982	-0.1697488	-0.1638825	-0.1615193	-0.2423711
ZNF8	LINC00115	0.2112332	0.2462628	0.3652283	0.2359558	0.2252437	0.5418456	0.4061140	0.2385693	0.2140935	0.4211604	0.3931547	0.3764309	0.3619411	0.2333170	0.0189336	-0.0778309	-0.0617264	0.0668325	0.1316833	-0.3109813	0.3732769	0.3586138	0.3668571	0.3051534	0.3466374	0.5023146	0.4144237	-0.2586791	0.2750315	0.2727468	-0.1131879	-0.0696603	0.0619076	0.1502751	0.4537399	0.3190505	0.1840446	0.3051534	-0.2013212	-0.0053946	0.2054211	0.2333170	0.0990206	0.2727468	0.3602825	0.2727468	0.3431166	-0.8953215
EPM2AIP1	LINC00115	-0.5244734	-0.3475909	0.0663238	-0.5683005	-0.5436457	0.0619390	0.7793127	0.2667442	-0.1763444	1.0662471	0.6727628	0.4263802	0.3845013	0.6187065	-0.7736414	-1.3185826	-0.2422898	0.2236268	0.4609009	-0.8277147	0.7027077	0.7698168	0.6979558	0.5099207	0.6678222	1.0907083	1.3162116	-0.5989633	0.8029701	1.2901113	0.1778973	0.1150021	-0.5292220	-0.4309632	0.3107052	-0.1644037	-0.6418340	-0.2792423	-1.6812700	-0.2826918	0.1645801	0.1272013	-0.3861669	0.1088278	0.3859350	0.2236268	0.6998601	-1.4019078
PPM1D	LINC00115	0.0751892	0.0902309	-0.0296613	0.0937241	0.1301657	-0.1195658	-0.1697241	-0.0316265	0.0033427	-0.2085183	-0.1707482	-0.1162897	-0.1149651	-0.0393130	0.2750252	0.3319820	0.1045653	-0.0494543	-0.1202151	0.1795187	-0.2059422	-0.1812110	-0.1692102	-0.1149651	-0.1429445	-0.2824916	-0.4377378	0.0850970	-0.3027438	-0.3840265	-0.0955055	-0.0547915	0.2108808	0.1876197	-0.0962317	0.0251303	0.1199472	0.0355770	0.5370653	0.1121157	-0.0530271	-0.0708712	0.1301657	-0.0539111	-0.1429445	-0.0364625	-0.1692102	0.2835169
PLD6	LINC00115	0.5152116	0.4042995	0.3839132	0.9129972	0.7672068	-0.0033534	-0.9284189	-0.3658888	-0.2242563	-0.9210701	-0.7337889	-0.6277872	-0.8057355	-0.7195135	0.4467659	0.5152116	0.2377305	0.0734226	0.1438074	0.9129972	-0.7750863	-0.4453520	-0.4983880	-1.0180424	-0.9284189	-1.4093696	-0.8595938	0.6736759	-0.5658090	-1.0212885	0.0469728	0.4252400	0.8738468	0.1148788	-0.3268661	-0.5235944	0.1148788	-0.5358942	0.8011200	0.4042995	0.0469728	-0.3957424	0.1893411	-0.2772685	-0.4030284	-0.2333488	-0.3582409	1.4843862
LOC284454	LINC00115	-0.1003272	0.0823829	0.1770931	0.0648654	-0.0430891	0.5774015	0.4816422	0.2680835	-0.0114538	0.4219311	0.2577668	0.2030333	1.3404557	1.3721543	0.6098748	0.4760986	-0.3468802	-0.0690440	-0.4530367	-0.8953588	0.3131737	0.2321794	0.2619169	0.0795021	0.2802109	0.7142189	0.4547884	-0.8265381	0.2741809	0.6476333	-0.2373002	-0.2118778	-0.5664153	-0.1554163	0.1819022	0.2959718	0.0216568	0.3565503	-0.4008252	-0.4853819	-0.1598991	0.0119339	-0.2807028	-0.1598991	-0.3598578	-0.1378527	-0.4152212	-0.7517189
FBXL19-AS1	LINC00115	0.0009087	0.0039657	0.1311551	-0.0704989	-0.0117377	0.2071879	0.2459540	0.1766518	0.0505599	0.2809346	0.2470008	0.1542637	0.2330068	0.1944121	-0.1113266	-0.1860169	0.0158059	0.1462795	0.0039657	-0.3386765	0.2449025	0.2046895	0.2096594	0.2621583	0.2582126	0.4101887	0.5685475	-0.0429729	0.4722287	0.3919539	0.0934002	0.0215063	-0.3266228	-0.1928289	0.1204774	-0.0183278	-0.2070424	0.0129022	-0.5073388	-0.1545280	0.0785397	0.0763350	-0.0467144	0.0325011	0.1111757	0.1111757	0.0994821	-0.3935828
PNN	LINC00115	0.1169515	0.1017544	0.1580948	0.0594226	0.0860903	0.2540268	0.1207343	0.0332981	-0.0092681	0.1878123	0.1492026	0.1008557	0.2200168	0.1776166	0.0254893	-0.0984991	-0.1071976	0.0438929	0.0903883	-0.2658375	0.1463676	0.1404577	0.1610601	0.0955046	0.0796649	0.2064724	0.2219813	-0.1742127	0.1116329	0.1516991	-0.1005809	-0.0920552	-0.1157786	-0.0327299	0.0922013	-0.0036339	-0.1112252	-0.0307888	-0.5211797	-0.0890196	-0.0029319	0.0049598	-0.1233064	0.0040079	0.0662462	0.0242444	0.1100853	-0.2006282
AKR1C1	SAMD11	4.8855465	4.7519582	5.1277837	4.7220970	4.6801553	5.6791531	7.2073358	6.6527251	6.4426702	7.4978712	7.1885827	6.9676487	7.7199367	7.5802924	6.4850587	6.2878094	5.7249469	6.2958333	5.7246945	4.8157511	7.2855906	7.1218026	6.9990973	6.3884870	6.1447157	6.8185170	6.9060509	4.7334107	6.5692106	5.5453961	4.5158424	4.4150924	3.0306806	3.6895223	4.3487692	3.7106977	3.3063442	3.8096888	6.7079981	6.1694431	6.8373069	5.9922408	5.3940791	5.8491195	6.3908097	6.1657060	6.3849304	3.4663520
IGFBP4	SAMD11	-0.6089232	-0.6201940	-0.5404278	-0.5910844	-0.6164668	-0.3637297	1.2611760	0.8533685	0.7484242	1.3754128	1.3905032	1.1611683	1.2538098	1.0441754	0.5010907	0.2952996	0.0585753	0.4601637	0.0058043	-0.2835036	1.2630755	1.2109036	1.1920247	1.1842101	1.3367625	1.7138637	0.4774148	-0.4729739	0.3706028	-0.0722358	-0.4367367	-0.5106594	-0.6660851	-0.5080890	-0.3590757	-0.5881946	-0.6943222	-0.5195297	0.7868488	0.2958317	0.6368231	0.4299810	0.1316591	0.3425520	0.8000246	0.7488082	0.8307979	-0.8099463
CPLX2	SAMD11	-0.4866880	-0.4234952	-0.4234952	-0.2783924	-0.4866880	-0.4234952	0.4802410	0.4255545	0.3975320	0.4893366	0.4797903	0.4541675	0.5215485	0.4997854	0.3710915	0.3418861	0.3373415	0.4002863	0.2927089	0.1817217	0.5113255	0.5081940	0.5110943	0.4108984	0.3830608	0.4582752	0.3845168	0.1614847	0.3442345	0.2319834	0.1220491	0.1020252	-0.4234952	-0.3866858	-0.4234952	-0.3866858	-0.3866858	-0.4866880	0.3459605	0.3862275	0.4482536	0.2315537	0.2004532	0.2380796	0.4163765	0.4119212	0.4143643	-0.4866880
MLPH	SAMD11	-0.6559222	-0.6421183	-0.4774504	-0.8694402	-0.8143318	-0.4580501	1.3541373	1.0789311	0.9439772	1.3655728	1.3247612	1.2254792	1.4714380	1.3581407	0.9187031	0.6948634	0.4895809	0.7831990	0.6257070	0.0996673	1.3425868	1.2933728	1.2568943	1.1101782	1.1296063	1.4960603	1.3075338	0.1107775	1.1137859	0.4577710	-0.2190039	-0.2858618	-0.7112523	-0.3472068	-0.0250074	-0.3667421	-0.5751619	-0.3192334	0.7437994	0.5953489	0.8791950	0.6598203	0.3921464	0.6101555	0.9634320	0.9092728	0.9662805	-1.5923281
DGKZ	NOC2L	10.2288685	10.1877016	10.2969035	10.2990727	10.1350315	10.5153083	10.4322401	10.2381186	10.1877016	10.4251480	10.4267916	10.3354361	10.4273385	10.2711499	9.8433772	9.5879452	9.5841003	9.9998122	9.6945323	9.1097567	10.4098817	10.3953811	10.3872382	10.1869292	10.1758197	10.4129642	10.2344713	8.8542771	10.1562909	9.3289701	8.4188266	8.3168459	9.7186103	10.2131036	10.4346769	10.0101499	9.6067513	10.1139547	10.0576333	9.8111884	10.0911236	10.2217967	9.9415706	10.2040239	10.1615454	10.1900022	10.0819272	10.1350315
BABAM1	NOC2L	0.4935447	0.4378559	0.7716990	0.4503741	0.3415066	1.4586912	0.6174087	0.2203015	-0.0254545	0.7254254	0.6969463	0.4386948	0.7105759	0.3668431	-0.3265318	-0.5650232	-0.6618549	-0.1392886	-0.4916505	-1.0870155	0.6644069	0.5724637	0.4831035	0.2005157	0.2047157	0.7775427	0.5180755	-1.2013362	0.2437189	-0.8021765	-1.3984857	-1.5399441	0.0095455	0.5619250	1.2944013	0.3863454	-0.2178041	0.4251982	-0.1111577	-0.3892014	-0.0323653	0.1362101	-0.2989176	0.0801468	0.1418434	0.0493800	0.2233883	-0.1767509
PIP5K1C	NOC2L	0.1614953	0.1614953	0.2786739	0.2025346	0.0878626	0.4453198	0.2988564	0.0878626	0.0484958	0.2765366	0.2778208	0.2014364	0.3486989	0.2030823	-0.0293543	-0.1763417	-0.2112362	-0.0305418	-0.2660439	-0.5998976	0.2638329	0.2410741	0.2528998	0.0334977	0.0227343	0.2401078	0.0894626	-0.5844068	-0.0076428	-0.3172628	-0.6079520	-0.7387104	-0.0109681	0.1646195	0.4578161	0.1019654	-0.0579323	0.1512747	-0.1593957	-0.1136590	0.0575031	0.1212356	-0.0852132	0.0934258	-0.0021811	-0.0132057	0.0187227	0.0886637
B4GALT2	NOC2L	-0.0481876	-0.0340613	-0.0931841	-0.0770872	-0.0490497	-0.1820337	-0.1158673	-0.0578239	-0.0162476	-0.1205649	-0.1134963	-0.0836878	-0.1074566	-0.0652490	0.0546731	0.0550818	0.1189291	0.0522502	0.0662253	0.2017713	-0.0955309	-0.0750332	-0.0774937	-0.0328872	-0.0299004	-0.1059769	-0.0393932	0.2314638	-0.0068510	0.1275889	0.3044649	0.3255146	-0.0151125	-0.1241746	-0.2103388	-0.0789727	0.0116032	-0.1058705	0.0290558	0.0567303	-0.0038822	-0.0123437	0.0530524	-0.0063613	-0.0274562	-0.0382705	-0.0162476	-0.0202473
SLC39A13	KLHL17	6.8112248	6.7833336	6.7531001	6.7874277	6.8468134	6.6246923	6.6065878	6.6958739	6.7430316	6.6096209	6.6160042	6.6619751	6.5674137	6.6046970	6.7727058	6.8496745	6.9560736	6.8652976	7.0958834	7.2057359	6.6287457	6.6613386	6.6647582	6.7055287	6.6788597	6.5919683	6.7285700	7.1814692	6.7630104	7.0247966	7.2708666	7.2512694	6.9095957	6.7185529	6.6105889	6.7738574	6.8823371	6.7537909	6.9763566	6.9442935	6.8253700	6.7576364	6.8615753	6.7711812	6.8274075	6.7911902	6.9176924	6.7307002
CROCC	KLHL17	0.0015177	0.0559443	0.1644784	0.0654853	0.0231784	0.2453743	0.5031407	0.2998969	0.2528501	0.4915175	0.4949741	0.4125560	0.7238059	0.5938848	0.3077558	0.2123161	0.0348863	0.1627445	-0.0180841	-0.6514424	0.4816617	0.4678415	0.4751815	0.2930788	0.3771112	0.5202480	0.2259678	-0.7318981	0.1326008	-0.3767284	-1.0669552	-1.0669552	-0.0858637	0.1826394	0.3463854	0.1084433	0.0526282	0.1778401	-0.1172360	0.0801891	0.1695915	0.0685391	-0.0649786	-0.0031780	0.1060661	0.1712676	0.0962015	0.0857059
TUBGCP6	KLHL17	0.3050119	0.3689011	0.3843013	0.3731063	0.2911007	0.3623456	0.3775944	0.3747174	0.3377154	0.3709416	0.3801864	0.3900923	0.3363471	0.3599355	0.3508288	0.1360665	-0.4588490	-0.1746911	-1.0613550	-1.4782794	0.3835691	0.3895213	0.3907247	0.3465956	0.3672374	0.3772662	0.3866203	-1.3223017	0.3561301	-0.2299580	-1.2633728	-1.4541849	0.0941694	0.3565839	0.3520157	0.3592125	-0.0165807	0.3859585	-0.6179458	-0.1746911	0.1271609	0.0250492	-0.2814762	-0.0515127	-0.0816658	0.1038888	0.0474352	0.2412637
LZTS2	KLHL17	0.0639983	0.1095500	0.1941390	0.1127241	0.0232528	0.3226715	0.3242947	0.1831296	0.0968841	0.3443859	0.3383095	0.2579567	0.4865813	0.3774847	0.1861498	0.0548644	-0.1986856	-0.0396269	-0.3263060	-0.4946258	0.3004314	0.2902201	0.2932638	0.0909627	0.1788438	0.3157078	0.1220280	-0.4626239	0.0553529	-0.1828604	-0.4871767	-0.5833560	-0.2181863	-0.0274107	0.1806889	-0.0923747	-0.1912656	0.0125978	-0.1527008	-0.0791917	0.0402973	-0.0163602	-0.1343239	-0.0424185	-0.0163602	0.0484315	-0.1189802	0.0143084
DGKQ	KLHL17	-0.5591244	-0.3620664	-0.1483588	-0.0459486	-0.6759444	0.4755177	0.9664005	0.3608793	0.1764356	0.8169778	0.8452347	0.5650662	1.1712214	0.9225631	0.1122983	-0.3130474	-0.6814988	-0.4107527	-0.5303727	-0.2582963	0.7462261	0.6306331	0.4947824	-0.0156249	-0.2158425	0.6525219	0.2987621	-0.5640499	0.0367408	-0.6813045	-0.1957876	0.0946736	-0.6659739	-0.1155382	0.6525219	-0.5814596	-0.6892796	-0.3550713	-0.2582963	-0.6874205	-0.4176459	-0.3899648	-0.6797974	-0.4038402	-0.3830059	-0.3060474	-0.6121249	-0.0834368
MAP7D1	PLEKHN1	6.1424955	6.1420014	6.1273339	6.1336028	6.1454305	6.1041272	6.1341368	6.1553304	6.1628712	6.1352315	6.1315106	6.1416184	6.1468189	6.1561229	6.1875568	6.1965929	6.2005784	6.1796861	6.1941563	6.2331749	6.1412568	6.1388309	6.1403116	6.1560428	6.1537991	6.1283503	6.1495618	6.2303015	6.1588201	6.2157356	6.2493385	6.2585243	6.1734631	6.1448147	6.1206541	6.1383257	6.1630673	6.1321284	6.1999295	6.1837596	6.1675770	6.1430873	6.1634627	6.1461373	6.1585894	6.1589942	6.1627736	6.1453723
HOMER3	PLEKHN1	0.7815650	0.7328524	1.0865744	0.7977696	0.5697023	1.6732769	0.5811281	0.1119794	-0.1844057	0.5411420	0.5528239	0.3587638	0.5164923	0.2551420	-0.0023061	-0.3810694	-1.5510947	-0.7818380	-1.2763319	-1.5657136	0.3853229	0.4035140	0.3333920	0.1300376	0.2777585	0.8031395	-0.2559137	-1.1390222	-0.4944907	-1.6139471	-0.5746194	-1.0509106	-0.9693758	0.2155086	0.6174439	-0.0489636	-0.7580356	0.1541846	0.0115863	-1.0681201	-0.6440007	0.2842269	-0.2631335	0.2399504	-0.0833938	-0.1747959	-0.6385270	0.4711405
CCDC120	PLEKHN1	0.7006482	0.7253395	0.9071595	0.7107558	0.6682673	1.1371308	0.3944048	0.0469732	0.0333922	0.4703227	0.4203468	0.3054251	0.6177820	0.4421333	0.0665975	-0.2022337	-0.7254565	-0.1912667	-1.7511787	-1.9965998	0.3853901	0.4003093	0.3505902	0.2980344	0.4147185	0.6752853	0.0536119	-2.3150129	-0.2605279	-0.9475071	-2.1978562	-2.1978562	0.4678397	0.7643875	1.0704731	0.8692534	0.5464771	0.9525729	-1.5525548	-0.4792540	-0.2022337	-0.0253731	-0.5719145	-0.0253731	-0.1297686	-0.0924691	-0.1699711	0.5464771
TRADD	HES4	6.8694697	6.8300202	6.9217849	6.8454915	6.7441205	7.0347678	7.1204862	6.9973675	6.9579629	7.1390485	7.1214853	7.0641769	7.1859410	7.1088375	7.0558470	6.9740586	6.6961402	6.8275428	6.3826325	6.4256236	7.0277771	7.0036803	6.9950264	6.8892476	6.9944373	7.0803516	6.9159815	6.4476730	6.9125964	6.4676095	6.3728263	6.3625198	6.9884578	7.1973345	7.3323691	7.1305998	7.0252259	7.2040843	6.8642404	6.7253497	6.8489158	6.9487309	6.8250378	6.8805626	6.8348948	6.9159815	6.8250378	6.8384827
C18orf32	HES4	-1.1582698	-1.1582698	-1.1582698	-1.1582698	-1.1582698	-1.1582698	0.9755896	0.8991733	0.5491626	1.2621986	0.9256599	1.0219452	1.2141223	0.8991733	0.8427096	0.2619679	-0.0013538	0.5009962	-1.1582698	-1.1582698	0.5009962	0.0987025	-0.1195821	0.1854329	-0.1195821	-0.0013538	0.1854329	-1.1582698	0.5491626	-0.0013538	-0.7116535	-0.4500598	0.7475443	1.2141223	1.7781494	0.5009962	0.5491626	1.2621986	-0.7116535	-0.4500598	-0.7116535	-0.1195821	-0.2640896	-0.4500598	-0.7116535	-0.1195821	-1.1582698	0.0987025
CCNO	HES4	-0.2333707	-0.0916435	-0.0421059	-0.2161849	-0.2736862	-0.1276415	0.2890646	0.2249190	0.1258710	0.2822010	0.2771314	0.2609950	0.2771314	0.2013543	0.1463708	0.0406793	-0.0916435	0.0883364	-0.2333707	-0.2978689	0.2221390	0.1795922	0.1723190	0.1184715	0.1159345	0.2207325	-0.0549205	-0.3997367	-0.0616880	-0.1379009	-0.4524496	-0.3997367	0.0445391	0.2791766	0.3338997	0.0998967	-0.0135730	0.1813646	-0.0916435	-0.0189292	0.0285745	0.0694486	-0.0135730	0.0200256	-0.0360258	0.0520176	-0.1379009	-0.0483989
EVA1B	HES4	-0.6052520	-0.4888091	-0.6052520	-0.5718603	-1.3052206	-0.3373130	0.4727220	0.3162020	0.1746185	0.4873461	0.4512786	0.4160874	0.4669109	0.4573835	0.2624960	0.0815692	-0.0570166	0.1624529	-0.5141310	-0.4231770	0.2986358	0.2342124	0.2164505	0.2292396	0.3310288	0.4048538	-0.0108872	-0.6052520	-0.0108872	-0.4231770	-0.5718603	-0.7918772	0.1121145	0.3310288	0.5657304	0.2778860	0.2031171	0.4585903	0.3902205	-0.0508708	-0.0448415	0.0565508	-0.1184342	0.0197850	-0.0632837	-0.0762009	-0.2465131	0.1010037
SFT2D1	HES4	-0.0617071	-0.0454547	-0.0028155	-0.0404458	-0.0517586	0.0050783	0.0374355	0.0120381	-0.0157517	0.0595504	0.0396401	0.0272637	0.0442554	0.0531414	-0.0111759	-0.0444153	-0.0486990	-0.0069344	-0.0391840	-0.0621865	0.0301688	0.0243103	0.0189538	0.0197496	0.0299796	0.0547037	0.0206461	-0.1011861	-0.0013430	-0.0529533	-0.0970690	-0.1045356	0.0463599	0.0813695	0.1234338	0.0787806	0.0546420	0.0860092	-0.0740824	-0.0358549	-0.0143205	0.0107365	-0.0200471	0.0063676	-0.0057027	0.0104727	-0.0010207	-0.0254165
ARHGAP27	HES4	0.0730085	0.1047682	0.2679883	0.1492027	0.0079757	0.5470587	0.2732084	0.0552613	-0.1013302	0.2923787	0.2777962	0.1391035	0.5221822	0.3848668	0.0266964	-0.2286467	-0.4371937	-0.2038354	-0.5177777	-0.9077325	0.2384059	0.1950638	0.1445708	-0.0918817	0.0562136	0.2851490	0.2507259	-0.6744924	0.1303703	-0.3239794	-0.8818306	-1.0078584	0.2476787	0.5603182	0.9043554	0.6388194	0.4320611	0.7215106	-0.7530329	-0.2808563	-0.1040676	-0.1295045	-0.3217193	-0.1443003	-0.1054427	-0.0535484	-0.1549621	-0.0572342
FBXL6	HES4	0.2968752	0.2750368	0.1612474	0.1348971	0.4986786	-0.1673135	-0.6027124	-0.2996325	-0.2216957	-0.5607536	-0.5615487	-0.4459372	-0.7948193	-0.5615487	-0.2106443	-0.0389139	0.3486676	0.0717872	0.9203325	0.7053322	-0.5052841	-0.4224004	-0.3552617	-0.0063040	0.0209166	-0.3089044	-0.3988087	0.8075243	-0.2915466	0.2073434	0.7262912	0.9047421	-0.0181984	-0.5201675	-0.8080982	-0.0673862	0.2110760	-0.2749739	-0.1198554	0.3058920	0.2623882	0.1578751	0.4010585	0.2301788	0.1715061	-0.0134749	0.4066208	0.1038327
PHLDA2	HES4	-0.1310046	-0.0728430	-0.0422544	-0.0330002	-0.1705807	0.0377907	0.0806396	-0.0143040	-0.0375544	0.0859075	0.0727445	0.0356060	0.1752489	0.0922975	0.1645651	0.0444570	-0.1705807	-0.0315129	-0.0970289	-0.2062397	0.0026901	0.0125421	-0.0074394	-0.0795442	-0.1134354	0.0221289	-0.0091261	-0.2787988	-0.0285825	-0.2572499	-0.3623793	-0.3805531	0.1196451	0.2670254	0.3521919	0.2411896	0.1452263	0.2912760	-0.0708919	-0.1196569	-0.0802318	0.0890262	0.0136381	0.0824929	0.0175896	0.0042487	-0.0082803	0.0528157
TSPO	HES4	-0.0007795	-0.0062524	-0.0150246	-0.0062524	0.0173858	-0.0348240	-0.0448420	-0.0269987	-0.0175958	-0.0454809	-0.0422605	-0.0334427	-0.0420481	-0.0299497	-0.0030061	0.0149807	0.0251252	0.0055015	0.1462545	0.1057703	-0.0360945	-0.0250028	-0.0209886	-0.0142060	-0.0133159	-0.0270278	-0.0244960	0.0750119	-0.0213134	0.0631975	0.1291899	0.1744970	-0.0363208	-0.0656737	-0.0819682	-0.0477830	-0.0339188	-0.0575440	-0.0299758	0.0252793	0.0131691	-0.0036703	0.0302159	0.0047207	0.0303918	0.0041262	0.0764608	-0.0307724
ZNF296	HES4	0.0650464	0.0752341	0.0752341	0.0448466	0.1023453	0.0351183	-0.0544856	-0.0064637	0.0004193	-0.0583370	-0.0575847	-0.0469241	-0.0854440	-0.0730048	-0.0560536	-0.0127082	0.0873296	0.0122636	0.0604878	0.0943765	-0.0451185	-0.0512322	-0.0331040	-0.0112007	0.0022554	-0.0528791	-0.0112007	0.1023453	-0.0080800	-0.0273739	0.0522121	0.0943765	0.0240029	-0.0352643	-0.0819062	-0.0590807	-0.0373563	-0.0819062	-0.0211035	0.0414456	0.0293328	-0.0156252	0.0293328	-0.0080800	-0.0197754	-0.0352643	0.0041425	0.0752341
YDJC	HES4	0.4055409	0.3052450	0.1460695	0.3710285	0.5366181	-0.1107007	-0.6172838	-0.2931386	-0.1608190	-0.5680598	-0.5213115	-0.4622273	-0.7498010	-0.5084333	-0.1519617	0.0824212	0.3564311	0.0622601	0.9930095	0.8304878	-0.5213115	-0.4855444	-0.3082583	-0.1645668	-0.2583622	-0.4816244	-0.1840879	1.1231475	-0.1162231	0.4600692	0.9328834	1.0912261	-0.2725671	-0.7622181	-1.0760174	-0.4539731	-0.2931386	-0.6107618	-0.1093104	0.2472245	0.0682217	0.0080882	0.2861728	0.0524824	0.0486254	-0.0761968	0.2559426	-0.0006753
DVL1	HES4	0.3426032	0.0658626	-0.1514684	-0.1045600	0.8123392	-0.9983240	-1.3214897	-0.4244511	-0.0683656	-1.3758798	-1.2514459	-0.9688914	-1.4186335	-0.8388662	-0.0186713	0.8538238	1.4848141	0.6209333	1.7483271	2.5274741	-0.8603661	-0.7198541	-0.6908585	-0.6310871	-0.6639915	-1.5825367	-0.8304192	2.3479407	-0.4684854	1.0854594	2.6261349	3.3945813	0.0305895	-1.3590985	-2.3963638	-1.0913598	-0.0457982	-1.2784402	1.9119289	0.8965204	0.2562348	-0.5127387	0.2511608	-0.4991474	-0.0622453	-0.4212545	0.1674907	-0.5067137
PLEKHF1	HES4	-0.3505773	-0.5182341	0.0200739	-0.0649149	-0.4919583	0.6739108	0.7356919	0.3798655	0.0844794	0.7726268	0.8029635	0.4681050	0.7082083	0.2900249	-0.2688079	-0.6978077	-0.4180665	-0.2688079	-0.4919583	-0.7322278	0.6319147	0.5940459	0.4604802	0.0464738	-0.0355502	0.5051577	0.8649416	-1.1392645	0.6969408	-0.0072452	-0.8875549	-1.8770920	-0.6332298	0.3713299	0.8029635	0.1324498	-0.3293186	0.3180721	0.2509990	-0.1773262	-0.2688079	-0.0649149	-0.6978077	-0.0500951	0.1553786	0.0967497	-0.0800201	-0.3505773
TYMP	HES4	-0.2349147	-0.1243453	-0.0652333	0.1951553	-0.0062095	0.4504460	0.0530991	-0.1822847	-0.2034462	0.3674515	0.3797231	0.2384088	0.1491507	-0.0034572	0.4620913	0.2106107	-0.9589457	-0.5896895	-1.2276345	-1.3336284	0.1221589	0.0270128	0.0602765	0.3199723	0.3668586	0.6464500	-0.1390589	-0.9715840	-0.2302775	-0.5844425	-0.8693869	-1.3045333	-0.3310497	0.1180158	0.3825956	0.6626043	0.4167541	0.7914501	-0.1225405	-0.6058232	-0.3968674	0.3814488	0.1773241	0.3386930	0.4808473	0.4794677	0.3626860	-0.2515458
OGFR	HES4	0.0544636	0.0405231	0.0169626	0.0347679	0.0795791	-0.0408282	-0.0702054	-0.0189178	0.0095512	-0.0956091	-0.0923449	-0.0635724	-0.1179415	-0.0769356	-0.0727545	-0.0031939	0.1041526	0.0278485	0.1717816	0.2697256	-0.0649845	-0.0546504	-0.0671060	-0.0091496	-0.0239022	-0.0798177	-0.0230257	0.2410132	0.0081668	0.0977491	0.2333719	0.2562490	-0.0339717	-0.1204309	-0.1848914	-0.1828195	-0.1303310	-0.2091537	-0.0028866	0.0507301	0.0113090	-0.0723725	-0.0236526	-0.0704399	-0.0607727	-0.0882551	-0.0420823	0.0834690
MREG	HES4	0.0103769	-0.0796324	0.0857978	-0.0186820	-0.0229461	0.2213388	0.0831058	-0.0317197	-0.1028332	0.1823790	0.1150526	0.0522186	0.0259630	0.0652748	-0.0723955	-0.1853553	-0.3117673	-0.1578231	-0.2783023	-0.4962833	0.0339366	0.0642965	0.0015240	0.1070717	0.1437394	0.2076968	-0.0258335	-0.4522590	-0.1739375	-0.2653824	-0.5089020	-0.4731216	0.0573289	0.1360099	0.3633752	0.2299979	0.0812932	0.2450618	-0.5089020	-0.2415993	-0.1090225	0.2579385	0.0652748	0.2056041	0.1110973	0.0720075	0.1166157	-0.0619530
FBXO6	HES4	-0.0231931	0.0005250	-0.0376194	-0.0196083	-0.0027754	-0.0875185	-0.0590117	-0.0158045	0.0086411	-0.0708613	-0.0639282	-0.0469570	-0.0687320	-0.0371587	-0.0303140	-0.0170983	0.0557360	-0.0059124	0.0734216	0.1620300	-0.0357552	-0.0237709	-0.0208263	-0.0282092	-0.0318466	-0.0633359	0.0786551	0.2083455	0.0873311	0.1226034	0.1939101	0.2260520	0.0577135	0.0136354	-0.0366945	-0.0840996	-0.0303140	-0.0859351	0.0501251	0.0786551	0.0136354	-0.0303140	-0.0019662	-0.0303140	-0.0243434	-0.0249107	-0.0282092	-0.0096265
ZNF503	HES4	-0.2021864	-0.0554568	0.1420928	-0.0223819	-0.2360151	0.2499598	0.1561665	-0.0441400	-0.1893803	0.2105818	0.1377764	0.1015387	0.5921489	0.4864273	0.3364719	-0.0287918	-0.7835131	-0.3720036	-0.7234552	-1.2511370	0.2260804	0.2777464	0.2909744	0.0082765	0.0294153	0.1944847	0.1108970	-0.8101363	-0.0119116	-0.0670867	-0.4825995	-0.6421927	-0.0839285	0.1829651	0.5160548	0.4414801	0.2576249	0.5921489	-1.1191880	-0.3130980	-0.0647348	0.2056947	-0.0508935	0.1449457	0.0294153	0.1170215	0.0218512	0.0294153
IRF7	HES4	-0.0922641	-0.0767623	-0.0713586	-0.0323830	-0.0583455	-0.0026133	-0.0252512	-0.0530719	-0.0688948	0.0714883	0.0749002	0.0622178	0.0545811	0.0433755	0.1264993	0.1000307	-0.0864381	-0.0454998	-0.0846630	-0.1424116	-0.0194876	-0.0303667	-0.0372864	-0.0113805	-0.0147274	0.0144604	-0.0944013	-0.1884720	-0.1211233	-0.0813229	-0.1304164	-0.1593646	-0.0015629	0.0481266	0.0736164	0.1490803	0.1162898	0.1546519	-0.0739743	-0.0767623	-0.0574205	0.0696589	0.0486555	0.0646615	0.0694890	0.0788394	0.0544261	-0.0530719
RNF126	HES4	-0.3652939	-0.2567714	-0.0846080	-0.0318629	-0.4837067	0.2095911	0.3729105	0.0145294	-0.0764653	0.4450937	0.4293295	0.2988751	0.6427111	0.4753104	0.2488612	-0.1206355	-0.6027033	-0.2428928	-0.7149934	-1.0292978	0.3585235	0.3266252	0.3178588	-0.0393630	0.0246986	0.3684553	0.2947927	-0.7928169	0.2047797	-0.3256010	-0.9946301	-1.1063691	-0.0508097	0.3843257	0.6576025	0.0910352	-0.1498843	0.2896465	0.1620771	-0.3722007	-0.1119422	0.0774817	-0.2187680	0.0477162	-0.1931572	-0.0784896	-0.3517384	0.2376015
OASL	ISG15	8.2467342	8.2199445	8.2536004	8.2640515	8.2226734	8.2914221	8.1829084	8.1776175	8.1718289	8.3248617	8.3303007	8.2858654	8.3103681	8.3063199	8.4723663	8.4487014	8.1718289	8.3034667	8.2931693	8.1654379	8.2076473	8.2140994	8.2199445	8.2485229	8.2448926	8.2923019	8.0332617	8.0332617	8.0332617	8.1299077	8.0332617	8.0748037	8.3945921	8.4398497	8.4823571	8.5901356	8.5462363	8.5937134	8.1502235	8.1502235	8.1654379	8.5413124	8.5053219	8.5263499	8.5598250	8.5471143	8.5642004	8.2109570
HES4	ISG15	-0.9054395	-0.4935480	-0.4383316	-0.8212306	-1.1521476	-0.3684768	0.5944655	0.2390111	0.0291718	0.6202628	0.5611875	0.4441289	0.5633198	0.5169460	0.7576604	0.1984919	-0.6811164	-0.3684768	-0.9284299	-1.5089102	0.2060562	0.1712751	0.1259682	-0.0067301	0.1042405	0.2870659	-0.0735203	-1.5727942	0.0191226	-0.6074037	-0.6969810	-0.9054395	0.4097496	0.9533330	1.2314199	0.6953063	0.6706770	1.2255192	-0.4383316	-0.9054395	-0.7830952	0.1086466	-0.5415768	-0.1964896	0.0089093	-0.0504547	-0.1685090	-0.0618811
ISG20	ISG15	-0.1348974	-0.0895755	-0.0079736	0.0004756	-0.0820340	0.1911345	-0.0586728	-0.2930964	-0.2930964	0.0563284	0.0474050	-0.0260155	0.3655966	0.3068883	0.3881293	0.2988236	-0.6174009	-0.0870320	-0.2815627	-0.6511289	-0.0062550	-0.1256664	-0.0820340	-0.0011859	0.0460961	0.2059933	-0.1054999	-1.0793361	-0.2759714	-0.5720429	-1.0336284	-1.5052604	-0.1139195	0.1230217	0.2481155	0.5899824	0.4077195	0.5989064	-0.1545571	-0.5865326	-0.3241805	0.4681327	0.3945498	0.4657878	0.4565373	0.4929188	0.4669629	-0.0870320
IFIT1	ISG15	-1.2752122	-0.9244105	-1.0343662	-0.9025553	-0.8187760	0.0577782	-1.3632409	-1.4892723	-1.5411249	0.9825774	0.7568129	0.5307295	-0.0518262	-0.0819273	1.4823833	1.1377440	-1.2700067	-0.2176465	-0.3130138	-1.4642542	-1.1976233	-1.2856277	-1.2700067	-1.4969650	-1.5232650	-1.3683282	-1.2856277	-1.4657506	-1.4463058	-1.5143562	-1.4031749	-1.5183831	-0.4451761	-0.1002013	0.6315295	1.8455226	1.5856778	1.8643364	-1.4031749	-1.5415828	-1.4508718	1.5422121	1.2332129	1.4303274	2.1680839	1.8700570	2.3509403	-1.5415504
IFI6	ISG15	-0.6962294	-0.5032185	-0.7831125	-0.2440636	-0.2065283	0.2289020	-0.3566899	-0.5282848	-0.5474810	0.6854873	0.6444638	0.5615889	0.6497766	0.5904406	0.9076851	0.7762367	-0.5989224	-0.3082934	-0.4613285	-0.9422362	-0.3566899	-0.3655178	-0.4060151	-0.4297292	-0.3677633	-0.2233079	-0.7366929	-1.2774457	-0.6438492	-0.6718725	-1.3198564	-1.0778518	0.3875893	0.6952104	0.9264671	0.9665801	0.7439230	1.0130716	-0.3101704	-0.7748864	-0.5032185	0.6046197	0.4375202	0.5217780	0.7132730	0.6311437	0.8389355	-0.7668692
IRF7	ISG15	-0.0380951	-0.0326812	-0.0307755	-0.0164691	-0.0261231	-0.0046156	-0.0137126	-0.0242064	-0.0299021	0.0292838	0.0309825	0.0247201	0.0210229	0.0157076	0.0575273	0.0437528	-0.0360670	-0.0214170	-0.0354478	-0.0553661	-0.0114487	-0.0156946	-0.0183367	-0.0082055	-0.0095530	0.0026361	-0.0388376	-0.0708294	-0.0480746	-0.0342806	-0.0512670	-0.0611063	-0.0041795	0.0179450	0.0303422	0.0694136	0.0521873	0.0723570	-0.0316996	-0.0326812	-0.0257883	0.0283771	0.0181955	0.0259154	0.0282930	0.0329555	0.0209484	-0.0242064
MROH1	AGRN	11.7337518	11.8793804	12.0415505	12.0601199	11.7897724	12.3543682	12.3941303	12.0258455	11.8817262	12.3844719	12.2731930	12.2052067	12.4406927	12.2284758	12.0114738	11.8453729	10.9767079	11.3762160	11.0512450	10.6285335	12.1675418	12.1634842	12.0891379	12.0984598	12.1525057	12.4662945	12.2001717	10.9767079	12.0022844	11.2662079	10.6782468	10.6539826	11.9434332	12.4414874	12.8096548	12.2414842	11.8528504	12.2999520	11.2010430	11.2010430	11.6882218	11.9814744	11.7669177	11.9434332	11.4972949	11.4291978	11.4823535	12.0187096
SLC25A22	AGRN	-0.3042353	-0.3167737	-0.2149168	-0.1543617	-0.4345239	0.2469270	0.5234882	0.0079923	-0.1198862	0.4712031	0.4857775	0.2920021	0.9234847	0.6804565	-0.0618820	-0.3230029	-0.4997198	-0.2820907	-0.4585495	-0.4694502	0.3271305	0.2707843	0.2358919	0.0386443	-0.0982671	0.3885516	0.2534897	-0.4265392	-0.0148496	-0.4110418	-0.4503981	-0.3522706	0.1024461	0.8749397	1.5219109	0.9402246	0.2600097	1.0351736	-0.4860463	-0.4559932	-0.3198919	-0.0708932	-0.4689665	-0.2341523	-0.3475831	0.0737280	-0.4843044	-0.0799622
TMEM8A	AGRN	-0.0234276	-0.0061261	0.0121961	0.0185818	-0.0519839	0.0961437	0.1435511	0.0713664	0.0352411	0.1511277	0.1457144	0.1113223	0.1406665	0.0935744	-0.0077552	-0.0470726	-0.1172948	-0.0423412	-0.1630993	-0.2298363	0.1236351	0.1064962	0.0978284	0.0482207	0.0506650	0.1326137	0.0792051	-0.1874259	0.0603187	-0.1185826	-0.2414808	-0.2778969	0.0822108	0.1979484	0.2902337	0.1473542	0.0593533	0.1673209	-0.1238682	-0.0649347	0.0133600	0.0564125	-0.0047842	0.0428193	0.0088794	0.0042362	-0.0297530	-0.0327038
SBF1	AGRN	0.0003294	-0.0005370	0.0490106	0.0549104	-0.0510797	0.1613852	0.2099808	0.0980967	0.0591631	0.2166042	0.2054311	0.1539533	0.1458182	0.0870306	-0.0897110	-0.1516844	-0.1427900	-0.0425531	-0.2327777	-0.3368241	0.1550871	0.1422202	0.1319879	0.0695872	0.0635263	0.1642771	0.1341079	-0.3104683	0.0750712	-0.1125114	-0.3264913	-0.5186298	0.0523113	0.1909740	0.3662164	0.2018469	0.0727407	0.2357451	-0.3135628	-0.0801624	0.0238540	0.0587422	-0.0549118	0.0507782	-0.0146624	0.0194841	-0.0379004	0.0082282
ZDHHC8	AGRN	0.1943850	0.2221853	0.2115045	0.2180667	0.1510181	0.1093718	0.1127791	0.2208891	0.2217799	0.0920234	0.0977697	0.1431557	-0.0955181	0.0109305	0.1985476	0.1774816	-0.2302680	0.0702557	-0.5632440	-0.7449310	0.1533597	0.1240292	0.1735955	0.2104030	0.2212371	0.0671871	0.1074291	-0.4113042	0.1947822	0.0750781	-0.6398526	-1.1108690	0.2222490	0.0403395	-0.2368295	0.1416891	0.2192330	0.0910696	-0.7081031	0.0677931	0.1681154	0.1236672	0.0168394	0.1830925	0.1803480	0.1821910	0.0411380	0.2193080
HIST1H2AE	RNF223	2.0026276	2.0423001	2.3271708	2.3271708	1.9669757	2.0026276	1.8586869	1.8586869	1.8586869	1.8586869	1.8586869	1.8586869	1.8586869	1.8586869	1.8586869	1.8586869	1.8586869	1.8586869	1.8586869	1.8586869	1.8586869	1.8586869	1.8586869	1.8586869	1.8586869	1.8586869	1.8586869	1.8586869	1.8586869	1.8586869	1.8586869	1.8586869	2.2776482	2.8387194	3.6411696	3.0540261	2.9681751	3.4297344	1.8586869	1.8586869	1.8586869	1.8586869	1.8586869	1.8586869	1.8586869	1.8586869	1.8586869	2.0026276
CST6	RNF223	0.9417109	1.2671073	1.2305756	1.1496017	0.6099402	1.4525745	-1.2023888	-0.5839536	-1.2023888	-0.5839536	-1.2023888	-1.2023888	-1.2023888	-1.2023888	-0.8121736	-1.2023888	-1.2023888	-1.2023888	-0.8121736	-1.2023888	-1.2023888	-1.2023888	-1.2023888	-1.2023888	-1.2023888	-1.2023888	-1.2023888	-1.2023888	-1.2023888	-1.2023888	-1.2023888	-1.2023888	2.0994124	2.7294229	2.9371658	2.3568750	2.1766897	2.6305863	-1.2023888	-1.2023888	-1.2023888	-1.2023888	-1.2023888	-1.2023888	-1.2023888	-1.2023888	-1.2023888	1.3014297
ISL1	RNF223	0.3228458	0.2112492	0.5206828	0.0818619	0.0957258	0.6425406	-0.3195642	-0.3818038	-0.3818038	-0.2811152	-0.2811152	-0.3818038	-0.2811152	-0.3818038	-0.3818038	-0.3818038	-0.3195642	-0.3818038	-0.3818038	-0.3818038	-0.3195642	-0.3195642	-0.3818038	-0.3818038	-0.2811152	-0.3195642	-0.3818038	-0.3818038	-0.3195642	-0.3818038	-0.3818038	-0.3818038	0.5662446	0.8774687	1.2106479	0.8320410	0.5127933	0.7875977	-0.3195642	-0.3818038	-0.3818038	-0.2811152	-0.3195642	-0.3195642	-0.3818038	-0.3818038	-0.3818038	0.0388525
NUBP2	C1orf159	6.3304697	6.4834478	6.4815320	6.4834478	6.2033822	6.6701415	7.2174455	7.0034711	6.9098572	7.1763265	7.2101373	7.1015125	7.2396166	7.0613416	6.7557993	6.6332687	6.4638439	6.6906645	6.1615636	6.1244973	7.1906316	7.1202932	7.0861059	6.7889255	6.7510932	7.0234448	6.9834230	6.1096232	6.8584807	6.1913064	5.7266852	5.6165516	6.9073522	7.2837147	7.5604791	6.9808412	6.6472067	7.0116822	7.0257544	6.6793997	6.8371813	6.6816795	6.4928854	6.6642387	6.6793997	6.7811291	6.5747995	6.6147581
TBL3	C1orf159	-0.2596367	-0.2192845	-0.1577514	-0.0517078	-0.3755736	0.2748580	0.5859141	0.2677986	0.1279203	0.5673123	0.5373797	0.3895604	0.6928929	0.5050944	0.1381930	-0.1077156	-0.4069264	-0.1093622	-0.4895892	-0.7891853	0.5579764	0.5198022	0.4631389	0.1649422	0.1392091	0.4743500	0.5036002	-0.6593911	0.3646714	-0.4039963	-0.9376030	-1.2258329	0.2614409	0.7187804	1.0741904	0.2368721	-0.0357476	0.4036919	0.2172052	-0.1780832	0.1012988	0.0323699	-0.2822162	-0.0400513	0.0260784	0.1142500	-0.0093000	-0.0343210
RPS19BP1	C1orf159	-0.3266926	-0.2813831	-0.0990439	-0.3346524	-0.5490324	0.1503276	0.6441490	0.3336670	0.1975211	0.6362236	0.6079148	0.4406432	0.7099384	0.4746269	-0.0193746	-0.2056598	-0.2789815	0.1094857	-0.2160846	-0.8688963	0.6156110	0.4597038	0.4687128	0.1288538	0.0624275	0.4158585	0.3621984	-1.0580576	0.1125976	-0.4888153	-1.1895940	-1.1462611	0.3349707	0.7980910	1.0854513	0.4074979	0.1094857	0.5091190	0.3407953	-0.1511513	0.0151321	0.0612740	-0.3060530	0.0670129	0.0892796	0.1781232	-0.0291317	-0.1278458
FOLR1	MIR429	1.7370094	1.8521695	1.9106443	1.8020318	1.7563609	2.0829063	0.7505001	0.8588274	0.9953603	0.8588274	0.5652956	0.7505001	1.2707947	1.2707947	0.7505001	0.5652956	0.5652956	0.5652956	0.5652956	0.5652956	0.5652956	0.5652956	0.5652956	0.7505001	0.7505001	0.5652956	0.8588274	0.7505001	0.9953603	0.7505001	0.5652956	0.5652956	1.5158986	1.6855492	1.8387735	1.6003772	1.4259088	1.5889940	0.5652956	0.5652956	0.7505001	0.5652956	0.5652956	0.5652956	0.7505001	0.5652956	0.5652956	1.1525452
ERP27	MIR429	-0.1677641	-0.1581154	-0.1992361	-0.1525674	-0.1221526	-0.2232201	0.1093451	0.1093451	0.1093451	0.1093451	0.1093451	0.1093451	0.1093451	0.0068164	0.1093451	0.1093451	0.0446402	0.1093451	0.1093451	0.1093451	0.1093451	0.1093451	0.1093451	0.1093451	0.0068164	0.1093451	-0.0196401	0.1093451	0.0068164	0.1093451	0.1093451	0.1093451	-0.1168550	-0.1463916	-0.1759760	-0.1221526	-0.1045396	-0.1355873	0.0446402	0.1093451	0.1093451	0.1093451	0.1093451	0.1093451	0.1093451	0.1093451	0.1093451	-0.0972758
HIST1H2BG	MIR429	0.3785468	0.4549751	0.6604784	0.4761062	0.4475254	0.7482667	-0.3744715	-0.3744715	-0.3744715	-0.3744715	-0.3744715	-0.3744715	-0.3744715	-0.3744715	-0.3744715	-0.3744715	-0.3744715	-0.3744715	-0.3744715	-0.2191861	-0.2191861	-0.3744715	-0.3744715	-0.1271849	-0.3744715	-0.2191861	-0.3744715	-0.3744715	-0.3744715	-0.0610517	-0.2191861	-0.3744715	0.1780954	0.3579475	0.5801696	0.6253738	0.4066343	0.7388178	-0.3744715	-0.3744715	-0.3744715	-0.3744715	-0.3744715	-0.3744715	-0.3744715	-0.3744715	-0.3744715	0.1990968
GPSM3	MIR429	0.1890733	0.1600413	0.2262911	0.2005836	0.1746033	0.3035435	-0.0927502	-0.0629667	-0.1917241	-0.0390737	-0.0629667	-0.0769486	0.0940567	0.0581905	-0.0103290	-0.1323030	-0.1109184	-0.0927502	-0.3184631	-0.1583339	-0.0629667	-0.0927502	-0.0927502	-0.0287003	0.0055534	0.0055534	-0.0629667	-0.2385985	-0.1323030	-0.3184631	-0.1917241	-0.3184631	0.1038839	0.1746033	0.2697327	0.2367822	0.1499253	0.2552825	-0.1109184	-0.1917241	-0.3184631	-0.0927502	-0.1323030	-0.0287003	-0.1323030	-0.0629667	-0.2385985	0.1388508
ZNF439	MIR429	0.0255558	0.0210364	0.0303110	0.0255558	0.0263254	0.0451406	-0.0099692	-0.0099692	-0.0099692	-0.0099692	-0.0099692	-0.0099692	-0.0099692	-0.0099692	-0.0099692	-0.0099692	-0.0099692	-0.0099692	-0.0099692	-0.0099692	-0.0099692	-0.0099692	-0.0099692	-0.0099692	-0.0099692	-0.0099692	-0.0099692	-0.0099692	-0.0099692	-0.0099692	-0.0099692	-0.0099692	-0.0099692	0.0110250	0.0063605	0.0110250	0.0088890	0.0128974	-0.0099692	-0.0099692	-0.0099692	-0.0099692	-0.0099692	-0.0099692	-0.0099692	-0.0099692	-0.0099692	-0.0013963
FUT1	MIR429	0.2961119	0.2852738	0.3446101	0.2771371	0.2697520	0.4252133	-0.2413462	-0.3290102	-0.3290102	-0.1896839	-0.1896839	-0.3290102	-0.0802197	-0.1002323	-0.2413462	-0.2413462	-0.3290102	-0.2413462	-0.3290102	-0.3290102	-0.1896839	-0.1896839	-0.1896839	0.1957729	0.1866741	0.2734948	-0.1896839	-0.2413462	-0.1896839	-0.1896839	-0.2413462	-0.3290102	0.0492786	0.0847664	0.1957729	0.3767909	0.2645951	0.3721335	-0.3290102	-0.1896839	-0.1527167	-0.1527167	-0.3290102	-0.1896839	-0.2413462	-0.3290102	-0.2413462	0.1282309
MUC1	MIR429	-0.1042777	-0.1041376	-0.1162725	-0.1037150	-0.0951975	-0.1480767	0.0318377	0.0531221	0.0670117	0.0076103	0.0144793	0.0269193	-0.0868819	-0.0819416	-0.0179794	0.0004411	0.1388152	0.1269638	0.1723236	0.1534100	0.0109281	0.0199103	0.0241777	0.0433159	-0.0202396	-0.0403010	0.0778397	0.1843410	0.0732588	0.0710991	0.1990634	0.1723236	-0.0467675	-0.0942713	-0.1266878	-0.1278539	-0.1003544	-0.1374597	0.0670117	0.1534100	0.0690185	0.0144793	0.0459412	0.0308162	0.0396045	0.0516081	0.0396045	-0.0317116
ZNF493	MIR429	-0.0429775	-0.0568012	-0.0655754	-0.0487604	-0.0413957	-0.0631712	0.0246412	0.0457919	0.0457919	0.0126412	0.0246412	0.0246412	0.0457919	0.0246412	0.0126412	0.0457919	0.0457919	0.0246412	0.0457919	0.0457919	0.0246412	0.0457919	0.0457919	0.0457919	0.0126412	-0.0123723	0.0457919	0.0246412	0.0246412	0.0041203	0.0457919	0.0246412	-0.0269656	-0.0307218	-0.0530821	-0.0530821	-0.0456452	-0.0524854	0.0457919	0.0457919	0.0457919	0.0246412	0.0457919	0.0457919	0.0041203	0.0457919	0.0457919	-0.0307218
BDNF-AS	MIR429	0.4384855	0.5581093	0.7013064	0.4810311	0.5581093	0.7720828	-0.2351052	-0.2351052	-0.2351052	-0.1289837	-0.1289837	-0.0525816	0.3591683	0.3266871	-0.4139458	-0.4139458	-0.2351052	-0.1289837	-0.1289837	-0.4139458	-0.1289837	-0.4139458	-0.2351052	0.2898400	0.3266871	0.3591683	0.0988207	-0.4139458	0.0567578	-0.2351052	-0.2351052	-0.2351052	-0.0525816	0.1969324	0.4144892	0.2472758	0.1354473	0.2898400	-0.4139458	-0.4139458	-0.2351052	-0.2351052	-0.0525816	-0.4139458	-0.4139458	-0.2351052	-0.4139458	0.0988207
BATF	MIR429	-0.2694320	-0.2345206	-0.2650347	-0.2155634	-0.1638154	-0.3764140	0.1512769	0.1512769	0.1512769	0.0591289	0.1512769	0.1512769	0.1512769	0.1512769	0.1512769	0.0591289	0.1512769	0.1512769	0.1512769	0.1512769	0.1512769	0.1512769	0.1512769	0.1512769	0.1512769	0.1512769	0.1512769	0.1512769	0.1512769	0.1512769	0.1512769	0.1512769	-0.1521938	-0.3124950	-0.3709922	-0.2694320	-0.1839015	-0.3183820	0.1512769	0.1512769	0.1512769	0.1512769	0.1512769	0.1512769	0.1512769	0.1512769	0.1512769	-0.0637551
CYP4X1	MIR429	-0.0646106	-0.0605977	-0.0658114	-0.0566433	-0.0590942	-0.0824801	0.0276984	0.0276984	0.0276984	0.0276984	0.0276984	0.0092646	-0.0149575	0.0092646	0.0092646	0.0276984	0.0276984	0.0276984	0.0092646	0.0276984	0.0092646	0.0276984	0.0276984	0.0092646	0.0092646	-0.0091598	0.0276984	0.0276984	0.0276984	0.0276984	0.0276984	0.0276984	-0.0091598	-0.0196061	-0.0234603	-0.0091598	0.0092646	-0.0295679	0.0276984	0.0276984	0.0276984	0.0276984	0.0276984	0.0092646	0.0276984	0.0276984	0.0092646	-0.0149575
TMEM25	MIR429	-0.7663312	-0.7835169	-0.8458338	-0.7862758	-0.7447613	-1.0281199	0.3286052	0.6699256	0.3286052	0.4999439	0.2728225	0.1879179	0.2728225	0.2728225	0.4000027	0.4999439	0.4000027	0.4999439	0.3286052	0.6699256	0.4000027	0.2728225	0.2269365	0.2728225	0.2269365	0.1539532	0.4000027	0.6699256	0.4000027	0.6699256	0.6699256	0.6699256	-0.5262936	-0.6993454	-0.9354704	-0.6413492	-0.4265504	-0.6993454	0.6699256	0.4999439	0.3286052	0.4999439	0.6699256	0.4999439	0.4999439	0.4999439	0.6699256	-0.5086117
SOWAHB	MIR429	0.2069462	0.1931459	0.2486750	0.2115174	0.2069462	0.2936285	-0.1044023	-0.1592040	-0.1270743	-0.0498129	-0.0868577	-0.1044023	-0.0603675	0.0152366	-0.0868577	-0.1270743	-0.2145298	-0.2145298	-0.2145298	-0.2145298	-0.0498129	-0.0868577	-0.0868577	-0.0320918	-0.1044023	-0.0868577	-0.1044023	-0.1592040	-0.0868577	-0.0868577	-0.1592040	-0.1592040	0.0517235	0.0977814	0.1794200	0.1442599	0.0775902	0.1442599	-0.2145298	-0.1592040	-0.1270743	-0.2145298	-0.2145298	-0.2145298	-0.0725174	-0.0603675	-0.0603675	0.1097095
SLC13A5	MIR429	0.0240990	0.0256302	0.0254953	0.0270276	0.0271291	0.0328215	-0.0072727	-0.0141048	-0.0272929	-0.0028177	-0.0072727	-0.0072727	0.0082461	-0.0141048	-0.0272929	-0.0272929	-0.0272929	-0.0028177	-0.0141048	-0.0272929	-0.0028177	0.0050673	0.0067843	0.0106336	0.0140982	0.0184340	-0.0272929	-0.0272929	-0.0272929	-0.0072727	-0.0272929	-0.0272929	0.0170675	0.0254953	0.0311789	0.0322659	0.0250689	0.0323073	-0.0272929	-0.0141048	-0.0272929	-0.0141048	-0.0272929	-0.0272929	-0.0272929	-0.0141048	-0.0028177	0.0095148
ZNF506	MIR429	-0.2864547	-0.3101061	-0.4175475	-0.2893090	-0.3001296	-0.4323149	0.1340704	0.0816452	0.0615249	0.0615249	0.0816452	0.1340704	-0.0488002	-0.0099228	0.2226717	0.3107682	0.3107682	0.1052973	0.1052973	0.3107682	0.2226717	0.3107682	0.3107682	0.1340704	0.0439908	0.1709530	0.2226717	0.3107682	0.3107682	0.3107682	0.3107682	0.3107682	-0.1348646	-0.0722320	-0.2835355	-0.3320975	-0.2461038	-0.3014201	0.3107682	0.3107682	0.2226717	0.3107682	0.3107682	0.3107682	0.3107682	0.3107682	0.1709530	-0.1253985
C19orf18	MIR429	0.3002870	0.3444818	0.3002870	0.3002870	0.3127367	0.3741071	-0.1622351	-0.1622351	0.0181849	-0.1622351	-0.0475150	-0.0475150	-0.1622351	0.0631805	-0.0475150	-0.1622351	-0.1622351	-0.0475150	0.0631805	-0.1622351	-0.0475150	-0.0475150	-0.1622351	-0.1622351	0.0181849	0.0181849	0.0181849	-0.1622351	-0.1622351	-0.1622351	-0.1622351	-0.1622351	0.0181849	0.2791777	0.2865857	0.1976677	0.2936090	0.1976677	-0.1622351	-0.1622351	-0.1622351	-0.0475150	-0.1622351	-0.1622351	-0.1622351	-0.1622351	-0.1622351	0.0181849
CDKN2B-AS1	MIR429	0.5540710	0.5540710	0.6534040	0.4543890	0.6742936	0.9019371	-0.2999577	-0.2999577	-0.2999577	-0.2999577	-0.2999577	-0.2999577	-0.2999577	-0.2999577	-0.2999577	-0.2999577	-0.2999577	-0.2999577	-0.2999577	-0.2999577	-0.2999577	-0.2999577	-0.2999577	-0.2999577	-0.2999577	-0.2999577	-0.2999577	-0.2999577	-0.2999577	-0.2999577	-0.2999577	-0.2999577	0.6311500	0.7928475	1.0300039	0.5540710	0.4909298	0.7629770	-0.2999577	-0.2999577	-0.2999577	-0.2999577	-0.2999577	-0.2999577	-0.2999577	-0.2999577	-0.2999577	0.2504865
LEMD1	TNFRSF18	0.9942807	0.9656753	1.0286144	0.9349531	1.0014983	1.0678530	0.8696065	0.8696065	0.8696065	0.8696065	0.8696065	0.8696065	0.8696065	0.8696065	0.8696065	0.8696065	0.8696065	0.8696065	0.8696065	0.8696065	0.8696065	0.9107577	0.8696065	0.8696065	0.8696065	0.8696065	0.8696065	0.8696065	0.8696065	0.8696065	0.8696065	0.8696065	1.1201311	1.1433983	1.1884155	1.1715688	1.1506578	1.1782980	0.8696065	0.8696065	0.8696065	0.8696065	0.9107577	0.8696065	0.8696065	0.8696065	0.8696065	0.9522145
TMEM45B	TNFRSF18	0.0829947	0.0539454	0.1235342	0.0696813	0.1084432	0.1803264	-0.1031097	-0.1031097	-0.2211524	-0.1276495	-0.1031097	-0.1031097	-0.0247822	-0.0091663	-0.0552975	-0.2211524	-0.2211524	-0.2211524	-0.1621905	-0.2211524	-0.1276495	-0.0684762	-0.1031097	-0.0166209	-0.0023046	0.0155189	-0.2211524	-0.2211524	-0.2211524	-0.1621905	-0.2211524	-0.1621905	0.2104004	0.2520508	0.3231231	0.2955974	0.2272270	0.2813974	-0.2211524	-0.2211524	-0.1276495	-0.1621905	-0.2211524	-0.1276495	-0.2211524	-0.2211524	-0.1276495	0.1376420
CST6	TNFRSF18	-0.7970610	-0.3502337	-0.4067344	-0.5286645	-1.0116452	-0.0682173	0.0718216	-0.3072633	0.0718216	-0.3072633	0.0718216	0.0718216	0.0718216	0.0718216	-0.1515979	0.0718216	0.0718216	0.0718216	-0.1515979	0.0718216	0.0718216	0.0718216	0.0718216	0.0718216	0.0718216	0.0718216	0.0718216	0.0718216	0.0718216	0.0718216	0.0718216	0.0718216	0.3152934	-0.0223510	-0.1763210	0.2005479	0.2876756	0.0426179	0.0718216	0.0718216	0.0718216	0.0718216	0.0718216	0.0718216	0.0718216	0.0718216	0.0718216	-0.2968452
PAPPA	TNFRSF18	0.0872299	0.0947510	0.0613733	0.0862128	0.0723739	0.0344566	-0.2234500	-0.1764438	-0.1560402	-0.2569017	-0.2378803	-0.2192708	-0.1916012	-0.2127170	-0.1034710	-0.0459886	-0.1113949	-0.1658988	-0.1453470	-0.0346742	-0.2278159	-0.2244155	-0.2184347	-0.3029838	-0.2933413	-0.3205067	-0.2849369	-0.0958838	-0.2509042	-0.1575520	-0.0683436	-0.0515850	0.4256647	0.4256647	0.4256647	0.2856033	0.4256647	0.4256647	0.0592073	-0.1159916	-0.1681703	-0.2575194	-0.2009026	-0.2495922	-0.2228982	-0.2078779	-0.2393436	0.2538776
RNF223	TNFRSF18	0.1791561	0.0461784	0.2423018	0.1413656	0.0461784	0.0461784	-0.2125638	-0.0981556	-0.4078204	-0.2125638	-0.4078204	-0.4078204	-0.2125638	-0.2125638	-0.2125638	-0.4078204	-0.4078204	-0.4078204	-0.4078204	-0.2125638	-0.4078204	-0.4078204	-0.4078204	-0.4078204	-0.4078204	-0.4078204	-0.4078204	-0.4078204	-0.2125638	-0.4078204	-0.4078204	-0.4078204	0.6025296	0.7309145	0.9316892	0.9067461	0.7718525	1.0173314	-0.4078204	-0.4078204	-0.4078204	-0.2125638	-0.4078204	-0.2125638	-0.4078204	-0.4078204	-0.4078204	0.2938609
HCG4	TNFRSF18	0.1588248	0.1588248	0.1243415	0.1243415	-0.1143774	0.4385710	-0.2606784	-0.2606784	-0.1143774	-0.2606784	-0.2606784	-0.2606784	-0.2606784	-0.2606784	-0.2606784	-0.2606784	-0.2606784	-0.2606784	-0.2606784	-0.2606784	-0.2606784	-0.1143774	-0.2606784	-0.0275250	-0.1143774	-0.1143774	-0.1143774	-0.2606784	-0.2606784	-0.1143774	-0.2606784	-0.2606784	0.1889131	0.3604442	0.4733179	0.6205392	0.5102479	0.6326299	-0.2606784	-0.2606784	-0.1143774	-0.1143774	-0.2606784	-0.1143774	-0.1143774	-0.1143774	-0.0275250	0.2155934
TMED3	SDF4	10.3976026	10.3835461	10.4680586	10.3782339	10.3548859	10.5123135	10.5238803	10.4891763	10.4623823	10.5286227	10.5242104	10.5068654	10.5448414	10.5295476	10.4351404	10.4005918	10.1836851	10.3613498	10.1107691	9.8499936	10.5219843	10.5080971	10.4982229	10.4940429	10.4920984	10.5290863	10.4863036	9.6994964	10.4300883	9.9949922	9.3920997	9.2921708	10.4761123	10.5291028	10.5741158	10.5119171	10.4701819	10.5144184	10.4041642	10.3058403	10.4289345	10.4628369	10.3046358	10.4422145	10.4559762	10.4498921	10.4376821	10.2778201
TMED9	SDF4	-0.0505831	-0.0517786	0.1783217	-0.0706473	-0.1194932	0.4750668	0.4784017	0.2377424	0.0026008	0.5907018	0.5235177	0.3243154	0.7535324	0.6642084	0.1348327	-0.0963114	-0.5447960	-0.1701078	-0.5108066	-1.1028015	0.4675181	0.3616547	0.3801732	0.2506995	0.2796920	0.5431375	0.3949009	-0.9588983	0.2347224	-0.8071723	-1.3093924	-1.4985134	0.4257572	0.8887576	1.2783015	0.6261352	0.2359679	0.6854293	-0.3597271	-0.3783229	-0.1107689	0.1132889	-0.1580092	0.0820184	-0.0200928	0.1018538	-0.0496882	-0.1290454
B4GALT7	SDF4	0.0142359	0.0371268	0.1849003	0.0826289	-0.0213543	0.3851747	0.3053746	0.0856468	-0.0131009	0.2892237	0.2838375	0.1943414	0.4162305	0.3441330	-0.0050523	-0.1142853	-0.2563009	-0.1161458	-0.2563009	-0.5023302	0.2693998	0.2211187	0.2415492	0.1242981	0.0876433	0.3226927	0.2028187	-0.5555584	0.0876433	-0.2340888	-0.5938829	-0.7468720	0.1424407	0.4254876	0.6324491	0.3084098	0.1278331	0.3843788	0.0117295	-0.1454139	-0.0341421	-0.0535517	-0.1961432	-0.0459484	0.0079332	0.0288803	-0.0298233	0.0142359
BCKDK	SDF4	-0.0059411	-0.0042564	-0.0271172	-0.0160034	0.0057699	-0.0627944	-0.0536360	-0.0214359	-0.0031949	-0.0552865	-0.0529621	-0.0400174	-0.0526222	-0.0337312	0.0057699	0.0368686	0.0459788	0.0141859	0.0456605	0.0704182	-0.0501247	-0.0491063	-0.0387996	-0.0242064	-0.0421051	-0.0735059	-0.0271172	0.0926731	-0.0129143	0.0714171	0.1131196	0.1308257	-0.0133658	-0.0703907	-0.1065480	-0.0500058	-0.0239259	-0.0606145	-0.0051696	0.0311984	0.0046848	-0.0098912	0.0175488	-0.0056850	-0.0052989	0.0024266	0.0040739	0.0056136
SPINT2	SDF4	-0.0009777	0.0137949	-0.0413922	0.0088117	0.0127306	-0.1179910	-0.1070850	-0.0440498	-0.0074011	-0.1322139	-0.1183593	-0.0855852	-0.1837029	-0.1530306	-0.0191308	0.0065566	0.1024986	0.0296417	0.1029125	0.2306139	-0.0779679	-0.0606710	-0.0461713	-0.0599874	-0.0768046	-0.1427265	-0.1164763	0.1797676	-0.0779679	0.1208486	0.2597278	0.2893255	-0.1165268	-0.2081266	-0.2984351	-0.1726817	-0.0966127	-0.1923500	0.0947191	0.0736557	0.0171326	-0.0242333	0.0407947	-0.0077659	0.0122731	0.0046364	0.0161866	0.0598943
TSTA3	SDF4	0.0085576	-0.0062428	0.0717533	0.0481951	-0.0142361	0.2679063	0.1827153	0.0832047	-0.0176058	0.1883746	0.1873365	0.0916829	0.3199180	0.2042153	-0.0039413	-0.0587204	-0.2750906	-0.1075750	-0.1688507	-0.4680126	0.2146648	0.1865028	0.1471547	0.0786889	0.0403128	0.2152221	0.2150364	-0.3316907	0.1394230	-0.2017789	-0.4711269	-0.4774770	0.1498401	0.3671590	0.5286500	0.1873365	0.0212692	0.2073017	0.0493005	-0.1643648	-0.0351965	-0.0394034	-0.1480381	-0.0171215	0.0253621	0.0162644	0.0253621	-0.0399344
ANXA11	SDF4	0.0057648	-0.0254223	0.0890317	-0.0134166	-0.0093192	0.4359904	0.1866831	0.0037247	-0.0719778	0.2063639	0.1972159	0.0944003	0.2475868	0.1072365	-0.1829106	-0.2516630	-0.2675830	-0.1815223	-0.2412082	-0.1779412	0.1994937	0.1857004	0.1449945	0.0043256	0.0373438	0.3053728	0.1011543	-0.2034839	-0.0110531	-0.2475996	-0.0778227	-0.0590754	0.2223281	0.5476269	0.9358699	0.6167616	0.3058867	0.6586707	-0.1559672	-0.2213491	-0.1008397	-0.0281189	-0.2142827	-0.0684825	-0.1123821	-0.1209252	-0.1009866	-0.1562767
COMT	SDF4	-0.0197676	-0.0126848	-0.0751774	-0.0418722	0.0292871	-0.1625801	-0.1173860	-0.0320812	-0.0048101	-0.1462862	-0.1407189	-0.0893211	-0.1931791	-0.1255531	0.0008251	0.0327572	0.1598699	0.0640030	0.0804991	0.2332605	-0.1015530	-0.0890502	-0.0703706	-0.0819827	-0.0843738	-0.1869629	-0.1050208	0.2193618	-0.0905341	0.1611801	0.3123913	0.4052332	-0.1004220	-0.2278260	-0.3341328	-0.1611275	-0.0476099	-0.1869629	0.0690679	0.0984706	0.0315920	0.0029910	0.0898578	0.0193106	0.0166473	0.0013038	0.0169116	0.0015438
LMF2	SDF4	0.0206434	-0.0217645	-0.0398570	-0.0187778	0.0425328	-0.1138173	-0.1774207	-0.0758527	-0.0249830	-0.1690934	-0.1666270	-0.1276158	-0.1829972	-0.1397150	-0.0104052	0.0597958	0.1272168	0.0376297	0.2209661	0.2431385	-0.1674162	-0.1568191	-0.1134958	-0.0377439	-0.0671354	-0.1603958	-0.0487687	0.2732007	-0.0088024	0.1952640	0.3399252	0.4691905	-0.0907880	-0.2460795	-0.3495987	-0.1612182	-0.0710248	-0.1919508	-0.0306643	0.0354527	-0.0129348	-0.0301057	0.0582792	-0.0058737	-0.0094456	-0.0244029	0.0198618	-0.0169570
CC2D1A	SDF4	0.0975582	0.1770713	0.1934712	0.1619161	0.0554336	0.3869816	0.2226046	0.0761338	0.0273141	0.2492826	0.2285181	0.1808637	0.3837319	0.2395344	0.0672228	-0.1226215	-0.2134418	-0.0447005	-0.1681438	-0.4624847	0.2501137	0.2492826	0.2373673	0.0655702	0.1339290	0.2961118	0.1590125	-0.4746696	0.1125678	-0.3151011	-0.6424411	-0.7571275	0.0074639	0.2517681	0.4759630	0.2089203	0.0320545	0.2442411	-0.0324638	-0.0955649	0.0622339	0.0688653	-0.1111479	0.0528382	0.0175732	0.0367123	0.0195500	0.0022622
INF2	B3GALT6	7.6281625	7.6486143	7.7093913	7.6769758	7.5866240	7.7903977	7.8659467	7.8078282	7.7841514	7.8575634	7.8554185	7.8320766	7.8849108	7.8536202	7.7639662	7.6781861	7.5929102	7.7057807	7.5752089	7.7237192	7.8386723	7.8379221	7.8309219	7.7396678	7.7698220	7.8315658	7.8375207	7.6315356	7.8146198	7.5834007	7.8557132	7.9252128	7.6890919	7.8033688	7.8683258	7.7834072	7.6950024	7.7989148	7.7474633	7.6763676	7.7656423	7.7487806	7.6306665	7.7442133	7.7446415	7.7494791	7.7062796	7.5894254
JTB	B3GALT6	-0.2725284	-0.3145826	-0.1183849	-0.3313845	-0.4242088	0.2043320	0.6576497	0.3550275	0.2128487	0.7504916	0.6990039	0.5448898	0.7911415	0.6537454	0.1717349	-0.0681241	-0.2725284	0.0630176	-0.4085290	-0.6229380	0.5410384	0.4098259	0.3408472	0.2947699	0.2526918	0.5378886	0.5140402	-0.7711811	0.3540025	-0.3110488	-1.0373865	-0.9895554	0.1230213	0.5248531	0.8720020	0.2981953	0.0112263	0.3793856	0.1193289	-0.1932936	-0.0771986	0.0535295	-0.2703454	-0.0311747	-0.0072078	0.0588871	-0.0368058	-0.2574284
RPS2	B3GALT6	0.0075795	0.0024723	0.0257694	0.0074740	-0.0114485	0.0821581	0.0794581	0.0409201	0.0164394	0.0834969	0.0806386	0.0565038	0.1082053	0.0892214	-0.0006956	-0.0195756	-0.0522861	-0.0039311	-0.0569286	-0.1173038	0.0562027	0.0544200	0.0551781	0.0526177	0.0594989	0.1014384	0.0680252	-0.1103100	0.0426726	-0.0323968	-0.1181523	-0.1400496	0.0196315	0.0774708	0.1236808	0.0456577	0.0266209	0.0757754	0.0368980	-0.0295108	0.0047598	0.0069782	-0.0433711	-0.0044058	0.0080754	0.0103718	-0.0009319	-0.0296902
STX10	B3GALT6	0.1927125	0.1639908	0.3445409	0.1295494	0.1049188	0.7422622	0.5953342	0.3255465	0.1613087	0.6949007	0.6539427	0.5127598	0.7595091	0.5856248	-0.0162601	-0.0596457	-0.4575853	-0.1022567	-0.1713736	-1.0638512	0.6253684	0.5548085	0.4722379	0.2985166	0.3265616	0.7686642	0.4329600	-1.0532540	0.2200937	-0.2181057	-0.9304614	-1.1950760	0.1034372	0.5869287	0.9837290	0.2392342	-0.0655477	0.3695762	0.1693186	-0.1833186	0.0325741	-0.0918286	-0.3493233	-0.1504619	0.1019519	0.0729927	0.1477109	-0.2716336
COMMD5	B3GALT6	-0.0782686	-0.0682624	0.0407711	-0.0456987	-0.1563884	0.1285199	0.2546919	0.1368918	0.0774760	0.2751261	0.2482033	0.2086092	0.2831313	0.1997528	0.0097569	-0.0753631	-0.1605931	0.0027870	-0.2212870	-0.3268701	0.2074224	0.1496535	0.1636578	0.0610597	0.0329799	0.1712752	0.2342686	-0.2820592	0.1641417	-0.0724954	-0.3718782	-0.4596289	0.0126773	0.2144487	0.3478044	0.1542534	0.0007542	0.1722090	-0.0107763	-0.0508037	0.0087746	0.0407711	-0.0654848	0.0474708	-0.0520987	0.0563596	-0.0534013	-0.1271717
GNB2	UBE2J2	8.1901171	8.1765967	8.2250449	8.2115784	8.1556730	8.3236381	8.3336112	8.2567107	8.2256679	8.3383825	8.3351656	8.2983290	8.3356934	8.2991210	8.1793318	8.1370536	8.0755465	8.1425812	8.0592707	7.9598950	8.3282870	8.3144635	8.2974793	8.2442005	8.2571376	8.3413325	8.2526630	7.9369482	8.2224340	8.0391975	7.8835205	7.8566600	8.1734234	8.2855881	8.3748386	8.2420821	8.1657764	8.2659478	8.2632535	8.1368877	8.2071945	8.2235202	8.1307834	8.2041257	8.2106927	8.2121659	8.1789619	8.1772230
SLC39A13	UBE2J2	-0.0175235	0.0290630	0.0797312	0.0222148	-0.0767168	0.2960599	0.3266324	0.1759899	0.0966384	0.3215098	0.3107299	0.2331416	0.3928102	0.3298258	0.0468555	-0.0814627	-0.2566606	-0.1073445	-0.4844229	-0.6626080	0.2892167	0.2342152	0.2284473	0.1597260	0.2046671	0.3513266	0.1209470	-0.6232907	0.0631050	-0.3688066	-0.7680456	-0.7363299	-0.1804228	0.1377994	0.3198749	0.0449265	-0.1355070	0.0785718	-0.2898174	-0.2373748	-0.0410856	0.0721188	-0.1011832	0.0494096	-0.0444757	0.0159240	-0.1937336	0.1173646
UBXN6	UBE2J2	0.1416812	0.1567977	0.3077335	0.1684154	0.0567938	0.5246230	0.2845101	0.0409492	-0.0494142	0.2725974	0.2807038	0.1437985	0.4436795	0.3044929	0.0216839	-0.1228326	-0.4665879	-0.1687765	-0.3913126	-0.7869483	0.3277006	0.2639352	0.2389478	0.1649131	0.2164184	0.4852604	0.3120162	-0.7172115	0.1654152	-0.3147748	-0.7550217	-1.0292115	-0.0725029	0.3263297	0.5670932	0.2105940	-0.0275176	0.2829916	-0.0629442	-0.2789821	-0.0298955	-0.0119967	-0.2847416	-0.0804872	-0.0544375	-0.0941378	-0.1006617	0.0251889
FPGS	UBE2J2	0.0036195	0.0014450	0.1598757	0.0613313	-0.0620506	0.5370098	0.5396456	0.2278461	0.0956057	0.5422516	0.5216063	0.4262844	0.4531354	0.3680147	-0.1706946	-0.2049889	-0.2751661	-0.1394409	-0.3162120	-0.6669731	0.4503735	0.3775101	0.3325390	0.1885021	0.3012677	0.5724823	0.2243988	-0.8335058	0.0892433	-0.2955755	-1.1624260	-1.2751415	-0.1700291	0.2380378	0.5910743	0.1008808	-0.2085113	0.1500275	-0.1030176	-0.1909232	-0.0883886	0.1319427	-0.0921152	0.0934887	-0.0393210	-0.0361580	-0.0976185	-0.0817565
GLI4	SCNN1D	4.3078830	4.3310075	4.3497495	4.3192405	4.2716233	4.4110370	4.5383721	4.4880066	4.4533911	4.5299799	4.5287603	4.5015088	4.6376632	4.5829299	4.5516325	4.4687071	4.3585797	4.4434525	4.3227487	4.2623428	4.5219213	4.5262782	4.5073664	4.4450849	4.4745900	4.5363352	4.5446821	4.3325797	4.5181943	4.3832792	4.2362992	4.2224743	4.3341275	4.4080279	4.4695678	4.3950778	4.3497495	4.4262345	4.4508645	4.3443425	4.4072623	4.3906910	4.3244568	4.3721766	4.4049327	4.4095429	4.3793732	4.3078830
ASPSCR1	SCNN1D	0.2001386	0.1615123	0.0820854	0.1390522	0.2611317	-0.1296177	-0.5207321	-0.3550004	-0.3042554	-0.5045730	-0.5005204	-0.4502262	-0.7299668	-0.5630914	-0.3550004	-0.1843708	0.0472873	-0.1843708	0.0244820	0.2567046	-0.4875858	-0.4606076	-0.4496985	-0.2520927	-0.2857484	-0.5516415	-0.3406467	0.4543027	-0.2313564	0.1750521	0.5887508	0.7538893	0.1037262	-0.2482415	-0.4051103	-0.0466686	0.1421705	-0.1111120	-0.4523286	-0.0412893	-0.1867102	-0.2092389	-0.0302612	-0.1662797	-0.1867102	-0.1890331	-0.1254380	0.2988070
FBF1	SCNN1D	0.1234680	0.0911512	0.0375905	0.0573099	0.1555014	-0.0354979	0.2391213	0.2106772	0.1449165	0.2392759	0.2392567	0.2377999	0.2392711	0.2355602	0.0282957	-0.0387303	-0.0377300	0.0396921	-0.0453822	-0.0079373	0.2388961	0.2382617	0.2388436	0.0832348	0.0857823	0.2372192	0.1376317	-0.1047977	0.0579122	0.0066843	-0.1047977	-2.4432855	0.1599279	-0.0424248	0.2029688	-0.0329444	0.1484405	-0.0437375	0.0697775	-0.0294543	0.0957146	-0.0420024	0.0825533	0.0007574	0.0819518	0.0240138	-0.0105562	0.1583526
QTRT1	SCNN1D	-0.2303604	-0.1440406	-0.1148154	-0.1194828	-0.2797559	0.0379426	0.3611968	0.2017794	0.1164802	0.3557538	0.3426423	0.2862535	0.6669724	0.5329079	0.2263870	0.1799693	-0.1242279	0.0210772	-0.0345554	-0.3449896	0.3678604	0.3584880	0.3015482	0.2139711	0.2087001	0.4102834	0.3478640	-0.2925095	0.2908699	0.0047101	-0.3783890	-0.4030888	-0.1034697	0.1662280	0.3233339	-0.0398589	-0.2756308	-0.0489197	0.1133336	-0.0841150	0.0268082	-0.1057031	-0.2303604	-0.1125099	0.0225206	0.0690022	-0.0142606	-0.1266304
CNFN	SCNN1D	-0.7754787	-0.4346801	-0.2924572	-1.0719585	-0.8365850	-0.0160533	0.8719530	0.5836465	0.1936973	1.0417166	0.9538019	0.7386185	1.7656316	1.3444137	1.0799800	0.5235575	-0.0484157	0.5042746	0.0146213	-0.3452544	1.0750190	0.8993964	0.9893998	0.6586844	0.6735975	1.0970229	0.8282430	-0.4033195	0.6169761	-0.5404033	-0.6697678	-1.4750954	-0.2212663	0.1936973	0.5422326	-0.4033195	-0.6697678	-0.1782092	1.0775047	0.2046304	0.3566621	-0.0826644	-0.3182581	-0.1782092	0.0715586	0.0578314	0.1712058	-0.2924572
HEXDC	SCNN1D	-0.9068068	-1.1618215	-0.6207572	-0.7833325	-1.0232034	-0.2994641	1.2778026	0.7914657	0.6422589	1.2521790	1.2144586	1.0652906	1.8929585	1.6531381	1.0039736	0.6889012	0.0909759	0.3167093	-0.6207572	-1.0554591	1.2319811	1.2063575	1.0208174	0.8054397	0.8691358	1.3054490	0.9845643	-0.6776223	0.8432452	0.0838415	-0.5679356	-0.7833325	-0.2994641	0.0980440	0.7829556	0.2788237	-0.1994687	0.4649335	0.6422589	0.0006088	0.2151960	0.2271671	-0.1394682	0.2271671	0.4062555	0.4202049	0.2389530	-1.0892121
MZF1	SCNN1D	-0.2023733	-0.1570531	0.2432841	-0.0292111	-0.1946286	0.5366001	1.1909372	0.6430045	0.5218091	1.1412169	1.0458509	0.8661983	2.0716549	1.7268835	1.4443953	0.7203567	-0.2589310	0.1660868	-0.5526613	-1.3638539	1.0307551	0.9980389	0.9210143	0.5820773	0.7562559	1.2019616	0.7562559	-0.8911451	0.6091722	-0.0169310	-1.1164426	-1.1998613	-0.4274333	0.1368431	0.7496532	-0.5282891	-0.8532261	-0.1497572	0.0638592	-0.0543865	0.1064227	0.2213855	-0.3384889	-0.0048473	-0.0230461	0.1417963	0.0302863	-0.1793734
DPP7	SCNN1D	0.3741086	0.2268179	0.1467058	0.1579156	0.6956729	-0.1809839	-1.0896663	-0.6645733	-0.5657517	-1.1156216	-1.0560119	-0.9082125	-1.6387626	-1.2688663	-0.7474310	-0.3505659	0.4642142	-0.1273788	0.9401589	1.3267238	-0.9537159	-0.8409329	-0.8353841	-0.5743790	-0.6498367	-1.1424044	-0.8834412	0.9297595	-0.6808936	0.2519538	1.0711379	1.3899467	0.3233428	-0.3807160	-0.8529000	0.0332160	0.5859257	-0.0541834	-0.7631898	0.0205449	-0.2399912	-0.1234931	0.2845868	-0.0598549	-0.1130323	-0.2737272	-0.0281222	0.3327555
TMEM259	ACAP3	7.9402753	7.9342849	7.9237404	7.9320277	7.9483792	7.8948863	7.8980847	7.9258968	7.9372940	7.8975229	7.8997146	7.9085332	7.8745331	7.8914188	7.9208715	7.9456995	7.9786100	7.9494362	7.9817986	8.0233380	7.9013373	7.9076537	7.9048573	7.9353496	7.9272847	7.8976939	7.9007511	8.0032489	7.9093295	7.9527008	8.0029625	8.0118291	7.9342499	7.8964652	7.8662179	7.9205352	7.9443707	7.9028625	7.9640815	7.9657337	7.9461963	7.9291532	7.9535918	7.9285628	7.9473449	7.9424035	7.9448977	7.9375949
MFSD10	ACAP3	-0.0388094	-0.0269964	0.0126821	0.0051020	-0.0509814	0.0723691	0.1056767	0.0568551	0.0283750	0.1100130	0.1103115	0.0817961	0.1517500	0.1109058	0.0399768	-0.0032584	-0.0877432	-0.0372888	-0.2168347	-0.1744305	0.0749361	0.0636884	0.0580597	0.0387776	0.0418665	0.0882212	0.0559422	-0.1842960	0.0416322	-0.1021661	-0.2256873	-0.2643743	0.0020453	0.1022500	0.1672433	0.0550210	-0.0123518	0.0745976	-0.0210181	-0.0644366	-0.0295341	0.0101635	-0.0524259	-0.0137469	-0.0660813	-0.0165947	-0.1217130	0.0384151
GSTP1	ACAP3	0.3406928	0.3193954	0.5744922	0.4053315	0.1613205	1.0182248	0.4893226	0.1115857	-0.1540462	0.5411086	0.4830972	0.2520329	1.0025185	0.6368803	-0.2407767	-0.3083753	-0.5727681	-0.2394403	-0.5902484	-0.8097884	0.4559311	0.3032253	0.1722825	-0.1151270	-0.1320992	0.3004302	0.6911221	-0.7659142	0.4619563	-0.6079431	-1.0306981	-1.1312301	-0.3230257	0.2660662	0.7029381	-0.0649436	-0.4456670	-0.0398976	0.1634799	-0.4751063	-0.2564583	-0.2201988	-0.5406927	-0.3268534	-0.3431138	-0.3111064	-0.4685374	0.1186482
ZDHHC8	ACAP3	-0.0486690	0.1148344	0.2517384	0.2101863	-0.1640642	0.5138787	0.5075400	0.1817701	0.1056525	0.5454014	0.5350877	0.4480629	0.8579590	0.6830620	0.3062633	-0.0994453	-0.6741702	-0.3129113	-0.9777975	-1.1364099	0.4264118	0.4861983	0.3793131	0.0155661	0.1768924	0.5888303	0.5174692	-0.8441158	0.3191120	-0.3052266	-1.0444361	-1.4658399	0.1166531	0.6342792	1.0988561	0.4510894	0.0732751	0.5471022	-1.1040598	-0.3167932	-0.1238634	-0.2203218	-0.3916436	-0.0837306	-0.0915337	-0.0863197	-0.3571494	0.1993042
SGSM3	ACAP3	0.0553116	0.1010020	0.1349133	0.1260059	0.0239052	0.2843704	0.1761834	0.0360843	-0.0482587	0.1831124	0.1858296	0.1264375	0.3386998	0.2666487	0.0385724	-0.0311854	-0.2762840	-0.1281787	-0.3411499	-0.4621774	0.1294377	0.0937117	0.0946965	0.0715140	0.0212616	0.1754795	0.1319802	-0.4388285	0.0971410	-0.2007828	-0.4826103	-0.5874010	0.0506453	0.2668906	0.4299779	0.1272985	-0.0024499	0.1639306	-0.2504311	-0.2144547	-0.0844284	-0.0395722	-0.1958498	-0.0456200	-0.1138568	-0.0992413	-0.1974830	0.1019577
NUDT16L1	PUSL1	6.6500496	6.6455123	6.6781677	6.6417186	6.6336421	6.7406615	6.7858967	6.7426422	6.7072347	6.7968719	6.7865079	6.7542846	6.7992032	6.7698699	6.6706530	6.6577039	6.6212794	6.6832758	6.5568425	6.5779580	6.7891108	6.7620100	6.7452185	6.6887060	6.6881181	6.7474151	6.7791138	6.5779580	6.7674069	6.6150813	6.4909573	6.4860311	6.7304369	6.8154142	6.8810550	6.7477247	6.7062702	6.7688926	6.6734561	6.6518051	6.6910211	6.6552210	6.5760463	6.6407459	6.6518051	6.6436345	6.6111592	6.7028130
SLC25A22	PUSL1	-0.0017052	-0.0019120	-0.0003790	0.0004169	-0.0043538	0.0049223	0.0078087	0.0023302	0.0008451	0.0072805	0.0074288	0.0054034	0.0115148	0.0093267	0.0015355	-0.0020172	-0.0069599	-0.0013545	-0.0137008	-0.0131542	0.0057767	0.0051772	0.0048041	0.0026699	0.0011064	0.0064247	0.0049925	-0.0151216	0.0020739	-0.0037589	-0.0140841	-0.0180040	0.0033664	0.0110899	0.0165299	0.0116603	0.0050621	0.0124766	-0.0061685	-0.0049912	-0.0019644	0.0014303	-0.0054433	-0.0006467	-0.0024503	0.0030543	-0.0060849	0.0013238
SLC25A39	PUSL1	0.0412950	0.0496147	0.1888152	0.1407782	-0.1501128	0.5132231	0.4478708	0.2046896	0.0594416	0.4426318	0.4551727	0.3436852	0.5032467	0.3702563	-0.0905823	-0.3162957	-0.5385902	-0.1647047	-0.6700952	-0.7229755	0.4405305	0.3885974	0.3407475	0.0142360	0.0585975	0.3852578	0.4294423	-0.7059886	0.3218576	-0.4227455	-0.7075178	-0.5782226	0.3647618	0.7922445	1.2556476	0.4835322	0.2416419	0.5813155	-0.0531519	-0.3551421	-0.0598601	-0.1448809	-0.5482142	-0.2144904	-0.1124696	0.0231580	-0.3680258	-0.1124696
YDJC	PUSL1	-0.1973766	-0.1490560	-0.0720162	-0.1807697	-0.2602572	0.0528988	0.2989339	0.1416886	0.0773082	0.2750668	0.2524035	0.2237582	0.3632120	0.2461603	0.0729949	-0.0411068	-0.1737392	-0.0313056	-0.4773595	-0.4002917	0.2524035	0.2350636	0.1490363	0.0791332	0.1247805	0.2331630	0.0886379	-0.5389978	0.0555887	-0.2235715	-0.4488658	-0.5238809	0.1316881	0.3692370	0.5215867	0.2197557	0.1416886	0.2957713	0.0522216	-0.1210217	-0.0342043	-0.0049503	-0.1398470	-0.0265507	-0.0246747	0.0360923	-0.1252377	-0.0006845
MFSD10	PUSL1	-0.1443929	-0.1004094	0.0471072	0.0189470	-0.1897458	0.2691244	0.3935806	0.2113060	0.1053998	0.4098106	0.4109281	0.3043070	0.5663188	0.4131532	0.1485123	-0.0121203	-0.3269326	-0.1387296	-0.8077336	-0.6502153	0.2787011	0.2367607	0.2157918	0.1440548	0.1555379	0.3283063	0.2079068	-0.6869011	0.1546667	-0.3808000	-0.8405698	-0.9839737	0.0075896	0.3807588	0.6245397	0.2044771	-0.0459260	0.2774380	-0.0781619	-0.2399219	-0.1098553	0.0377512	-0.1951304	-0.0511144	-0.2460586	-0.0617061	-0.4537786	0.1427074
C1orf122	PUSL1	-0.0645427	-0.0957537	-0.0342542	-0.1145778	-0.1527504	0.1246052	0.2258416	0.0664944	0.0444592	0.2564792	0.2201353	0.1708108	0.2385075	0.1708108	-0.0381925	-0.1217068	-0.1811225	-0.0442352	-0.4917781	-0.3208138	0.2164525	0.1677341	0.1537363	0.0564007	0.0145522	0.1711924	0.1681211	-0.3676345	0.1392169	-0.1246236	-0.4268272	-0.4384045	0.1222309	0.3148428	0.4339235	0.1074138	0.0090122	0.1657887	0.2030477	-0.0667933	0.0214756	0.0082093	-0.1174020	-0.0332805	-0.0784032	0.0184255	-0.2158145	-0.0137699
EME2	TAS1R3	2.1650175	2.5014616	2.5335316	2.4560991	2.1075308	2.8101220	2.9987170	2.6120817	2.2667191	2.9831776	2.8032525	2.6567813	3.0893804	2.8498867	2.5014616	1.8966877	1.4892054	1.8684656	0.9729398	0.8509578	2.8498867	2.8812677	2.8688958	1.7757188	1.9747415	2.5837185	3.4971282	2.0220585	3.4449185	2.4791735	1.7757188	1.8389785	1.1652771	1.5385601	2.7379405	1.7757188	1.4358712	2.1650175	0.8509578	1.7057322	1.9747415	2.0661890	1.5844854	1.9497394	1.8389785	1.9747415	1.6274244	2.4442492
MTHFD2L	TAS1R3	0.4331519	0.2834949	0.2720999	0.2501542	0.4019025	-0.2762947	-0.2165522	-0.0497917	0.1718588	-0.3260161	-0.3049451	-0.1061689	-0.3200973	-0.1973381	-0.0216143	0.2834949	0.5428479	-0.0157596	0.0976571	0.9106148	-0.2385656	-0.1772585	-0.3517135	-0.0442963	-0.0273934	-0.3404761	-0.1894144	1.1651400	-0.0814190	0.3453370	1.0194266	0.7191558	0.0827204	-0.1813473	-0.4889442	-0.0442963	0.4019025	0.0542674	0.5641061	0.1457265	0.0754354	-0.0658846	0.1718588	-0.0814190	-0.0330989	-0.1203876	-0.0864796	0.0682673
FSCN1	TAS1R3	-0.1351604	-0.1273524	-0.2648695	-0.1769609	-0.0091713	-0.4756916	-0.4282059	-0.1909766	-0.0949323	-0.4581567	-0.4403203	-0.3460250	-0.3418696	-0.2641250	-0.0095834	0.2780927	0.1965190	-0.0012561	0.2343433	0.5924046	-0.4192716	-0.4161271	-0.3945800	-0.1579595	-0.2562744	-0.4216132	-0.3763961	0.4590943	-0.2734854	0.4114255	0.7583329	0.9070556	0.9518229	0.6559210	0.4331870	0.5984961	0.8329218	0.5320838	0.2442172	0.0558189	-0.0980544	-0.1589391	0.0973060	-0.1213910	-0.0665230	-0.1204656	0.0094134	-0.2452545
BOP1	TAS1R3	-0.2240059	-0.2568847	-0.2036120	-0.2102852	-0.2685302	0.2245496	0.4027412	0.2286673	0.0915435	0.4177912	0.4512564	0.3166630	0.0915435	-0.0763285	-0.3473855	-0.5509154	-0.2382578	-0.0062890	-0.2205275	-0.6366305	0.3483753	0.2775189	0.3270151	0.0013599	-0.0558642	0.1852824	0.2387660	-0.6366305	0.1172935	-0.4676496	-0.7486828	-0.7790458	-0.1236864	0.2182864	0.4971226	-0.0241047	-0.2765034	0.0870720	-0.2275175	-0.0492887	0.0670441	0.0541562	-0.1263565	0.0654576	0.1321909	0.1361520	0.1413684	0.2684334
SLC39A13	TAS1R3	0.0238291	-0.0350270	-0.0991621	-0.0263690	0.0984968	-0.3748805	-0.4140467	-0.2214666	-0.1205970	-0.4074823	-0.3936706	-0.2943891	-0.4989008	-0.4181393	-0.0575323	0.1044791	0.3250610	0.1370931	0.6112029	0.8335930	-0.3661178	-0.2957609	-0.2883915	-0.2007551	-0.2580305	-0.4457004	-0.1514488	0.7846220	-0.0781009	0.4661256	0.9648122	0.9253501	0.2291145	-0.1728624	-0.4053873	-0.0550916	0.1725654	-0.0976928	0.3667813	0.3007922	0.0535641	-0.0895171	0.1293306	-0.0607642	0.0578408	-0.0184177	0.2458688	-0.1468996
DHRS1	TAS1R3	0.7931560	0.5951989	1.0596063	0.7829626	0.7480248	1.6456201	0.4794502	0.0904915	-0.3209332	0.5230546	0.3324340	0.1103962	0.7462376	0.7354306	-0.3276630	-0.5085812	-1.0857084	-0.6362869	-0.7997477	-1.6223048	0.4643761	0.3081835	0.2957793	0.0700836	0.2768081	0.6732623	-0.0596785	-1.6909659	-0.2565387	-1.3692241	-2.1609942	-2.1609942	-0.5883475	-0.0843197	0.4991211	-0.6362869	-1.0199565	-0.6362869	-0.9162554	-0.9889618	-0.5977125	-0.6562806	-0.8888916	-0.6264708	-0.5343116	-0.5883475	-0.3908823	0.6413075
ZNF483	TAS1R3	0.0365313	0.0114661	0.2102374	-0.0487154	-0.2557396	-0.0166671	0.2593309	0.0365313	-0.0166671	0.3337622	0.2409680	0.1159468	0.2311880	0.1989732	-0.1302453	-0.1848715	0.0114661	0.1612955	-0.0487154	-0.3558826	0.1745758	0.1159468	0.2409680	0.0114661	0.2209590	0.2995881	0.0365313	-0.5266494	-0.1302453	-0.2557396	-0.3558826	-0.3558826	-0.5266494	-0.5266494	-0.5266494	-0.5266494	-0.5266494	-0.5266494	-0.5266494	-0.2557396	0.2102374	0.1471749	-0.0859310	0.2102374	0.1159468	0.0591253	0.1871085	-0.0487154
SH2D5	TAS1R3	0.0004651	-0.0042943	0.0461822	0.0065977	-0.0161719	0.0746980	0.0563229	0.0244628	-0.0009268	0.0477908	0.0493625	0.0345505	0.0263558	0.0044724	-0.0603658	-0.0811602	-0.0845373	-0.0525992	-0.1213339	-0.1794844	0.0106538	0.0148464	0.0090611	-0.0204561	-0.0402959	0.0287999	0.0293974	-0.1073315	0.0125923	-0.0121529	-0.1025149	-0.1213339	-0.1354052	-0.0918948	-0.0692236	-0.0862968	-0.1652526	-0.1073315	-0.0558118	-0.0485543	-0.0285317	0.0177378	-0.0250435	0.0086568	-0.0009268	-0.0009268	-0.0257263	0.0311589
TUBB3	TAS1R3	0.0325361	-0.0102131	0.0485554	0.0689122	0.0398619	0.1801211	0.1460801	0.0726821	0.0373607	0.1486476	0.1499335	0.1094337	0.0902613	0.0283272	-0.0421942	-0.1130551	-0.1036964	-0.0180429	-0.0361208	-0.1477305	0.1037541	0.0883200	0.0783614	-0.0522730	0.0222791	0.0704422	0.0065474	-0.2952446	-0.0335231	-0.2030872	-0.3649559	-0.3831056	-0.1025517	0.0139184	0.1032189	-0.0263064	-0.1114774	-0.0129303	-0.1080377	-0.0542760	-0.0129303	0.0325361	-0.0411784	0.0311302	0.0279215	0.0417439	0.0170651	0.0410155
ASAH2B	TAS1R3	-0.0550728	-0.1031469	0.0758665	0.0052155	-0.0368904	0.1112039	0.0052155	-0.0211523	-0.0211523	0.0887526	0.0615418	0.0364983	0.0454060	-0.1374112	-0.0550728	-0.0766433	-0.1857223	-0.1031469	-0.0550728	-0.1374112	-0.0072533	0.0947422	0.0364983	-0.0072533	-0.0368904	0.0454060	-0.0368904	-0.2679583	-0.0550728	-0.1374112	-0.1857223	-0.2679583	-0.1857223	-0.0766433	0.0052155	0.0165376	-0.1374112	0.0165376	-0.1374112	-0.1374112	-0.0766433	-0.0550728	-0.1374112	0.0052155	0.0052155	-0.0072533	-0.0550728	0.1112039
B4GALNT4	TAS1R3	-0.0776208	-0.0907016	-0.1857758	-0.1103848	-0.0606143	-0.2626266	-0.1204743	-0.0547515	0.0194220	-0.2041274	-0.1931904	-0.1511078	-0.4067386	-0.3208884	-0.1762603	-0.1068874	0.1654420	0.0891047	0.1993658	0.3634814	-0.1315510	-0.1375779	-0.1212893	-0.0325049	-0.1068874	-0.1874511	0.0222051	0.3865829	0.0863400	0.1006438	0.3708274	0.4711046	0.3369917	0.1721599	0.0452208	0.2600770	0.3089264	0.1487341	0.0609488	0.1632608	0.0484691	0.1409627	0.2020708	0.1568813	0.0877166	0.0744350	0.1390746	-0.1064453
ZNF84	TAS1R3	-0.0069888	-0.0227289	0.0091967	-0.0123824	-0.0299986	0.0578774	0.0195812	-0.0053022	-0.0020770	0.0618968	0.0373076	0.0152106	0.0140603	0.0009683	-0.0481373	-0.0872248	-0.1028821	-0.0414264	-0.0069888	-0.1238714	0.0152106	0.0195812	0.0226408	0.0091967	0.0245879	0.0633331	0.0341968	-0.0945561	-0.0020770	-0.0326464	-0.0945561	-0.2234682	-0.0250492	-0.0299986	0.0395294	0.0206205	-0.0414264	0.0009683	-0.1807350	-0.0557388	-0.0446832	0.0009683	-0.0599504	-0.0162939	0.0024293	-0.0036658	0.0273826	0.0488513
DENND1C	TAS1R3	-0.0339205	-0.0024728	-0.0408053	-0.0068650	-0.0408053	0.0419090	0.1391037	0.0835268	0.0878930	0.1276774	0.1367867	0.1090681	0.1753453	0.1604128	0.0342356	0.0163374	-0.0339205	0.0056114	-0.0068650	-0.2115225	-0.0115328	-0.0068650	-0.0339205	-0.1077114	-0.0024728	0.0419090	-0.0408053	-0.1593031	-0.1593031	-0.1077114	-0.2115225	-0.2115225	-0.1593031	-0.2115225	-0.2115225	-0.1593031	-0.2115225	-0.2115225	-0.1077114	-0.1593031	-0.0484287	-0.1077114	-0.1593031	-0.1077114	-0.1290298	-0.1290298	-0.1290298	0.1021947
SRM	TAS1R3	-0.0891291	-0.1162920	0.0635406	-0.0106110	-0.1055494	0.5230205	0.5660600	0.2557380	0.0947748	0.5209139	0.5367016	0.4063262	0.8838827	0.6285299	0.2967807	0.0559564	-0.3500879	-0.0675874	-0.1483452	-0.4868809	0.4383315	0.4095165	0.3163996	0.1241331	0.0173475	0.4452780	-0.2409871	-1.2698803	-0.3476033	-0.9354105	-1.4864104	-1.7816812	-0.2634706	0.1947616	0.4358266	-0.1790937	-0.5804795	-0.1070698	0.3007679	-0.0950368	0.1372528	0.0845835	-0.2676706	-0.0258569	0.2657932	0.2296564	0.2180381	0.3628422
DGKQ	TAS1R3	0.1629391	-0.0306682	-0.1927152	-0.2655522	0.3956511	-0.6671619	-1.0700669	-0.5727384	-0.4276959	-0.9514849	-0.9743279	-0.7422027	-1.2242450	-1.0358674	-0.3795815	-0.0700820	0.4248981	0.0106833	1.2541106	1.7052132	-0.8935723	-0.7972938	-0.6832466	-0.2870798	-0.1437698	-0.8156396	-0.5228391	1.1773996	-0.3244949	0.6645238	1.8029367	2.3782661	0.7775524	-0.2161607	-0.8156396	0.1924830	0.5418405	-0.0364131	1.7052132	0.4760368	0.0167602	-0.0072883	0.6778440	0.0046500	-0.0131945	-0.0755648	0.2388460	-0.2389711
OIP5-AS1	TAS1R3	0.0503888	0.1383787	-0.0674672	0.1144963	0.1643493	-0.1809774	-0.2830198	-0.0826158	0.0116443	-0.4073053	-0.2951562	-0.1944226	-0.1543622	-0.1114841	0.2152521	0.3727859	0.1878846	-0.0043213	0.0841938	0.5015862	-0.2157668	-0.1967638	-0.1853624	-0.1586072	-0.2104543	-0.3352731	-0.2583714	0.5015862	-0.0674672	0.1719876	0.5161982	0.5477940	0.2514534	0.2046887	-0.1418267	0.2414857	0.4575297	0.2299546	0.3520643	0.0971538	-0.0470571	-0.1002549	0.0935638	-0.0938375	-0.0892656	-0.0879469	-0.1379096	0.0402359
C16orf74	TAS1R3	-0.3513440	-0.4071026	-0.7159014	-0.4517359	-0.3590694	-1.0547931	-0.5325136	-0.1302122	-0.0962010	-0.6823302	-0.6144311	-0.4808834	-0.9237590	-0.7415266	-0.4246450	-0.2224437	0.4424683	0.1005719	0.7599532	1.2626404	-0.3235354	-0.3275839	-0.1302122	0.0848269	-0.3704829	-0.5177622	-0.0286251	1.4406956	0.3525991	1.0115207	1.5962156	1.5962156	0.8077447	0.1950782	-0.1302122	0.4154376	0.8330871	0.5475748	0.1167240	0.5003372	0.3769770	0.5156877	1.1244781	0.4707291	0.3895344	0.3407599	0.9159433	-0.4995925
TUBB2A	TAS1R3	0.0781903	0.2251882	-0.1324092	0.0675498	-0.0026276	-0.6978369	-0.6019021	-0.3136437	-0.0748926	-0.6201457	-0.6045384	-0.3752624	-0.0662663	0.2163797	0.9159338	1.1639203	0.9799351	0.4548569	0.4548569	1.7850878	-0.3196625	-0.1927155	-0.2591323	0.0332322	0.0640394	-0.3934310	-0.6564503	0.9159338	-0.4401992	0.9408140	1.5293498	1.7850878	0.6983249	-0.0057962	-0.4712886	0.0746250	0.4737294	-0.1402448	0.5918214	0.4245177	0.2386176	-0.1556517	0.3676060	-0.1271352	0.0069672	0.0332322	0.0399592	-0.1878882
SLC30A4	TAS1R3	0.0014077	0.0059341	0.0168091	0.0020390	0.0007539	0.0221735	0.0176039	0.0059341	0.0007539	0.0211320	0.0144994	0.0091329	-0.0064789	-0.0074859	-0.0516336	-0.0302030	-0.0096746	0.0064277	0.0069081	-0.0381538	0.0154010	0.0125448	0.0107313	0.0188562	0.0202547	0.0198001	0.0073759	-0.0437496	-0.0074859	-0.0121437	-0.0381538	-0.0516336	-0.0381538	-0.0302030	-0.0064789	-0.0302030	-0.0437496	-0.0245429	-0.0652606	-0.0096746	0.0049041	-0.0064789	-0.0149707	-0.0046128	0.0144994	0.0082761	0.0144994	0.0103450
APC2	TAS1R3	-0.7230072	-0.4420791	-0.5938216	-0.8896993	-1.2917180	-0.5938216	1.2786882	0.8300678	0.7843179	1.1731980	1.0985586	0.9684127	1.2122302	1.0830246	0.4105408	0.2743130	0.3115047	0.7170563	-0.2870838	-0.8003622	0.2869788	0.2869788	0.4304164	-0.0201267	0.3115047	0.5122478	0.2993722	-0.9954031	0.0595249	0.0210765	-0.3593804	-0.9954031	-1.9293945	-1.1248178	-1.1248178	-1.5270264	-1.5270264	-1.2917180	-1.1248178	-0.4420791	0.0955642	-0.3992461	-0.5938216	-0.6548046	-0.2540788	-0.2228647	-0.6548046	0.1127715
SH3TC1	TAS1R3	0.0567313	0.0506191	0.0794659	0.0844497	0.0269384	0.1555087	0.0798057	0.0062870	-0.0143477	0.0749454	0.0770562	0.0501682	0.0986886	0.0519598	-0.0231612	-0.0538816	-0.1108042	-0.0615162	-0.1738483	-0.2376661	0.0705909	0.0596562	0.0324555	0.0161908	0.0110275	0.0683431	0.0223002	-0.2251191	-0.0093953	-0.1027884	-0.2312169	-0.1942442	-0.2595855	-0.1288591	-0.0711694	-0.0433643	-0.0726220	0.0186784	-0.0740944	-0.0655475	-0.0195464	-0.0379410	-0.1008734	-0.0490789	-0.0538816	-0.0379410	-0.0953226	0.0794659
NBPF15	TAS1R3	-0.1530694	-0.1735032	0.0713637	-0.1431845	-0.0465731	0.4120546	0.5648954	0.3265429	0.1548962	0.6173305	0.5869954	0.4864061	-0.1431845	-0.0709631	-0.3981105	-0.6109405	-0.1948906	0.0652097	-0.2409121	-0.6109405	0.5102538	0.4206309	0.3300153	0.4480985	0.5373056	0.7217075	0.2121789	-1.0191804	-0.0793912	-0.4923252	-0.8550685	-1.4091862	-0.7002646	-0.2787348	0.2076717	-0.1948906	-0.6388314	-0.0310080	-1.5959000	-0.0159562	0.1009447	0.1446058	-0.0626876	0.1340771	0.0462326	0.1122591	0.1340771	0.2630398
RNF126	TAS1R3	-0.8000988	-0.5586588	-0.1780310	-0.0619364	-1.0648912	0.4670940	0.8235403	0.0400013	-0.1600942	0.9810173	0.9466239	0.6620152	1.4123566	1.0469464	0.5528538	-0.2574599	-1.3321323	-0.5278702	-1.5850334	-2.2946382	0.7921545	0.7225640	0.7034374	-0.0784313	0.0623254	0.8138212	0.6531070	-1.7605879	0.4565832	-0.7116486	-2.2163438	-2.4686536	-0.1036142	0.8484430	1.4448772	0.2077812	-0.3220262	0.6418766	0.3632532	-0.8155059	-0.2382839	0.1780859	-0.4743973	0.1128291	-0.4176936	-0.1645529	-0.7698740	0.5282693
FOXD1	TAS1R3	-0.0056138	-0.0048446	0.0193964	-0.0072007	-0.0157819	0.0288442	0.0172138	-0.0008757	-0.0001978	0.0270103	0.0282425	0.0119196	0.0209037	0.0142242	-0.0178551	-0.0356009	-0.0604322	-0.0302101	-0.0590139	-0.1007777	0.0014436	0.0027049	0.0033192	0.0146673	0.0201579	0.0375340	-0.0076079	-0.0918090	-0.0052272	-0.0142953	-0.0717708	-0.0699765	-0.0437338	0.0007960	0.0300204	-0.0008757	-0.0138120	0.0116805	-0.1158388	-0.0755720	-0.0447401	0.0027049	-0.0235630	-0.0060043	-0.0274199	-0.0287912	-0.0287912	0.0014436
SLC39A13	DVL1	9.3904690	9.4224417	9.4576695	9.4177024	9.3513460	9.6057458	9.6263779	9.5242013	9.4694329	9.6229243	9.6156517	9.5631450	9.6707874	9.6285300	9.4347914	9.3483154	9.2532266	9.3321384	9.1794013	9.1406723	9.6011220	9.5638739	9.5599569	9.5130527	9.5437806	9.6429994	9.4863078	9.1486504	9.4460957	9.2112133	9.1201075	9.1262153	9.2902340	9.4979608	9.6218218	9.4334507	9.3152932	9.4568624	9.2393448	9.2619167	9.3746367	9.4523703	9.3359327	9.4365672	9.3723840	9.4133581	9.2832605	9.4838251
BCAR1	DVL1	-0.0656195	-0.0308755	0.0506328	-0.0043756	-0.1201064	0.1921344	0.2869126	0.1093862	0.0230543	0.2884977	0.2577183	0.2015880	0.2663545	0.1837217	-0.0388335	-0.1953616	-0.3037563	-0.0961902	-0.4145340	-0.5719082	0.2084867	0.2190437	0.1748336	-0.0099204	0.0891148	0.2200394	0.2527706	-0.4000061	0.1921344	-0.2327306	-0.5023085	-0.6552991	0.0656952	0.3229532	0.5363277	0.2896023	0.0949193	0.3731551	-0.1797934	-0.1263951	-0.0014322	0.1769083	-0.0001796	0.1848423	0.0449605	0.0377143	-0.0173308	-0.0514309
SBF1	DVL1	0.0005262	0.0005482	-0.0007767	-0.0009434	0.0017583	-0.0041420	-0.0056360	-0.0022093	-0.0010646	-0.0058389	-0.0054965	-0.0039133	-0.0036631	-0.0018786	0.0026076	0.0038775	0.0037006	0.0015630	0.0054410	0.0074268	-0.0039482	-0.0035525	-0.0032386	-0.0013655	-0.0011900	-0.0042310	-0.0033036	0.0069159	-0.0015256	0.0030858	0.0072255	0.0111887	-0.0008697	-0.0050525	-0.0103498	-0.0053865	-0.0014574	-0.0064237	0.0069754	0.0024026	-0.0000867	-0.0010526	0.0018451	-0.0008264	0.0008999	0.0000295	0.0014550	0.0003240
GAK	DVL1	-0.0526924	-0.0513001	-0.1296010	-0.0737572	-0.0334447	-0.2310722	-0.1332548	-0.0399565	0.0052550	-0.1421253	-0.1326303	-0.0846483	-0.1604326	-0.1022074	0.0304415	0.1506298	0.1487077	0.0399444	0.1565304	0.2922177	-0.1285794	-0.1354846	-0.1229824	-0.0558339	-0.0581535	-0.1670210	-0.0874303	0.3438307	-0.0422848	0.1512754	0.3950017	0.3652126	0.0464663	-0.0871053	-0.2092559	-0.0544665	0.0468165	-0.0931788	0.1895723	0.0782703	-0.0049264	-0.0506999	0.0392720	-0.0347666	-0.0103087	0.0003583	0.0235647	-0.0041438
UBE2J2	DVL1	-0.0227185	-0.0255155	0.1378538	-0.0199416	-0.0911531	0.2996174	0.3275342	0.0972260	0.0293367	0.4013398	0.3477525	0.2721192	0.4109463	0.3269727	0.0002701	-0.1562495	-0.3117863	-0.0780655	-0.3117863	-0.6012168	0.2892244	0.2404025	0.2035236	0.1460284	0.1670147	0.4286066	0.2535401	-0.7259832	0.0740989	-0.2227094	-0.7259832	-0.9572853	-0.0577017	0.2521781	0.5004381	0.1228780	-0.0456844	0.1812168	-0.1134152	-0.2321825	-0.0748617	0.0719258	-0.1743949	0.0305519	-0.0076877	0.0106311	-0.0456844	-0.0171846
ZDHHC8	DVL1	-0.0211836	0.0522503	0.1136149	0.0949976	-0.0731379	0.2310422	0.2282018	0.0822625	0.0481315	0.2451686	0.2405465	0.2015541	0.3853499	0.3068839	0.1380391	-0.0440314	-0.3036552	-0.1402938	-0.4409221	-0.5125434	0.1918552	0.2186393	0.1707582	0.0076905	0.0800762	0.2646340	0.2326511	-0.3805102	0.1437941	-0.1368234	-0.4710204	-0.6611425	0.0530661	0.2850092	0.4934968	0.2029100	0.0336035	0.2459309	-0.4979408	-0.1420469	-0.0550262	-0.0985034	-0.1758652	-0.0369580	-0.0404700	-0.0381233	-0.1602771	0.0901210
PLEC	DVL1	-0.0079022	0.0308383	0.1712676	0.1852740	-0.1542044	0.4746334	0.5062253	0.1405502	0.0455203	0.4153462	0.3807901	0.2545475	0.2194492	0.0593880	-0.3250524	-0.6611152	-0.3723711	-0.1457224	-0.5718671	-0.9610922	0.2595973	0.2763366	0.2709375	0.1525736	0.2475872	0.4958535	0.2938920	-0.8526713	0.0867202	-0.5397990	-1.0280136	-1.2679534	-0.0444011	0.2875255	0.7581384	0.5483780	0.2105575	0.6594789	-0.6737725	-0.2539868	-0.0187537	0.2020611	-0.1500580	0.1896667	0.0366080	0.0970367	-0.0472047	0.1726860
CSPG4	MXRA8	3.2467457	3.2449182	3.2152634	3.2449182	3.4029268	3.0343110	3.8205678	3.9174059	3.9325447	3.7928198	3.8868925	3.8793124	3.8421411	3.8276907	3.8868925	3.9613064	3.9833974	3.9845705	3.9268125	3.7130051	3.7130051	3.7130051	3.7130051	3.7130051	3.7130051	3.8602530	3.7130051	3.7130051	3.9268125	3.7130051	3.7130051	3.7130051	3.7130051	3.9268125	3.8602530	3.8602530	3.8602530	3.9600678	3.7130051	3.7130051	3.7130051	3.8602530	3.7130051	3.7130051	3.7130051	3.7130051	3.7130051	3.4669854
PGAM2	MXRA8	-0.1552697	-0.0876262	-0.1754341	-0.1552697	-0.0876262	-0.1658455	0.3348852	0.1927729	0.0274169	0.2753707	0.2198501	0.1786045	0.5953983	0.5152908	0.1927729	-0.0481414	-0.1121406	-0.0364622	-0.0876262	-0.1552697	-0.1754341	-0.0876262	-0.1552697	-0.0876262	-0.0876262	-0.1552697	-0.0876262	-0.0876262	-0.0876262	-0.0876262	-0.0876262	-0.0876262	-0.1754341	-0.1747922	-0.1552697	-0.1400131	-0.1747922	-0.1552697	-0.0876262	-0.0876262	-0.0876262	-0.0876262	-0.0876262	-0.0876262	-0.0876262	-0.0876262	-0.0876262	-0.0033038
RNF39	MXRA8	0.3377286	0.3377286	0.4195006	0.3528863	0.3261862	0.4835653	0.2078174	0.0630963	0.0459543	0.2138316	0.1524468	0.1611553	0.1693773	0.1524468	-0.0353816	-0.0889127	-0.0690395	0.0160681	-0.1688890	-0.2071278	-0.4464384	-0.4464384	-0.4464384	-0.4464384	-0.4464384	-0.4464384	-0.4464384	-0.4464384	-0.4464384	-0.4464384	-0.4464384	-0.4464384	0.0547630	0.0710016	0.2278546	0.2500922	0.1611553	0.2693319	-0.3265048	-0.4464384	-0.4464384	-0.4464384	-0.4464384	-0.4464384	-0.4464384	-0.4464384	-0.4464384	0.1524468
ENG	MXRA8	1.3333002	1.3655541	1.5384552	1.3724798	1.1049602	1.8611790	0.8438625	0.5399484	0.5248688	0.7064472	0.6602067	0.6228781	1.4526045	1.1265828	0.3255289	0.2050006	-0.2128462	-0.6020386	-1.5061862	-0.8886029	-1.5061862	-1.5061862	-1.5061862	-1.5061862	-1.5061862	-0.8886029	-1.1162878	-1.5061862	-1.1162878	-1.1162878	-1.5061862	-1.5061862	-1.1162878	-1.1162878	-0.8886029	-0.2720693	-0.7272050	-0.7272050	-1.5061862	-1.5061862	-1.5061862	-0.8886029	-1.5061862	-0.6020386	-1.5061862	-1.5061862	-1.1162878	1.3221291
C19orf71	MXRA8	-0.4432580	-0.2524982	-0.1797138	-0.4432580	-0.7676190	-0.0607423	1.5529957	1.2554281	1.1437997	1.4748806	1.4097640	1.2519814	1.1649936	1.0935897	0.9287032	0.6871544	0.5140225	0.7597859	-0.4432580	-0.3383961	-0.1165478	-0.4432580	-0.5780649	-0.7676190	-0.7676190	-0.1797138	-0.7676190	-1.0914501	-0.5780649	-1.0914501	-1.0914501	-1.0914501	-1.0914501	-0.5780649	0.0759006	-0.4432580	-0.5780649	-0.3383961	-1.0914501	-0.7676190	-1.0914501	-1.0914501	-1.0914501	-1.0914501	-1.0914501	-0.5780649	-1.0914501	0.1493089
DUOX1	MXRA8	-0.8579073	-0.9041761	-0.9349323	-0.8453192	-0.8202696	-1.0646283	-0.0538399	0.0305076	0.1454864	-0.0939439	-0.0258085	-0.0538399	-0.1215580	-0.0355477	0.2938274	0.3411670	0.2938274	0.2550059	0.6324379	0.4872331	0.6324379	0.6324379	0.6324379	0.6324379	0.6324379	0.6324379	0.6324379	0.6324379	0.6324379	0.6324379	0.6324379	0.6324379	0.4019474	0.1934669	0.0887914	-0.2476567	-0.1081744	-0.2322763	0.6324379	0.6324379	0.6324379	0.6324379	0.4872331	0.6324379	0.6324379	0.6324379	0.6324379	-0.6911006
EPN3	MXRA8	0.6985825	0.7672866	0.8962672	0.6942284	0.6020622	0.9405719	0.1621510	-0.0364385	-0.0230483	0.2104593	0.1695057	0.0679547	0.4068591	0.3924938	-0.1131214	-0.1695928	-0.4925197	-0.1695928	-0.4925197	-1.0802954	-0.6259223	-0.6259223	-0.4417553	-1.0802954	-0.8533432	-0.8533432	-0.2642348	-0.8533432	-0.3589728	-0.5525332	-0.7204064	-1.0802954	0.7541604	1.0306617	1.2457511	0.4305713	0.3321761	0.5981695	-1.0802954	-0.7204064	-0.6259223	-0.7204064	-1.0802954	-1.0802954	-1.0802954	-0.7204064	-1.0802954	0.7661147
ATAD3A	AURKAIP1	9.0016944	9.0558235	9.1627868	9.1515302	9.0213715	9.3811086	9.5012005	9.3217121	9.2441749	9.4966508	9.4904798	9.4262893	9.4095958	9.2390104	8.9665731	8.9339722	8.9316737	9.0650107	8.8622664	8.6064248	9.4253316	9.4003846	9.3983004	9.1902981	9.0797499	9.3302676	9.3687182	8.6252141	9.2416032	8.8445220	8.4513527	8.4180520	9.2960046	9.5616008	9.7538178	9.3448561	9.0619781	9.3993442	9.2672141	9.0589159	9.1422256	9.2467256	9.0650107	9.2492559	9.2070673	9.2475713	9.1277313	9.2319898
UQCR11	AURKAIP1	-0.1151460	-0.0701887	0.0362785	-0.1326586	-0.3024530	0.2117553	0.3108908	0.1597187	-0.0169369	0.3936230	0.3620014	0.2086962	0.5044033	0.3880604	0.1532648	-0.0417447	-0.3553174	-0.0519353	-0.4656137	-0.7279590	0.3194149	0.2175244	0.2649571	0.0623109	0.0631472	0.2718213	0.4528849	-0.4171352	0.3803342	-0.1656978	-0.5406917	-0.7543486	0.1241206	0.4774443	0.6363419	0.1258809	-0.0665832	0.1561833	0.3382294	-0.1362651	-0.0345595	-0.0373062	-0.1399077	0.0052978	-0.0750528	0.0285489	-0.1892423	-0.1037033
COPE	AURKAIP1	-0.0506840	0.0123690	0.0228038	0.0951262	-0.1118805	0.2626572	0.3075045	0.1477003	0.0502256	0.3142498	0.2808214	0.1883416	0.4446439	0.3226164	0.0828174	-0.0328369	-0.2902815	-0.0867443	-0.2883541	-0.3803960	0.2689912	0.2102511	0.2146839	0.0449965	0.0499013	0.2175413	0.2299941	-0.4382761	0.1805403	-0.3405066	-0.6431589	-0.8457816	0.0638594	0.3752787	0.5498094	0.1450803	-0.0691414	0.1723199	0.1918616	-0.1551100	-0.0103972	0.0476220	-0.0366678	0.0706113	0.0045886	0.0594855	0.0196026	-0.0092185
RABEP2	AURKAIP1	-0.2439275	-0.1004820	-0.0251647	-0.1379392	-0.2908957	0.1002650	0.4074999	0.1761018	0.0780227	0.3883883	0.3418763	0.2674066	0.4974896	0.4209821	-0.0154952	-0.1412375	-0.2528437	-0.0583292	-0.3115319	-0.5235657	0.2837880	0.3176671	0.2837880	-0.0802338	0.0317859	0.2733398	0.2733398	-0.4355149	0.1365770	-0.2395511	-0.6811218	-0.5511349	0.1002650	0.3699769	0.6365970	0.0911396	-0.0830615	0.1745904	0.2217175	-0.0718733	0.0144152	0.0761150	-0.0774267	0.0525200	-0.0154952	0.0253576	-0.0802338	-0.0718733
TBL3	AURKAIP1	0.1887121	0.1595961	0.1151605	0.0384605	0.2722904	-0.1986466	-0.4250945	-0.1935118	-0.0918279	-0.4115402	-0.3897336	-0.2821053	-0.5030798	-0.3662180	-0.0992906	0.0789905	0.2948796	0.0801814	0.3544261	0.5703478	-0.4047383	-0.3769301	-0.3356665	-0.1187272	-0.1000288	-0.3438295	-0.3651298	0.4767631	-0.2639919	0.2927687	0.6774608	0.8857001	-0.1888876	-0.5219600	-0.7813737	-0.1710196	0.0269022	-0.2923907	-0.1567187	0.1298483	-0.0724935	-0.0224704	0.2049974	0.0300193	-0.0179075	-0.0818987	0.0077405	0.0258689
C1orf122	AURKAIP1	-0.0791934	-0.1176217	-0.0419240	-0.1408129	-0.1878804	0.1534265	0.2783441	0.0819316	0.0548470	0.3162028	0.2712942	0.2103892	0.2939941	0.2103892	-0.0467688	-0.1495989	-0.2229023	-0.0542031	-0.6070186	-0.3956369	0.2667445	0.2065930	0.1893274	0.0695241	0.0180897	0.2108600	0.2070705	-0.4535477	0.1714285	-0.1531943	-0.5267407	-0.5410527	0.1505022	0.3883332	0.5354754	0.1322602	0.0112800	0.2041930	0.2501867	-0.0819634	0.0265993	0.0102929	-0.1442934	-0.0407263	-0.0962556	0.0228504	-0.2657665	-0.0167299
C19orf70	AURKAIP1	0.0088423	-0.0138210	0.1644912	0.0909167	-0.1160056	0.3127880	0.3583526	0.1593076	0.0463487	0.3760512	0.3635736	0.2359579	0.6068937	0.4042963	0.2182048	0.0559911	-0.2611924	-0.0037149	-0.3570097	-0.5451413	0.3340430	0.2738235	0.2247056	0.1549254	0.1146467	0.3033258	0.3187700	-0.5108786	0.2085845	-0.4354057	-0.8210767	-0.6654769	-0.0051400	0.3116887	0.5030258	0.0941097	-0.1653576	0.1495894	0.2508330	-0.1220423	0.0033199	-0.0461281	-0.2288804	-0.1140174	-0.1180056	-0.0257607	-0.1180056	-0.0272838
FAM193B	CCNL2	9.7819885	9.7851558	9.8290784	9.7854691	9.7647872	9.9300396	9.8469183	9.7494842	9.7081470	9.8558578	9.8403741	9.8156385	10.0313130	9.9669069	9.8445495	9.7676102	9.5194826	9.6245808	9.5143459	9.3307832	9.8582665	9.8423654	9.8179578	9.7377032	9.7922124	9.8992092	9.8247218	9.4188857	9.7767874	9.6024389	9.3983333	9.3191101	9.6120464	9.7615509	9.8684940	9.7498753	9.6639708	9.7744580	9.5228153	9.5943059	9.6578192	9.6679428	9.5778169	9.6692449	9.6792934	9.6605829	9.6858497	9.6211003
FAM160B2	CCNL2	-0.1201489	-0.1072558	-0.2497832	-0.1778876	-0.0522963	-0.4680691	-0.4349590	-0.2324797	-0.1447175	-0.4647639	-0.4336767	-0.3522145	-0.6202999	-0.4850859	-0.1678231	-0.0516092	0.3325650	0.0526853	0.4808578	0.7757060	-0.4037810	-0.3844367	-0.3643835	-0.2224241	-0.2710655	-0.5143282	-0.2316156	0.6066598	-0.0945360	0.2956632	0.7534812	1.0227999	0.3007266	0.0333846	-0.2860128	0.0149967	0.2744490	-0.0033400	0.1917306	0.1491576	-0.0453698	-0.1090394	0.0835601	-0.1189944	-0.0171103	-0.0133339	0.1097373	0.0590329
NAT9	CCNL2	0.0051231	0.0063332	-0.0072105	-0.0003973	0.0042714	-0.0261295	-0.0297994	-0.0162197	-0.0042802	-0.0321068	-0.0305223	-0.0228292	-0.0480739	-0.0383709	-0.0105095	0.0005182	0.0299907	0.0077082	0.0394801	0.0611100	-0.0311097	-0.0249775	-0.0254155	-0.0290557	-0.0263049	-0.0439193	-0.0265486	0.0558741	-0.0159611	0.0077082	0.0568551	0.0666961	0.0126307	-0.0124703	-0.0359962	-0.0185813	0.0038541	-0.0158570	0.0134581	0.0185740	0.0050153	-0.0033972	0.0130418	0.0003328	0.0038541	-0.0025706	0.0103931	0.0153242
LMBR1L	CCNL2	0.1493768	0.2457422	0.4998890	0.2370232	0.1560497	0.8834037	0.4058786	0.1593603	-0.0495416	0.5645405	0.4148153	0.3036707	1.0342010	0.9357407	0.2399427	0.1042265	-0.5821833	-0.3396567	-0.8387966	-1.3098363	0.4036249	0.3829773	0.1724346	0.4618605	0.6168276	0.8950591	0.3945300	-1.0645130	0.3395775	-0.4242517	-1.1620453	-1.0645130	-0.5123352	-0.2779312	0.1691909	-0.0587537	-0.2911408	0.1426339	-0.4756235	-0.5717214	-0.2523053	0.0073098	-0.3114829	-0.0969872	-0.2097959	-0.1867176	-0.2779312	-0.1644439
LTBR	CCNL2	-0.0179635	-0.0164229	-0.0261313	-0.0208603	-0.0123935	-0.0580823	-0.0336766	-0.0092978	0.0021205	-0.0421548	-0.0392615	-0.0313666	-0.0818738	-0.0648789	-0.0286738	-0.0099663	0.0569136	0.0254659	0.0696727	0.1064201	-0.0348524	-0.0317262	-0.0244498	-0.0217115	-0.0254392	-0.0543624	-0.0458179	0.0680209	-0.0317262	0.0238518	0.0793874	0.0970358	0.0197675	-0.0138353	-0.0496633	-0.0145947	0.0130604	-0.0198908	0.0439624	0.0263229	0.0006217	-0.0187948	0.0104101	-0.0158741	-0.0057561	-0.0032282	-0.0021367	0.0080232
MAN2C1	CCNL2	-0.2073232	-0.1457421	-0.0527849	-0.1517435	-0.2693167	0.3284320	0.7162471	0.4560307	0.2454629	0.7350047	0.6986975	0.5747637	1.0847410	0.9144402	0.3815616	0.3056269	-0.3568044	-0.1281291	-0.6689758	-0.8805844	0.6795886	0.6297084	0.5292344	0.4676629	0.4623625	0.8491005	0.7966223	-0.4481390	0.6339570	-0.1383333	-0.6891891	-0.9432144	-0.4403340	0.0020893	0.4416328	-0.1547695	-0.5881728	-0.1223838	-0.3770712	-0.2884275	0.0329512	-0.0036122	-0.2982441	-0.0565651	-0.0578311	-0.0187241	-0.0837955	-0.1654964
RNF123	CCNL2	0.1249140	0.1337989	0.2089000	0.1668712	0.1293910	0.3980995	0.3172490	0.1760323	0.0721869	0.3305423	0.3181534	0.2307654	0.3348479	0.2530680	0.0183836	-0.0652967	-0.2092332	-0.0073480	-0.2240211	-0.6985087	0.2672186	0.2470723	0.2037302	0.1050468	0.1528494	0.3261751	0.2607670	-0.4402970	0.1984734	-0.1286202	-0.6773860	-0.8855294	-0.0717892	0.0907383	0.3296738	0.0666241	-0.1337885	0.1277204	-0.6573008	-0.1337885	0.0175150	0.0453065	-0.1137892	-0.0193928	0.0209691	0.0260515	-0.0015709	-0.0399775
MAPK8IP3	CCNL2	0.1231893	0.2356725	0.2955223	0.2102286	0.0849210	0.4310573	0.3158765	0.1582397	0.0731285	0.3177843	0.2920326	0.2301935	0.5118404	0.4002886	0.2199804	0.0281916	-0.3182838	-0.1437714	-0.3096019	-0.6944109	0.2578339	0.2480183	0.2176360	0.0756050	0.2364123	0.4224532	0.4289283	-0.2929401	0.3194915	-0.0364608	-0.4059931	-0.5628779	-0.2296404	0.0300999	0.2889211	0.1138696	-0.0793460	0.1582397	-0.5039628	-0.2670312	-0.1025099	0.0043309	-0.1379958	0.0038139	-0.1128858	-0.0648125	-0.1404578	-0.0603275
CD2BP2	LOC148413	7.0482783	7.0003977	7.1394085	7.0451367	7.0424189	7.3514771	7.1755924	6.9898320	6.9084651	7.2072530	7.1748450	7.1108744	7.2098097	7.1101408	6.7730540	6.7154530	6.6248293	6.8377568	6.4829600	6.2827161	7.2173585	7.1507529	7.1590414	7.1106911	7.0867082	7.2957869	7.1782687	6.4143587	7.0421914	6.7632402	6.3270519	6.2949871	6.8588283	7.0867082	7.3307647	7.1165030	6.8797129	7.1103243	6.7186634	6.7676401	6.9260476	7.0329530	6.8743303	7.0248826	6.9884861	7.0016939	6.9187285	6.7122094
TMUB2	LOC148413	0.0076995	0.0010515	0.0513255	0.0002613	-0.0166876	0.1166642	0.1327692	0.0628239	0.0204795	0.1394556	0.1350061	0.0976352	0.1332384	0.1114447	-0.0219386	-0.0521325	-0.0755114	0.0020974	-0.0840497	-0.1899762	0.1396340	0.1170898	0.1153791	0.1085265	0.1233097	0.1979499	0.1252182	-0.2042058	0.0804858	-0.0595892	-0.2369798	-0.2462565	0.0349344	0.1207545	0.2340673	0.1267051	0.0652280	0.1426293	-0.1068121	-0.0470127	0.0198024	0.0339256	-0.0257828	0.0259863	0.0287583	0.0339256	0.0329087	-0.0845708
MPI	LOC148413	0.1486074	0.0595468	0.3687582	0.1410089	0.0902979	0.7694676	0.4907088	0.2106094	-0.0100357	0.6449470	0.6378251	0.3625286	0.6383364	0.6004314	-0.0036525	-0.1205609	-0.3702503	-0.2130897	-0.2869044	-0.5687955	0.5190143	0.4406079	0.3975617	0.3394312	0.5396085	0.7830260	0.4900656	-0.4327560	0.2940848	-0.3117530	-0.5555948	-0.5207023	-0.0515411	0.2949544	0.7723683	0.1199906	-0.1830217	0.1925807	-0.3524153	-0.2806616	-0.0410691	-0.0594297	-0.2221578	-0.0978724	0.0797715	0.0277808	0.0364293	-0.2794104
NIT1	LOC148413	0.0689984	0.0326945	0.1215380	0.0150744	0.0075287	0.3198942	0.1765371	0.0655749	-0.0287641	0.2524730	0.2172888	0.1347354	0.3476976	0.2754093	0.0183629	-0.0929436	-0.1957338	-0.0268310	-0.1801629	-0.4576522	0.2874481	0.2309147	0.2220361	0.1913798	0.2324303	0.3914746	0.2805419	-0.3852277	0.1987275	-0.1029257	-0.4486002	-0.6226938	-0.0073145	0.2224281	0.3904069	0.2224281	0.0867886	0.2387809	-0.2029469	-0.1818502	0.0092234	0.0521654	-0.0929436	0.0411001	0.0662630	0.0388329	0.0669494	-0.1993168
MRPL10	LOC148413	-0.0008190	-0.0182551	0.0757922	-0.0265141	-0.0279882	0.1904340	0.1880860	0.0740755	0.0240471	0.2147063	0.1985413	0.1314938	0.2317637	0.1904340	-0.0043752	-0.0953175	-0.0791068	0.0625217	-0.0743144	-0.2806268	0.2046989	0.1990993	0.1812294	0.2164424	0.2569943	0.3578601	0.1777678	-0.2893079	0.1223551	-0.0850235	-0.3112711	-0.3908642	0.0262794	0.1753822	0.3167955	0.2174563	0.0772817	0.2251828	-0.1480881	-0.0687201	0.0396638	0.0399220	-0.0678037	0.0290331	0.0643457	0.0712523	0.0494839	-0.1530527
PSMD9	MRPL20	9.0361143	9.0270737	9.0450027	9.0363594	9.0309209	9.0693568	9.0677604	9.0509210	9.0374431	9.0740141	9.0715339	9.0559913	9.0689004	9.0565657	9.0193375	9.0135829	9.0050021	9.0252407	9.0276146	8.9779056	9.0639962	9.0629019	9.0607388	9.0532125	9.0505878	9.0761288	9.0552974	8.9683785	9.0416518	8.9909947	8.9518504	8.9366722	9.0258883	9.0544775	9.0802143	9.0364813	9.0108178	9.0383811	9.0184699	9.0136938	9.0309209	9.0425439	9.0202788	9.0400242	9.0401902	9.0367241	9.0391265	9.0176816
EIF5A	MRPL20	-0.0520350	-0.0716851	0.1017801	-0.0342821	-0.0838294	0.2517117	0.3089101	0.1638641	0.0736479	0.3346227	0.3097383	0.2232950	0.2341283	0.1462617	-0.1184312	-0.2401015	-0.1687843	0.0096165	-0.0764589	-0.4369283	0.2846518	0.2446886	0.2136541	0.1226030	0.1021311	0.2784607	0.2694931	-0.3837026	0.2053864	-0.2707722	-0.6078444	-0.6743330	-0.0410153	0.1860367	0.3768422	-0.0065238	-0.1789581	0.0421279	0.1067190	-0.0813717	0.0335467	0.0983759	-0.0946838	0.0560059	0.0716372	0.1055867	0.0501222	-0.0361682
SAMM50	MRPL20	0.1379289	0.1137307	0.2699546	0.0606086	0.0666926	0.5283499	0.3455559	0.0865878	-0.0130043	0.4207353	0.3580264	0.2019300	0.2975913	0.1473484	-0.2554149	-0.3846330	-0.3045348	-0.0250850	0.0497409	-0.4431330	0.3583984	0.2875542	0.2866697	0.1442324	0.1649710	0.4197755	0.4031064	-0.5825286	0.2110732	-0.4379228	-0.8642779	-0.8870747	0.0295924	0.3420882	0.6604934	0.1379289	-0.1719789	0.1613862	-0.0232032	-0.1801474	0.0353338	0.0161610	-0.2587339	-0.0057422	0.1372933	0.0697012	0.1864137	-0.1201304
SF3B5	MRPL20	0.0016705	-0.0215449	0.0947885	0.0071992	-0.0696672	0.2074478	0.2326631	0.1100889	0.0250145	0.2449853	0.2256955	0.1296461	0.1961125	0.1423620	-0.0770411	-0.1480315	-0.1602679	-0.0150013	0.0031585	-0.2238696	0.2391629	0.1880010	0.1361977	0.0573843	0.0670062	0.1854430	0.1954992	-0.2887439	0.1491183	-0.2186486	-0.4574825	-0.5311536	0.0342113	0.2067200	0.3607258	0.0530010	-0.1050212	0.0930750	0.1584201	-0.0797365	0.0185459	0.0090114	-0.1087094	-0.0162133	0.0503282	0.0325971	0.0386686	-0.0313093
TRAPPC2L	MRPL20	0.0411568	0.0350237	0.0771664	0.0329287	0.0214814	0.1889967	0.1784663	0.1054463	0.0334549	0.2002742	0.1931119	0.1248350	0.2160625	0.1584688	-0.0380829	-0.0892278	-0.1664864	-0.0405070	-0.0631143	-0.2495415	0.1797918	0.1636353	0.1229937	0.0862372	0.1074889	0.2132018	0.1311252	-0.2805793	0.0667184	-0.1986695	-0.4144213	-0.3864981	0.0636728	0.1852047	0.3087529	0.0831373	-0.0212943	0.0930099	0.0854675	-0.0697564	0.0067569	0.0157447	-0.0707270	0.0085931	0.0499571	0.0186374	0.0523221	-0.0294804
PARK7	MRPL20	0.0398476	0.0045688	0.1404512	-0.0014962	0.0237452	0.3069474	0.2831292	0.1253615	0.0395469	0.3476193	0.2916787	0.2031160	0.3403562	0.2449385	0.0005987	-0.0977934	-0.1535537	0.0456458	0.0924958	-0.3282145	0.2687162	0.2150406	0.1810382	0.1912368	0.1708987	0.3429936	0.2368335	-0.4579588	0.1070428	-0.3143445	-0.6071212	-0.6338830	-0.0670457	0.1414825	0.3339487	0.0110024	-0.1694288	0.0133345	-0.0394499	-0.1293937	0.0121710	0.0466733	-0.1293937	0.0042258	0.0867520	0.0360639	0.1264524	-0.1072272
CCND2	ANKRD65	6.0682036	6.0456143	6.5042117	5.8666390	5.8618708	6.7866637	0.8500769	0.8500769	0.8500769	0.8500769	0.8500769	0.8500769	0.8500769	0.8500769	1.1138871	0.8500769	0.8500769	0.8500769	0.8500769	0.8500769	1.1138871	0.8500769	0.8500769	0.8500769	1.1138871	1.1138871	1.4285329	0.8500769	1.4285329	0.8500769	0.8500769	0.8500769	1.1138871	1.6402046	1.9811014	1.6402046	0.8500769	1.7995620	0.8500769	0.8500769	0.8500769	0.8500769	0.8500769	0.8500769	0.8500769	0.8500769	0.8500769	5.2035810
SERPINB13	ANKRD65	1.6565521	1.7778387	1.9930646	1.5467199	1.5506013	1.9409954	-0.6893634	-0.6893634	-0.6893634	-0.6893634	-0.6893634	-0.6893634	-0.6893634	-0.6893634	-0.6893634	-0.6893634	-0.6893634	-0.6893634	-0.6893634	-0.6893634	-0.6893634	-0.6893634	-0.4507399	-0.6893634	-0.6893634	-0.6893634	-0.6893634	-0.6893634	-0.6893634	-0.6893634	-0.6893634	-0.6893634	-0.6893634	-0.6893634	-0.6893634	-0.6893634	-0.6893634	-0.6893634	-0.6893634	-0.6893634	-0.6893634	-0.6893634	-0.6893634	-0.6893634	-0.6893634	-0.6893634	-0.6893634	1.0939168
TMEM54	VWA1	7.5183492	7.4627035	7.3224725	7.4413358	7.6973583	7.1228891	7.2650410	7.4831437	7.6754162	7.2446809	7.2440958	7.3740595	7.3238670	7.4713498	7.8225685	7.9273984	8.1753507	7.8888447	8.1482271	8.4940898	7.3899570	7.3981220	7.4608045	7.5194277	7.3756242	7.1576740	7.8058873	8.6126215	7.8743054	8.6004539	9.1371224	9.4046933	7.3301967	6.9640977	6.6733953	7.1211076	7.4123528	6.9829635	7.4235479	7.9382644	7.7394324	7.7054628	7.9220625	7.7289683	7.6515893	7.6022062	7.7556019	7.5392975
CAMSAP3	VWA1	0.0363778	0.0405679	0.0641539	0.0478912	0.0219372	0.0878228	0.0488734	0.0078760	-0.0274689	0.0568175	0.0472281	0.0405679	0.0952696	0.0641539	0.0060496	-0.0513123	-0.0971399	-0.0295085	-0.0943026	-0.1468758	0.0504782	0.0644103	0.0445061	-0.0180935	-0.0004153	0.0559489	-0.0207742	-0.1533447	-0.0172227	-0.0794928	-0.1409736	-0.2156230	0.0485476	0.0911414	0.1481889	0.0911414	0.0526606	0.1038238	-0.0138456	-0.0305516	0.0028932	-0.0216915	-0.0817361	-0.0305516	-0.0407419	-0.0245194	-0.0407419	0.0351872
IGSF8	VWA1	0.0561071	0.0417595	0.0878852	0.0850470	0.0422458	0.2008284	0.0828802	0.0190838	-0.0143335	0.1308488	0.0996716	0.0828802	0.1721372	0.1321381	0.0625583	0.0263312	-0.2173452	-0.1138300	-0.1550981	-0.2376100	0.0910114	0.0683242	0.0750226	0.0167769	0.0795661	0.1451282	0.0077729	-0.3254564	-0.0362817	-0.2701960	-0.4156750	-0.4428830	0.1120358	0.2446262	0.3486979	0.2199485	0.1195279	0.2440406	-0.0832981	-0.0832981	-0.0217832	0.0257867	-0.0487019	0.0033655	0.0167769	0.0202233	0.0156091	0.0268736
RNASET2	VWA1	-0.0767469	-0.1047869	0.1060911	-0.3077796	-0.1282010	0.5009444	0.5868914	0.3011951	-0.0395671	0.6605066	0.5814045	0.4391015	1.0282404	0.8221790	0.3435291	0.1890410	-0.4228496	-0.0658874	0.0285326	-0.8648576	0.3779571	0.3570044	0.1995159	0.1141225	0.2165791	0.6170759	-0.1047869	-1.7073603	-0.2997804	-1.5584689	-1.1477539	-1.9067119	1.1223431	1.6123144	1.9682930	1.1523906	1.0421225	1.4580368	0.0050868	-0.2997804	-0.0934134	-0.2465904	-0.6889014	-0.2997804	0.0098497	-0.0499573	0.1638665	-0.0499573
PPDPF	VWA1	0.7288534	0.9576370	1.3216488	0.3335540	0.3647348	1.6685858	0.8590976	0.2209423	0.0190272	0.9293680	0.9209072	0.6041883	1.5420191	0.9728406	0.4818393	-0.3243762	-1.3031169	-0.4371740	-2.6759933	-2.6098061	0.6665630	0.6985184	0.7510449	0.1421428	0.1998246	0.9427657	-0.4028471	-2.7650174	-0.6963793	-1.9510821	-3.0884065	-3.3764122	1.1586771	2.2582697	2.7459268	1.6209900	1.1672286	2.0028387	0.6950153	-0.5315718	-0.0526417	-0.3909932	-1.1119326	-0.6476849	-0.7122345	-0.3657568	-1.1555711	0.5443840
ARRDC1	VWA1	0.0002507	0.0001098	-0.0025375	-0.0012473	0.0002745	-0.0068190	-0.0069447	-0.0030398	-0.0004466	-0.0066337	-0.0068979	-0.0045877	-0.0097118	-0.0071209	-0.0026442	0.0013883	0.0052841	0.0002270	0.0077973	0.0097583	-0.0051568	-0.0045540	-0.0032496	-0.0017709	-0.0033180	-0.0069834	-0.0021248	0.0113084	-0.0013407	0.0094176	0.0115341	0.0115519	-0.0017361	-0.0077978	-0.0119895	-0.0067952	-0.0024912	-0.0084997	0.0024156	0.0052841	0.0012766	0.0014733	0.0047195	0.0024807	0.0034171	0.0013602	0.0047619	-0.0019250
LMF2	VWA1	-0.0110446	0.0089364	0.0175590	0.0075188	-0.0212433	0.0534199	0.0849410	0.0348931	0.0104659	0.0807826	0.0795527	0.0602095	0.0877306	0.0661859	0.0035534	-0.0292394	-0.0602046	-0.0189650	-0.1030648	-0.1132263	0.0799461	0.0746698	0.0532620	0.0165488	0.0306734	0.0764490	0.0218283	-0.1270348	0.0027958	-0.0913046	-0.1578259	-0.2177760	0.0421533	0.1195326	0.1723062	0.0768583	0.0325544	0.0922177	0.0131704	-0.0179523	0.0047501	0.0129042	-0.0285384	0.0014125	0.0030997	0.0101901	-0.0106791	0.0066553
ARHGEF16	VWA1	0.0113374	0.0125415	0.0148377	0.0151316	0.0098559	0.0226820	0.0106214	-0.0000802	0.0009659	0.0112795	0.0094524	0.0066612	0.0153778	0.0118457	0.0013882	-0.0005571	-0.0124445	-0.0064236	-0.0109375	-0.0264816	0.0073452	0.0056470	0.0038787	0.0050533	0.0100523	0.0141369	-0.0092603	-0.0380732	-0.0160686	-0.0480680	-0.0480680	-0.0480680	0.0102453	0.0247074	0.0325728	0.0207863	0.0133911	0.0220230	-0.0066817	-0.0092603	-0.0012228	0.0016618	-0.0072135	-0.0026703	-0.0066817	-0.0120520	-0.0136943	0.0097897
ZNF563	ATAD3C	2.3936520	2.5687968	2.8704701	2.5090349	2.4253137	2.8819729	0.8737033	0.8737033	0.8737033	0.8737033	0.8737033	0.8737033	0.8737033	0.8737033	0.8737033	0.8737033	0.8737033	0.8737033	1.1882329	0.8737033	0.8737033	0.8737033	0.8737033	0.8737033	0.8737033	0.8737033	0.8737033	0.8737033	0.8737033	0.8737033	0.8737033	0.8737033	1.6055182	1.7591345	2.5216226	2.3596543	1.7591345	2.1649272	0.8737033	0.8737033	0.8737033	0.8737033	0.8737033	0.8737033	0.8737033	0.8737033	0.8737033	2.0421285
FAM83F	ATAD3C	1.3280097	1.1521591	1.6468678	1.2786861	1.1351561	2.0509755	-0.8423541	-0.8423541	-0.8423541	-0.8423541	-0.8423541	-0.8423541	-0.8423541	-0.8423541	-0.8423541	-0.8423541	-0.8423541	-0.8423541	-0.8423541	-0.8423541	-0.8423541	-0.8423541	-0.8423541	-0.8423541	-0.8423541	-0.8423541	-0.8423541	-0.8423541	-0.8423541	-0.8423541	-0.8423541	-0.8423541	0.8077176	1.1351561	1.7909978	0.8557175	0.8078130	1.0718392	-0.8423541	-0.8423541	-0.8423541	-0.8423541	-0.8423541	-0.8423541	-0.8423541	-0.8423541	-0.8423541	0.8194009
RHOD	ATAD3B	6.5968456	6.6284341	6.8519355	6.5911197	6.3420471	7.1871397	5.8815799	5.5216435	5.3454206	5.8885829	5.8228857	5.6550955	5.5304086	5.0372192	4.7067298	4.4075678	4.6378554	4.9159966	4.1910010	3.7784052	5.7975631	5.7525095	5.5888743	5.2080846	5.4103591	5.7915872	5.6303605	4.1508623	5.4206209	4.3782886	3.6218291	3.7044740	5.7397025	6.4014767	6.8688736	6.1106912	5.7895839	6.2401107	5.5245774	4.8503669	5.0430558	4.9365803	4.5841751	4.9499757	4.9760252	5.0602806	4.6877294	6.6217407
ELMO3	ATAD3B	0.8244762	0.9011666	0.9794196	0.9737179	0.5885955	1.4698156	0.1027622	-0.1428319	-0.4658497	0.1098084	0.0884422	-0.0840628	0.5316158	0.2708967	-0.2072881	-0.4999611	-1.5338632	-1.0343459	-1.3229702	-1.5338632	0.0512351	-0.0046124	-0.0475779	-0.7271461	-1.0745676	-0.1636323	-0.1851029	-1.6222468	-0.0747526	-0.8336704	-1.8448724	-2.1827355	0.9602197	1.4997990	1.9211859	1.1689940	0.8904305	1.3548437	-0.5359141	-1.3861072	-0.7522234	-0.7029784	-1.2653145	-1.0343459	-0.6571240	-0.7782816	-0.9264797	0.7901218
CLTB	ATAD3B	0.0545516	0.0512879	0.0734120	0.0603183	0.0475385	0.1083470	0.0130977	-0.0183009	-0.0273611	0.0083024	0.0086015	-0.0071118	0.0279875	0.0079637	-0.0365734	-0.0483267	-0.0708595	-0.0387135	-0.0442347	-0.1010946	-0.0010949	-0.0042535	-0.0136505	-0.0417502	-0.0374000	-0.0053188	-0.0109546	-0.1084065	-0.0251368	-0.0886215	-0.1336355	-0.1362598	0.0105048	0.0518063	0.0785359	0.0350628	0.0060800	0.0418936	-0.0287448	-0.0578474	-0.0430806	-0.0161337	-0.0401599	-0.0195177	-0.0356706	-0.0403560	-0.0364823	0.0500351
MSLN	ATAD3B	0.2570804	0.2570804	0.3598020	0.4765862	0.2681229	0.6340296	-0.0452230	-0.2908266	-0.0800492	-0.0620992	-0.1924491	-0.0452230	0.1567861	-0.0992202	-0.1924491	-0.2908266	-0.6335032	-0.1660847	-0.5230023	-0.5230023	-0.0992202	-0.2540468	-0.4443832	-0.2908266	-0.1419861	-0.0992202	-0.1924491	-0.6335032	-0.4443832	-0.5230023	-0.8219029	-0.8219029	0.4195222	0.7287949	0.8357427	0.5896069	0.4032355	0.6786411	-0.3832589	-0.5230023	-0.3332152	-0.1660847	-0.4443832	-0.1660847	-0.4443832	-0.3332152	-0.8219029	0.4408430
LAD1	ATAD3B	0.2606786	0.2543328	0.2811113	0.2618095	0.2433877	0.3082862	-0.2332326	-0.2357444	-0.2324083	-0.2275746	-0.2369324	-0.2364621	-0.2348655	-0.2375461	-0.2118426	-0.1791997	-0.1791997	-0.2081075	-0.2081075	-0.1336918	-0.2245936	-0.2287056	-0.2214304	-0.2355699	-0.2367106	-0.2040251	-0.2376005	-0.0672329	-0.2038227	-0.0672329	-0.0290647	0.0347342	0.2020497	0.2682455	0.3054490	0.2265975	0.1519093	0.2413437	-0.2365471	-0.2263116	-0.2367106	-0.2357444	-0.2150991	-0.2150991	-0.2365471	-0.2371046	-0.2332515	0.2362963
RPUSD1	ATAD3A	7.5714145	7.7237954	7.9722059	7.9781879	7.4980759	8.2746589	8.8317898	8.4123858	8.2635332	8.7846489	8.7749359	8.6750863	8.6241198	8.3538644	7.8458615	7.5940429	7.7147288	8.1418501	7.3356911	7.1612253	8.7773785	8.7741195	8.7301073	8.0820116	8.3138136	8.5429513	8.5876402	7.1723255	8.5285223	7.6317480	7.0644123	6.7672218	8.4934794	9.0531963	9.4672037	8.5369802	8.1794485	8.7318594	8.6303392	8.0769631	8.1209731	8.1090608	7.7796833	8.1598303	8.1233281	8.3745172	7.9188629	8.2026060
TBL3	ATAD3A	0.0219365	0.0341991	0.0503128	0.0701159	-0.0201059	0.0691106	0.0469943	0.0698035	0.0793328	0.0471402	0.0477348	0.0574720	0.0487313	0.0489314	0.0790143	0.0609682	-0.0330240	0.0606540	-0.0695859	-0.2177634	0.0472761	0.0483105	0.0513637	0.0778424	0.0789787	0.0506252	0.0490017	-0.1522597	0.0599067	-0.0317924	-0.2906209	-0.4212640	0.0704174	0.0496248	0.0644887	0.0726806	0.0721612	0.0561570	0.0743363	0.0453455	0.0797828	0.0781176	0.0145180	0.0716345	0.0777513	0.0796340	0.0750006	0.0723318
DEXI	ATAD3A	-0.1329734	-0.1651256	0.2580826	-0.0641287	-0.1021000	0.6509547	1.0027986	0.4810921	0.1472222	0.9837632	0.8942363	0.6671948	0.6623582	0.4645905	-0.2758235	-0.3985902	-0.3985902	-0.0085241	-0.6419605	-1.0116651	0.7609655	0.6924948	0.6655859	0.3331787	0.2332202	0.6377143	0.4540964	-1.2934344	0.1472222	-0.7145012	-1.5796250	-1.8529900	0.1503518	0.7680580	1.3567853	0.2190560	-0.0559371	0.4645905	-0.0438095	-0.3203367	-0.0008961	-0.0358285	-0.5521112	-0.0765806	0.0288874	0.0469378	-0.1064360	-0.0935000
DDAH2	TMEM240	0.9683475	1.0064339	0.9418092	0.9488617	1.0085020	1.0583244	1.4676674	1.1392860	1.0216435	1.5667796	1.5490516	1.3139859	2.0220935	1.7319977	1.0026151	0.9438118	1.0684712	0.9687571	1.3270841	1.4491176	1.3914941	1.2737919	1.3977697	1.1895769	1.2853917	1.6348551	1.2099368	1.4308327	1.0017069	1.1137884	1.5189323	1.7094662	1.5220341	2.1244567	2.5127916	2.0472333	1.6684970	2.1231278	0.9431392	0.9671908	0.9622107	0.9967146	1.0883114	0.9879923	0.9746045	0.9426454	1.0475917	1.1777168
MSH5-SAPCD1	TMEM240	-0.1591983	-0.1591983	0.0247883	-0.2704749	-0.0929493	-0.0068664	0.2141405	0.0519453	0.0757455	0.2350100	0.2141405	0.1907642	0.4914468	0.4632134	0.2028025	0.1779342	-0.1591983	0.0247883	0.0757455	-0.0449147	0.3149801	0.1642018	0.2626349	0.3083129	0.1642018	0.4570319	0.1334526	-0.1591983	-0.1591983	-0.2704749	-0.2704749	-0.0449147	0.2248547	0.2626349	0.3900899	0.2248547	0.2028025	0.2538559	-0.0929493	-0.0929493	-0.0449147	-0.2704749	-0.2704749	-0.2704749	-0.0068664	-0.0929493	0.1334526	-0.0068664
VWA7	TMEM240	0.0758470	0.0758470	0.1251689	0.1038034	-0.0437527	0.2071268	0.2083185	0.1151836	0.1486507	0.2138803	0.2106416	0.2064602	0.1862288	0.1975152	0.1973125	0.1770736	0.0154710	0.0586333	0.1038034	-0.3273682	0.2113600	0.2071268	0.2071268	0.1831825	0.2071268	0.2098102	0.2143837	-0.1265071	0.2098102	0.0758470	-0.3273682	-0.1265071	0.2138788	0.2008705	0.1692475	0.1992543	0.2084695	0.1901982	-1.1188402	-0.0437527	0.1547941	0.0154710	-0.0437527	-0.1265071	-0.0437527	-0.1265071	-0.3273682	-0.2460788
GCHFR	TMEM240	-0.2964626	-0.2964626	-0.0925533	-0.0925533	-0.4701774	0.2372228	0.5117395	0.2000141	0.1735098	0.4980506	0.6035876	0.4311135	0.9523467	0.9656294	0.5506106	0.3039920	-0.4204242	-0.1695544	-0.8528049	-1.5058379	0.6462228	0.4839603	0.4620188	0.1735098	0.2934868	0.5865699	0.4230666	-0.5888135	0.1454621	-0.1695544	-0.9884056	-1.5058379	0.6512955	1.0710428	1.3763035	0.6563151	0.4544767	0.8303050	0.5250492	-0.1168671	0.1156793	-0.3342936	-0.8528049	-0.3342936	0.0319944	-0.0262464	-0.1424845	-0.3754050
LOC100134368	TMEM240	-0.1079286	-0.1079286	-0.0071555	-0.2087328	-0.0071555	-0.1079286	0.2582849	0.1139902	0.0529049	0.2830802	0.1922319	0.1922319	0.2442144	0.2021886	0.0257651	0.1300212	-0.0491613	0.0760138	-0.0491613	-0.1079286	0.1816001	0.1922319	0.1300212	0.1139902	0.1445770	0.2830802	0.0760138	-0.0491613	0.1445770	-0.1079286	-0.0491613	-0.0071555	0.1816001	0.2287378	0.4343839	0.2287378	0.2021886	0.3044292	-0.1079286	-0.0491613	0.1300212	-0.2087328	-0.0491613	-0.1079286	-0.0491613	0.0257651	0.0257651	-0.0491613
SLC2A4RG	TMEM240	0.0564629	0.0337825	0.0033863	0.0505636	0.0799976	-0.0218521	-0.1184507	-0.0731848	-0.0536512	-0.1232217	-0.1294407	-0.0977020	-0.1555383	-0.1171714	-0.0440310	-0.0064616	0.0351571	-0.0205802	0.0564629	0.1110868	-0.1292472	-0.1240509	-0.1133269	-0.0878714	-0.0871444	-0.1486852	-0.0264134	0.2076565	0.0002884	0.0868972	0.1892740	0.2252978	-0.0962653	-0.1660088	-0.2181193	-0.1235337	-0.0721169	-0.1395296	-0.0328178	0.0112524	-0.0317041	0.0051015	0.0613696	0.0136749	-0.0253828	-0.0183538	-0.0115021	0.0434843
PGAP3	TMEM240	-0.0578110	-0.0553435	-0.0251596	-0.0578110	-0.0603421	0.0271462	0.0733749	0.0142119	-0.0278861	0.0830836	0.0750073	0.0577018	0.1595274	0.1372885	0.0034255	-0.0042415	-0.0603421	-0.0216379	-0.1357811	-0.1507657	0.0951320	0.0788177	0.0772480	0.0647786	0.0686541	0.1167955	0.0211718	-0.1765939	-0.0326050	-0.1385990	-0.2678274	-0.2181526	0.3820223	0.4564326	0.5290021	0.3973612	0.3371418	0.4109914	-0.0297466	-0.0697546	0.0000143	-0.0449486	-0.0683533	-0.0460507	-0.0427808	-0.0269689	-0.0438587	-0.0711763
HSD17B8	TMEM240	-0.0003668	0.0060590	-0.0607282	0.0160714	0.0982770	-0.1135160	-0.2468667	-0.1348742	-0.0700946	-0.2732053	-0.2632416	-0.1962561	-0.3917933	-0.3141583	-0.1135160	-0.0654624	0.1365410	-0.0432885	0.1488536	0.2982024	-0.2448550	-0.1924127	-0.1884986	-0.1884986	-0.2097826	-0.3528386	-0.2334382	0.2858901	-0.1975220	0.1426091	0.4124480	0.3559695	-0.2827253	-0.4333107	-0.5680780	-0.4065425	-0.2387035	-0.4112421	-0.0003668	0.0376101	-0.0156416	0.1758197	0.1687547	0.1619143	0.0615473	0.0837577	0.0791281	0.1619143
LLGL2	TMEM240	-0.0781545	-0.0738043	-0.0315411	-0.0411346	-0.1038413	0.0378023	0.1667323	0.0986353	0.0703583	0.1685903	0.1617560	0.1238704	0.2211179	0.1853622	0.0400198	-0.0144834	-0.0216377	0.0284982	-0.0613797	-0.1032685	0.1605199	0.1484412	0.1273067	0.0244575	0.0361929	0.1012944	0.1001621	-0.1645091	0.0731275	-0.0664102	-0.1780996	-0.2160475	0.0759502	0.1721163	0.2691304	0.1433765	0.0663955	0.1590417	0.0076026	0.0193474	0.0728892	-0.0417625	-0.0961081	-0.0499307	-0.0120312	0.0008321	-0.0359360	-0.0489176
PPIE	SSU72	9.8128280	9.8093778	9.8730001	9.7593388	9.7866254	10.0063234	9.9770853	9.8785311	9.8291642	10.0169780	9.9856050	9.9203317	9.9497611	9.9071445	9.7492591	9.6863939	9.6804477	9.8195389	9.8387311	9.5911212	9.9511378	9.9206022	9.9243471	9.9417575	9.9368799	10.0498096	9.8845589	9.4546221	9.8142869	9.6038628	9.3196033	9.3871382	9.7513199	9.8632679	10.0123013	9.8462014	9.7436476	9.8482232	9.7980904	9.7092679	9.7860611	9.8181214	9.6863939	9.7975604	9.8518070	9.8223411	9.8643753	9.7378588
PSMD13	SSU72	0.0270723	0.0077193	0.0536402	0.0080465	0.0148621	0.1209802	0.0822965	0.0299965	-0.0018419	0.1033821	0.0867612	0.0508715	0.0738407	0.0564148	-0.0552574	-0.0732080	-0.0919535	-0.0340159	-0.0067307	-0.1452826	0.0751172	0.0593495	0.0467469	0.0407654	0.0333456	0.0962182	0.0538055	-0.1978992	0.0125171	-0.1174586	-0.2436082	-0.2490587	0.0170934	0.0898033	0.1608074	0.0600505	0.0081118	0.0595057	-0.0126823	-0.0628520	-0.0239775	0.0390093	-0.0452303	0.0212400	0.0222644	0.0060001	0.0362421	-0.0303576
BRK1	SSU72	0.0258973	0.0194879	0.0747882	0.0029309	0.0077234	0.1279653	0.1188132	0.0582866	0.0263266	0.1496590	0.1184768	0.0838303	0.1002889	0.0886957	-0.0121914	-0.1078589	-0.1188658	0.0119846	0.0055449	-0.2752457	0.1152552	0.1049213	0.0904485	0.0931779	0.1138379	0.1613947	0.0955210	-0.4667508	0.0517759	-0.1363209	-0.5758712	-0.5712160	0.0396614	0.0980341	0.1823208	0.0740330	0.0231730	0.0832668	-0.0198101	-0.0605594	0.0144781	0.0556714	-0.0358702	0.0306380	0.0569627	0.0295855	0.0690201	-0.0621647
ARPC3	SSU72	0.0294608	0.0068705	0.0687957	0.0160954	0.0178625	0.1509488	0.0872199	0.0187539	-0.0267561	0.1382101	0.0934405	0.0512119	0.1410786	0.1070500	-0.0066591	-0.0656461	-0.1232720	-0.0244752	0.0492677	-0.1479305	0.0994770	0.0719062	0.0561359	0.0917846	0.0945325	0.1708816	0.0738644	-0.2419619	0.0015053	-0.1667846	-0.3126410	-0.3096797	-0.0089763	0.0664290	0.1563488	0.0675715	0.0035247	0.0616797	-0.0730338	-0.1025877	-0.0353190	0.0279447	-0.0663855	0.0011918	0.0395638	-0.0105594	0.0720182	-0.0549352
DYNLL1	SSU72	0.1322787	0.0624136	0.1743350	0.1015999	0.0548966	0.4119322	0.1727922	-0.0243304	-0.1081449	0.2827860	0.2150235	0.0895839	0.3301768	0.2293091	0.0257203	-0.1733696	-0.2916476	-0.0252409	0.0086852	-0.3968591	0.2239161	0.1738018	0.1825695	0.1535205	0.1558553	0.3203255	0.2101103	-0.5315929	0.0897400	-0.2957983	-0.6326002	-0.7136728	-0.0421169	0.1800816	0.3998524	0.0753624	-0.1183678	0.0684134	-0.1507753	-0.1947766	-0.0686855	0.0704982	-0.0997126	0.0560317	0.0519960	0.0500468	0.0988861	-0.0892464
SEC22A	SSU72	-0.0066389	-0.0317125	0.1757150	0.0257768	0.0221320	0.2504798	0.3101192	0.0696788	-0.0613375	0.3979758	0.2904262	0.2047179	0.2368805	0.1665818	-0.1965573	-0.3376681	-0.2753935	0.0616981	0.0451027	-0.4301191	0.2809046	0.2880727	0.2423909	0.2996685	0.3860862	0.5229484	0.1400062	-0.7029339	-0.0383058	-0.3102227	-0.8614688	-0.8077002	-0.0836131	0.1245051	0.3670601	0.2098073	0.0239597	0.2067636	-0.2483123	-0.1684726	-0.0026475	0.0584482	-0.1787133	0.0071152	0.0997203	0.1205075	0.2148158	-0.1489392
C11orf80	SSU72	0.0521548	0.0760660	0.1253590	0.0398105	0.0472979	0.2969142	0.2098163	0.0448297	0.0307486	0.2367970	0.1777965	0.1428911	0.2604191	0.2110073	0.0927205	-0.0951935	-0.2883122	-0.0731741	-0.0437308	-0.3053015	0.1635978	0.1156009	0.1296586	0.1784835	0.2325182	0.3393562	0.0359714	-0.5251086	-0.0710864	-0.2776545	-0.5580701	-0.5965469	0.0749831	0.1905048	0.3784904	0.1313558	0.0128860	0.1584093	0.0171357	-0.1412576	-0.0649374	0.0226800	-0.1248297	-0.0226735	0.0359714	-0.0550492	0.0705987	-0.0347159
FBXL15	MIB2	7.0481848	7.1256671	7.1167757	7.1428693	7.1076790	7.4858564	7.9726612	7.6705302	7.6239000	7.9665025	7.9273782	7.8450613	8.2232608	8.0783234	7.7219602	7.7062246	7.1903828	7.4858564	6.8927496	6.8235684	7.8143011	7.7180851	7.7708410	7.5030742	7.5506110	7.7314838	7.8379531	6.9650698	7.7955770	7.3169261	7.0983671	6.8042089	7.4641456	7.8233385	7.9633866	7.2523850	7.2327809	7.5594642	7.7042125	7.3276036	7.2587091	7.3951821	7.1828510	7.3628441	7.2121514	7.4528227	7.3328355	7.4167521
TMEM134	MIB2	-0.1993534	-0.1221028	-0.1683645	-0.0961475	-0.2927991	0.1432120	0.3149412	0.0919378	-0.0910706	0.3465035	0.3105136	0.2381234	0.5973826	0.4157604	0.0651927	-0.1142152	-0.3503047	-0.1408466	-0.3218161	-0.3266223	0.3203996	0.2957335	0.1645312	0.1432120	0.1448869	0.4571711	0.3782575	-0.3491276	0.2991988	-0.3271317	-0.2197060	-0.0257319	-0.0399547	0.2968923	0.5714617	-0.0638063	-0.2021913	0.0651927	0.0095823	-0.2977623	-0.1572640	-0.2693335	-0.3552194	-0.3349361	-0.2417946	-0.1965174	-0.2720184	-0.1012621
TMEM175	MIB2	-0.0312694	-0.0164174	0.0332385	-0.0799943	-0.2573770	0.1472711	0.3740076	0.1442161	0.0374238	0.3527335	0.3372064	0.2980375	0.6870766	0.5694974	0.2692428	0.0536842	-0.1878264	-0.0467747	-0.4435361	-0.5163425	0.3264572	0.3577592	0.2471132	0.1533021	0.1954932	0.3955553	0.2900504	-0.4435361	0.2798019	-0.3568309	-0.4966574	-0.9361368	0.0070242	0.3560920	0.5722096	0.1087234	-0.0918012	0.2401907	-0.0164174	-0.2478902	-0.0918012	-0.0164174	-0.3321506	-0.2478902	-0.0363624	-0.1166719	-0.2573770	0.1411342
PWWP2B	MIB2	-0.2940174	-0.2171817	-0.0924869	-0.1482340	-0.3951412	0.1511772	0.4064516	0.1988887	0.1353297	0.4589535	0.4240201	0.3173899	0.5422499	0.4300487	0.0861060	-0.0890212	-0.2314684	-0.0655314	-0.6401659	-0.6665412	0.3989974	0.3735250	0.3027701	0.2479242	0.1883517	0.4971838	0.5267060	-0.5806482	0.3700851	-0.1175841	-0.5093338	-0.6275715	-0.0371450	0.4064516	0.6116904	0.3327762	0.1017099	0.3791960	0.0430843	-0.1139056	-0.0526772	0.1103717	-0.2615834	0.0035087	-0.0495243	0.0928649	-0.1482340	0.0197910
TBC1D10B	CDK11B	7.6800292	7.6684297	7.8355997	7.6979326	7.7001166	8.0937589	8.0318090	7.8448974	7.6972020	8.0603307	8.0551505	7.9514305	7.9661540	7.7880296	7.5352213	7.1992322	7.2877167	7.5341341	7.2975443	6.9297801	7.9905390	7.9446695	7.9143064	7.6416939	7.7065998	7.9751891	7.7984508	6.9001930	7.6785014	7.2756033	6.7894506	6.6077591	7.6315227	7.9357520	8.2191262	7.8614172	7.6112931	7.9336982	7.4941403	7.5082975	7.6845788	7.7706646	7.5319512	7.7369016	7.7030107	7.6491600	7.6210928	7.4831911
KLC2	CDK11B	0.1498010	0.1410060	0.4425291	0.3283117	0.0125429	1.0720110	0.7970328	0.2969210	0.1246448	0.8393833	0.8677755	0.6526284	0.9592402	0.6783038	0.1291378	-0.2470279	-0.7392636	-0.2633745	-0.3553581	-1.4586061	0.7259773	0.7789305	0.5715733	0.4075538	0.3115511	1.0382942	0.5553198	-1.4037940	0.3424233	-0.6798541	-1.7600917	-2.0415668	-0.3956485	0.2807866	0.9569533	0.3115511	-0.4151174	0.3955732	-0.8530725	-0.3219057	0.0987317	0.3115511	-0.1385186	0.2397356	0.2969210	0.1966318	0.2579363	-0.1612430
SCYL1	CDK11B	0.0300632	0.0195512	0.1126510	0.0627983	-0.0484306	0.2816071	0.2603823	0.0999096	0.0535453	0.2808452	0.2612059	0.2049249	0.3672771	0.2664167	0.0386390	-0.0200291	-0.1753567	0.0094566	-0.2031125	-0.4294443	0.2689837	0.2573956	0.2316414	0.1297296	0.1518203	0.3155262	0.1843768	-0.4461351	0.1120719	-0.1393906	-0.5005272	-0.5688666	-0.0702302	0.0887464	0.3212123	0.1029283	-0.0638930	0.1478011	-0.0791305	-0.0761294	0.0613959	0.1510714	0.0359407	0.1525672	0.0980817	0.0977758	0.0893792	-0.1091919
GTF2F1	CDK11B	0.0068985	0.0023719	0.0333955	0.0181181	-0.0021555	0.0740502	0.0537694	0.0249980	0.0096933	0.0653986	0.0627647	0.0513055	0.0671778	0.0429240	-0.0158271	-0.0345957	-0.0430102	0.0009464	-0.0080359	-0.1040627	0.0521123	0.0517101	0.0431733	0.0315107	0.0358326	0.0796133	0.0410679	-0.1175540	0.0106225	-0.0428631	-0.1407279	-0.1440974	-0.0385976	0.0075217	0.0574426	0.0130841	-0.0214025	0.0177022	-0.0289007	-0.0249888	0.0035499	0.0293723	-0.0089069	0.0246209	0.0290180	0.0210763	0.0325318	-0.0165112
EWSR1	CDK11B	-0.0305031	-0.0231352	-0.0513330	-0.0158067	-0.0194716	-0.1000117	-0.0602795	-0.0224219	-0.0022109	-0.0708932	-0.0667227	-0.0439144	-0.0853966	-0.0571141	0.0061832	0.0311250	0.0488076	-0.0044902	0.0108628	0.1174734	-0.0678915	-0.0676569	-0.0639915	-0.0276887	-0.0243884	-0.0766701	-0.0400785	0.1208715	-0.0148915	0.0631625	0.1648201	0.1684086	-0.0070337	-0.0473303	-0.1080841	-0.0477067	0.0037902	-0.0462528	0.0801799	0.0301010	-0.0022406	-0.0246712	0.0122259	-0.0215200	-0.0367006	-0.0257484	-0.0382937	0.0279152
PHRF1	CDK11B	-0.0296460	-0.0478493	-0.1000321	-0.0704418	-0.0058282	-0.2084508	-0.1816324	-0.0882405	-0.0400748	-0.1897050	-0.1886311	-0.1472703	-0.1639836	-0.0985543	0.0298708	0.1134014	0.1394044	0.0148189	0.0979420	0.2820493	-0.1740637	-0.1635346	-0.1662100	-0.0180591	-0.0335346	-0.1445605	-0.1029474	0.2948845	-0.0442929	0.1332003	0.3154368	0.3490795	0.0292774	-0.0697969	-0.2079053	-0.0391007	0.0572726	-0.0691495	0.1615151	-0.0036576	-0.0737855	-0.0956945	-0.0084427	-0.0967900	-0.0805731	-0.0623579	-0.0901013	0.0310641
ATG4B	CDK11B	0.0069357	0.0050238	0.0153299	0.0081548	0.0080593	0.0343192	0.0251378	0.0105278	0.0054489	0.0302332	0.0273121	0.0220374	0.0319969	0.0262335	-0.0000303	-0.0103171	-0.0261333	-0.0066795	-0.0132245	-0.0483486	0.0232576	0.0195224	0.0214810	0.0146980	0.0158398	0.0350766	0.0079154	-0.0558856	-0.0028954	-0.0259635	-0.0765837	-0.0748103	0.0038189	0.0273842	0.0465774	0.0181928	-0.0010187	0.0196804	-0.0187229	-0.0160098	-0.0000951	0.0023213	-0.0163642	0.0010474	0.0048627	0.0026744	0.0018431	-0.0088383
ENTPD4	SLC35E2B	8.1318688	8.1912687	8.4438482	8.0880167	8.1636343	8.7216958	8.4287236	8.1263973	7.9815593	8.6136271	8.4847534	8.3714735	8.4543546	8.4528103	7.8603693	7.4914072	7.5587680	7.9912348	8.0209665	7.1262796	8.3967810	8.3950715	8.3597515	8.5256306	8.5868040	8.8936557	8.4001848	7.0716785	8.1393071	7.4245123	6.7779953	6.8475265	7.8062400	8.0887515	8.6653381	8.2926118	7.9372935	8.2234419	6.5204892	7.6452513	7.9824458	8.2164483	7.7840608	8.1243318	8.1985776	8.0593620	8.2738455	7.5378364
NDUFS2	SLC35E2B	0.1129391	0.0086235	0.2729438	0.0723961	0.0864961	0.5560096	0.5097796	0.2817663	0.1171205	0.5809678	0.5156414	0.3897533	0.4411988	0.3238157	-0.1765544	-0.2510052	-0.1970220	0.0774533	-0.0039276	-0.5264518	0.5301049	0.5156414	0.4898015	0.4814671	0.4800619	0.7406586	0.3488058	-0.6390054	0.1982556	-0.4485154	-0.8928502	-1.0122221	0.0838035	0.4268730	0.7281483	0.3836047	0.0672778	0.3908418	-0.8035732	-0.0795189	0.1220840	0.1850036	-0.0464208	0.1150350	0.2422295	0.2023554	0.3263571	-0.2411925
DNAJC14	SLC35E2B	0.0276778	0.0202510	0.0495229	0.0149096	0.0166287	0.0826665	0.0542471	0.0246741	0.0158324	0.0779898	0.0708568	0.0521854	0.0437497	0.0458998	-0.0291663	-0.0500093	-0.0353531	0.0023288	-0.0237597	-0.0974319	0.0558834	0.0533809	0.0464606	0.0483840	0.0511602	0.0899140	0.0541856	-0.0932106	0.0251685	-0.0313223	-0.1201651	-0.1372295	-0.0107571	0.0281489	0.0860710	0.0376998	-0.0090283	0.0445469	-0.1497107	-0.0250678	0.0057879	0.0195001	-0.0320582	0.0073823	0.0283364	0.0192839	0.0349858	-0.0301152
PPP1R9B	SLC35E2B	0.4598087	0.4022644	0.5865086	0.3254948	0.3180653	1.1284030	0.7681300	0.2426036	0.1590736	0.8158085	0.7688920	0.5714449	0.6682184	0.4397400	-0.2974832	-0.6585435	-0.4128530	-0.0258104	-0.2512103	-1.2570068	0.8491420	0.8057050	0.8107731	0.5429640	0.5316871	1.1143590	0.8324783	-1.0089820	0.5709541	-0.0735761	-0.9833413	-1.0955786	-0.0985966	0.4143572	1.0325099	0.4859719	-0.0143103	0.6088062	-1.2777856	-0.2317955	0.1995880	0.2676106	-0.2372936	0.1884540	0.2855010	0.1884540	0.2960419	-0.5063138
CMTM4	SLC35E2B	0.2135565	0.2580581	0.6364082	0.1640949	0.1068356	0.8695426	0.7691757	0.3541348	0.2389085	0.8799033	0.7068971	0.5851474	0.5730892	0.5419410	-0.4472692	-0.5780334	-0.2510606	0.0757309	-0.1873135	-1.1843949	0.6819848	0.6715886	0.5325508	0.8851689	0.8574985	1.1322301	0.6494575	-0.9733088	0.3234113	-0.5191440	-1.2048906	-1.2189178	0.4240338	0.7011423	1.4114310	0.7479879	0.3422826	0.7110856	-1.6977377	-0.1668823	0.1938818	0.0304182	-0.5943013	-0.1104438	0.1153260	0.1011140	0.2029723	-0.5215980
OCRL	SLC35E2B	-0.2220765	-0.1423728	-0.3706905	-0.1043074	-0.1810154	-0.6001257	-0.3486868	-0.0990523	0.0289097	-0.4920815	-0.3826897	-0.3100210	-0.1928515	-0.1494923	0.3224015	0.5899645	0.3854163	-0.0571909	-0.0199497	0.6457562	-0.3821170	-0.3803945	-0.3333434	-0.5329136	-0.5077807	-0.7634153	-0.3738226	0.6428908	-0.1651517	0.4221350	0.4212820	0.3348982	0.0977890	-0.0298804	-0.4350987	-0.2793651	-0.0167954	-0.2745511	-0.6424654	0.2209618	-0.0401765	-0.2518797	0.0925361	-0.1647005	-0.2501992	-0.1682937	-0.2956873	0.3987771
DEPDC5	SLC35E2B	-0.1814616	-0.1516964	-0.3956760	-0.0760163	-0.1257323	-0.8170986	-0.5617891	-0.2755068	-0.1465912	-0.6816893	-0.6116466	-0.4157937	-0.4416262	-0.3233839	0.1859458	0.1859458	0.2814925	-0.0155628	-0.0155628	0.6941589	-0.6816893	-0.5847293	-0.5643810	-0.3888200	-0.4664104	-0.7616234	-0.7088310	0.7584369	-0.3347887	0.1685089	1.1589572	1.2041241	-0.1567592	-0.2959138	-0.9625569	-0.3422752	0.0956804	-0.5103335	1.4999085	0.2814925	-0.1717003	-0.1667605	0.1771651	-0.1150292	-0.3569783	-0.2629268	-0.3422752	0.3133381
GBA2	CDK11A	6.5792182	6.5166663	6.6143441	6.5430100	6.4850464	6.8954147	6.9350082	6.7466181	6.6238834	6.9780397	6.9207072	6.8466451	7.0234378	6.9328684	6.5905189	6.4731204	6.2517863	6.4850464	6.3430552	5.9292730	6.9580269	6.9389487	6.8984646	6.7809622	6.8127402	7.0719487	7.0267578	6.1238086	6.8892360	6.4384238	5.9089047	5.8523227	6.2578401	6.4903389	6.8027501	6.5205503	6.2866813	6.5430100	6.2243193	6.4235490	6.5991551	6.6813181	6.4468247	6.6224322	6.6224322	6.6143441	6.6510705	6.3462054
TRIM41	CDK11A	0.0760625	0.0931894	0.1552129	0.0637618	0.0394055	0.2197825	0.1572033	0.0792638	0.0167091	0.1688232	0.1733723	0.1171062	0.2729845	0.2275145	0.0831798	-0.0203983	-0.1278627	-0.0025282	-0.1642611	-0.3011153	0.1786716	0.1578616	0.1523515	0.0854855	0.0824040	0.1983237	0.1706578	-0.2384927	0.0813639	-0.0179959	-0.2520055	-0.2854871	-0.0981288	0.0318302	0.1572033	0.0469694	-0.0783973	0.0517215	-0.1867442	-0.0696821	0.0242589	-0.0042742	-0.0868749	-0.0156280	0.0205273	0.0342786	0.0279077	-0.1028567
E2F4	CDK11A	0.0631884	0.0641777	-0.0447902	-0.0042152	0.0394602	-0.2746165	-0.2688993	-0.1144847	-0.0108527	-0.2919135	-0.3022802	-0.2121304	-0.2792732	-0.1991334	0.0617106	0.2126128	0.2528225	0.0300270	0.1644944	0.4403852	-0.2700514	-0.2524676	-0.2338024	-0.1637425	-0.1394820	-0.3422099	-0.2123292	0.4475501	-0.1417467	0.0976922	0.4368664	0.5235381	0.1207216	-0.1185712	-0.3700104	-0.1706577	0.0394602	-0.1769726	0.2792790	0.1189314	-0.0042152	-0.1434965	0.0082774	-0.1249973	-0.0928878	-0.1078294	-0.0454798	0.1118761
NAT9	CDK11A	-0.0441471	-0.0534868	0.0525648	-0.0012599	-0.0375623	0.2103060	0.2425232	0.1259370	0.0292696	0.2630155	0.2489253	0.1817682	0.4075940	0.3193428	0.0791014	-0.0084094	-0.2356273	-0.0640794	-0.3102510	-0.4845292	0.2541399	0.2002963	0.2040964	0.2359554	0.2118350	0.3697386	0.2139601	-0.4419811	0.1237893	-0.0640794	-0.4499414	-0.5300357	-0.1018758	0.0950476	0.2978923	0.1456800	-0.0343323	0.1229251	-0.1082173	-0.1474342	-0.0433147	0.0222947	-0.1050270	-0.0069634	-0.0343323	0.0157839	-0.0847131	-0.1225172
SCYL1	CDK11A	0.0236809	0.0150980	0.0910686	0.0504047	-0.0403605	0.2283984	0.2111749	0.0806813	0.0428520	0.2277802	0.2118433	0.1661505	0.2979193	0.2160719	0.0306827	-0.0172075	-0.1430440	0.0068565	-0.1652580	-0.3433106	0.2181550	0.2087511	0.1878468	0.1049848	0.1229718	0.2559215	0.1494524	-0.3562846	0.0905966	-0.1141189	-0.3984924	-0.4514378	-0.0581019	0.0715771	0.2605356	0.0831426	-0.0529477	0.1197003	-0.0653355	-0.0628971	0.0492600	0.1223622	0.0284797	0.1235796	0.0791907	0.0789413	0.0720933	-0.0897174
PCBP1	CDK11A	-0.1269629	-0.1787851	0.1447593	-0.0881498	-0.2301270	0.5171812	0.6457336	0.3080200	0.1816093	0.7329253	0.6928853	0.5195191	0.8948580	0.6649479	0.1783149	-0.1188025	-0.4697669	-0.0407803	-0.2532100	-0.9810935	0.5730428	0.5402801	0.4531039	0.3009593	0.3546369	0.7482432	0.3764954	-1.0770842	0.2078489	-0.2652311	-1.1089217	-1.1764258	-0.3006109	0.1910689	0.6958504	0.2545452	-0.1894913	0.2980858	-1.0782356	-0.2310596	0.0723006	0.2415021	-0.2024577	0.1520245	0.2142844	0.1206565	0.2119374	-0.3824406
ZNF335	CDK11A	-0.0115591	-0.0045783	0.0989032	0.0551449	-0.0866889	0.3533624	0.2925930	0.0791010	0.0187306	0.2953291	0.2898335	0.2176754	0.4218294	0.3121394	-0.0000068	-0.0721831	-0.2183486	-0.0610286	-0.2485761	-0.4428483	0.2588316	0.2842428	0.2329049	0.1005689	0.1684763	0.3541204	0.1764506	-0.5596066	0.1005689	0.0197996	-0.4755712	-0.5727059	-0.1540326	0.0728244	0.3616038	0.1967985	0.0197996	0.2239670	-0.2956701	-0.1558623	-0.0057313	0.0404686	-0.1227399	0.0522626	0.0033798	-0.0045783	-0.0693582	-0.0793549
SPG7	CDK11A	0.0308936	0.0502897	-0.0472124	0.0216414	0.0523599	-0.1818350	-0.1968114	-0.0739380	-0.0238435	-0.2168124	-0.2000684	-0.1542910	-0.2854252	-0.2340120	-0.0381569	0.0064598	0.1867022	0.0402171	0.0745773	0.3576703	-0.1755743	-0.1743258	-0.1551117	-0.0755064	-0.0924286	-0.2373349	-0.2404230	0.2996747	-0.1575558	0.0819780	0.3534694	0.4328720	0.0363118	-0.1394146	-0.2974527	-0.1298326	0.0008851	-0.1536048	0.1143498	0.1129771	0.0000608	-0.0262939	0.1116129	-0.0074894	-0.0253170	-0.0088112	-0.0093377	0.1340334
ATP1B3	NADK	8.6358417	8.6537077	8.7989170	8.6317156	8.6227419	8.8652993	8.9147382	8.7405919	8.6667800	8.9857656	8.9009329	8.8287273	8.8637009	8.8616164	8.6324488	8.4715772	8.4419692	8.6438914	8.6890739	8.3774235	8.8861955	8.8722265	8.8398159	8.8081219	8.8087153	8.9392048	8.8674450	8.2938346	8.7614825	8.4780996	8.1824124	8.1711278	8.7950595	8.9027829	9.0888332	8.8501163	8.7421561	8.8791361	8.2281698	8.5083076	8.6391883	8.7842875	8.5520051	8.7280344	8.7742481	8.6980140	8.8040471	8.6422556
TMED4	NADK	-0.0454989	-0.0424292	0.0066580	-0.0210018	-0.0698626	0.1246787	0.1643916	0.0684915	0.0195178	0.2040740	0.1684254	0.1323467	0.0964285	0.1136102	-0.0821991	-0.1834675	-0.1290646	-0.0064128	-0.0496790	-0.2289951	0.1389800	0.1174472	0.1117618	0.1690149	0.1616477	0.2532026	0.1605684	-0.2631669	0.0813116	-0.1636383	-0.3689583	-0.3923410	0.0633559	0.1693088	0.3366138	0.1843304	0.0586265	0.1929682	-0.3332327	-0.0920761	-0.0101562	0.0481586	-0.0628672	0.0505406	0.0334558	0.0155784	0.0115470	-0.0502088
ELOVL1	NADK	0.0187686	-0.0013379	0.0476339	0.0184511	0.0179731	0.1376852	0.0863165	0.0253837	-0.0150835	0.0982638	0.0875090	0.0529389	0.0462203	0.0380041	-0.0794554	-0.1106098	-0.1205098	-0.0445665	-0.0750494	-0.1852155	0.0777186	0.0588295	0.0444117	0.0573304	0.0589948	0.1249196	0.0326803	-0.2199972	-0.0002034	-0.1561622	-0.2926168	-0.3451560	0.0231206	0.0986465	0.1805814	0.1041567	0.0197156	0.1114191	-0.1020410	-0.0684997	-0.0157314	0.0393288	-0.0279788	0.0222791	0.0346210	0.0302057	0.0342769	0.0069887
PIEZO1	NADK	-0.0417513	-0.0109040	0.0570093	0.0537229	-0.0571407	0.1920306	0.2482182	0.1188673	0.0679046	0.2419858	0.2365056	0.1852358	0.1055971	0.0337690	-0.1089430	-0.1929218	-0.1828055	-0.0774486	-0.2643542	-0.3926003	0.1570670	0.1682158	0.1481099	0.0928166	0.1067047	0.2196833	0.1252017	-0.3471288	0.0754031	-0.2035632	-0.4174441	-0.5471854	-0.0052072	0.1392279	0.3309463	0.2191991	0.0627538	0.2606812	-0.2910794	-0.0915415	-0.0081948	0.1311053	0.0042594	0.1198211	0.0248784	0.0302309	-0.0248230	-0.0027235
SBF1	NADK	-0.0003154	-0.0008901	0.0320750	0.0360122	-0.0343009	0.1071907	0.1395856	0.0648800	0.0388517	0.1439929	0.1365570	0.1022278	0.0967928	0.0574779	-0.0597054	-0.1003359	-0.0945072	-0.0286794	-0.1535962	-0.2225070	0.1029851	0.0943883	0.0875482	0.0458155	0.0417659	0.1091214	0.0889656	-0.2049872	0.0494810	-0.0746631	-0.2156337	-0.3440524	0.0342775	0.1269274	0.2431838	0.1341705	0.0479231	0.1567189	-0.2070422	-0.0534345	0.0153135	0.0385706	-0.0368255	0.0332544	-0.0102498	0.0124068	-0.0256096	0.0049270
GAK	NADK	0.0911708	0.0887648	0.2238508	0.1275565	0.0579015	0.3981874	0.2301428	0.0691590	-0.0090313	0.2454133	0.2290674	0.1463560	0.2769077	0.1766452	-0.0526087	-0.2602563	-0.2569401	-0.0690502	-0.2704364	-0.5045596	0.2220913	0.2339819	0.2124506	0.0965991	0.1006068	0.2882346	0.1511566	-0.5936110	0.0731836	-0.2613701	-0.6818763	-0.6304944	-0.0803329	0.1505958	0.3607638	0.0942363	-0.0809387	0.1610741	-0.3274400	-0.1353300	0.0085821	0.0877277	-0.0678869	0.0601869	0.0178922	-0.0005598	-0.0407103	0.0072284
ARF1	NADK	0.0227299	0.0061503	0.1278278	0.0458666	-0.0241019	0.3050114	0.1871939	0.0502888	-0.0492636	0.2232340	0.1997600	0.1215328	0.2609643	0.1724571	-0.0614031	-0.1844516	-0.2963446	-0.1256700	-0.1023217	-0.4725865	0.1974279	0.1754212	0.1260750	0.0826024	0.1087952	0.2585131	0.1177096	-0.5455984	0.0152551	-0.3388640	-0.7291118	-0.7545989	0.1010341	0.2988386	0.5174324	0.2607270	0.0727472	0.2749128	-0.3458838	-0.1725846	-0.0348890	0.1070954	-0.0548495	0.0876871	0.0530090	0.0346876	0.0466692	-0.0118238
CSDE1	GNB1	12.0999874	12.0226610	12.3081199	11.9901365	12.0245244	12.5675637	11.8910421	11.5383822	11.4193366	12.0943269	11.9059961	11.7529699	11.5852065	11.5725403	10.9798297	10.7648563	11.0971229	11.4784716	11.6876206	10.8244720	11.8869570	11.8788462	11.8609765	11.9886567	12.0511084	12.3293805	11.8096862	10.5599592	11.5454328	10.8754945	10.2427192	10.1892398	11.5732769	11.8027389	12.2579288	11.9579715	11.6619954	11.9149534	10.7387532	11.2358041	11.5551407	11.7432996	11.2871428	11.6839714	11.8095942	11.6592727	11.9377787	11.4207334
STK10	GNB1	0.4741227	0.3764556	0.5825823	0.4896755	0.4636815	1.0074556	0.4063202	0.0742063	-0.0037988	0.4686528	0.4316624	0.2697242	-0.0842167	-0.2395858	-0.7563215	-0.6996717	-0.4752592	-0.1379734	-0.1770710	-0.9583033	0.3605352	0.3738350	0.2624894	0.4142937	0.4421653	0.7268608	0.1621579	-1.1129737	0.0397079	-0.6757730	-1.4163507	-1.4163507	-0.3010031	-0.0511660	0.3751470	0.4473402	0.0470307	0.4496242	-0.7298289	-0.3783860	-0.1294727	0.4351864	0.1055247	0.3906432	0.2393319	0.2079989	0.2071017	-0.2093706
MAP4	GNB1	0.5408274	0.4631036	0.6409484	0.4638292	0.4749279	0.9607314	0.3645353	0.1144707	-0.0136154	0.4199544	0.3793526	0.2392392	0.1121009	-0.0172948	-0.4840827	-0.6361983	-0.4091695	-0.1264314	-0.1986948	-0.8022721	0.3770143	0.3601454	0.3182478	0.3694046	0.3970734	0.6372230	0.2332288	-0.7615090	0.0648219	-0.6126926	-1.2460029	-1.2872294	-0.2291516	0.0203221	0.4304203	0.1681295	-0.1105791	0.2055710	-0.8184200	-0.2221730	0.0118270	0.1327410	-0.1534414	0.0865739	0.1465234	0.0249912	0.1648542	0.0538393
DIAPH1	GNB1	0.1886314	0.1553034	0.2690703	0.1463140	0.1731639	0.4217972	0.1712373	0.0309708	-0.0094822	0.2023902	0.1684987	0.1184204	0.0085508	-0.0108805	-0.2668736	-0.3558894	-0.2613999	-0.1097925	-0.0991161	-0.4695254	0.1526038	0.1335408	0.0939344	0.0869548	0.1260157	0.2379526	0.0881837	-0.4956916	-0.0121305	-0.3619970	-0.6557910	-0.7024497	0.0397987	0.1680634	0.3733108	0.2270254	0.0594210	0.2215386	-0.3783527	-0.1434303	-0.0036683	0.1376284	-0.0581975	0.0871601	0.0715725	0.0254300	0.1118664	-0.0060987
ADD1	GNB1	-0.1201404	-0.1082503	-0.1687956	-0.1037924	-0.0998738	-0.2516438	-0.1190605	-0.0402388	-0.0042773	-0.1355166	-0.1250043	-0.0898410	-0.0498341	-0.0191806	0.1150517	0.1675290	0.1102891	0.0315747	0.0064753	0.1937619	-0.1236991	-0.1208379	-0.1023356	-0.0908372	-0.1103412	-0.1962374	-0.0889719	0.2364516	-0.0271760	0.1902520	0.3931930	0.3765484	0.0550887	-0.0141578	-0.1403532	-0.0120977	0.0793166	-0.0185211	0.1942709	0.0584668	-0.0124431	-0.0473381	0.0448968	-0.0342526	-0.0596490	-0.0152894	-0.0825238	0.0092625
PAK2	GNB1	-0.1783497	-0.1536450	-0.2945443	-0.1468841	-0.1375110	-0.4008467	-0.1483229	0.0155627	0.0881312	-0.2361890	-0.1481435	-0.0621626	0.0145230	0.0073658	0.3032018	0.5126152	0.1866388	0.0117720	-0.0740495	0.3715139	-0.1448922	-0.1692888	-0.1228518	-0.2320018	-0.2411714	-0.3642494	-0.1091695	0.4498158	0.0166067	0.2827349	0.5791718	0.5971815	0.0509802	-0.0235386	-0.2720845	-0.1620995	-0.0060367	-0.1352531	0.4997069	0.1335923	-0.0085691	-0.1546958	0.0641573	-0.1192494	-0.1386322	-0.0738076	-0.2019737	0.0771867
SUMO3	GNB1	0.0913424	0.0676692	0.1509879	0.0791055	0.0641346	0.2125304	0.1132453	0.0388288	-0.0017631	0.1432265	0.1148572	0.0717847	0.0361752	0.0209981	-0.1334314	-0.1742953	-0.1087779	-0.0085817	0.0354281	-0.1998036	0.1102912	0.1059847	0.1060706	0.0743457	0.0771799	0.1693482	0.0672036	-0.2387646	0.0270652	-0.1822635	-0.3267305	-0.3219040	-0.0054366	0.0745660	0.1818449	0.0419984	-0.0318271	0.0540676	-0.1839165	-0.0556280	0.0075403	0.0446732	-0.0391836	0.0412849	0.0773953	0.0383904	0.1002751	-0.0293003
CATSPER2	CALML6	2.6835026	2.6028889	2.8921276	2.6835026	2.3395537	3.1836557	2.4421816	2.2474609	1.6328225	2.5669533	2.1760723	2.1760723	2.9853543	2.9022104	2.4650719	2.1760723	1.6328225	1.9411885	1.8087255	1.5169871	2.4650719	2.2799226	2.2474609	2.4421816	2.5669533	2.8038601	2.6835026	1.3684111	2.1760723	1.9969870	1.1601772	0.8065117	1.5169871	1.6328225	1.7279366	1.8087255	1.3684111	1.7279366	1.5169871	1.5169871	1.7279366	1.8087255	1.9411885	1.9969870	1.8789927	1.6328225	1.9969870	0.8065117
CA11	CALML6	-0.3379604	-0.3573058	-0.4686108	-0.2610888	-0.3199046	-0.5894199	-0.2373134	-0.0992713	-0.0495402	-0.4229651	-0.4056717	-0.2784892	-0.8470905	-0.7743964	-0.3392081	-0.2015613	0.0023458	-0.1995513	-0.0284341	0.3375435	-0.4375168	-0.3830315	-0.4513734	-0.4248245	-0.4220309	-0.5925571	-0.3076734	0.4621250	-0.1441313	0.1211626	0.4434477	0.7177627	0.3015374	-0.0964020	-0.1995513	0.1467318	0.3642034	0.0865888	-0.2015613	0.0105822	-0.2075088	0.1151067	0.1822109	-0.0016859	-0.0692073	-0.0905764	-0.0562460	0.5261968
ATG16L2	CALML6	-0.2324395	-0.0409191	-0.1884650	-0.0742842	0.0393251	0.4540580	0.7602162	0.5088887	0.3305528	0.7753790	0.6950756	0.5768917	1.6496770	1.4728523	0.8979779	0.7313001	-0.4780356	-0.1097897	-0.6761637	-0.8801027	0.6278524	0.6113766	0.6213202	0.4925835	0.6046478	1.0733403	0.9865896	-0.2802129	0.7901406	0.0841545	-0.5544257	-0.6431157	-0.1477300	0.2784168	0.5476846	-0.1745507	-0.2638258	0.0105779	-0.7113261	-0.2802129	0.0105779	-0.3325040	-0.6431157	-0.4547510	-0.4324072	-0.4780356	-0.3145190	-0.2479101
ANKRD24	CALML6	0.1335693	0.3437753	-0.1128220	0.1844010	-0.1128220	0.4202867	0.4731582	0.1844010	0.0760940	0.4605241	0.4060123	0.1335693	1.2515782	0.9235996	0.9006377	0.8121535	-0.7447641	-0.1128220	-0.4550120	-0.7447641	0.3759935	0.3437753	0.4060123	0.5526961	0.7698207	1.0508858	0.8063497	-0.2194262	0.3090103	0.2077741	-0.4550120	-0.5754262	-0.0679507	-0.0272645	0.3437753	0.2077741	0.3601793	0.4060123	-0.2845440	-0.2194262	0.1597179	-0.0679507	0.1057694	0.0760940	-0.0272645	-0.1628561	-0.1628561	-0.5754262
BCAM	CALML6	-0.1824280	-0.3988766	-0.3628765	-0.0957017	-0.0571293	-0.5670202	-0.5239483	-0.2254122	-0.0673285	-0.6363088	-0.5952124	-0.4949057	-1.3202261	-1.1397270	-0.5532029	-0.2581637	0.2568731	-0.0999307	0.3699596	0.8062014	-0.7863222	-0.8223858	-0.7882699	-0.7137033	-0.7632331	-1.0835271	-0.6890583	0.5548272	-0.6169428	0.1822214	0.8919446	1.0211117	0.2084753	-0.1770199	-0.5829634	-0.3152527	0.0113514	-0.4396661	-0.2749155	-0.0053821	-0.3533102	0.2964250	0.4747485	0.2740769	0.0126615	0.1401320	0.0192631	0.6450161
RNF207	CALML6	-0.2022581	-0.3708396	-0.3895192	-0.3580322	-0.3292382	-0.9491407	-0.8133107	-0.5515303	-0.3177582	-0.8312632	-0.7514684	-0.7103523	-1.3316723	-1.1927123	-0.7807008	-0.5515303	0.3050220	0.0578933	0.2199916	0.8043714	-0.6325792	-0.6109845	-0.5813192	-0.4402340	-0.5019872	-0.9157339	-0.7847556	0.5169205	-0.5813192	0.1462113	0.8574490	0.9805747	0.3050220	-0.2300593	-0.6082258	-0.2867623	0.0269987	-0.4095706	0.9366146	0.3724924	0.1356789	-0.0063355	0.3415011	-0.0377929	-0.0262028	0.0716759	-0.0377929	0.5486264
PAQR6	CALML6	0.0034671	-0.0082039	-0.0066441	0.0165658	0.0085632	-0.0212770	-0.0446551	-0.0344565	-0.0242539	-0.0484892	-0.0428043	-0.0373435	-0.0874291	-0.0787269	-0.0586107	-0.0465090	0.0204997	-0.0054112	0.0574317	0.0728173	-0.0470934	-0.0461356	-0.0481486	-0.0350898	-0.0380099	-0.0608142	-0.0410682	0.0288976	-0.0355837	-0.0003356	0.0574317	0.0516364	0.0139241	-0.0027611	-0.0228113	-0.0123944	0.0012304	-0.0049873	0.0072000	0.0122876	-0.0114083	-0.0041188	0.0122876	0.0028908	0.0040557	-0.0008383	0.0058996	0.0574317
CYB5D2	CALML6	0.0125101	0.0055965	0.0511856	0.0098081	-0.0135084	0.0820768	0.1313882	0.0903211	0.0498936	0.1436355	0.1300144	0.1045523	0.1784577	0.1706606	0.0722957	0.0183065	0.0034149	0.0528785	-0.0161988	-0.0887369	0.1361990	0.1209148	0.1031586	0.1280904	0.1360373	0.1921824	0.1052409	-0.0778346	0.0793497	-0.0620019	-0.1609254	-0.1858026	-0.1609254	-0.0535968	-0.0003415	-0.0988768	-0.1489083	-0.1032584	0.0189278	0.0019308	0.0449830	0.0019308	-0.0605504	-0.0171130	0.0326610	0.0219709	0.0373014	-0.0728103
RPL13A	CALML6	0.4946556	0.3468848	0.6699927	0.0792416	0.2333104	1.1655127	0.6460010	0.1989361	0.0484283	0.8202265	0.6675501	0.3834038	1.7557608	1.4906393	0.5391796	0.4593079	-0.5627386	-0.1340794	0.1621062	-0.8886933	0.8303440	0.7305305	0.4935092	0.9680197	1.0838168	1.5999942	0.9347461	-0.8942622	0.6745521	-0.2343784	-1.2457997	-1.1593755	-0.6519469	-0.1887771	0.3307958	0.0354815	-0.3984087	0.0918117	-0.0319103	-0.5318085	-0.1422181	-0.1370681	-0.7160736	-0.4073974	0.0223177	-0.2889792	0.2222900	-0.6880732
MAMDC4	CALML6	-0.2527481	0.0318783	0.0565171	-0.0418914	-0.1798624	0.1621230	0.6651626	0.4956364	0.3928037	0.6659731	0.6310709	0.5962167	0.8089981	0.7307267	0.3490008	0.1690461	-0.0482762	0.0318783	-0.5157501	-0.5157501	0.6856396	0.6021138	0.6001593	0.3687335	0.4364201	0.6569508	0.8079275	-0.0418914	0.6594350	0.2940692	-0.0892719	-0.2413626	-0.4294114	-0.1798624	-0.1705851	-0.5685436	-0.6308699	-0.2766892	-0.0614102	-0.0174697	0.0704948	-0.1117394	-0.3023809	-0.0820941	-0.0681688	-0.0356223	-0.1040880	-0.3601893
LOC155060	CALML6	0.2933945	0.0590340	-0.0582982	0.1220648	0.4159916	-0.1627256	-0.7815343	-0.5895671	-0.3372424	-0.9170363	-0.7739067	-0.6666295	-1.5668787	-1.4846829	-0.9306172	-0.7340650	0.0833780	-0.0287247	0.2579694	0.8456734	-0.8783547	-0.8366891	-0.8013635	-0.7395500	-0.8867315	-1.2236379	-0.8157720	0.4638444	-0.6910511	-0.1466561	0.4393944	0.4393944	0.6057801	0.3312809	-0.3256403	0.5445276	0.6057801	0.4894394	0.5445276	0.4638444	-0.1935045	0.0710699	0.0959707	0.1088615	-0.0080761	0.0833780	-0.0387623	0.7127580
VMO1	CALML6	0.0607912	-0.1461998	-0.0795609	0.1559142	-0.0251212	0.2858838	0.5099558	0.2677885	0.2279278	0.4010089	0.3343915	0.3628420	0.8701292	0.6676664	0.3029440	0.0959737	-0.0795609	0.1274459	0.0209096	-0.5606112	0.3761126	0.4348557	0.4747518	0.4239929	0.4239929	0.4747518	0.3761126	-0.0251212	0.3489551	0.0209096	-0.3533054	-0.5606112	-0.2321389	-0.1461998	-0.0251212	-0.5606112	-0.2321389	-0.3533054	0.4652645	0.2858838	0.2858838	0.0607912	-0.0795609	-0.3533054	0.1819006	-0.1461998	-0.0795609	-0.3533054
DYRK1B	CALML6	-0.0006345	0.0028192	0.0045890	0.0016000	-0.0044379	0.0143213	0.0164741	0.0065010	0.0034509	0.0153613	0.0132594	0.0100161	0.0290343	0.0224461	0.0114689	0.0027605	-0.0080525	-0.0006345	-0.0119430	-0.0121321	0.0155609	0.0161202	0.0134324	0.0032242	0.0123925	0.0200265	0.0238603	-0.0080525	0.0206209	0.0020377	-0.0118625	-0.0115713	-0.0119430	-0.0057602	0.0054520	-0.0096727	-0.0121555	-0.0047850	-0.0048724	-0.0048724	0.0050012	0.0000737	-0.0068527	-0.0019813	0.0013444	-0.0015977	0.0000737	-0.0105744
TMEM91	CALML6	0.1420307	0.2477813	0.2287100	0.1804048	0.2287100	0.4378676	0.4568901	0.2777091	0.1171503	0.4054532	0.3162263	0.2539452	1.1108553	0.9302720	0.5058612	0.3001628	-0.2421644	-0.1189689	-0.3607882	-0.8373918	0.3656102	0.1947991	0.2890907	0.3265938	0.4642570	0.7454327	0.4493874	-0.6258866	0.3609327	-0.1505429	-0.8373918	-0.8373918	-0.1847602	-0.0896545	0.1947991	-0.0757467	-0.2030090	0.0906605	0.3562009	-0.2855149	-0.0243904	-0.4901038	-0.4202025	-0.2632585	-0.1505429	-0.0757467	-0.3607882	-0.1847602
TMEM179B	TMEM52	1.9568334	1.9366912	1.9570465	1.9464381	1.9422435	2.0474114	2.0086221	1.9500635	1.9280425	2.0396293	2.0216002	1.9812343	2.0913277	2.0550152	2.0014494	1.9491659	1.8729461	1.9303870	1.8988257	1.8445970	2.0339497	2.0289848	2.0159654	1.9941844	2.0025204	2.0690674	1.9977091	1.8006552	1.9755729	1.8612579	1.7906912	1.7722379	1.9349555	2.0308247	2.1047817	1.9897261	1.9190627	2.0170584	1.9059731	1.8929590	1.9376731	1.9516207	1.9011506	1.9405773	1.9716001	1.9471251	1.9750123	1.8957606
SMPDL3B	TMEM52	-0.0060432	0.0413734	0.1277570	0.0590931	0.0085096	0.3208835	0.1775156	0.0808230	-0.0560992	0.2407918	0.2157065	0.0959034	0.5228644	0.5162756	0.1319776	0.0013463	-0.2093696	-0.1461039	-0.1080925	-0.2979748	0.1941813	0.1669238	0.1481473	0.1843230	0.2097530	0.3476606	0.2863851	-0.2284305	0.2067193	-0.1918073	-0.2979748	-0.3270588	0.4368194	0.5797374	0.7761961	0.4822410	0.3151473	0.5401029	0.0013463	-0.0469717	0.0755749	-0.1327152	-0.2492769	-0.1918073	0.0590931	-0.0560992	0.0533332	-0.3605905
SURF1	TMEM52	-0.1396006	-0.1497396	-0.0113218	-0.1602230	-0.0864759	0.1242562	0.3148699	0.1713442	0.0634999	0.3848263	0.3409718	0.2501047	0.4731801	0.3439152	-0.0321503	-0.0393881	-0.2241384	-0.0765033	-0.1020358	-0.3095672	0.3073412	0.2316647	0.2164643	0.2842932	0.3013076	0.5089550	0.4546534	-0.2990958	0.3164618	-0.1055983	-0.4060989	-0.4736651	0.0678196	0.3773827	0.5988794	0.2136288	0.0410697	0.2682290	-0.0073046	-0.1710784	0.0158622	-0.0222712	-0.2215088	-0.1073946	0.0352309	-0.0099775	0.0804709	-0.3095672
PIH1D1	TMEM52	-0.1090720	-0.1707056	0.0484452	-0.0620808	-0.3416527	0.6930558	0.8721963	0.5057763	0.3644715	1.1304887	1.0871601	0.8117996	1.3766295	1.1103802	0.3481814	0.2741433	-0.5902243	-0.0981525	0.1790727	-0.9224739	0.9067018	0.8782715	0.7443305	0.7753286	0.6579187	1.3256395	0.3657116	-1.5319841	0.0752210	-0.8363045	-1.9128218	-1.8514070	0.2460279	0.8863035	1.4640989	0.3644715	-0.1496388	0.4715215	0.1650100	-0.3185580	0.1426497	0.1681557	-0.1826494	0.1263006	0.3828830	0.2741433	0.5366704	-0.5942278
PLD3	TMEM52	0.1346076	0.1482433	0.1007063	0.0712534	0.2208194	-0.2103837	-0.4226595	-0.2130040	-0.0676898	-0.4549943	-0.4241190	-0.3267530	-0.6434520	-0.5421240	-0.2237456	-0.0077932	0.2949057	0.0237249	0.2623702	0.6340741	-0.4951523	-0.4575836	-0.4033148	-0.3773740	-0.4201560	-0.6288587	-0.4242904	0.4260863	-0.3734562	0.3219850	0.7513426	0.9014317	-0.0345906	-0.3539348	-0.6057005	-0.2672181	-0.0262145	-0.3411375	-0.0360933	0.0746016	-0.1672119	-0.1727495	0.0430079	-0.1383624	-0.1258720	-0.1402463	-0.0579279	0.2173854
SLC2A11	TMEM52	-0.0142752	-0.0119231	0.0309296	-0.0179046	-0.0154709	0.0643055	0.0619275	0.0103417	0.0033450	0.0721663	0.0671926	0.0418636	0.1110149	0.1060601	0.0224051	-0.0018947	-0.0385949	-0.0051459	-0.0452487	-0.0743531	0.0550500	0.0418636	0.0510747	0.0411190	0.0643055	0.0900982	0.0837372	-0.0418302	0.0677591	-0.0269389	-0.0830024	-0.0676111	0.0151198	0.0710847	0.1391508	0.0582397	-0.0062489	0.0588647	-0.0029691	-0.0191439	0.0063895	-0.0084855	-0.0166805	-0.0062489	-0.0051459	-0.0073620	0.0023141	-0.0401921
TSPAN3	TMEM52	0.0782582	0.1885627	-0.1108641	0.2176250	0.1497782	-0.4309596	-0.6486337	-0.3098747	-0.1296981	-0.7952401	-0.6604455	-0.5000134	-0.7934452	-0.6407382	-0.0401391	0.2222581	0.3756276	-0.1059033	-0.0475003	0.7793945	-0.6803642	-0.6036788	-0.5768494	-0.4033403	-0.5541446	-0.8485545	-0.5791851	0.8333810	-0.3347688	0.5732079	1.1287497	1.2587879	-0.3064395	-0.6128311	-1.0701468	-0.3908715	-0.0929958	-0.4308501	1.0970922	0.1564329	-0.1577851	-0.3949819	0.0380933	-0.3057499	-0.3694686	-0.2043308	-0.4329261	0.6341604
TMEM231	TMEM52	0.0317330	0.0237245	-0.0723739	0.0345103	-0.0063433	-0.1479880	-0.1722332	-0.1116854	-0.0805341	-0.1688003	-0.1755609	-0.1491894	-0.1875196	-0.1391806	0.0556915	0.1922381	0.0022060	-0.0723739	-0.0422094	0.1061768	-0.1712634	-0.1605196	-0.1538651	-0.2084537	-0.2257324	-0.2803477	-0.0782619	0.3140692	-0.0162985	0.1430250	0.3341425	0.3140692	-0.0912509	-0.1819253	-0.2830417	-0.1515526	-0.0699311	-0.1631759	0.2099121	-0.0083963	-0.0805341	-0.0468009	0.0524609	0.0090016	-0.0735761	-0.0860214	-0.1182547	0.1157936
CAPN5	TMEM52	0.1220220	0.0769215	0.1883282	0.0342802	-0.0900707	0.2819696	0.3236674	0.0423846	-0.0374236	0.3632336	0.3429955	0.2427584	0.6381618	0.5922041	0.1535345	-0.0089668	-0.3043192	-0.0957553	-0.1715482	-0.6117843	0.4697802	0.4670180	0.3559918	0.5273809	0.5840048	0.8127683	0.3738573	-0.5686939	0.2203319	-0.5489088	-0.8222557	-0.7170157	0.3467519	0.6051804	0.9444545	0.5829680	0.3216823	0.6728027	-0.3354551	-0.0735064	0.2546951	0.3075050	0.0542364	0.2662860	0.1052768	0.0383533	0.1018413	-0.3464388
COX6A1	TMEM52	0.0201222	0.0352716	0.0059061	0.0207030	0.0575011	-0.0719812	-0.1169719	-0.0738391	-0.0385523	-0.1287574	-0.1185212	-0.0879622	-0.1546629	-0.1267018	-0.0473806	-0.0122025	0.0558550	-0.0339732	0.0376580	0.1434677	-0.1243096	-0.1062152	-0.0759455	-0.0991482	-0.0940887	-0.1360046	-0.1299645	0.1120353	-0.1197883	0.0946177	0.2137407	0.2458931	-0.0343531	-0.1114336	-0.1696631	-0.0569892	-0.0010227	-0.0713054	-0.0132026	0.0453468	0.0027327	-0.0150695	0.0570873	0.0196888	-0.0349569	-0.0215054	-0.0183058	0.0442398
CRIP2	TMEM52	-0.1174470	-0.0888065	-0.0307223	-0.0707699	-0.2393452	0.0571694	0.2997786	0.1508074	0.0563063	0.2877896	0.2822125	0.2071166	0.4892374	0.3747630	0.0722846	-0.0775712	-0.0295571	0.1353725	-0.1406134	-0.2737402	0.3209885	0.3241482	0.2703157	0.0755400	0.2376052	0.3823250	0.2656755	-0.3232666	0.2142804	-0.2225059	-0.5448176	-0.6070701	0.2905394	0.6019522	0.7871118	0.2724012	0.1105894	0.3374651	0.2167975	-0.0378150	0.0656630	-0.2573139	-0.3132478	-0.2709312	-0.0450883	-0.0475545	-0.1371827	-0.1406134
ABCA2	TMEM52	0.0269008	-0.0319103	-0.0920349	-0.0500434	0.0900275	-0.2130185	-0.4487997	-0.2625361	-0.2216851	-0.4742862	-0.4586232	-0.3984066	-0.4623917	-0.3999868	-0.1525875	0.0146743	0.0437201	-0.1200620	0.0146743	0.3616478	-0.3837440	-0.3807962	-0.3503094	-0.2503063	-0.3966174	-0.5024443	-0.2952643	0.3862628	-0.1981957	0.2182123	0.6062239	0.6971509	-0.1370807	-0.3290366	-0.5799402	-0.2726301	-0.1108413	-0.3254047	0.4622249	-0.0023009	-0.1986188	-0.0529540	0.1085274	-0.0396096	-0.0824482	-0.1025084	-0.0811442	0.3616478
RPL19	TMEM52	0.4216221	0.4913972	0.0070015	0.4678050	0.5834039	-0.4266654	-0.7448236	-0.3186904	-0.0205842	-0.9287726	-0.8334320	-0.5102106	-1.2113781	-0.9034193	-0.1396386	0.1423018	0.5432613	-0.0512830	-0.2490169	1.0143425	-0.7920758	-0.6827586	-0.6291661	-0.7290381	-0.7853989	-1.3051249	-0.8290471	1.2746208	-0.4736236	0.6513441	1.7019963	1.6950600	-0.8532814	-1.4575081	-2.0003281	-1.3673526	-0.8583013	-1.4327533	-0.1992425	0.3826933	0.0484887	-0.1000008	0.3367626	-0.0179682	-0.2175899	-0.1363478	-0.2723288	0.5245793
TSPAN6	TMEM52	-0.3426059	-0.2663374	-0.0137262	-0.3828420	-0.5625597	0.2576878	0.7647671	0.3259367	0.0248335	1.0656588	0.7517136	0.5809835	0.7528588	0.7890518	-0.0470546	-0.5541334	-0.2716865	0.2683805	0.0818669	-0.7430847	0.7574203	0.6695029	0.6396961	0.7170175	0.8249319	1.1137028	0.8077595	-0.7779549	0.4711931	-0.4609155	-1.0147663	-1.1614319	0.6134516	0.9052026	1.4955520	0.6874024	0.3005917	0.6695029	-1.1505128	-0.2351438	0.1415287	0.2370107	-0.3132905	0.0724338	0.3440715	0.2270537	0.4335898	-0.7318793
SPAG16	TMEM52	-0.0226938	-0.0176410	0.0182215	-0.0202657	-0.0234170	0.0108160	0.0272664	0.0059048	-0.0083771	0.0503661	0.0344817	0.0175939	0.0327904	0.0466228	-0.0142166	-0.0336313	-0.0199299	0.0007126	0.0096711	-0.0336313	0.0356406	0.0200755	0.0321018	0.0287340	0.0426340	0.0654851	0.0132834	-0.0319916	-0.0021283	-0.0142166	-0.0413303	-0.0464405	0.0283699	0.0440884	0.0844105	0.0314063	0.0073359	0.0272664	-0.0330691	-0.0170043	0.0078078	-0.0086593	-0.0241563	-0.0097977	0.0059048	0.0059048	0.0049381	-0.0281771
TCTN1	TMEM52	-0.2007533	-0.2803605	0.0670831	-0.5172388	-0.1604111	0.3605605	0.9755485	0.5299292	0.2489850	1.2053072	0.9870616	0.8271647	1.4045994	1.3043430	0.3879400	-0.1538778	-0.3686528	0.3250135	0.3394158	-0.6744681	0.8919533	0.9365470	0.8734193	0.8525399	0.9207693	1.4345241	0.7481904	-1.0674024	0.5213740	-0.8093240	-2.0705767	-1.8247423	0.1869921	0.5953699	1.2177423	0.1152913	-0.2217014	0.3322459	-0.5484331	-0.1938890	0.2725360	0.4495588	-0.2007533	0.2686571	0.4273860	0.3213734	0.4369612	-0.7390513
HENMT1	TMEM52	-0.2167606	-0.0611762	-0.0733892	-0.2384157	-0.1966791	0.1438459	0.2973630	0.1665427	-0.0611762	0.4580655	0.3492332	0.2715263	0.3401627	0.3043559	-0.1604094	-0.1604094	-0.0382195	0.1772753	0.0629641	-0.3160076	0.3934797	0.3043559	0.3043559	0.3521970	0.4157841	0.5548810	0.1554103	-0.5336082	0.0386958	-0.3476931	-0.4738281	-0.6106373	0.3521970	0.5488002	0.7849096	0.3856627	0.3308110	0.4431689	-0.2167606	0.0853648	0.0706235	0.1061737	-0.3160076	0.0122053	0.1876369	0.1926866	0.2167357	-0.0861520
RNF130	TMEM52	0.3063672	0.2837304	-0.0318678	0.4665308	0.3537714	-0.4026331	-1.0807990	-0.5760966	-0.3898757	-1.2443508	-1.0703188	-0.9006970	-1.3091210	-1.2522292	-0.4013674	0.0499456	0.3196122	-0.3420017	-0.4089287	0.7706583	-1.0310783	-0.9479973	-0.8635813	-1.0300165	-1.1042024	-1.5320963	-0.4759390	1.3649593	-0.2163245	0.8398127	1.5546561	1.5884379	-0.3039116	-0.7897917	-1.3284385	-0.4064170	-0.0844186	-0.6407629	0.4118304	0.1880813	-0.1863429	-0.3039116	0.3468157	-0.2031499	-0.4347894	-0.2758641	-0.5466517	0.7889138
CPNE1	TMEM52	0.0008254	0.0000253	-0.0135880	-0.0001706	0.0018223	-0.0253455	-0.0298110	-0.0195204	-0.0142122	-0.0313470	-0.0306754	-0.0270502	-0.0321910	-0.0288771	-0.0078178	0.0025541	0.0092473	-0.0097704	0.0067217	0.0362431	-0.0287434	-0.0266208	-0.0260980	-0.0235174	-0.0256286	-0.0324767	-0.0248214	0.0557607	-0.0180528	0.0281268	0.0898560	0.0996165	-0.0199367	-0.0322906	-0.0409641	-0.0246376	-0.0104157	-0.0253095	0.0055172	0.0106894	-0.0059700	-0.0113070	0.0103366	-0.0069301	-0.0089736	-0.0105093	-0.0088459	0.0184626
NMNAT3	TMEM52	-0.0320055	0.0020157	0.0167375	-0.2350582	-0.0141213	0.0428529	0.1965634	0.1279845	0.0302886	0.2298277	0.2066953	0.1425005	0.2980755	0.3068660	-0.1348814	-0.0320055	0.0167375	0.0428529	0.0759115	-0.1021189	0.2424302	0.2162994	0.2254277	0.2888437	0.2980755	0.4435310	0.0759115	-0.2350582	0.0020157	-0.0751185	-0.3341419	-0.2350582	0.1353856	0.3010526	0.4909161	0.2209201	0.1623328	0.2856605	-0.1348814	0.0545730	0.0545730	-0.1021189	-0.0521062	-0.1021189	0.0302886	-0.0320055	0.1038039	-0.0141213
CCR7	GABRD	0.7332750	0.6700815	0.6076190	0.7332750	0.5423030	1.0116533	2.4821249	2.2780527	2.0104275	2.6253281	2.5648824	2.4064584	2.6253281	2.4821249	1.8144651	1.5723015	1.4715271	1.7104553	1.5723015	0.8542888	1.7261673	1.4496015	1.6944308	1.3793128	1.0993042	1.7415780	1.6443598	0.6076190	1.2092983	1.2092983	0.6700815	0.5423030	0.6076190	0.5423030	0.7951021	0.6076190	0.6076190	0.6700815	1.1750821	1.1750821	1.2717297	1.4928029	0.9102735	1.2717297	1.5531949	1.2717297	1.3541251	0.7332750
PILRA	GABRD	-0.1059908	-0.0845882	-0.0420560	-0.1358116	-0.0845882	-0.0141135	0.1707884	0.1041681	0.0730534	0.1599284	0.1609744	0.1238506	0.2734449	0.2424879	0.1498923	0.1285221	0.0238214	0.0185489	-0.0420560	-0.1059908	0.1679602	0.1630290	0.1498923	0.1041681	0.0888140	0.1707884	0.1828773	-0.0224454	0.1744198	0.0572787	-0.0420560	-0.0539137	-0.1358116	-0.1059908	-0.0224454	-0.0677915	-0.0677915	-0.0141135	0.0004637	0.0185489	0.0606738	0.0701216	0.0069229	0.0701216	0.0670862	0.0379379	0.0069229	-0.1358116
VTN	GABRD	-0.4335577	-0.4730075	-0.4335577	-0.4335577	-0.4335577	-0.4730075	0.6094584	0.3335021	0.1824559	0.7723256	0.7900427	0.5828432	1.8939249	1.7130201	1.2010527	0.9165041	-0.2132345	-0.0455086	-0.3039588	-0.2766566	0.6317308	0.5385328	0.4924890	0.0877128	0.0202914	0.3177798	0.9246652	-0.1343069	0.7490049	0.0285895	-0.3545425	-0.3849853	-0.4335577	-0.4730075	-0.4335577	-0.4335577	-0.4335577	-0.4335577	0.3016597	0.0763027	0.3784575	0.1279504	-0.0737791	0.0989301	0.2236483	0.2236483	0.1921943	-0.4335577
APOH	GABRD	-0.1083097	-0.1083097	-0.1083097	-0.1083097	-0.1083097	-0.1083097	0.1016951	0.0723822	0.0591161	0.1205706	0.1039226	0.0942524	0.2163234	0.2125349	0.1166739	0.0614338	0.0381814	0.0781657	0.0672447	0.0129266	0.1199697	0.1072694	0.1043551	0.0630957	0.0331054	0.0869310	0.1255070	0.0146057	0.1076706	0.0093595	-0.0089035	0.0162221	-0.0680294	-0.0572965	-0.0419573	-0.1083097	-0.1083097	-0.0680294	0.0341690	0.0657339	0.1003029	0.0273597	0.0011953	0.0285711	0.0696537	0.0435838	0.0888010	-0.1083097
DHDDS	PRKCZ	7.5826010	7.5787193	7.7069682	7.5878537	7.5944019	7.9027207	7.5332864	7.3877358	7.3174512	7.5327135	7.5257484	7.4306800	7.4881636	7.4224164	7.1628768	7.0897715	7.0600519	7.2658823	7.1753511	6.9473633	7.5210100	7.5174045	7.4807126	7.5327135	7.5018790	7.7149204	7.5542529	6.9161728	7.4465354	7.0953306	6.8063822	6.8462417	7.2702069	7.4323049	7.6450839	7.4556501	7.2600085	7.4496054	7.1087335	7.2096133	7.2868595	7.4779551	7.2570238	7.4488409	7.4426517	7.3848878	7.4473059	7.3620656
RAB1B	PRKCZ	0.2663208	0.2289603	0.3374200	0.2813345	0.2212489	0.4912802	0.1865376	0.0492036	-0.0273454	0.1947740	0.2051465	0.1143215	0.1726627	0.1059293	-0.1229338	-0.2422474	-0.2400482	-0.0439133	-0.1778940	-0.5435012	0.2072706	0.1694335	0.1887558	0.0069895	0.0209962	0.1795562	0.1763438	-0.4038118	0.1123397	-0.3175205	-0.5809987	-0.6250487	0.0316670	0.2330951	0.4224522	0.1661627	-0.0240657	0.1834129	-0.0385972	-0.0778294	0.0772895	0.0807957	-0.0643651	0.0887597	0.0639648	0.0663614	0.0439272	-0.0122445
AP1S1	PRKCZ	0.3608748	0.2467813	0.5175603	0.2858086	0.3059075	0.7398737	0.2972302	0.0698656	-0.0853644	0.3713215	0.3165720	0.1850363	0.2806328	0.2479072	-0.2151734	-0.3587485	-0.3381978	-0.0455175	-0.1575249	-0.7497536	0.3107880	0.2573587	0.2304078	0.1758199	0.1764848	0.4387881	0.4070635	-0.5787748	0.2730146	-0.4109442	-0.9155953	-0.8904485	-0.2176842	0.1185793	0.4256383	0.0040497	-0.2253069	0.0407461	-0.0946817	-0.3112070	-0.1293467	0.0375377	-0.2012197	-0.0158186	0.0163144	-0.0483233	0.0732638	-0.1225855
ZDHHC3	PRKCZ	0.5713396	0.5387774	0.7013860	0.4266059	0.4783221	0.9669397	0.2426239	-0.0249348	-0.1638972	0.3101922	0.2546314	0.1156676	0.0348072	-0.1032248	-0.4669165	-0.6463143	-0.5096447	-0.2063655	-0.2512759	-0.8267792	0.2515750	0.2208785	0.1461636	0.1015088	0.1422470	0.3896368	0.3285906	-0.7223236	0.1555929	-0.4090523	-0.9223085	-0.9651488	0.1086453	0.3705635	0.7401198	0.3989929	0.1534676	0.4091066	-0.3983533	-0.3086740	-0.0911457	0.0314434	-0.2577760	-0.0385870	0.0823914	0.0095182	0.1555929	-0.0506375
IPO13	PRKCZ	0.1918011	0.2032313	0.2616388	0.1980310	0.1501049	0.4103816	0.1800501	0.0385867	-0.0014917	0.1758787	0.1467955	0.0840836	0.1136319	0.0475469	-0.1694082	-0.2572080	-0.2022242	-0.0802949	-0.2197126	-0.4077378	0.1540824	0.1262111	0.0889736	0.0379760	0.0561516	0.1938978	0.1396386	-0.3762657	0.0665829	-0.1843291	-0.4446495	-0.4755676	-0.0933672	0.0600533	0.2292823	0.0336521	-0.1072869	0.0739606	-0.1510043	-0.1084886	-0.0313411	-0.0044468	-0.1340574	-0.0222689	0.0174652	0.0035845	0.0099411	0.0317723
NFRKB	SKI	8.3924923	8.3847674	8.3465342	8.3881401	8.3853231	8.2655192	8.3553557	8.4299624	8.4570444	8.3396404	8.3547041	8.3839386	8.4036242	8.4195337	8.5526993	8.5860742	8.5644760	8.4733144	8.5379237	8.6344770	8.3655723	8.3682054	8.3858813	8.4026563	8.3867234	8.3336612	8.4187962	8.6762588	8.4606470	8.5860742	8.7303386	8.7767507	8.5145083	8.4256031	8.3168274	8.3982394	8.4750704	8.3916093	8.6484985	8.5311607	8.4638240	8.4530565	8.5203798	8.4418378	8.4530565	8.4445447	8.4206485	8.4727348
NSMF	SKI	0.1055979	0.1364420	0.2576638	0.1641533	0.0287147	0.4576301	0.3471641	0.1528943	0.0986258	0.3384985	0.3327656	0.2263665	0.2360777	0.1388442	-0.1182290	-0.2141899	-0.2829361	-0.0189904	-0.1819712	-0.6115411	0.2998677	0.2828436	0.2223250	0.0819389	0.1103381	0.3282652	0.1880345	-0.5978120	0.0451055	-0.3544154	-0.6673684	-0.6902446	-0.0997930	0.1880345	0.4478108	0.0625328	-0.1256876	0.0842141	-0.4572619	-0.1781569	-0.0373997	-0.0037841	-0.2375641	-0.0292681	0.0738474	0.0114551	0.0526891	0.0219202
PIAS3	SKI	0.6332741	0.6019189	0.8790517	0.5667262	0.5149903	1.3876499	0.5025632	0.1372052	-0.2382659	0.7056200	0.5472197	0.4236738	0.5994556	0.6201573	0.0168892	-0.5439846	-0.7450121	-0.1523023	-0.3872045	-1.1836440	0.6391664	0.6577367	0.5628626	0.6415112	0.6006882	1.1615029	0.1480892	-1.8568543	-0.2417617	-0.9773489	-1.9657931	-1.9954613	-0.3074141	0.2739379	0.9313646	0.2044489	-0.3624315	0.2702309	-1.6546133	-0.4302540	-0.0889772	0.0320114	-0.4391453	-0.0115928	0.1261722	0.1194792	0.1393938	0.2104744
BAP1	SKI	0.1195699	0.1102548	0.2273145	0.1529043	0.0676827	0.3724128	0.2271227	0.0883638	0.0411172	0.2553224	0.2447553	0.1638070	0.1541657	0.1003000	-0.2055602	-0.2502496	-0.2243890	-0.0680520	-0.2046052	-0.4717439	0.2129415	0.1930042	0.1735837	0.0337536	0.0556329	0.2179510	0.1457292	-0.4199866	0.0718107	-0.2074806	-0.5361612	-0.5568599	-0.0919757	0.0768838	0.3091259	0.0490298	-0.1435353	0.0775531	-0.3507335	-0.1302262	-0.0064025	0.0281968	-0.1154918	-0.0027818	0.0003471	-0.0054928	-0.0311963	0.0391987
PWP2	SKI	0.0098550	0.0020081	0.0234698	0.0145047	0.0088035	0.0541742	0.0265626	0.0124212	0.0001588	0.0368767	0.0347012	0.0264357	0.0275647	0.0179207	-0.0197124	-0.0272756	-0.0291083	-0.0149378	-0.0230193	-0.0615373	0.0297923	0.0269413	0.0242148	0.0219385	0.0125988	0.0427802	0.0062116	-0.0736486	-0.0072924	-0.0386034	-0.0754500	-0.0805048	-0.0255207	0.0158389	0.0451776	0.0126873	-0.0124985	0.0124212	-0.0281817	-0.0214309	-0.0047081	0.0008615	-0.0189705	-0.0022691	0.0098550	0.0117036	0.0116130	0.0046426
MID1IP1	SKI	0.0975074	0.1239642	0.2480988	0.0915047	0.0355820	0.3767768	0.2629868	0.1030730	-0.0065098	0.2878984	0.2629868	0.1856318	0.3168323	0.2563374	0.0181044	-0.1381012	-0.2138539	-0.0387545	-0.0766008	-0.5004327	0.2355260	0.2161887	0.1781087	0.2482767	0.2177881	0.3936736	0.0889364	-0.4948795	0.0363679	-0.2108904	-0.5118795	-0.6433514	-0.1328959	0.0794150	0.2827846	0.2671642	0.0790806	0.2793205	-0.5810332	-0.1220686	0.0029871	0.0284038	-0.0894538	0.0038743	0.0300156	0.0147233	0.0873187	-0.0706897
HDDC3	MORN1	4.8502539	4.8178862	4.9147691	4.8269702	4.8278378	5.0756095	5.3164946	5.1128026	5.0306479	5.3483991	5.3455511	5.2127922	5.4799867	5.3512214	5.0417334	4.9414687	4.8482847	5.0038477	4.8665250	4.8575450	5.3717794	5.2891178	5.2818172	5.2693299	5.2723639	5.5256150	5.1426663	4.9104448	5.0315116	4.8035635	5.0024834	5.0436791	4.8665250	5.0855718	5.3092764	5.0685777	4.8759998	5.0997504	5.0500566	4.8728224	5.0102596	4.9404156	4.8453614	4.9190811	5.0038477	5.0492320	5.0400478	4.8168093
PSMG3-AS1	MORN1	0.0062650	-0.0536268	0.1280530	-0.1087773	-0.1003320	0.3210128	0.5167729	0.4001655	0.2718010	0.5351772	0.5586525	0.4240942	0.5477355	0.4258666	0.1793907	0.0968095	-0.0190641	0.1644067	-0.2071607	-0.4670068	0.4562771	0.4658352	0.4205213	0.5313169	0.5633936	0.7153574	0.3904917	-0.3289853	0.2546437	-0.2187501	-0.5193024	-0.8149857	0.1866411	0.2827736	0.6265523	0.3575335	0.0675299	0.3963292	-0.4216237	0.0518857	0.3037046	0.2108599	-0.0464283	0.1866411	0.2800636	0.2303224	0.1793907	-0.3289853
DBNDD1	MORN1	-0.1215719	-0.1308661	-0.0385245	-0.0120234	-0.1362956	0.2348470	0.4419383	0.2247149	0.1871782	0.4738789	0.4578163	0.3684999	0.5057187	0.4329524	0.0890709	-0.0639820	-0.1376669	0.0636897	-0.1604109	-0.4092474	0.4152987	0.4093841	0.3881178	0.2442441	0.3254904	0.4972527	0.4296479	-0.2944728	0.3430899	-0.0661936	-0.4561734	-0.6045364	0.0740728	0.3371005	0.6107005	0.2660369	0.0378672	0.3094869	0.1383729	0.0211933	0.1461292	0.0820122	-0.0786256	0.0897687	0.2380084	0.1727722	0.1700357	-0.2879293
HS1BP3	MORN1	0.0214342	-0.0024677	0.2139055	0.0072349	-0.0310617	0.4950979	0.7563947	0.5311199	0.3567025	0.7276430	0.7009060	0.5721777	0.5786123	0.4655843	-0.1018143	-0.2787345	-0.1458410	0.1119384	-0.1894290	-0.7434983	0.6303242	0.5600688	0.5349020	0.5066454	0.6245460	0.8790165	0.5988346	-0.4923021	0.4348161	-0.2562022	-0.9005551	-1.0864980	-0.0745336	0.2539867	0.7081064	0.4172957	0.1170705	0.4754206	0.0291466	0.0040222	0.2272997	0.3472790	0.0921933	0.2954328	0.1183451	0.1936369	0.0785679	-0.5013151
TUBG2	LOC100129534	3.8100814	3.8783931	4.0112589	3.8783931	3.8155953	4.4653273	4.2539423	3.8708633	3.8733828	4.3769254	4.2801803	4.0826713	4.6623539	4.4874164	4.0051136	3.7149417	3.2195864	3.6921660	3.6112715	2.6877947	4.2935798	4.3745847	4.1872673	4.0527381	4.1536725	4.6795306	4.0132947	2.2839517	3.6888473	2.9049967	1.7626039	2.1279815	3.4559466	3.8632464	4.2935798	3.7642258	3.5276282	3.9028875	3.4927579	3.4219655	3.7052767	3.6888473	3.3426777	3.5767113	3.8931989	3.7701353	3.9626062	3.2263168
GPR137	LOC100129534	0.0550942	0.0438937	0.0538887	0.0514495	0.0149123	0.1721220	0.2140685	0.1333588	0.0544926	0.2093561	0.2063685	0.1668719	0.2624489	0.2045020	0.0937250	0.0093804	-0.1106331	0.0304256	-0.2200491	-0.3124160	0.2056711	0.1858651	0.1997391	0.1063413	0.0908851	0.2086716	0.1791403	-0.2365530	0.1289117	-0.0504671	-0.2926838	-0.3594687	-0.0235856	0.1015043	0.2253839	0.0758614	-0.0552171	0.0748068	0.0562904	-0.0196739	0.0655427	0.0538887	-0.0005793	0.0627099	0.0556934	0.0742768	-0.0206429	-0.1322136
CNPY4	LOC100129534	0.0807712	0.0337957	0.0934929	0.0432592	0.0276546	0.0746305	0.0897245	0.0969652	0.0607449	0.0640108	0.0681478	0.0963043	0.0556642	0.0815607	-0.0693567	-0.1267103	-0.1316019	-0.0724969	-0.0538563	0.0144925	0.0403882	0.0635949	0.0573351	0.0980398	0.0887959	0.0156105	0.0119969	0.1777531	-0.0028400	-0.0045098	0.5338342	0.5338342	-0.1378942	0.0143455	0.0960196	-0.1157747	-0.1110019	-0.0724969	-0.1241018	-0.1038545	0.0337957	-0.0301081	-0.1411724	-0.0477808	0.0908328	0.0672960	0.0832191	-0.0860256
TP53	LOC100129534	0.1249886	0.0908534	0.2221526	0.0500396	0.0871451	0.5083436	0.5832621	0.3762138	0.2397187	0.6499470	0.5805001	0.4981913	0.5547140	0.4500976	-0.0982580	-0.1981029	0.0382557	0.2413904	0.1553241	-0.2811403	0.6119331	0.5949527	0.5457224	0.5394172	0.5051995	0.7705443	0.4229486	-0.4676296	0.3307076	-0.1917880	-0.8107493	-0.8979185	-0.0982580	0.1574027	0.5131153	0.0975617	-0.1662920	0.1238601	-0.0952891	0.0239233	0.3250422	0.0920817	-0.1686521	-0.0017089	0.2150747	0.1640823	0.2877051	-0.4877633
CD99L2	LOC100129534	0.0538698	0.0281946	0.1523541	0.0302841	0.0448099	0.3405799	0.4047850	0.2677986	0.2014084	0.4482391	0.4353435	0.3563715	0.5012962	0.4503663	0.0327020	0.0350987	0.0281946	0.1814949	0.0021783	-0.3922756	0.4106899	0.3769111	0.3744038	0.3128148	0.3522996	0.4997786	0.2640240	-0.4064659	0.1576155	-0.1092426	-0.5375078	-0.5505920	-0.2238903	-0.0256978	0.2008542	-0.0343298	-0.1788921	-0.0079992	-0.0619499	0.0650926	0.2555581	0.0828262	-0.0653568	0.0620212	0.1973169	0.1623500	0.2235442	-0.3134543
MED11	LOC100129534	0.0559521	0.0589418	0.1379292	0.0306799	0.0482247	0.2399029	0.2261377	0.1471452	0.1032712	0.2727863	0.2499022	0.1763255	0.3392272	0.2439304	0.0333057	-0.0596743	-0.0705945	0.0675899	-0.0013707	-0.2478024	0.2408596	0.2235036	0.2219022	0.0992960	0.1324154	0.2420476	0.2245624	-0.1294838	0.1530083	-0.1485772	-0.3051243	-0.2715877	-0.1122767	-0.0267766	0.1410603	-0.0805390	-0.1460730	-0.0627243	0.1397258	0.0178352	0.0904285	-0.0003026	-0.0596743	0.0289055	0.1222850	0.0940349	0.1479960	-0.1977980
LRRC23	LOC100129534	-0.0076012	0.0023643	-0.0232896	0.0055807	0.0146976	-0.0746862	-0.0805048	-0.0524966	-0.0475521	-0.1046062	-0.0968496	-0.0717176	-0.1448655	-0.1189055	-0.0456121	-0.0275738	0.0185452	-0.0187402	-0.0128774	0.0635801	-0.0784014	-0.0833547	-0.0742369	-0.0859080	-0.0937840	-0.1360346	-0.0324079	0.0831575	-0.0108129	0.0724710	0.1195289	0.0936197	0.0315911	-0.0215037	-0.0612540	-0.0148847	0.0193411	-0.0173182	-0.0551438	-0.0001083	-0.0312284	-0.0097581	0.0193411	-0.0128774	-0.0354652	-0.0358387	-0.0369484	0.0724710
TMEM143	LOC100129534	0.0070517	-0.0430079	0.0535802	0.0149510	-0.1097525	0.1464567	0.2924670	0.1637623	0.1581584	0.3046882	0.2953540	0.2251526	0.5110422	0.4359131	0.2125634	0.0470883	0.0029824	0.0832142	-0.0097451	-0.1876682	0.2804851	0.2845590	0.2815114	0.1762585	0.2006676	0.3254657	0.1896457	-0.2099642	0.1161577	-0.1026889	-0.4182340	-0.6372594	0.0403789	0.1484551	0.3091976	0.0990946	-0.0648129	0.1184807	-0.1026889	-0.0233332	0.1065861	-0.0233332	-0.1582448	-0.0141732	0.0629397	0.0029824	0.0913118	-0.1773786
SMARCC2	LOC100129534	-0.2201427	-0.2066263	-0.3338694	-0.1879102	-0.1934861	-0.4926797	-0.3663752	-0.2001254	-0.1404611	-0.4253551	-0.3938457	-0.3122308	-0.4366108	-0.3589092	-0.0815606	0.1063912	0.0749668	-0.1395231	-0.1355048	0.3212581	-0.4253551	-0.4347933	-0.3952975	-0.3577446	-0.3811171	-0.5768690	-0.2016672	0.5412532	-0.0549209	0.2984730	0.6285486	0.7099662	0.0469291	-0.1193890	-0.4103435	-0.1347903	0.0456359	-0.1273079	0.2663533	0.0035258	-0.1828460	-0.1469482	0.0248559	-0.1122891	-0.2637090	-0.1814132	-0.2944590	0.2169258
ARFGAP2	RER1	9.9294008	9.9307856	9.9644533	9.9325135	9.9199694	10.0084194	9.9767243	9.9405181	9.9152513	9.9783937	9.9728373	9.9525748	9.9789426	9.9578944	9.8747424	9.8601098	9.8469649	9.8855815	9.8739819	9.7659179	9.9702144	9.9670295	9.9586892	9.9546343	9.9441833	10.0053697	9.9628839	9.7941460	9.9442886	9.8418001	9.7326541	9.7173663	9.9236054	9.9737903	10.0319071	9.9617921	9.8993206	9.9570020	9.8697991	9.8616105	9.8949325	9.9126253	9.8786809	9.9053952	9.9155546	9.9203976	9.9150992	9.8911166
TRAPPC3	RER1	0.1795468	0.1585592	0.3460103	0.0891980	0.0967783	0.6162907	0.2717599	-0.0133623	-0.1188287	0.3741546	0.3060768	0.1908284	0.3092568	0.2608668	-0.0691980	-0.2617073	-0.5190957	-0.2054793	-0.2295646	-0.7162067	0.2960303	0.2259958	0.2675134	0.2199703	0.1885025	0.4642257	0.3110133	-0.7085745	0.1338475	-0.4274852	-0.9862231	-1.0320374	0.0006147	0.3720304	0.6507268	0.3747596	0.0891980	0.3834375	-0.1557762	-0.2283276	-0.0443711	0.1019485	-0.2078278	0.0471967	0.0687130	0.0478453	0.1595585	-0.0830524
ARPC3	RER1	0.0534977	0.0134810	0.1228264	0.0298472	0.0329781	0.2670831	0.1552230	0.0345570	-0.0465217	0.2447360	0.1661528	0.0918694	0.2497683	0.1900534	-0.0105962	-0.1164226	-0.2202900	-0.0424359	0.0884440	-0.2646702	0.1767558	0.1282985	0.1005423	0.1632437	0.1680711	0.3020482	0.1317430	-0.4332354	0.0039441	-0.2985438	-0.5599642	-0.5546512	-0.0147292	0.1186621	0.2765557	0.1206724	0.0075353	0.1103032	-0.1297330	-0.1830124	-0.0618778	0.0508183	-0.1177544	0.0033864	0.0713355	-0.0175543	0.1284957	-0.0971370
EIF3F	RER1	0.1422950	0.0586315	0.2850974	0.0234509	0.0631584	0.6152420	0.4455176	0.1510483	0.0526472	0.5126413	0.4576519	0.3222376	0.6324730	0.5531489	-0.0327106	-0.3450982	-0.3706271	-0.0429511	-0.1128524	-0.6419012	0.3332837	0.3282939	0.2538459	0.3651737	0.4388557	0.7111317	0.2959411	-0.8156458	0.1221560	-0.4865443	-1.1518077	-1.1113789	-0.2052172	0.1823985	0.4927617	0.1602143	-0.1108652	0.2251787	-0.0327106	-0.3355648	-0.0251692	0.0342386	-0.3418996	-0.1059324	-0.0459790	-0.0871584	-0.0573933	-0.0995936
EXOSC7	RER1	0.0204397	0.0115706	0.0401469	0.0179286	0.0100424	0.0778432	0.0505994	0.0228503	-0.0071428	0.0604351	0.0575912	0.0313920	0.0656869	0.0381272	-0.0278589	-0.0398479	-0.0707733	-0.0175693	-0.0328601	-0.0988626	0.0461197	0.0325873	0.0378021	0.0393046	0.0359265	0.0710954	0.0426064	-0.1021505	0.0120715	-0.0442945	-0.1272830	-0.1272830	-0.0189376	0.0382352	0.0804983	0.0338756	-0.0144049	0.0316330	-0.0298106	-0.0379298	-0.0186615	-0.0021065	-0.0500104	-0.0064618	0.0031260	0.0019579	0.0091763	-0.0123826
PPP1R7	RER1	0.1157199	0.1058029	0.2254979	0.0736850	0.0856350	0.3255179	0.1855228	0.0761291	0.0129572	0.2469557	0.1932424	0.1284545	0.2172529	0.1580639	-0.0340105	-0.1308415	-0.1871086	-0.0076099	0.0293062	-0.3534280	0.1837687	0.1427964	0.1535465	0.1408312	0.1379402	0.2772344	0.0924965	-0.4320995	0.0093321	-0.3197158	-0.6193970	-0.7150055	0.0225416	0.1456228	0.3104976	0.0956246	-0.0474609	0.1049553	-0.0040413	-0.1270236	-0.0076099	0.0641335	-0.0665109	0.0453345	0.0364489	0.0165217	0.0763720	-0.0268019
CAPZB	RER1	-0.0173212	-0.0133891	-0.0233964	-0.0126049	-0.0139018	-0.0422030	-0.0184931	-0.0067974	0.0007424	-0.0227892	-0.0207544	-0.0138001	-0.0198611	-0.0122724	0.0088282	0.0239929	0.0253605	0.0111137	0.0051400	0.0474150	-0.0184315	-0.0173293	-0.0133515	-0.0127695	-0.0156998	-0.0315228	-0.0226073	0.0409971	-0.0115332	0.0381493	0.0703250	0.0773711	-0.0007099	-0.0172567	-0.0373896	-0.0139479	0.0047335	-0.0141132	0.0150750	0.0155973	0.0021257	-0.0096828	0.0088282	-0.0056471	-0.0062413	0.0009071	-0.0085906	-0.0004291
TMEM177	PEX10	7.0955331	7.0443818	7.1307840	6.9528525	6.9989965	7.2832017	7.4465194	7.3392945	7.2564201	7.5304574	7.4893026	7.4148788	7.5001726	7.4194101	7.0884157	6.9923643	6.9889897	7.2297997	6.9821189	6.6609275	7.5258881	7.4718512	7.4194101	7.2962797	7.3031657	7.4898853	7.4102728	6.7020009	7.3392945	6.9489733	6.6717991	6.7291618	7.1802082	7.3548124	7.5737650	7.2892214	7.0300357	7.2892214	7.0633354	7.1307840	7.2068737	7.1603238	6.9370073	7.0978671	7.2892214	7.2253594	7.2283273	7.0022559
AIMP2	PEX10	0.0249703	-0.0987249	0.2125914	-0.0196430	-0.0843526	0.5395220	0.5225107	0.2284814	0.0266129	0.6468402	0.5690576	0.4227067	0.2693442	0.2417306	-0.2199454	-0.4925862	-0.2095585	0.1997616	0.0537801	-0.6057728	0.7198952	0.6376591	0.5760452	0.7372084	0.6134412	1.0227654	0.7176904	-0.5895332	0.5772008	-0.1699547	-0.8825879	-0.7364060	0.2125914	0.6063900	0.9953607	0.5817982	0.1681350	0.5970243	-0.0743222	0.1424464	0.2795915	0.2449915	-0.0397198	0.1358238	0.5212285	0.4227067	0.5783539	-0.3208716
RCC1	PEX10	-0.0495494	-0.0200288	-0.1084196	-0.0204609	-0.0259809	-0.1983338	-0.2140686	-0.1196776	-0.0697725	-0.2318576	-0.2238916	-0.1746186	-0.1601466	-0.1214850	0.0833270	0.1740260	0.0663392	-0.0353288	-0.0438145	0.1707188	-0.2063408	-0.1905911	-0.1803630	-0.1465651	-0.1564566	-0.2610682	-0.1194351	0.3215162	-0.0415418	0.1886353	0.4036077	0.3874059	-0.0453130	-0.1567508	-0.2993402	-0.2033621	-0.0817899	-0.1954506	0.1526737	0.0173251	-0.0707397	-0.0721804	0.0293294	-0.0614931	-0.0974850	-0.0850747	-0.0916050	0.0638418
POLR3H	PEX10	0.2262865	0.0938779	0.4062741	0.1581686	0.0757077	0.8430270	0.5737309	0.1999134	0.0088062	0.5920766	0.6653904	0.4277546	0.5080649	0.3121929	-0.4660808	-0.8069862	-0.6546168	-0.2089420	-0.5005980	-1.0422306	0.7418384	0.6890819	0.6637788	0.3674734	0.3247493	0.7482210	0.4642240	-1.0663895	0.2438001	-0.5533982	-1.3576534	-1.2843483	0.3384139	0.7690410	1.3383535	0.5662405	0.1017892	0.6090238	0.2406517	-0.0711312	0.3065312	0.2623679	-0.2089420	0.2358995	0.3384139	0.2964992	0.3107823	0.0019411
CCDC86	PEX10	-0.0105807	-0.0113741	-0.0002876	-0.0056831	-0.0128584	0.0212262	0.0276041	0.0127019	0.0033144	0.0309118	0.0296822	0.0221840	0.0207464	0.0145836	-0.0105025	-0.0189541	-0.0213581	0.0029683	0.0033144	-0.0256897	0.0308273	0.0280267	0.0264533	0.0144862	0.0111946	0.0304517	0.0293961	-0.0315507	0.0220389	-0.0097317	-0.0400245	-0.0412073	-0.0005663	0.0202315	0.0399839	0.0130825	-0.0079596	0.0128063	0.0039464	0.0008554	0.0083898	0.0074285	-0.0071115	0.0068700	0.0226380	0.0201011	0.0221357	-0.0126897
INO80E	PEX10	-0.0871315	-0.0876445	-0.0981480	-0.0900575	-0.0540165	-0.1186115	-0.1185542	-0.1081869	-0.0944106	-0.1215300	-0.1200727	-0.1156489	-0.1217270	-0.1140253	-0.0918210	-0.0152699	0.0146631	-0.0858010	-0.0990501	0.3858129	-0.1354500	-0.1288763	-0.1246134	-0.1214218	-0.1203276	-0.1546801	-0.1110072	0.4268686	-0.0996273	0.1369722	0.6714177	0.7560607	-0.1077843	-0.1288763	-0.1731323	-0.1223584	-0.1065781	-0.1214650	-0.1141430	-0.0955036	-0.1100011	-0.1064873	-0.0832206	-0.1090973	-0.1165860	-0.1140253	-0.1161105	-0.0597434
PTGES2	PEX10	-0.0627855	-0.0604341	-0.0227924	-0.0231264	-0.0716826	0.0597645	0.1527508	0.0890623	0.0605668	0.1656712	0.1544689	0.1250708	0.1378568	0.0893097	0.0006305	-0.0248115	-0.0460361	0.0184263	-0.0554276	-0.1559990	0.1574951	0.1483693	0.1219022	0.0947338	0.0825602	0.1681658	0.1249815	-0.1246426	0.0944983	-0.0706585	-0.1983730	-0.2651739	0.0556650	0.1568966	0.2301922	0.0873151	0.0156076	0.1065458	0.0928356	0.0017107	0.0534728	0.0478881	-0.0261778	0.0315571	0.0563310	0.0466287	0.0414462	-0.0251515
TRAF7	PEX10	0.0557672	0.0640932	0.1343124	0.0937414	0.0277480	0.2434780	0.1739569	0.0655051	0.0401705	0.1889348	0.1877389	0.1355341	0.1178018	0.0836143	-0.1064001	-0.1827736	-0.1520607	-0.0347280	-0.1597133	-0.2989029	0.1930167	0.1785671	0.1791476	0.1293452	0.1409358	0.2536303	0.1530796	-0.3233196	0.1020555	-0.1729792	-0.3787831	-0.3787831	0.0624923	0.2013537	0.3572757	0.1921172	0.0565056	0.2040807	-0.1391022	-0.0359091	0.0441402	0.0877297	-0.0238486	0.0741019	0.0597941	0.0767735	0.0105445	-0.0704652
S100A2	PLCH2	10.4965620	10.3791002	10.8060821	10.3104268	10.3467946	11.1529262	3.2214849	2.2509817	2.1584073	3.4585682	3.0874256	2.7105337	2.1104931	2.2957201	1.6236041	1.0909378	1.0512687	1.8530104	1.2026568	0.6285450	2.6928164	2.6014139	2.7105337	2.6568276	3.0158059	3.5228706	2.8621811	0.6285450	2.3822428	1.0100337	0.9215756	0.5415405	3.5017505	4.7115423	5.4196931	4.4502761	3.5017505	4.4292978	2.6014139	1.4379888	1.5629854	2.4032770	1.9856297	2.4851276	2.1584073	2.7796223	2.3177153	9.6799382
PIAS4	PANK4	7.2686896	7.2597737	7.3560213	7.2977361	7.2556482	7.4451521	7.3819819	7.3040587	7.2503393	7.3953316	7.3776050	7.3324334	7.3610109	7.3056015	7.2426023	7.1404253	7.1361265	7.2556482	7.1712601	7.0010251	7.3679580	7.3669084	7.3620992	7.2961163	7.3145630	7.3975261	7.3237438	6.9472706	7.2448508	7.1076357	6.8974210	6.9069086	7.2030607	7.3449562	7.4658610	7.3362925	7.2001463	7.3700372	7.1102106	7.1798113	7.2617978	7.3311264	7.2391701	7.3485324	7.2961163	7.2936557	7.2470685	7.2356637
NFRKB	PANK4	0.2680576	0.2974853	0.4428341	0.2846387	0.2953690	0.7496488	0.4093456	0.1253072	0.0224567	0.4689863	0.4118205	0.3006415	0.2256335	0.1650111	-0.3379636	-0.4631028	-0.3821443	-0.0391259	-0.2824926	-0.6439707	0.3705245	0.3605131	0.2932429	0.2293225	0.2900353	0.4916580	0.1678201	-0.7987771	0.0088081	-0.4631028	-0.9971534	-1.1666331	-0.1944683	0.1418991	0.5554433	0.2461563	-0.0457637	0.2714221	-0.6960991	-0.2570852	-0.0032224	0.0375744	-0.2165565	0.0801545	0.0375744	0.0698736	0.1607653	-0.0369344
GATAD2A	PANK4	-0.0292389	-0.0305990	-0.0954651	-0.0490565	-0.0016048	-0.1996614	-0.0647397	0.0256953	0.0556756	-0.0933193	-0.0786274	-0.0503165	-0.0477909	-0.0090524	0.1053309	0.1071388	0.1124951	0.0844467	0.1060846	0.0165793	-0.0814637	-0.0741714	-0.0568453	-0.0256297	-0.0203687	-0.1459258	-0.0244135	0.0299477	0.0377901	0.1083425	-0.0303713	-0.1394480	0.0665636	-0.0081119	-0.1836800	-0.0537539	0.0559099	-0.0591437	0.0621967	0.0868731	0.0366721	-0.0207235	0.0610919	-0.0075456	-0.0081119	0.0013281	-0.0062183	0.0547397
GAK	PANK4	0.1144038	0.1114056	0.2796621	0.1597260	0.0729254	0.4972124	0.2875036	0.0869663	-0.0107081	0.3065383	0.2861634	0.1831361	0.3458122	0.2208551	-0.0653073	-0.3260508	-0.3218904	-0.0859319	-0.3388198	-0.6312641	0.2774694	0.2922886	0.2654564	0.1211672	0.1261602	0.3599424	0.1891140	-0.7420157	0.0919846	-0.3274480	-0.8516804	-0.7878489	-0.1000912	0.1884157	0.4504760	0.1182234	-0.1008516	0.2014638	-0.4102431	-0.1691597	0.0113273	0.1101132	-0.0844722	0.0757764	0.0229664	-0.0001072	-0.0503894	0.0096344
DDA1	PANK4	0.2711000	0.2505244	0.4662010	0.3330051	0.1629589	0.9179969	0.4342465	0.0957246	-0.1252628	0.4580440	0.3817132	0.2072943	0.6638624	0.4567798	0.1067027	-0.1908772	-0.6820443	-0.1426511	-0.1721573	-1.0264400	0.3614967	0.3063998	0.2668672	0.1228275	0.2719433	0.6850742	0.2435175	-1.2512922	-0.0406138	-0.4615786	-1.2512922	-1.6311826	-0.2915982	0.2461540	0.7623797	0.3283891	-0.1144368	0.3111753	-0.2976835	-0.4307808	-0.1605216	0.1302167	-0.1129050	0.1364837	0.0890470	-0.0164532	0.1639558	-0.1331085
MAL	HES5	1.2436385	1.4453736	1.7389249	1.2436385	1.2436385	1.6066589	0.3060528	0.3060528	0.3060528	0.3060528	0.3060528	0.3060528	0.6805097	0.3060528	0.3060528	0.3060528	0.3060528	0.3060528	0.3060528	0.3060528	0.3060528	0.3060528	0.3060528	0.2787990	0.3058291	0.2787990	0.2787990	0.3060528	0.3058291	0.3060528	0.3060528	0.3060528	0.4657756	0.2787990	0.4657756	0.3060528	0.3060528	0.3732766	0.3060528	0.3060528	0.3060528	0.3060528	0.3060528	0.3060528	0.3060528	0.3060528	0.3060528	3.2162855
CNTNAP3B	HES5	0.0804667	0.0986127	0.0069640	0.0480249	0.0636571	-0.2003395	-0.3874646	-0.3760048	-0.3737367	-0.3979916	-0.3910678	-0.3848543	-0.4374448	-0.4283917	-0.3812867	-0.3719664	-0.3666391	-0.3738639	-0.3716535	-0.2743349	-0.3910354	-0.3863326	-0.3876591	-0.3841212	-0.3814692	-0.3969492	-0.4100683	-0.3248933	-0.3899317	-0.3646201	-0.2863200	-0.2453937	-0.3280667	-0.3592108	-0.3782974	-0.3430175	-0.2835068	-0.3455295	-0.3021147	-0.3675271	-0.3787829	-0.3713274	-0.3506797	-0.3682611	-0.3791569	-0.3769964	-0.3853027	1.0028233
HOPX	HES5	-0.0614013	-0.0832115	-0.1076696	-0.0920716	-0.0664813	-0.1385539	0.0757389	0.0757389	0.0757389	0.0485680	0.0757389	0.0757389	0.0757389	0.0757389	0.0757389	0.0757389	0.0757389	0.0757389	0.0757389	0.0757389	0.0757389	0.0757389	0.0757389	0.0757389	0.0757389	0.0757389	0.0757389	0.0757389	0.0757389	0.0757389	0.0757389	0.0757389	0.0485680	0.0326414	0.0213088	0.0757389	0.0757389	0.0485680	0.0757389	0.0757389	0.0757389	0.0757389	0.0757389	0.0757389	0.0757389	0.0757389	0.0757389	-0.1636627
GPC4	TNFRSF14	4.1212531	4.0861304	4.4705190	4.0611213	3.9992852	4.5920843	2.6153957	2.1092859	2.1092859	2.4287515	2.4287515	2.1092859	2.4287515	2.6153957	2.6153957	2.9336509	2.1092859	2.1092859	2.1092859	2.1092859	2.1092859	2.7476342	2.4287515	2.4287515	2.1092859	3.0042450	2.4287515	2.1092859	2.4287515	2.4287515	2.1092859	2.1092859	4.7887676	5.0130397	5.4207083	4.9268018	4.6251067	4.8657544	2.1092859	2.1092859	2.1092859	2.1092859	2.1092859	2.6153957	2.4287515	2.4287515	2.4287515	3.8107132
DNAJC15	TNFRSF14	1.8549812	1.8920612	2.3086409	1.6347193	1.7163926	2.6146257	-1.3015687	-1.5510326	-1.5510326	-1.2005933	-1.2005933	-1.3015687	0.6272842	0.8144570	0.3219292	-0.4392959	-1.5510326	-1.5510326	-1.3015687	-1.5510326	-1.5510326	-1.5510326	-1.4136947	-1.5510326	-1.5510326	-1.0281242	-1.0281242	-0.9545915	-0.9545915	-1.5510326	-1.5510326	-1.5510326	1.8875142	2.3588315	2.9014845	2.3828006	1.8690775	2.2695461	-1.3015687	-1.4136947	-1.5510326	-0.8879424	-1.4136947	-1.4136947	-1.3015687	-1.0281242	-0.8879424	1.0777329
ZNF204P	TNFRSF14	0.4177711	0.4232710	0.5201588	0.3943689	0.4168325	0.5451450	-0.1230069	-0.2841524	-0.2841524	-0.2841524	-0.2841524	-0.2841524	0.0156098	-0.0817997	-0.2841524	-0.1818968	-0.2841524	-0.1818968	-0.2841524	-0.2841524	-0.2841524	-0.2841524	-0.2841524	-0.1230069	-0.2841524	-0.2841524	-0.2841524	-0.2841524	-0.2841524	-0.2841524	-0.2841524	-0.2841524	0.3375223	0.3932550	0.5156652	0.4804287	0.3909996	0.4302763	-0.2841524	-0.2841524	-0.2841524	-0.1818968	-0.2841524	-0.1818968	-0.2841524	-0.2841524	-0.2841524	0.2221037
PGBD3	FAM213B	7.5295769	7.6448372	7.9542754	7.2865443	7.6276602	8.0434739	6.9515387	6.3676772	6.3576291	7.0918586	6.5768575	6.6035541	6.7155505	6.5768575	6.4132168	5.9901613	6.4164417	6.3675726	6.4381607	5.4141135	7.1183912	6.9515387	6.4775064	7.1696561	6.8630530	7.7928542	6.8035215	5.7252417	6.5508170	6.3576291	5.4141135	5.4141135	6.4164417	6.8630530	7.5548491	7.3287341	7.4054443	7.1696561	5.4141135	6.3807760	6.3964601	6.5255146	6.4366301	6.5255146	6.5255146	6.3807760	6.9515387	1.9429486
CBS	FAM213B	0.0048615	0.0397691	0.0861746	0.0397691	-0.0301757	0.1642821	0.3050649	0.2242627	0.1975484	0.3087395	0.3144419	0.2813902	0.1784617	0.1434392	-0.0334893	-0.0712567	0.1230122	0.2138572	0.0555892	-0.0629262	0.2997683	0.2835441	0.2649217	0.5640114	0.5190045	0.6490560	0.3303793	-0.0403383	0.3061766	0.0376724	-0.1618318	-0.2061780	0.3232793	0.4441547	0.5505830	0.5339534	0.4175066	0.5372484	0.0555892	0.0629295	0.1434392	0.2818234	0.1883005	0.2398016	0.2491744	0.2533950	0.2286029	-0.6235801
ECE2	FAM213B	0.4253537	0.2027690	0.7423844	0.2517075	0.3566716	0.9367632	1.1525965	0.8610415	0.7624499	1.1944536	1.2010127	0.9494963	1.2817142	0.9581980	0.7028155	0.7316853	-0.2492863	0.6565940	-0.7572124	-0.6266643	1.2851346	1.0565081	0.9012087	0.7764106	0.7205129	0.9242626	1.0707606	-1.1283697	0.9881511	0.1492865	-1.8063694	-1.7027696	0.7624499	1.2954121	2.0965446	0.9221877	0.6262799	0.9075837	0.8497832	0.5201102	0.6097563	0.4093215	-0.2042809	0.0268169	0.7475635	0.8057151	0.6418571	-0.9872252
EDEM2	FAM213B	0.0431804	0.0242288	0.0617839	0.0288653	0.0381117	0.1142666	0.1425181	0.1031976	0.0868286	0.1597633	0.1498477	0.1336581	0.1727073	0.1523193	0.1015090	0.0761851	0.0168312	0.0738485	0.0406913	-0.0222415	0.1536501	0.1485510	0.1387321	0.1397289	0.1421605	0.1823291	0.1503809	-0.0125413	0.1252058	0.0093685	-0.0663931	-0.0918807	0.0916624	0.1421008	0.1905804	0.1397908	0.0939599	0.1401606	0.0694364	0.0469895	0.0905473	0.0932425	0.0474516	0.0800601	0.1072492	0.0931222	0.1049482	-0.3696229
ATRIP	FAM213B	0.2158496	-0.1001946	0.2158496	-0.0213206	0.0927926	0.9280648	1.2195924	0.8152400	0.7514800	1.2870601	1.2568316	0.9924261	0.8534851	0.7423125	-0.1502681	-0.4033592	-0.0679467	0.4982893	0.2598107	-0.5749997	0.9869216	1.0032496	0.9434791	0.6168253	0.5925951	1.0635832	0.4117170	-0.7435592	0.2381708	-0.4215772	-0.7304381	-0.6629491	0.1190581	0.5863636	1.2368386	0.4909177	-0.0062468	0.4982893	0.4682332	0.0656376	0.5338041	0.0927926	-0.3664971	0.0656376	0.4526157	0.3858119	0.6675807	-0.8050478
PTPRS	FAM213B	-0.0348476	-0.0511461	-0.1634067	0.0276969	0.1102469	-0.2523497	-0.6153061	-0.3917634	-0.3145529	-0.6377888	-0.6203915	-0.5517734	-0.5176210	-0.4416954	-0.1266494	-0.0230902	-0.0493047	-0.2021758	-0.1420151	0.1934296	-0.6187440	-0.6091757	-0.5745005	-0.4772362	-0.5315685	-0.6858390	-0.5071854	0.2675652	-0.3696771	0.0269264	0.3996482	0.4573873	-0.1462157	-0.3468610	-0.7009368	-0.3834707	-0.1656060	-0.4387276	0.3523480	-0.1001136	-0.2888599	-0.4031811	-0.2217174	-0.3926727	-0.3114080	-0.2696320	-0.3201985	0.7112919
NOS1	PRDM16	2.8471028	2.9473052	2.7871563	2.9017867	2.9761672	2.5743896	3.0631088	3.2340960	3.2340960	3.0578942	3.1217343	3.1250313	3.2195355	3.3018801	3.4117704	3.4654378	3.5328044	3.4426532	3.4538009	3.5328044	3.0452847	3.0379940	3.0850450	2.8459273	2.8277855	2.7405316	3.9079903	4.0870848	3.9822996	3.8503351	4.0870848	4.2664382	4.2664382	4.2664382	4.0870848	4.2664382	4.2664382	4.2664382	3.7287206	3.4319548	3.1283694	3.1421541	3.2832518	3.2195355	3.0106643	3.0604888	2.9422225	3.1027620
HEG1	PRDM16	-0.4733934	-0.4741407	-0.5640859	-0.4032835	-0.4143052	-0.6486826	-0.2062093	-0.0626919	-0.0008396	-0.2407052	-0.2187744	-0.1350945	0.0609519	0.0989836	0.2163350	0.3420311	0.2287032	0.0609519	0.0864775	0.3993077	-0.1142415	-0.1275054	-0.0734889	-0.3431016	-0.3440630	-0.4420889	-0.1018661	0.4221941	-0.0283347	0.3337614	0.6920659	0.5280815	0.7628172	0.7132420	0.5007922	0.4410397	0.5186098	0.4616210	0.6920659	0.1483103	0.0380378	-0.2715731	-0.0936111	-0.2167297	-0.2552501	-0.1874669	-0.2926586	0.0192492
ITPR2	PRDM16	0.4655762	0.5413267	0.9777915	0.2815662	0.4742252	1.3850954	0.3886876	-0.1862265	-0.2228332	0.6399673	0.1896519	-0.0110420	-0.2663922	-0.2168024	-0.4166836	-0.3355132	-0.3819079	-0.1944517	-0.0376273	-0.4146122	0.4087910	0.3551326	0.3246112	0.8314767	0.8784901	1.2541047	-0.1271907	-0.2116169	-0.3577345	-0.4122543	0.0507670	0.3734542	-0.2772826	-0.3256229	-0.3872581	-0.4243435	-0.2908054	-0.4250970	-0.0291564	-0.3443520	-0.1485462	0.4087910	-0.1099348	0.4445741	0.2331840	0.0930006	0.5703565	-0.3211412
SFRP1	PRDM16	0.4236283	0.3596389	0.6084143	0.2417847	0.3051780	0.7098201	0.6050776	0.3468181	0.2885864	0.7467447	0.6517070	0.5427778	0.2139233	0.1643666	-0.1338816	-0.3203710	-0.0631872	0.2246856	0.4226857	-0.1146283	0.5381545	0.4699185	0.4631232	0.4217410	0.4338586	0.6099222	0.0050434	-0.9445591	-0.2212103	-0.5791540	-0.9973228	-1.2898540	-2.1423529	-2.4358794	-1.8488836	-1.5555740	-1.7544349	-1.4612097	-0.9973228	-0.0849183	0.0454226	0.2937622	0.0214194	0.2123629	0.6478770	0.5930272	0.7508434	0.1296323
TCF4	PRDM16	0.8931544	0.9344335	1.1768207	0.6715665	0.7189591	1.2041309	0.2850861	0.0022782	-0.2785030	0.4965585	0.4041408	0.1918373	0.1918373	0.1918373	-0.3111495	-0.6671878	-0.2945548	0.0448923	-0.1297969	-0.4037557	0.3590805	0.3717877	0.3922582	0.2998411	0.4119050	0.6436329	-0.5444248	-1.4177502	-0.7848829	-0.6671878	-1.4177502	-1.9519250	-1.4177502	-1.1691119	-0.6671878	-0.6334976	-1.0803204	-0.6019745	-1.1691119	-0.2478940	0.0840906	0.2268168	-0.2478940	0.1133338	0.3962513	0.3547702	0.5931976	0.0840906
ZFP28	PRDM16	-0.2073453	-0.2171061	-0.3126677	-0.1886628	-0.2541057	-0.4826072	-0.2605246	-0.0470069	0.0168930	-0.3770557	-0.2970206	-0.2354683	-0.1033520	-0.1064569	0.0906873	0.2004395	0.1481499	0.0116929	-0.0429848	0.3928348	-0.2053426	-0.1864905	-0.2301118	-0.3988153	-0.4013953	-0.5091894	0.1135640	0.4966388	0.2125210	0.3222268	0.5457895	0.6090593	0.8500258	0.8500258	0.8500258	0.8500258	0.8500258	0.8500258	0.3928348	0.0766180	-0.0548472	-0.1486343	0.0116929	-0.0970145	-0.1635656	-0.1270983	-0.2407030	0.0222133
CLMP	PRDM16	0.2808077	0.2542429	0.3836820	0.2507125	0.2792284	0.5726697	0.2341714	0.1015569	0.0704207	0.3515415	0.2744289	0.2471311	-0.3177890	-0.2416058	-0.4582125	-0.4285815	-0.2844359	-0.2416058	-0.0224924	-0.5767613	0.1592671	0.1262805	0.1262805	0.4139730	0.4458559	0.5556478	-0.5307213	-0.9845605	-0.2844359	-0.5767613	-0.9845605	-0.4582125	-0.8088414	-0.6331910	-0.8088414	-0.8088414	-0.9845605	-0.6331910	-0.7060475	-0.3177890	-0.0279246	0.3596897	0.1883642	0.3719761	0.4615181	0.3784296	0.5139635	0.1405638
SLC6A15	PRDM16	0.4916809	0.4554194	0.5874346	0.4638481	0.4973619	0.7313704	-0.0016744	-0.1508540	-0.2079393	0.1451782	0.0196136	-0.0545662	0.1135456	0.2024381	-0.0371551	-0.2702475	-0.4899148	-0.4293736	-0.4480834	-0.6364435	0.0455963	0.0803730	0.0517159	0.5359835	0.5407947	0.6715721	0.0424831	-0.6364435	-0.0208043	-0.0457197	-0.3799665	-0.4118786	-1.1673709	-1.1673709	-1.1673709	-1.1673709	-1.1673709	-1.1673709	-0.6784124	-0.3514367	-0.2160061	0.2466079	0.0329202	0.2206788	0.1135456	0.0961977	0.1472999	0.2648516
CAPG	ARHGEF16	6.5115956	6.5156070	6.5025183	6.5109639	6.5168599	6.4750168	6.5281700	6.5502999	6.5571563	6.5188255	6.5220312	6.5348827	6.5353857	6.5423846	6.5871091	6.6033400	6.6181142	6.5894347	6.6150578	6.6453754	6.5367334	6.5441712	6.5422141	6.5451172	6.5382247	6.5182627	6.5993088	6.6905685	6.6113802	6.6821608	6.7354816	6.7354816	6.5194332	6.4931554	6.4684462	6.5036150	6.5269039	6.5015196	6.5494593	6.5822317	6.5595404	6.5627402	6.5772793	6.5652712	6.5615653	6.5600918	6.5642629	6.5400039
FNDC4	ARHGEF16	0.5381140	0.4568572	0.6406823	0.5875772	0.4887935	1.2329928	0.1649788	-0.0545572	-0.3535017	0.3129535	0.3129535	0.2909662	0.1456890	0.0720912	0.0371512	-0.5305496	-0.8607415	-0.4966149	-1.0118109	-1.1075795	0.2601670	0.1456890	-0.0690480	0.2521815	0.4050612	0.6208767	-1.0118109	-1.5890962	-1.2248208	-1.5890962	-1.9532664	-1.9532664	0.5333818	0.9027776	1.2265419	0.9592103	0.7493846	1.0405165	-0.2616124	-0.6057605	-0.0545572	0.1456890	-0.2409261	-0.0267067	-0.2409261	-0.2409261	-0.4062003	0.4939355
ECHDC2	ARHGEF16	0.4711711	0.6381080	0.9008632	0.6410655	0.4120023	1.1848537	0.5530220	0.0991446	0.1056111	0.6381080	0.5663121	0.4322968	1.2654729	1.1233684	0.3910898	0.1902748	-0.9626275	-0.4195475	-0.9626275	-1.4322622	0.4362847	0.2906626	0.3995313	0.4898131	0.4597380	0.9986712	-0.1674573	-1.8426188	-0.5241892	-1.5681570	-2.1169718	-2.3116018	0.4711711	1.0395063	1.5565151	0.8461833	0.4402497	0.8548843	-0.1771095	-0.2596573	-0.1868998	-0.2933747	-0.4478429	-0.2933747	-0.2069105	-0.1968320	-0.1301537	0.0991446
BCR	ARHGEF16	0.2315114	0.1864573	0.3138282	0.2387605	0.1528925	0.4854965	0.2085646	0.0511728	-0.0072901	0.2140896	0.2064308	0.1416472	0.1557951	0.1052970	-0.1954106	-0.2179893	-0.3153280	-0.1298352	-0.2637731	-0.5241378	0.1496317	0.1341222	0.0853852	0.0105489	0.0034392	0.1785838	-0.0015915	-0.6427574	-0.0611285	-0.4309029	-0.7898951	-0.6427574	0.1453351	0.3110794	0.5675130	0.3196032	0.1554740	0.3832137	-0.2697055	-0.1942727	-0.0725468	-0.0136965	-0.1831468	-0.0461602	-0.0263532	-0.0528638	-0.0555914	0.0975019
TCEA2	MEGF6	5.7028537	5.7515059	6.1082809	5.8359405	5.4968565	6.3143098	6.7854837	6.5540713	6.3870766	6.8598220	6.8102933	6.7434957	7.0917623	7.0387410	6.5732193	6.3650898	5.8906607	6.3213966	5.9842165	5.5163763	6.7960866	6.7691267	6.8090190	6.7286415	6.8930734	7.1926967	6.2615638	5.2357442	6.0377477	5.7278081	5.0139155	5.1594024	6.4282560	6.8013014	7.0759534	6.3808962	6.4815802	6.7316494	6.2961248	5.8819673	6.2112713	5.6898612	5.4968565	5.8640884	5.7849598	5.9912445	5.8640884	5.6032817
CADM4	MEGF6	-0.0000702	-0.0168839	0.0233263	-0.0158808	-0.0241690	0.0896506	0.1370979	0.0880921	0.0565297	0.1492742	0.1469898	0.1154302	0.1707821	0.1569178	0.0560067	0.0240277	-0.0784264	-0.0000702	-0.0856389	-0.1596414	0.1451277	0.1259580	0.1422746	0.1265146	0.1141964	0.1800606	0.0880921	-0.1282422	0.0455705	-0.1310097	-0.2350786	-0.2906571	0.1556444	0.2153594	0.3105268	0.2093546	0.1448928	0.2317421	-0.0378761	0.0007939	0.0538898	-0.0009411	-0.0549004	-0.0252495	-0.0129239	0.0226205	-0.0100429	-0.1367613
OBSL1	MEGF6	0.1136470	0.0991129	0.0401490	0.0959607	0.1379904	0.0022098	-0.2225186	-0.1551271	-0.1216972	-0.2152704	-0.2101706	-0.1828057	-0.2354912	-0.1979930	-0.0874598	-0.0498645	-0.0008982	-0.0609830	0.0627914	0.1857888	-0.2112876	-0.2032599	-0.1902652	-0.1127120	-0.1442387	-0.2064467	-0.0900644	0.1980875	-0.0529927	0.1709043	0.2962043	0.3536206	-0.1078614	-0.2083219	-0.3095333	-0.1165495	-0.0361472	-0.1592683	0.0148484	-0.0024251	-0.0744621	0.0070131	0.0603523	0.0320478	-0.0357556	-0.0466589	-0.0411336	0.1172236
ABCA2	MEGF6	-0.0275952	0.0222292	0.0736690	0.0376800	-0.0807486	0.1793274	0.3939211	0.2234997	0.1870181	0.4175379	0.4030206	0.3473369	0.4065125	0.3487944	0.1261654	-0.0172674	-0.0417818	0.0978752	-0.0172674	-0.3079926	0.3338263	0.3311132	0.3031248	0.2125381	0.3456870	0.4436576	0.2529992	-0.3285345	0.1662132	-0.1881965	-0.5118560	-0.5875116	0.1126505	0.2836839	0.5156180	0.2325724	0.0898944	0.2803729	-0.3919077	-0.0029042	0.1665868	0.0401647	-0.0962880	0.0287836	0.0654243	0.0826965	0.0643042	-0.3079926
YPEL1	MEGF6	-0.1033269	-0.1507430	0.1140566	-0.6030490	-0.4036304	0.1954790	0.8644842	0.5304265	0.5040357	0.6934627	0.6841027	0.4153075	1.0401004	1.1090717	0.3460044	0.3460044	-0.1033269	0.4153075	0.3988596	-0.1507430	0.7862695	0.5675699	0.6448022	0.8710217	1.0800666	1.4299595	0.1426807	-0.9420150	-0.2030731	-0.7439835	-1.2797276	-1.2797276	0.5304265	0.7785109	1.2171671	0.9915672	0.5675699	0.9024808	-0.2030731	-0.2614649	0.1954790	-0.4036304	-0.7439835	-0.2030731	-0.0599782	-0.2030731	-0.3275307	-0.7439835
RRNAD1	MEGF6	-0.0482344	-0.0766265	0.0683948	-0.0285124	-0.0817543	0.1206738	0.2511595	0.1484128	0.1131438	0.2951659	0.2715910	0.2302553	0.4225910	0.3724615	0.1246729	0.0578502	-0.0834918	0.0631870	-0.1075027	-0.1765409	0.2626667	0.2386235	0.2142479	0.2342801	0.2651054	0.3770760	0.1582439	-0.3796732	0.0717980	-0.1906706	-0.3873370	-0.4409601	0.0614227	0.2619650	0.4012115	0.2939545	0.1649242	0.3164478	-0.0732763	-0.0453026	0.0808885	0.0096001	-0.1075027	-0.0180105	-0.0031639	0.0448579	0.0027318	-0.1936165
IDH2	MEGF6	0.0361645	-0.0101420	0.1107401	0.0166094	-0.0849803	0.3132909	0.4565162	0.2845691	0.1728670	0.5244608	0.4964235	0.3778040	0.5498532	0.4421052	0.0424614	-0.0714154	-0.2657155	-0.0000087	0.0495299	-0.5388685	0.4559267	0.4101702	0.3945110	0.2775059	0.4454572	0.6046037	-0.0050409	-0.8686837	-0.1433287	-0.6456752	-1.1831550	-1.2610294	0.5042810	0.7349474	1.0163309	0.5053163	0.3305952	0.5937464	-0.2477882	-0.1191565	0.0781606	0.0127654	-0.1885742	-0.0101420	-0.0248082	-0.0153139	0.0547448	-0.2362983
CAPN1	TPRG1L	8.1225889	8.1356685	7.9937214	8.0777529	8.2096039	7.7055630	8.2052392	8.4338074	8.5617021	8.1771661	8.2105327	8.3193094	8.2631582	8.3844893	8.8305440	9.0011736	9.0164885	8.7623773	9.0996891	9.4687230	8.2692931	8.3086334	8.3269384	8.5801535	8.4697602	8.2353930	8.2075001	9.2224955	8.3371690	9.0345122	9.5476771	9.7289569	8.6270073	8.3027653	7.9588813	8.3237619	8.6557457	8.2765922	8.9863715	8.8493605	8.5937598	8.5128630	8.7443207	8.5195935	8.5983892	8.5971769	8.6077947	8.3675463
RHOC	TPRG1L	0.3364480	0.2728981	0.5936534	0.4121217	0.3007673	1.0393949	0.3532805	0.0301735	-0.1772222	0.4129266	0.3831609	0.1641090	0.4328576	0.2439432	-0.3063946	-0.4199981	-0.8789301	-0.4977700	-0.6064272	-1.3559585	0.4051042	0.2629958	0.2016453	-0.0882684	-0.0301707	0.3600088	0.5744286	-0.9640648	0.3547492	-0.6899780	-1.5120667	-1.6970342	-0.0769654	0.4429170	0.8700317	0.2787012	-0.1489549	0.3466298	0.1179188	-0.5337337	-0.2117452	0.0558926	-0.2676883	-0.0232659	-0.0985851	-0.1606359	-0.1567185	0.1858257
MICALL1	TPRG1L	0.7841839	0.8098231	0.9817003	0.8126333	0.7280074	1.1944236	0.1841768	-0.0749706	-0.2182488	0.1984671	0.2341960	0.0418652	-0.0269469	-0.1298276	-0.7565025	-0.9294476	-0.8513258	-0.5523474	-1.0328698	-1.5158081	0.1120531	0.1180266	0.0734035	0.1850303	0.2387462	0.5417591	0.5912773	-0.6780681	0.4880299	-0.5777797	-1.3290684	-1.6150891	0.0167465	0.3282429	0.7832442	0.5091244	0.1685280	0.5843659	-0.7046775	-0.6651654	-0.4332430	0.0978059	-0.2743036	-0.0309992	-0.2202214	-0.2281874	-0.3320409	0.4222018
IPO13	TPRG1L	0.5508193	0.5834233	0.7500865	0.5685892	0.4318754	1.1749450	0.5173014	0.1129644	-0.0021282	0.5054032	0.4224319	0.2432830	0.3277500	0.1386562	-0.4867958	-0.7406899	-0.5816536	-0.2292553	-0.6322161	-1.1779105	0.4432242	0.3636757	0.2572702	0.1112128	0.1633161	0.5567997	0.4020071	-1.0862940	0.1931944	-0.5299248	-1.2854122	-1.3754723	-0.2670148	0.1744937	0.6577449	0.0988094	-0.3072356	0.2143159	-0.4335975	-0.3107086	-0.0880399	-0.0106259	-0.3846102	-0.0619113	0.0523465	0.0124656	0.0307333	0.0934160
TYK2	WRAP73	7.3997782	7.4288496	7.5387249	7.4790356	7.3756462	7.7757011	7.7991262	7.5927326	7.5052082	7.8293911	7.8180061	7.7387579	7.8862373	7.7612994	7.3879125	7.2183534	7.0984982	7.3505270	6.9166193	6.7724292	7.8146590	7.7565876	7.7312917	7.5688637	7.5619899	7.8210723	7.6472205	6.6083129	7.5014915	7.2529506	6.4634459	6.2155044	7.2441161	7.5517025	7.8727396	7.5283473	7.2474602	7.5308414	6.9079061	7.2561962	7.4339071	7.4256551	7.2350076	7.4004644	7.4099413	7.3771114	7.3741750	7.1589788
ARHGEF1	WRAP73	-0.0933668	-0.0927250	-0.0330164	-0.0584392	-0.1466587	0.0901999	0.2639003	0.1600297	0.1036920	0.2766475	0.2666313	0.2231700	0.2777844	0.2076994	0.0366699	-0.0295066	-0.0717853	0.0371672	-0.0898627	-0.2514516	0.2363058	0.2223234	0.2167640	0.1503241	0.1533968	0.2801363	0.0993760	-0.3264835	0.0412634	-0.1901301	-0.4282982	-0.4647780	-0.0861107	0.0731201	0.2284915	0.0747720	-0.0459455	0.0969373	-0.1077038	-0.0012531	0.0686469	0.0944684	-0.0219986	0.0721501	0.0754563	0.1060500	0.0623278	-0.0456935
DDX51	WRAP73	-0.0894203	-0.0329121	-0.0121582	-0.0595548	-0.0702429	0.0756365	0.1796264	0.0952400	0.0734593	0.1892634	0.1935775	0.1526570	0.1776502	0.1342711	-0.0065853	-0.0474179	-0.0728283	0.0251580	-0.0548812	-0.1720007	0.1600995	0.1451964	0.1419061	0.0740847	0.0804932	0.1771903	0.1344772	-0.2030490	0.1005356	-0.0808810	-0.2513652	-0.2930355	-0.0943975	0.0481832	0.1324027	0.0281924	-0.0781455	0.0405168	-0.0403264	-0.0173660	0.0307433	0.0084501	-0.0728283	0.0202561	0.0543936	0.0663955	0.0481832	-0.0526008
TPCN2	WRAP73	0.0001157	0.0024167	-0.0087922	-0.0007907	0.0047011	-0.0266795	-0.0376441	-0.0249168	-0.0142092	-0.0378261	-0.0369977	-0.0278806	-0.0300130	-0.0234181	0.0051364	0.0074156	0.0198337	-0.0031830	0.0278986	0.0488064	-0.0327637	-0.0295875	-0.0266112	-0.0241029	-0.0224767	-0.0363835	-0.0178681	0.0549741	-0.0134354	0.0302845	0.0740095	0.0698186	0.0140131	-0.0120542	-0.0400049	-0.0059836	0.0083788	-0.0094510	0.0240122	0.0060270	-0.0025201	-0.0188925	0.0016290	-0.0090577	-0.0098387	-0.0127537	-0.0082533	0.0093741
COA4	WRAP73	-0.1139802	-0.1345868	0.0687243	-0.0272154	-0.1068227	0.2259461	0.3604994	0.1841242	0.1103566	0.4347028	0.3928273	0.3089287	0.4893630	0.4037659	0.0455597	-0.0218264	-0.1992189	0.0250965	-0.0447013	-0.3507478	0.3836077	0.3018520	0.2514974	0.1634040	0.1292183	0.3285902	0.2057501	-0.4994954	0.0989022	-0.1992189	-0.6475770	-0.6221535	-0.0425489	0.1571632	0.3773626	0.0627174	-0.1980195	0.0524347	-0.0087583	-0.1041817	0.0586459	0.1002460	-0.1185414	0.0503358	0.1670163	0.0874670	0.1861547	-0.1662454
ZNF598	WRAP73	-0.1661165	-0.2132149	-0.0894596	-0.1256650	-0.2619252	0.1200665	0.3700213	0.1653634	0.1047474	0.3984521	0.3737922	0.2845510	0.3786806	0.2607698	-0.0282120	-0.1661165	-0.2782949	-0.0173017	-0.1971907	-0.5688679	0.3507815	0.3130107	0.2938061	0.1606576	0.1737609	0.4021459	0.2741110	-0.5076518	0.1774752	-0.1047777	-0.4738857	-0.6388418	-0.0764844	0.2275118	0.4596077	0.2206822	0.0154801	0.2614168	-0.2476896	-0.1427176	0.0082350	0.0955352	-0.1531570	0.0691564	0.0763507	0.0436475	0.0212981	-0.0868254
STK11IP	WRAP73	0.0024449	0.0002431	-0.0011000	0.0005535	0.0025716	-0.0088520	-0.0123931	-0.0070408	-0.0022151	-0.0133201	-0.0125611	-0.0094950	-0.0157902	-0.0134345	-0.0011451	-0.0001576	0.0032979	-0.0005916	0.0105603	0.0170729	-0.0110750	-0.0097813	-0.0093187	-0.0076528	-0.0091792	-0.0146893	-0.0101134	0.0154689	-0.0072904	0.0003972	0.0198449	0.0248098	0.0025081	-0.0048984	-0.0124635	-0.0019260	0.0048496	-0.0051779	0.0083370	0.0036461	-0.0027710	-0.0016289	0.0029612	-0.0017146	0.0005011	-0.0013235	0.0030277	0.0058572
GSDMB	TP73	0.7974164	0.7347477	0.3103207	0.9858991	0.7846391	-0.5381467	1.8434121	2.6162133	3.3077136	1.5843321	1.8338921	2.0060327	0.2898671	0.6671870	1.3099559	2.3510769	3.9894204	3.6805211	2.9721487	4.7020006	1.5082837	1.7873088	1.7964931	1.5381723	1.3420667	0.2248367	1.9120746	4.7020006	2.4236120	4.6183949	5.2272466	5.3637308	-1.0654623	-2.0260228	-2.9909284	-3.9216244	-3.1129152	-3.8186608	3.9894204	4.3957701	3.3375096	2.9721487	3.2785864	3.0184584	2.5004295	2.6162133	2.2171106	3.9405243
ACE	TP73	0.0770780	0.0326142	-0.0842414	-0.0842414	-0.0842414	0.2555631	0.3796294	0.2769119	0.1495664	0.4551880	0.4321339	0.2555631	0.3648591	0.3492899	-0.0199565	-0.1669927	-0.0842414	0.0770780	-0.1669927	-0.4826253	0.4198768	0.2769119	0.3153715	0.4198768	0.5324719	0.6001476	-0.2834611	-0.4826253	-0.4826253	-0.4826253	-0.4826253	-0.4826253	0.8032806	0.9602284	1.2329968	0.9362132	0.7965773	0.9733635	-0.2834611	-0.1669927	0.1495664	-0.0842414	-0.0199565	-0.0199565	0.2325002	-0.2834611	0.0326142	-0.2834611
GPANK1	TP73	0.1945176	0.1064959	0.3829208	0.1447457	0.1602355	0.6560546	0.3733092	0.1499656	-0.0793287	0.4030996	0.4106373	0.2015510	0.4709400	0.3733092	-0.0751343	-0.1983847	-0.3806402	-0.0709766	-0.4866340	-1.3927515	0.3466812	0.2707022	0.2416849	0.2543396	0.2903898	0.4915534	0.3092903	-0.7091322	0.2686876	-0.1234437	-0.8772788	-1.0354481	0.3923411	0.7779269	1.1337686	0.8079520	0.5185073	0.9031013	-0.0237324	-0.3499508	-0.0237324	0.0123343	-0.1280889	0.0393325	0.1752335	0.0741063	0.1149571	-0.2437624
TTC39A	TP73	0.0263362	0.0099767	0.0474646	0.0078872	0.0068180	0.0775036	0.0767723	0.0394302	0.0177450	0.0672810	0.0878960	0.0450983	0.0973873	0.0824043	-0.0174115	-0.0254266	-0.0617033	-0.0011707	-0.0424671	-0.1052875	0.0677057	0.0672810	0.0646720	0.0900287	0.0949334	0.1355111	0.0600731	-0.1288686	0.0374236	-0.0735431	-0.1538735	-0.1288686	0.0710059	0.1095495	0.1686808	0.1150731	0.0834079	0.1180577	-0.0564181	-0.0237522	0.0413759	0.0353525	-0.0061837	0.0158852	0.0407339	0.0294821	0.0605481	-0.1004522
ALPK3	TP73	-0.0013136	-0.0030778	-0.0007331	-0.0028018	-0.0026111	0.0018807	-0.0022278	-0.0025151	-0.0033188	-0.0014008	-0.0018517	-0.0027067	0.0005231	-0.0009755	-0.0034795	-0.0030374	-0.0013850	-0.0035080	-0.0013850	0.0038805	-0.0014890	-0.0020383	-0.0018517	-0.0035037	-0.0027067	-0.0002771	-0.0005003	0.0038805	-0.0020383	-0.0032447	0.0038805	0.0101798	0.0007590	0.0025886	0.0061254	0.0020826	-0.0010584	0.0020033	0.0154814	-0.0013850	-0.0027833	-0.0034387	-0.0024419	-0.0032447	-0.0032227	-0.0024419	-0.0024419	0.0101798
ORMDL3	TP73	0.0595000	0.0654297	0.2567079	-0.0118365	0.0264005	0.4429456	0.2884905	0.0877354	-0.0806464	0.3409572	0.2743002	0.1632155	0.2108947	0.2232696	-0.3561100	-0.4525264	-0.4894173	-0.3371703	-0.4991628	-1.0308913	0.3089286	0.2141377	0.2400993	0.1542809	0.1424334	0.3786694	0.2583754	-0.8129335	0.1083397	-0.4637149	-1.0057386	-1.2529168	1.4609701	1.7719926	2.1014199	1.7390403	1.4682006	1.7909627	-0.7002603	-0.3650057	-0.1463090	-0.0890261	-0.3142235	-0.1484658	-0.1315096	-0.1004620	-0.1399033	-0.3206545
CHKA	TP73	-0.1965578	-0.1335627	0.1889038	-0.4898971	-0.5650256	0.3446168	0.8745251	0.4268895	0.2286135	1.0340327	0.8169388	0.7468495	1.0596415	0.9709585	0.2156244	-0.0917808	-0.3252855	0.1439213	0.0989689	-0.9436524	0.6279413	0.5828296	0.4268895	0.2806900	0.4288275	0.8409748	0.7827716	-0.7144747	0.5295987	-0.2868141	-1.2426646	-0.9436524	0.5890152	0.9954974	1.4843229	0.9780578	0.6508623	0.9610778	-0.6402086	-0.2657362	0.1112396	0.1525774	-0.3366734	0.1380908	0.1233000	0.0375728	0.1889038	-1.0148066
SNTB1	TP73	0.4699744	0.2017135	0.3582113	-0.0957920	0.0726636	0.5090268	0.3824486	-0.1550505	-0.2577271	0.4898461	0.5090268	0.3582113	1.0000447	1.0587548	0.5366025	-0.0422375	-0.4327436	-0.2213629	-0.2577271	-0.8791784	0.3941793	0.1500387	0.3824486	0.9386861	1.0227986	1.1455542	0.4387566	-0.6884473	0.1678049	-0.1550505	-0.8791784	-1.0057963	1.1181089	1.2459323	1.8383784	1.6205294	1.2384394	1.6558996	-0.7757958	-0.4866052	0.1850188	-0.1246339	-0.4866052	-0.1872223	-0.0957920	0.1127000	0.2925074	-1.0057963
MEX3A	TP73	1.6073393	1.6190268	1.8747477	1.5593476	1.7677549	2.7665575	0.7304864	0.2522290	-0.3921783	1.1796908	0.9319577	0.6423372	0.7304864	0.5061267	-0.7667759	-1.0130877	-1.0944388	-0.3921783	-1.0944388	-2.1150582	1.2407893	1.1566319	1.4018530	1.0337380	0.8885417	1.4612762	1.3341789	-1.4941423	0.8661938	0.3862788	-1.2768890	-1.7627727	-0.5642044	0.3028295	1.3876870	1.0968478	0.5859546	1.0530422	-1.0530399	-0.6466720	0.2260548	-0.1653676	-0.9371410	-0.5642044	0.4202424	0.4202424	0.0701669	-0.5642044
EIF4A2	TP73	-0.0515269	-0.0483822	-0.0948598	-0.0377379	-0.0491891	-0.1173472	-0.0376772	0.0065900	0.0336263	-0.0725138	-0.0421990	-0.0229189	-0.0495721	-0.0625662	0.0320002	0.1041501	0.0682345	0.0087936	0.0080516	0.1331820	-0.0419120	-0.0369245	-0.0314199	-0.0662607	-0.0823346	-0.1168722	-0.0466524	0.1242025	-0.0068640	0.0362228	0.1515278	0.1431459	-0.0603789	-0.0942217	-0.1584473	-0.1413253	-0.0987643	-0.1386883	0.2552495	0.0700138	0.0291567	0.0208229	0.0771237	0.0288094	-0.0120535	0.0085702	-0.0273669	0.0775240
SORT1	TP73	-0.3974912	-0.3811704	-0.5249193	-0.2674269	-0.2636394	-0.7104600	-0.5378052	-0.2945012	-0.1905211	-0.6318518	-0.5047865	-0.4268296	-0.3542972	-0.2418598	0.2937447	0.4478914	0.2010159	-0.0785077	-0.0142297	0.5247046	-0.4801160	-0.4538417	-0.3939647	-0.4082697	-0.4329505	-0.5779320	-0.4322352	0.5324687	-0.2647252	0.4415806	0.9470178	0.8411102	-0.3884170	-0.5513612	-0.9776938	-0.5579726	-0.3529926	-0.5781816	0.4478914	0.1102689	-0.1918227	-0.0152385	0.2981125	0.0875204	-0.0242058	0.0340040	-0.1391395	0.3183745
TMEM184A	TP73	0.0422801	-0.1501262	-0.3182582	-0.1206161	0.1382174	-0.6526557	-0.8917790	-0.5085039	-0.2555749	-0.8844891	-0.8621716	-0.6929006	-1.2902799	-1.1491777	-0.3374378	0.0222689	0.7013852	0.1651887	1.3045515	1.6465226	-0.8330612	-0.6692392	-0.8090874	-0.4340189	-0.5259976	-0.9667733	-0.5736124	1.1388154	-0.1655346	0.4274886	1.2877813	1.6744981	-0.5391752	-1.0595178	-1.6572170	-1.1774955	-0.6735987	-1.3018484	0.2186474	-0.0108021	-0.4249152	0.1755683	0.5397202	0.2003842	-0.0898597	-0.2301092	0.0718612	0.1090309
MYH14	TP73	-0.0328163	0.0588048	0.3804868	0.3148806	0.0158879	0.8248509	0.4942066	0.0747378	-0.1892273	0.3749237	0.4310235	0.1969685	0.3763191	0.0471729	-0.4316023	-0.5648801	-0.4729802	-0.1495479	-0.2389035	-0.8787970	0.4035973	0.3995800	0.4271778	-0.3215991	-0.2538440	0.1011501	0.8496750	-0.6438092	0.6661731	-0.2279253	-0.8994712	-1.0271559	1.5560806	2.0398746	2.5055892	2.2234759	1.8158040	2.3305431	-0.4070529	-0.2928159	0.0208030	0.4872311	0.0946499	0.4988143	-0.0517502	-0.1463510	-0.1559907	-0.4837624
COBL	TP73	-0.6264243	-0.6081779	-1.1387932	-0.6444068	-0.5613544	-1.9214048	-1.1537051	-0.5176499	-0.0843804	-1.2964065	-1.1084230	-0.6399355	-0.5469563	-0.3484768	1.5895778	2.0804431	0.8709604	0.3773991	0.2065688	1.9294784	-0.7875900	-0.9652285	-0.7011163	-0.5176499	-0.6354481	-1.3380049	-1.7032784	1.1407507	-1.1206601	0.6750850	1.9655360	2.2992502	-1.1945331	-1.6586225	-2.9085880	-2.4548156	-1.5141615	-2.5227995	2.3480416	0.5403195	-0.0983177	-0.0270081	0.7279662	0.1889655	-0.0270081	-0.0122400	-0.3984315	1.3902097
RARA	TP73	0.0029642	-0.0212669	-0.1381656	-0.0052867	0.1972747	-0.3464102	-0.2835189	-0.0452661	0.0832520	-0.2571931	-0.2742790	-0.1613919	-0.4143403	-0.3007224	-0.0238659	0.2091888	0.3318027	0.1045107	0.3120099	0.5665398	-0.2515577	-0.2950748	-0.2988493	-0.3430863	-0.4256761	-0.6059874	-0.1982831	0.5238516	-0.1284614	0.1118759	0.6149321	0.6795260	-0.4846701	-0.7923717	-1.0794536	-0.9206810	-0.6541834	-0.9771828	0.2753874	0.2474519	0.0288586	-0.0251587	0.1408769	0.0099804	-0.0452661	-0.0238659	0.0015764	0.2140651
FRY	TP73	0.3526453	0.4480764	0.3381955	0.1005753	-0.2297829	0.3921569	0.2900068	0.0653485	0.1005753	0.3381955	0.1604855	0.1604855	0.4677648	0.4269704	0.1320464	-0.0757281	-0.3526718	0.0253480	-0.1429386	-0.2297829	0.1005753	0.1320464	0.0653485	0.1005753	0.3381955	0.4771347	0.4158190	0.0253480	0.4377132	0.0253480	-0.3526718	-0.3526718	0.3921569	0.6086503	0.8916658	0.6671435	0.4042266	0.5710159	-0.5638244	-0.1429386	0.1005753	-0.5638244	-0.5638244	-0.5638244	0.0253480	-0.0757281	-0.2297829	-0.3526718
C1orf226	TP73	0.1037656	0.0907318	0.1186787	0.0609282	0.0481305	0.1992680	0.1608670	0.0342094	0.0020579	0.1519108	0.1608670	0.1037656	0.1006064	0.0689202	0.0135157	-0.0929450	-0.1780652	-0.1042502	-0.1441861	-0.3270152	0.0907318	0.0872986	0.0135157	0.0292837	-0.0039979	0.1128813	0.1099008	-0.2832606	0.0525121	-0.0545105	-0.3270152	-0.1601901	0.2154254	0.3077205	0.4551918	0.3472829	0.2434503	0.3951600	-0.2832606	-0.0383476	0.0189479	0.0872986	0.0242000	0.0727702	-0.0039979	-0.0236969	-0.0383476	-0.2493635
INHA	TP73	0.0511484	0.0368315	0.0637356	0.0749400	-0.0225946	0.1561878	0.1515207	0.0511484	0.0203010	0.0368315	0.1414353	0.1025171	0.2982501	0.2630421	0.1561878	0.0637356	-0.0903672	-0.0903672	-0.2429226	-0.1458542	0.1689560	0.1648869	0.1728589	0.1025171	0.2269750	0.2247693	-0.0903672	-0.2429226	-0.0225946	0.0368315	-0.2429226	-0.2429226	0.0008542	0.1466121	0.1728589	0.0749400	0.0368315	0.1414353	-0.0903672	-0.0903672	0.0203010	-0.1458542	-0.0903672	-0.0903672	0.0008542	-0.0903672	-0.0903672	-0.2429226
PLXNB2	TP73	0.2418046	0.3385861	0.5354936	0.4599593	0.1102101	0.9633391	0.6383250	0.1924986	-0.0262089	0.6671753	0.6426873	0.4459725	0.7768250	0.4831566	-0.1666225	-0.4963339	-0.7923285	-0.3176802	-0.9271478	-1.4363919	0.4520654	0.4633392	0.3796017	0.2576826	0.3450711	0.7924419	1.0122537	-0.7883967	0.7723612	-0.0439892	-0.9815189	-1.1955943	0.1479433	0.6778600	1.3458263	1.0086124	0.5122973	1.1415266	-0.9567748	-0.4238821	-0.0433898	0.0495744	-0.3671375	-0.0134280	-0.1872995	-0.2687808	-0.3288831	-0.2048415
CERS4	TP73	-0.1300435	-0.1208232	-0.2648783	-0.1254708	-0.1681928	-0.3621808	-0.2255144	-0.1112927	-0.0205404	-0.2759746	-0.3044354	-0.2156058	-0.6053915	-0.4817072	-0.1433358	0.0391571	0.0844591	-0.0067912	0.0476300	0.3771998	-0.3188392	-0.3044354	-0.2944117	-0.2620355	-0.3369761	-0.4421930	-0.2443578	0.3771998	-0.2222495	0.2790511	0.4444257	0.4086925	-0.0336365	-0.2648783	-0.5209704	-0.2503727	-0.1160981	-0.3661724	-0.0963658	0.1158249	-0.1112927	-0.0137516	0.1779988	0.0563767	0.0309408	0.1389847	0.0563767	0.3003919
PGPEP1	TP73	-0.7494524	-0.6599609	-1.1581403	-0.6346110	-0.5681282	-1.5639643	-0.9743059	-0.4353824	-0.2086958	-0.9877222	-0.8364998	-0.6346110	-1.3853656	-1.3765316	0.4135419	0.3127990	0.4330700	-0.1026463	0.9783399	1.5048117	-0.5952790	-0.6118645	-0.7057530	-0.7775145	-1.0521218	-1.4199067	-1.4085312	0.7597863	-1.1221607	-0.1676822	1.1725801	1.4454996	-0.3397561	-0.8722283	-1.7987845	-1.0967402	-0.5401830	-1.2366093	0.1532602	0.4837312	-0.3176354	-0.2285588	0.3756553	-0.2334605	0.1314855	0.0962685	0.2786704	0.9105802
ALOX5	TP73	0.0694766	0.0109788	0.0817773	0.0240242	0.0442812	0.1082295	-0.0053246	-0.0417957	-0.0608938	-0.0008499	-0.0209846	-0.0209846	0.0072690	0.0144900	0.0033360	-0.0417957	-0.1464313	-0.1104087	-0.0888946	-0.1104087	-0.0209846	-0.0008499	-0.0209846	-0.0340711	0.0615214	0.0694766	0.1245250	-0.0153291	0.0963072	0.0240242	-0.0888946	-0.0732678	0.2026346	0.2392640	0.2964201	0.2697451	0.2248482	0.2784185	-0.1104087	-0.0732678	-0.0053246	-0.0417957	-0.0732678	-0.0608938	-0.0271909	-0.1104087	-0.0732678	-0.1464313
VAV3	TP73	0.4234016	0.4377044	0.6426060	0.2369850	0.2877778	0.6352576	0.3367760	0.0315198	-0.1191674	0.4605791	0.3099931	0.1919620	0.4403218	0.4686827	-0.1020303	-0.2447808	0.0315198	0.2611340	0.2400976	-0.2778252	0.4597582	0.4150895	0.4359485	-0.0444031	-0.0339467	0.1829387	0.2537672	-0.4787633	0.1442793	-0.1611328	-0.6951562	-0.4548516	0.5628088	0.6512225	0.9964693	0.4324097	0.3061750	0.4368275	-0.5784919	0.0508402	0.2582061	-0.1711897	-0.4114769	-0.2088735	0.1253579	-0.0978752	0.1937386	-0.1104930
CD27-AS1	TP73	0.6678003	0.6615435	0.8829766	0.6920205	0.6860824	1.1409411	-0.0506001	-0.3719534	-0.2685368	0.2091616	0.0291335	0.0291335	0.5398998	0.2993935	0.0291335	-0.0506001	-0.5898743	-0.2243586	0.0040450	-0.5053080	0.2412165	0.1922682	0.2091616	0.0040450	0.0291335	0.3511202	0.3511202	-1.0154396	0.0971756	-0.5053080	-1.3375780	-0.4338433	0.7315957	1.0267305	1.3789110	1.1900273	0.9132999	1.2137207	-0.5898743	-0.5053080	-0.1125376	0.1178113	-0.2243586	-0.0506001	-0.4338433	-0.5898743	-0.1469054	-0.5053080
TJP3	TP73	0.0055649	0.0305889	0.0423713	0.0371494	-0.0089975	0.1286285	0.0883034	0.0167576	0.0042201	0.0933129	0.0919780	0.0562419	0.2226746	0.1880665	0.1254654	0.0716026	-0.0517793	0.0055649	-0.0913099	-0.1959131	0.0674234	0.0674234	0.0569454	-0.0156320	0.0167576	0.0777518	0.0971868	-0.1047028	0.0655620	-0.0089975	-0.0693492	-0.1326340	0.1729936	0.2358589	0.2985305	0.1977242	0.1710366	0.2237044	0.0028528	0.0028528	0.0674234	-0.0544721	-0.1263230	-0.0726531	-0.0139228	-0.0601224	-0.0209819	-0.0417809
PCDHB15	TP73	0.2232475	0.3958068	-0.2705810	0.1207320	0.1756999	0.6278285	0.3958068	-0.0243856	-0.2705810	0.1756999	0.3673868	0.1756999	0.4465953	0.3958068	-0.2705810	-0.1273297	0.0555718	-0.2705810	-0.2705810	-0.2705810	0.2651492	0.1207320	0.2651492	0.1756999	0.3673868	0.4694952	0.2651492	-0.1273297	0.2232475	-0.1273297	-0.0243856	-0.5111855	0.1207320	0.2651492	0.4221115	0.5486643	0.2651492	0.5659738	-0.5111855	-0.1273297	-0.1273297	-0.1273297	-0.5111855	-0.2705810	0.1756999	-0.2705810	-0.2705810	-0.1273297
OSBPL7	TP73	0.0877673	0.0926580	0.1277660	0.0670088	0.0415063	0.1564548	0.1382326	0.1001585	0.0422277	0.1488619	0.1398258	0.1107632	0.2461789	0.2155416	0.1212643	0.0518314	-0.1032334	-0.0118570	-0.0612191	-0.1851608	0.1539901	0.1471707	0.1315771	0.0811619	0.0703336	0.1723274	0.1374258	-0.1645042	0.1196477	-0.0027566	-0.1991754	-0.2594245	0.0653038	0.1431887	0.2087672	0.0746003	-0.0049636	0.0840480	-0.0891587	-0.0914038	-0.0005924	-0.0744333	-0.1335701	-0.0444780	-0.0667149	-0.0283942	-0.0444780	-0.0686012
LOC143666	TP73	0.2911811	0.2496314	0.2024399	-0.0613083	0.1275679	0.2911811	0.5937840	0.3618163	0.3723092	0.6250329	0.5279201	0.5770303	0.9211208	0.8037650	0.2496314	0.1060460	-0.0989161	0.0037039	-0.3882512	-0.6343550	0.4113713	0.3723092	0.5144685	-0.3882512	0.3282906	0.2496314	-0.0989161	-0.8802022	-0.2437265	-0.3882512	-0.3882512	-0.3882512	0.2346005	0.5075412	0.7385915	0.3398291	0.3509967	0.4293690	-0.0273102	0.0037039	0.1275679	-0.1886771	-0.2437265	0.0585839	-0.0613083	-0.2437265	-0.1886771	-0.3087751
IDH2	TP73	0.0265565	-0.0073547	0.0811690	0.0122354	-0.0621452	0.2293859	0.3340561	0.2083828	0.1266533	0.3836869	0.3632078	0.2765444	0.4022324	0.3235282	0.0311680	-0.0522162	-0.1943194	0.0000657	0.0363446	-0.3939230	0.3336255	0.3001958	0.2887536	0.2032170	0.3259770	0.4422140	-0.0036193	-0.6359326	-0.1048412	-0.4721312	-0.8675559	-0.9249520	0.3689473	0.5373578	0.7426008	0.3697035	0.2420376	0.4342862	-0.1812185	-0.0871560	0.0573118	0.0094204	-0.1379329	-0.0073547	-0.0180941	-0.0111419	0.0401637	-0.1728211
LOC148413	TP73	-0.1651513	-0.0535907	-0.2427438	-0.0936920	-0.0115745	-0.4504338	-0.3226592	-0.1320711	-0.0510964	-0.3201616	-0.3324905	-0.2533082	-0.4694850	-0.3908770	-0.0087866	0.1634358	0.2120408	-0.0252118	0.3687073	0.5520589	-0.3866911	-0.3151172	-0.2833823	-0.2721983	-0.2488156	-0.4924091	-0.3560184	0.4429013	-0.2334551	0.0653369	0.4755462	0.5666582	-0.0609777	-0.2888556	-0.6023693	-0.2125381	0.0828882	-0.2693512	0.3011247	0.1589330	-0.0460583	0.0552049	0.2226491	0.0585506	0.0054735	-0.0823236	0.0389252	0.1917647
PPARA	TP73	0.7009371	0.7422850	1.1136045	0.4483051	0.4736297	1.4632378	0.5859137	0.1585051	-0.0238379	0.7747187	0.4982412	0.3331205	0.4483051	0.3033045	-1.1155098	-1.5360477	-0.9496718	-0.1567800	-0.6350795	-1.1785236	0.5989869	0.6287516	0.4379662	0.8905218	0.9982658	1.3086601	0.3272381	-1.5360477	0.1440719	-1.1155098	-2.1472326	-1.8935637	0.5770883	1.0384260	2.0885235	1.4337644	1.0252431	1.5178520	-1.8229858	-0.4596811	0.4222249	0.0520911	-0.7086274	-0.0063879	0.2004300	-0.0326947	0.2972173	-0.5510092
MCCC1	TP73	-0.4464360	-0.5074489	-0.8154765	-0.0285169	-0.0146824	-1.5115046	-1.0791109	-0.4022606	-0.1210419	-1.4496234	-1.1286475	-0.9357771	-0.8294684	-0.8970308	0.8523169	1.4258829	0.8234487	-0.2301961	-0.1708117	2.4760789	-1.1259497	-1.1683880	-0.9885662	-0.9165638	-1.1447056	-1.7782168	-0.7316178	2.1242114	-0.5074489	0.9434771	2.3122020	2.3643226	-1.6156350	-2.1575203	-3.2739081	-1.6174130	-0.9294076	-1.6350467	1.4746807	0.6392147	-0.0822784	-0.2474412	0.9122914	0.1736217	-0.4982660	-0.1889445	-0.5955355	1.1504455
RNF220	TP73-AS1	7.0474504	7.0313458	7.0728319	7.0360587	7.0304426	7.1189915	7.0958904	7.0611747	7.0315252	7.1059039	7.1030274	7.0780950	7.1001230	7.0782986	6.9986308	6.9727412	6.9760389	7.0142267	7.0096701	6.8584661	7.1063375	7.1008974	7.0948176	7.0952319	7.0942341	7.1523875	7.0521896	6.8552686	7.0153268	6.9373238	6.7989126	6.7989126	7.0128865	7.0752948	7.1366538	7.0872496	7.0306241	7.0942341	6.9311949	7.0089638	7.0392207	7.0360587	6.9829029	7.0331229	7.0674414	7.0528845	7.0734815	6.9898167
SEMA4F	TP73-AS1	0.1452692	0.0984228	0.2569672	0.0193274	0.0268665	0.5528116	0.7205921	0.4541605	0.3670183	0.7542029	0.7273969	0.5986674	0.4131523	0.4031591	0.0167873	-0.1459718	-0.0820676	0.1825355	-0.1953382	-0.6892977	0.6655059	0.6103684	0.5560659	0.6322417	0.6266937	0.8616286	0.0674460	-1.0109887	-0.1112543	-0.7647046	-1.1765222	-1.1445043	-0.0575670	0.3049409	0.7078548	0.3076974	0.0463993	0.3484825	-0.4935841	0.0487848	0.2461324	0.1949131	-0.0980575	0.0919543	0.2808367	0.2645569	0.2035595	-0.3236068
DOLPP1	TP73-AS1	0.0225297	0.0509870	0.2661492	0.0435686	0.0185990	0.4415815	0.5170100	0.2963057	0.1631223	0.5915290	0.5449005	0.4742852	0.4999785	0.3405964	-0.1630687	-0.4007099	-0.1689773	0.1080202	-0.0313934	-0.6042622	0.5203416	0.4720776	0.4540242	0.3306698	0.2375810	0.6005342	0.3445078	-0.6993215	0.1409565	-0.3109725	-0.7836631	-1.0223550	-0.1486241	0.0829666	0.4936889	0.1239975	-0.1871783	0.1363928	-0.3150596	-0.0609321	0.2289042	0.2071274	-0.0447907	0.1991895	0.1897529	0.1911128	0.2123445	-0.1291415
NAA40	TP73-AS1	0.1661308	0.0762292	0.4475895	0.0314541	0.0564964	0.7238598	0.7570780	0.4758207	0.2971110	0.8694662	0.8046146	0.6618548	0.8128063	0.7113721	0.0740688	-0.1783197	-0.2523121	0.1077291	-0.2089038	-0.7631683	0.8159271	0.7452762	0.7150723	0.5204304	0.4845793	0.9294709	0.3190300	-1.1207058	0.0994908	-0.5007137	-1.3849174	-1.4975784	0.0953285	0.4556300	0.9955768	0.3565611	-0.0169702	0.2490853	-0.8925695	-0.0271474	0.2260596	0.3161536	-0.0587695	0.1843911	0.3497868	0.2985976	0.4240003	-0.2019693
NUMA1	TP73-AS1	0.1537428	0.1542747	0.2447298	0.1400484	0.1026020	0.3651854	0.2935850	0.1635657	0.0882324	0.3150345	0.2928437	0.2362161	0.3191454	0.2577021	-0.0302874	-0.1093247	-0.0686307	0.0733204	0.0023782	-0.3109702	0.3076644	0.3109428	0.2878927	0.1746332	0.2116230	0.3503564	0.1490835	-0.3936238	0.0616256	-0.1856680	-0.5335584	-0.5506632	0.0123428	0.1528538	0.3630966	0.1698696	0.0001997	0.1931677	-0.2141477	-0.0141984	0.1428506	0.1543632	0.0242034	0.1324116	0.1507067	0.0983918	0.1476315	-0.1362623
TM9SF1	TP73-AS1	0.0051014	0.0234015	-0.0592692	0.0026295	0.0156643	-0.1841050	-0.2158710	-0.1316804	-0.0830099	-0.2699643	-0.2557629	-0.1989049	-0.2268360	-0.2018270	-0.0163086	0.0568204	0.0965776	-0.0214937	0.0410515	0.2645451	-0.2088869	-0.2001197	-0.1608963	-0.1726341	-0.1814436	-0.2742624	-0.1201734	0.3768434	-0.0322051	0.2204225	0.4877755	0.4441876	0.0029367	-0.1100492	-0.2764076	-0.0661346	0.0876269	-0.0892324	0.2184654	0.0127229	-0.0652905	-0.1207975	0.0017110	-0.0779523	-0.1334325	-0.1207975	-0.1408358	0.1092211
ANKS6	TP73-AS1	-0.0219612	-0.0125291	-0.0844552	-0.0361418	-0.0031175	-0.1806202	-0.2218675	-0.1206431	-0.1050799	-0.2534199	-0.2320434	-0.1888908	-0.1416174	-0.1194950	0.0513206	0.1411812	0.0975244	-0.0103607	0.0148655	0.2335026	-0.2152299	-0.2144027	-0.2046809	-0.1645634	-0.1962309	-0.2757213	-0.1490469	0.2676120	-0.1015978	0.1335251	0.4216437	0.4152590	0.0068407	-0.0886464	-0.2633150	-0.0808822	0.0593055	-0.0761225	0.1663853	0.0180546	-0.0841013	-0.1418703	0.0032597	-0.1154147	-0.1174671	-0.0855127	-0.1148238	0.1123754
TRADD	SMIM1	2.7076465	2.7756727	2.6179447	2.7489447	2.9255691	2.4246910	2.2774912	2.4887265	2.5560927	2.2455615	2.2757729	2.3742487	2.1648625	2.2975218	2.3885440	2.5285836	3.0106738	2.7799591	3.5959964	3.5131826	2.4366692	2.4779258	2.4927311	2.6736805	2.4937389	2.3464753	2.6278754	3.4708784	2.6336700	3.4327769	3.6149232	3.6348226	2.5039655	2.1452501	1.9127578	2.2600959	2.4410396	2.1336306	2.7166411	2.9587321	2.7430381	2.5718706	2.7842951	2.6885862	2.7672440	2.6278754	2.7842951	2.7610445
ABCD1	SMIM1	-0.0094376	0.0003506	0.0571020	-0.0394208	-0.0447739	0.1066808	0.0833872	0.0111178	0.0058573	0.1116154	0.1052278	0.0769148	0.1795288	0.1339052	0.0437518	-0.0178921	-0.0906569	0.0040502	-0.2482171	-0.2037324	0.1052278	0.1052278	0.0886407	0.0256079	0.0669379	0.1310748	0.0093904	-0.2482171	-0.0157218	-0.2356242	-0.2135356	-0.2952686	0.1195758	0.1944268	0.2920365	0.2680108	0.1959944	0.2851029	-0.0318095	-0.0722622	0.0177824	0.0357369	-0.0906569	-0.0269892	-0.0447739	-0.0624022	-0.0656024	-0.0475414
SPSB3	SMIM1	0.2073825	0.0654509	-0.1069547	0.0265340	0.1763487	-0.3839520	-0.5871576	-0.3452657	-0.2001884	-0.5833189	-0.5794518	-0.4963094	-1.0665644	-0.8601644	-0.4663270	-0.1953367	0.2291667	-0.0119637	0.5612844	0.8694718	-0.5280980	-0.4125266	-0.3584836	-0.2637332	-0.3794132	-0.6977192	-0.1258819	1.2154555	0.0117573	0.6795843	1.3231451	1.6956974	-0.2805451	-0.7189403	-1.0588879	-0.5035429	-0.2565643	-0.6147184	-0.1754619	0.3006826	0.0763473	0.1345978	0.4533694	0.2254711	0.2218020	0.0818836	0.2480544	-0.0812637
B3GALT4	SMIM1	0.2666851	-0.0342758	0.2013794	0.2013794	0.0679633	0.5502170	0.0679633	0.0679633	-0.0737666	0.4641130	0.2666851	-0.0737666	0.7345325	0.6034053	0.3419001	-0.0737666	0.0022491	0.0679633	-0.7611987	-0.3405723	0.1523415	-0.0342758	0.1258185	0.3057642	0.3914584	0.7268306	-0.5075683	-0.9624478	-0.6183652	-1.3063271	-0.7611987	-1.3063271	1.1532049	1.5600084	1.8728756	1.5898333	1.3103627	1.7226904	-0.1167404	-0.9624478	-0.1638629	-0.3405723	-0.5075683	-0.5075683	-0.2743612	-0.0342758	-0.4170594	0.0679633
MICALL2	SMIM1	-0.0423903	-0.0771876	-0.0726621	-0.0734877	-0.0166427	-0.1114830	-0.0733232	-0.0179182	-0.0052773	-0.0743055	-0.0603878	-0.0502641	-0.1263662	-0.0927220	-0.0784384	-0.0478671	0.1099402	0.0463001	0.0708573	0.1611180	-0.0778153	-0.0641274	-0.0637606	0.0110957	-0.0302375	-0.0771876	-0.0588457	0.1429225	-0.0375388	0.0414007	0.1876496	0.1915777	-0.0630223	-0.1410561	-0.2003481	-0.0882629	-0.0496170	-0.1133722	0.0571746	0.0749539	0.0470268	0.0470268	0.0912287	0.0477606	0.0531084	0.0420813	0.0523207	-0.0052773
CAPS	SMIM1	0.0650091	0.0752280	0.0973827	0.0584671	-0.0121388	0.0853917	0.0531549	0.0296924	-0.0164788	0.0345288	0.0549678	-0.0080183	0.2270341	0.2024720	0.1058917	0.0910904	-0.0487481	-0.1013171	-0.1722318	-0.2059329	0.0584671	0.0531549	0.0368377	0.0245332	0.0066349	0.0888645	-0.0365586	-0.2059329	-0.0424342	-0.0629792	-0.2634451	-0.2634451	0.2055480	0.2740003	0.3185349	0.2097202	0.1547200	0.2179275	-0.0121388	-0.0259134	-0.0310666	-0.0900287	-0.1722318	-0.1296064	-0.0800433	-0.0487481	-0.1013171	0.0271557
PNPLA2	SMIM1	0.0181867	-0.0030776	-0.0152452	-0.0161226	0.0501437	-0.0813531	-0.0891501	-0.0216453	-0.0057780	-0.0827310	-0.0768679	-0.0652810	-0.1889477	-0.1567270	-0.0929488	-0.0355210	0.0544645	-0.0127920	0.0744452	0.1301283	-0.0707880	-0.0840912	-0.0676767	-0.0805410	-0.0986032	-0.1758651	-0.0333372	0.2037586	-0.0329686	0.1291908	0.2096229	0.2930331	-0.0500835	-0.1459665	-0.2141258	-0.1490837	-0.0900060	-0.1811673	0.0166605	0.0557980	-0.0003023	-0.0378345	0.0110634	-0.0228777	0.0299172	0.0219469	0.0656684	0.0299172
MARCH9	SMIM1	-0.0864295	-0.1467597	-0.3219059	-0.1715741	-0.1467597	-0.6886804	-0.2425939	0.0544470	0.1838426	-0.4132405	-0.3809857	-0.1174279	-1.0343930	-0.8889086	-0.3683901	-0.1776060	0.5125360	0.1609255	0.5234238	1.0291547	-0.3172684	-0.2505320	-0.2811908	-0.4112785	-0.5310470	-0.8132533	-0.0899622	1.1190700	0.2016974	0.4710481	1.1883347	1.1883347	-0.5693155	-0.8720143	-1.2719791	-0.7051444	-0.4882428	-0.9077206	0.1553461	0.1838426	0.0453258	0.0925628	0.4514387	0.1075835	0.0731670	-0.0265375	0.0684255	0.1443586
ADCK5	SMIM1	-0.0869142	-0.0777967	0.0527134	-0.0777967	-0.1247479	0.3972536	0.8962267	0.5946967	0.4183466	0.8497240	0.8580615	0.7066872	1.3231822	1.1522858	0.6659267	0.2849334	-0.7028647	0.0377891	-0.7274758	-0.8672532	0.7119286	0.6798076	0.6430633	0.2588071	0.1420240	0.6253563	0.2746114	-1.4371061	0.1609682	-0.5529895	-1.5197100	-2.0429253	0.5179772	1.0994572	1.4535626	0.4546324	0.0225066	0.6879922	0.1671596	-0.1546746	0.1547160	0.0377891	-0.1968971	-0.1150768	-0.2907922	0.0600464	-0.3035647	-0.0256728
PPDPF	SMIM1	0.0652309	0.0868161	0.1210799	0.0278622	0.0308099	0.1536496	0.0775239	0.0172241	-0.0017964	0.0841511	0.0833534	0.0534529	0.1417775	0.0882492	0.0418841	-0.0338374	-0.1217618	-0.0442451	-0.2362819	-0.2309436	0.0593473	0.0623660	0.0673263	0.0097907	0.0152310	0.0854143	-0.0410847	-0.2434462	-0.0679008	-0.1769623	-0.2693620	-0.2923677	0.1057516	0.2088138	0.2542870	0.1491864	0.1065563	0.1849487	0.0620351	-0.0529034	-0.0085216	-0.0399919	-0.1050222	-0.0634856	-0.0693355	-0.0376631	-0.1088619	0.0477989
ECHDC2	SMIM1	0.2629884	0.3560813	0.5020393	0.3577278	0.2299155	0.6592928	0.3086721	0.0544455	0.0580796	0.3560813	0.3160825	0.2412640	0.7038834	0.6252737	0.2182163	0.1056404	-0.5377104	-0.2365660	-0.5377104	-0.7951463	0.2434935	0.1619657	0.2229394	0.2733999	0.2566011	0.5562398	-0.0953722	-1.0187596	-0.2949311	-0.8693060	-1.1678305	-1.2734898	0.2629884	0.5788536	0.8647755	0.4717121	0.2457098	0.4765394	-0.1007906	-0.1470964	-0.1062858	-0.1659900	-0.2523640	-0.1659900	-0.1175151	-0.1118598	-0.0744249	0.0544455
CCDC61	SMIM1	-0.3403037	-0.2223165	-0.2785814	0.0022768	-0.4331825	0.3227294	0.9309823	0.4716089	0.3452097	0.8266847	0.8436408	0.5820119	1.0179048	0.7728943	0.5181062	0.1776897	-0.6043105	-0.1542800	-0.6734485	-1.0669060	0.7913392	0.6931943	0.4776113	0.3739955	0.3150554	0.7343023	0.3739955	-1.1395341	0.0738280	-0.5419933	-1.1395341	-1.2218321	0.3227294	1.1098138	1.3716221	0.5717994	0.2752292	0.5870569	0.3669206	-0.1228052	0.1068020	0.0147734	-0.1706203	-0.0104696	-0.0928118	0.0959991	-0.2785814	0.0738280
HDAC10	SMIM1	-0.0369344	0.1219665	0.2140196	0.0860341	-0.0124200	0.3573120	0.3375139	0.0797280	-0.0124200	0.3289713	0.2675852	0.2117234	0.7697569	0.6061323	0.3668609	0.1304790	-0.6231784	-0.2962286	-0.8505394	-0.7677729	0.2297405	0.2024077	0.2163028	0.0397243	0.0765385	0.3167019	0.2532823	-0.6594233	0.2000452	-0.2182421	-0.7436134	-0.7436134	0.1731142	0.5459269	0.8013387	0.3475335	0.2163028	0.4400739	-0.2247645	-0.3457854	-0.3040912	-0.2885106	-0.5307536	-0.3824302	-0.4122088	-0.3637042	-0.5307536	0.1731142
FCGRT	SMIM1	0.0027904	-0.0052417	0.0204341	-0.0003233	-0.0174267	0.0417126	0.0779255	0.0383027	0.0141210	0.0951247	0.0869074	0.0716749	0.1779980	0.1600653	0.0612105	0.0489114	-0.0367563	-0.0052417	-0.1422735	-0.1275359	0.1107553	0.1001400	0.0854629	0.1016898	0.1094025	0.1480274	0.0306133	-0.1422735	0.0002044	-0.1006687	-0.2229821	-0.1913197	0.1115321	0.1676475	0.2207820	0.1474467	0.1094025	0.1540482	0.0228187	-0.0235947	0.0183876	-0.0243109	-0.0601228	-0.0279931	-0.0075316	-0.0081147	-0.0334558	-0.0536018
ARRDC1	SMIM1	-0.0153070	-0.0252494	-0.2165489	-0.1222421	-0.0136311	-0.5395138	-0.5492072	-0.2537686	-0.0647337	-0.5252569	-0.5455932	-0.3698042	-0.7697143	-0.5628338	-0.2244323	0.0641122	0.3379231	-0.0169774	0.5418177	0.7488969	-0.4128190	-0.3672603	-0.2693801	-0.1602753	-0.2744817	-0.5521998	-0.1861745	1.0663507	-0.1290018	0.7071187	1.3120449	1.4273834	-0.1577400	-0.6156318	-0.9627179	-0.5376761	-0.2131334	-0.6712423	0.1351043	0.3379231	0.0563663	0.0699987	0.2965999	0.1395997	0.2044482	0.0621648	0.2996646	-0.1715335
C9orf16	SMIM1	-0.0689837	-0.0722285	-0.0462488	-0.0259157	-0.2000807	0.0844798	0.1701004	0.0452962	0.0505500	0.2231258	0.2251790	0.1607067	0.3864148	0.3208016	0.2414561	0.1321313	-0.1789193	-0.0351383	-0.6155360	-0.4744222	0.1790423	0.1425040	0.1440906	0.1229281	0.1270101	0.2261971	0.1050054	-0.3343402	0.0606428	-0.1847279	-0.3479145	-0.4744222	0.2302144	0.3959919	0.4850879	0.2870646	0.2224362	0.3438563	0.2251790	-0.0657927	-0.0086981	0.0488148	-0.1224302	-0.0351383	-0.1498093	-0.0208373	-0.3869611	0.0038258
YPEL3	SMIM1	0.2659582	0.2178046	0.3592396	0.2094701	0.1135767	0.5561905	0.1717487	-0.0283515	-0.0204033	0.1987758	0.2198586	0.1135767	0.7734138	0.7062160	0.4037552	0.1550039	-0.2887209	-0.0405975	-0.3485430	-0.6830631	0.2531074	0.2239322	0.1500750	0.1108251	0.3564419	0.5447038	0.1190187	-0.7064658	0.0605990	-0.2233480	-0.7314814	-0.6403424	0.0605990	0.4098618	0.6284443	0.3084535	0.2239322	0.4820572	-0.3485430	-0.3485430	-0.0753368	-0.1732734	-0.3773376	-0.2656780	-0.2656780	-0.3485430	-0.4084750	0.0791167
VWA1	SMIM1	-0.0109346	-0.0489300	-0.0780158	-0.0986784	0.0387104	-0.1645505	-0.1533744	-0.0334363	-0.0284375	-0.2098785	-0.1886233	-0.1340005	-0.2953305	-0.2352193	-0.0927263	-0.0117330	0.1342162	-0.0068871	0.3268814	0.3325450	-0.1642115	-0.1452701	-0.1282977	0.0205445	-0.0436935	-0.1406917	0.1734616	0.5541911	0.1930786	0.3268814	0.5753545	0.5541911	-0.3268126	-0.4901226	-0.6154420	-0.2780144	-0.2188905	-0.3572187	-0.0202837	0.0766100	-0.0077042	0.1053529	0.2274068	0.1069237	0.1200316	0.0752910	0.1517026	-0.1086417
ELAVL1	LRRC47	8.8368552	8.7872325	8.9100668	8.7987116	8.7836828	9.0749990	8.9586880	8.8191612	8.7394562	8.9892396	8.9591290	8.9222956	8.8879794	8.8319972	8.5914894	8.4871978	8.5512061	8.7047724	8.7648108	8.3941271	8.9727032	8.9732588	8.9070035	8.9209282	8.9018741	9.0770151	8.9183438	8.3285120	8.8120874	8.5086161	8.1494462	8.1639559	8.7055887	8.8777885	9.0670524	8.8580541	8.6951879	8.8531470	8.3983171	8.6476232	8.7761208	8.7791732	8.6100404	8.7563104	8.8462952	8.7839806	8.8684353	8.6317301
DGCR8	LRRC47	0.0191736	0.0254629	0.0722531	0.0149720	0.0220778	0.1300753	0.1025615	0.0549271	0.0036940	0.1230537	0.1020190	0.0733262	0.0909982	0.0655784	-0.0411032	-0.0903458	-0.0840539	-0.0168110	-0.0205703	-0.1360266	0.1032358	0.0882488	0.0855854	0.0423926	0.0257403	0.1209111	0.0843087	-0.1673265	0.0251848	-0.1221286	-0.2165275	-0.2607041	-0.0135758	0.0536519	0.1475906	0.0251848	-0.0209962	0.0375371	-0.1137659	-0.0502115	0.0002434	-0.0104346	-0.0613890	0.0005935	0.0209254	0.0121822	0.0229341	-0.0015240
STK25	LRRC47	-0.0096064	-0.0723238	0.0925590	0.0973448	-0.0071291	0.4190236	0.3455442	0.1450254	0.0528507	0.3768598	0.3694540	0.2512071	0.2867182	0.1602833	-0.2055559	-0.2697778	-0.2896422	-0.1493305	-0.2558359	-0.4116779	0.3074047	0.2871320	0.2359619	0.1534730	0.1964435	0.4333267	0.2653688	-0.4079709	0.1664023	-0.2999030	-0.5008806	-0.6131841	0.0210722	0.3529606	0.6336799	0.1752660	-0.0827536	0.2119012	-0.1974508	-0.1813857	-0.0536056	-0.0145896	-0.1773991	-0.0361907	0.0171221	0.0163290	-0.0396407	-0.0993271
DCTN2	LRRC47	0.0852615	0.0459793	0.1735137	0.0428258	0.0563237	0.3052913	0.1992863	0.0705274	0.0387047	0.2454194	0.2215615	0.1567498	0.1937527	0.1612389	-0.0793170	-0.1453147	-0.1807069	-0.0241813	-0.0929911	-0.3533612	0.2004809	0.1751058	0.1725023	0.1970289	0.2151037	0.3629203	0.1725868	-0.3498570	0.0702601	-0.2380156	-0.4716051	-0.4969732	-0.0153867	0.1586463	0.3091593	0.1638016	0.0144895	0.1653774	-0.2038845	-0.1278878	0.0005047	0.0210848	-0.1327782	-0.0140187	0.0175576	0.0025049	0.0581670	-0.0777612
RPAP1	LRRC47	0.1476964	0.1172690	0.3075581	0.1956623	0.0921889	0.5622880	0.3924733	0.1313669	0.0767227	0.4389463	0.4321168	0.3238177	0.2935213	0.1569435	-0.2952218	-0.3598134	-0.2325819	-0.1120282	-0.3776079	-0.5621828	0.3863885	0.3537712	0.3428884	0.1847757	0.1896483	0.3999596	0.4929765	-0.4914269	0.3578844	-0.3511861	-0.7641778	-1.0382238	-0.1808016	0.1436718	0.4709201	0.1229637	-0.2135840	0.1582484	-0.4464561	-0.1894965	0.0997184	0.1085831	-0.2524614	0.0067620	-0.0026049	0.0623111	-0.0768518	-0.0999794
NFRKB	CEP104	8.2420880	8.2560297	8.3249682	8.2499429	8.2550269	8.4707681	8.3090735	8.1745009	8.1258090	8.3373850	8.3102480	8.2575253	8.2219965	8.1932958	7.9550543	7.8957253	7.9341093	8.0966467	7.9813477	7.8100037	8.2906560	8.2859078	8.2540195	8.2237433	8.2524997	8.3481518	8.1946255	7.7367282	8.1193462	7.8957253	7.6430366	7.5631509	8.0230605	8.1823550	8.3784537	8.2317149	8.0935031	8.2436818	7.7853166	7.9933892	8.1136495	8.1329670	8.0125947	8.1531263	8.1329670	8.1482591	8.1912858	8.0976846
ACTR8	CEP104	0.1636715	0.1149529	0.3034767	0.1551106	0.1473673	0.4656866	0.2602493	0.0572719	-0.0111469	0.3636504	0.2856654	0.1749810	0.1961907	0.1451090	-0.2218580	-0.5104842	-0.3372759	-0.0470715	0.0316474	-0.5191046	0.2725096	0.2595125	0.2512855	0.2512855	0.2876939	0.4347393	0.3079380	-0.6156159	0.1809421	-0.3100591	-0.9231619	-0.9905421	-0.0853007	-0.0175435	0.3079380	0.0745334	-0.2177707	0.0976563	-0.4183885	-0.1980293	0.0775460	0.1615589	-0.0694229	0.1200366	0.1933993	0.1200366	0.2558011	-0.1197103
MAP4	CEP104	0.2420240	0.2070393	0.2871257	0.2073657	0.2123595	0.4312942	0.1627270	0.0506826	-0.0065250	0.1876324	0.1693835	0.1065181	0.0496232	-0.0081670	-0.2160445	-0.2837110	-0.1827215	-0.0568406	-0.0890404	-0.3576140	0.1683330	0.1607553	0.1419450	0.1649143	0.1773468	0.2854470	0.1038255	-0.3394712	0.0284960	-0.2732536	-0.5551714	-0.5735266	-0.1026052	0.0086234	0.1923385	0.0746805	-0.0497741	0.0914387	-0.3648016	-0.0994974	0.0048309	0.0588513	-0.0688785	0.0382144	0.0650150	0.0107079	0.0732151	0.0235904
AP3D1	CEP104	0.1515586	0.1394606	0.2392971	0.1743334	0.1343586	0.4113654	0.2129504	0.0785763	0.0162411	0.2344668	0.2285244	0.1562119	0.1305684	0.0803345	-0.1596631	-0.2818835	-0.1821023	-0.0629748	-0.0360193	-0.3676748	0.1840419	0.1803475	0.1563099	0.0690208	0.0660348	0.2280164	0.1536489	-0.3898358	0.0622852	-0.2207768	-0.5724278	-0.5808811	-0.0984612	0.0928031	0.2820827	0.0358702	-0.1321470	0.0651748	-0.3850467	-0.1048281	0.0204373	0.1190524	-0.0380049	0.1097081	0.1145427	0.0873710	0.1225772	-0.0415762
ADD1	CEP104	0.1236819	0.1116270	0.1730007	0.1071066	0.1031328	0.2569388	0.1225871	0.0425350	0.0057515	0.1392691	0.1286128	0.0929568	0.0523113	0.0210260	-0.1183596	-0.1738253	-0.1133457	-0.0311919	-0.0052981	-0.2016236	0.1272896	0.1243891	0.1056293	0.0939674	0.1137470	0.2008095	0.0920752	-0.2468010	0.0292021	-0.1979044	-0.4115275	-0.3940793	-0.0555834	0.0158831	0.1441719	0.0137724	-0.0808515	0.0203510	-0.2021629	-0.0590983	0.0141264	0.0497695	-0.0449951	0.0364287	0.0622979	0.0170423	0.0855327	-0.0081664
PARVA	CEP104	0.3416325	0.2617548	0.4833536	0.2221149	0.3015881	0.7266119	0.4437620	0.1474963	0.0627291	0.4904547	0.3911293	0.2988608	0.3069919	0.1659313	-0.2819673	-0.5578598	-0.2559243	0.0391996	0.0518154	-0.5359317	0.3272278	0.2845578	0.2634541	0.4559136	0.4504322	0.6687150	0.2299714	-0.7757683	0.0225256	-0.5721473	-1.1063460	-1.1701693	-0.4255431	-0.1860314	0.2040214	-0.0376341	-0.3065050	-0.0585080	-0.4234735	-0.1848376	0.0634021	0.1669916	-0.1848376	0.0913968	0.2059619	0.1080931	0.2722683	-0.0880015
SEC22C	CEP104	0.0598675	0.0565104	0.1910701	0.0179922	0.0637238	0.3138394	0.2588421	0.1033240	0.0637238	0.2983066	0.2542876	0.1935908	0.1319241	0.1202158	-0.1237204	-0.2389278	-0.1387734	0.0290281	0.0206362	-0.2995180	0.2151358	0.1988590	0.1830136	0.2559759	0.2757845	0.3905758	0.1019368	-0.4568206	0.0258361	-0.2995180	-0.5766571	-0.5607969	-0.0466773	0.0637238	0.2886783	0.0587538	-0.0930029	0.0536755	-0.4519168	-0.0755346	0.0126127	0.0675174	-0.1028036	0.0219471	0.0846137	0.0685900	0.1214987	-0.1107188
KLC1	CEP104	-0.0608098	-0.0536492	-0.1002686	-0.0509667	-0.0563941	-0.1473562	-0.0775997	-0.0313871	-0.0207846	-0.1018851	-0.0865532	-0.0709315	-0.0450570	-0.0326724	0.0406215	0.0749130	0.0510263	-0.0051531	-0.0021105	0.1201707	-0.0672822	-0.0577812	-0.0516836	-0.0747399	-0.0844372	-0.1385601	-0.0533998	0.1370437	-0.0176499	0.1174767	0.1801721	0.2184368	0.0751399	0.0272775	-0.0447808	0.0025698	0.0539740	0.0042211	0.1456383	0.0424481	0.0106344	-0.0472344	0.0115911	-0.0340014	-0.0336238	-0.0148689	-0.0432175	0.0225271
SUMO3	CEP104	-0.2068299	-0.1526153	-0.3435105	-0.1788020	-0.1445237	-0.4846358	-0.2570103	-0.0866325	0.0059577	-0.3257198	-0.2607038	-0.1620377	-0.0805674	-0.0459077	0.3021738	0.3930241	0.2472102	0.0214635	-0.0788601	0.4497411	-0.2502415	-0.2403744	-0.2405711	-0.1679020	-0.1743921	-0.3856022	-0.1515493	0.5365771	-0.0597567	0.4107343	0.7335507	0.7227262	0.0143134	-0.1684064	-0.4142571	-0.0938784	0.0741985	-0.1214843	0.4144088	0.1279718	-0.0152232	-0.0999948	0.0908438	-0.0922473	-0.1748854	-0.0856303	-0.2272933	0.0684760
RER1	DFFB	5.4646662	5.4538824	5.5044622	5.4491933	5.4507764	5.5740114	5.5076941	5.4461563	5.4125349	5.5276969	5.5079837	5.4767613	5.5385995	5.5022992	5.4013048	5.3437751	5.2878417	5.3643867	5.3731861	5.2199709	5.4978542	5.4868726	5.4766865	5.5020565	5.4901987	5.5599324	5.4693634	5.1847633	5.4239880	5.2381096	5.1174385	5.0774322	5.4163900	5.5080416	5.5896493	5.4476842	5.3825335	5.4663878	5.3627002	5.3426704	5.3841311	5.4213110	5.3360589	5.4019943	5.4043103	5.3999142	5.4238728	5.3815649
AKT1	DFFB	-0.0136878	-0.0080194	-0.0211294	-0.0142753	-0.0067818	-0.0430615	-0.0332840	-0.0168394	-0.0067216	-0.0367009	-0.0358526	-0.0267589	-0.0356310	-0.0253398	0.0039052	0.0205857	0.0229387	0.0020749	0.0168072	0.0502342	-0.0333693	-0.0312005	-0.0274963	-0.0112709	-0.0144322	-0.0342601	-0.0121090	0.0595761	-0.0006218	0.0422430	0.0720482	0.0770890	0.0054309	-0.0155840	-0.0403832	-0.0091725	0.0148672	-0.0108870	0.0251944	0.0071876	-0.0089677	-0.0112362	0.0047022	-0.0103379	-0.0135915	-0.0114955	-0.0108695	0.0105964
NFATC2IP	DFFB	0.6161220	0.6141213	1.0530738	0.5594717	0.6475628	1.6526629	0.9317591	0.4431115	0.2587578	1.0574382	0.9057693	0.8110608	1.1112147	1.0036639	0.2616863	-0.2391298	-0.6017250	-0.1107562	-0.3706220	-1.5209360	0.7780620	0.6280371	0.6475628	0.5423230	0.5562802	1.1355520	0.1775952	-2.1896064	-0.1880046	-1.3086996	-2.6224764	-3.0704372	0.0116577	0.5412406	1.4125152	0.7507940	0.1283139	0.7244840	-1.1901111	-0.4393944	-0.0849528	0.2244008	-0.3706220	0.1663272	0.1791939	0.1823830	0.3455187	-0.2366306
VPS26B	DFFB	0.2540870	0.1668991	0.4647893	0.2100000	0.1766379	0.6893253	0.4612952	0.1936378	0.1179700	0.4667734	0.4412970	0.3570336	0.4175738	0.3361657	-0.1711293	-0.3411995	-0.2608387	-0.0331859	-0.2304694	-0.6757755	0.4526908	0.4241730	0.3757292	0.3421365	0.3829885	0.6528081	0.0751818	-0.9933141	-0.0739434	-0.6757755	-1.1649710	-1.3768526	0.0514658	0.2532799	0.6400330	0.0847949	-0.2066825	0.1266952	-0.4359086	-0.1095262	0.0942011	0.1090670	-0.2453898	0.0357959	0.1266952	0.1101899	0.1688643	0.1223544
EIF3I	DFFB	-0.0115855	-0.0069194	-0.0174506	-0.0100134	-0.0090493	-0.0331300	-0.0191689	-0.0086707	-0.0036281	-0.0230189	-0.0211529	-0.0146447	-0.0244337	-0.0175214	-0.0014793	0.0065622	0.0171318	0.0020645	-0.0006284	0.0231099	-0.0158948	-0.0138452	-0.0122563	-0.0141390	-0.0120065	-0.0246497	0.0009883	0.0465814	0.0095102	0.0387686	0.0581384	0.0552806	0.0005089	-0.0138693	-0.0286561	-0.0100863	0.0051563	-0.0107163	0.0018632	0.0116760	0.0034627	-0.0056447	0.0074273	-0.0020992	-0.0047814	-0.0040563	-0.0073490	0.0008483
ANAPC4	C1orf174	7.1941811	7.3041208	7.6642180	7.2292716	7.2816377	7.7309728	7.9097889	7.5854382	7.2739199	8.1222117	7.8609431	7.7277511	7.7405195	7.8138918	7.1105724	6.9028673	7.0831521	7.4975453	7.6493921	6.8160000	7.9097889	7.8596923	7.8769353	7.8273962	7.9199212	8.2427767	7.5875611	6.2884708	7.2816377	6.8253744	6.2884708	5.9261765	7.2250139	7.4690427	7.9276671	7.4716998	7.1709688	7.4472800	6.6234170	7.0106840	7.3361067	7.5875611	7.0359916	7.4873616	7.7293644	7.5363864	7.8273962	7.1565214
MRPL16	C1orf174	0.0887914	0.0225447	0.1811709	0.0135903	0.0460484	0.5748076	0.4342475	0.1606234	0.0070917	0.5666038	0.5006797	0.3741581	0.6507026	0.4968733	0.1188092	-0.1226618	-0.2860065	0.0325800	-0.0453675	-0.5158222	0.5082039	0.4380369	0.4045542	0.2000068	0.2904710	0.6157370	0.2793875	-0.9010565	0.0338200	-0.7155897	-1.1460540	-1.1317331	0.0399727	0.3604353	0.7592865	0.2008859	-0.0281805	0.1946991	-0.3260542	-0.2580222	0.0350568	0.1606234	-0.1655640	0.0567967	0.2823678	0.1321400	0.3654704	-0.1750031
ELAVL1	C1orf174	-0.0752907	-0.0386420	-0.1293183	-0.0471209	-0.0360201	-0.2509395	-0.1651711	-0.0622247	-0.0033589	-0.1876961	-0.1654962	-0.1383373	-0.1130249	-0.0717036	0.1056104	0.1817667	0.1351116	0.0222381	-0.0220814	0.2491781	-0.1755041	-0.1759136	-0.1270589	-0.1373288	-0.1232753	-0.2524264	-0.1354229	0.2964761	-0.0570003	0.1661849	0.4251708	0.4147496	0.0216359	-0.1055056	-0.2450784	-0.0909409	0.0293075	-0.0873186	0.2461525	0.0643554	-0.0304346	-0.0326892	0.0919929	-0.0158037	-0.0822604	-0.0362400	-0.0986032	0.0760500
METTL9	C1orf174	-0.0043638	0.0183772	-0.0658677	0.0319899	0.0174501	-0.1086545	-0.1247099	-0.0456660	-0.0124802	-0.1630652	-0.1190618	-0.0888115	-0.0986262	-0.0933326	0.0143523	0.1195234	0.0560763	-0.0233496	-0.0213883	0.1324880	-0.1116914	-0.1057876	-0.0897592	-0.1005581	-0.1282919	-0.1818379	-0.0505758	0.2282737	0.0108110	0.1538366	0.2805561	0.3155591	-0.0463047	-0.1029766	-0.2014905	-0.0781554	-0.0343447	-0.0783962	0.1432222	0.0443415	-0.0252780	-0.0484080	0.0455105	-0.0339908	-0.0511877	-0.0404247	-0.0632434	0.0737999
FAM118A	C1orf174	0.1482403	0.0168580	0.2393887	0.0612394	0.1124608	0.3496551	0.2705582	0.1731627	0.0994147	0.3380532	0.3180089	0.2697605	0.2558340	0.1949652	0.0045382	-0.1803176	-0.1643008	0.0107675	0.0148428	-0.3843347	0.2752966	0.2632943	0.2566730	0.3159895	0.2768582	0.4624246	0.1342224	-0.4995115	0.0267168	-0.3758693	-0.6721791	-0.7241759	-0.0337206	0.0712941	0.3125906	0.2438124	0.0454283	0.2293992	-0.2667873	-0.1491670	-0.0242255	0.0629411	-0.1019420	0.0578040	0.0712941	0.0417870	0.1038328	-0.1245391
ELMO2	C1orf174	0.2143530	0.2060165	0.3207314	0.1131528	0.1262797	0.5923301	0.4559594	0.1832221	0.1044944	0.5272304	0.4847959	0.3328396	0.2698627	0.2113404	-0.1398099	-0.3205728	-0.2366344	0.0637174	0.1701024	-0.4461087	0.4101156	0.3916954	0.3506545	0.3872139	0.3528300	0.6155291	0.1864397	-0.8531673	0.0125999	-0.4642861	-0.9915672	-1.0173653	-0.0319189	0.1539779	0.5318934	0.2731442	0.0003508	0.2705211	-1.1391181	-0.1538892	0.0679762	0.2276519	-0.0954799	0.1141040	0.2757514	0.2052505	0.3646014	-0.1816211
MIR205HG	AJAP1	4.0834286	4.2363389	4.7187762	4.0459682	3.8722017	4.9849235	0.1095598	0.1095598	0.1095598	0.1095598	0.1095598	0.1095598	0.1095598	0.1095598	0.1095598	0.1095598	0.1095598	0.1095598	0.1095598	0.1095598	0.1095598	0.1095598	0.1095598	0.1095598	0.1095598	0.1095598	0.1095598	0.1095598	0.1095598	0.1095598	0.1095598	0.1095598	0.1095598	0.2081608	0.1095598	0.1095598	0.1095598	0.1095598	0.1095598	0.1095598	0.1095598	0.1095598	0.1095598	0.1095598	0.1095598	0.1095598	0.1095598	3.2892060
COPS7A	NPHP4	6.3808094	6.3361474	6.4836418	6.3796581	6.3366122	6.6000415	6.5790900	6.4674347	6.4002483	6.5967796	6.5764943	6.5119049	6.5982680	6.5325682	6.2927394	6.2237496	6.2447716	6.3934678	6.3271330	6.0650839	6.5763311	6.5862368	6.5257493	6.5149121	6.5301846	6.6636485	6.4666462	5.9471696	6.3941911	6.1139693	5.8044956	5.6813259	6.3352151	6.4983223	6.6815552	6.4796959	6.3063810	6.4948556	6.1372214	6.2715515	6.3757782	6.3608221	6.2348627	6.3407531	6.4233106	6.4061494	6.4308179	6.3157238
PACS2	NPHP4	0.0286708	0.0319068	0.0805245	0.0505214	-0.0100476	0.1598483	0.2038562	0.1182335	0.0992809	0.2036589	0.1951197	0.1589105	0.2183838	0.1847019	0.0312653	-0.0058466	-0.0804573	0.0087250	-0.0306102	-0.1810383	0.1716418	0.1745670	0.1418143	0.1537111	0.1682789	0.2605021	0.0598114	-0.2721615	0.0178087	-0.1824266	-0.4529088	-0.3529755	-0.0466791	0.0672968	0.1723787	0.0516453	-0.0472282	0.0624358	-0.0710873	-0.0296320	0.0516453	0.0344452	-0.0730450	0.0124263	0.0338147	0.0328638	0.0226601	-0.0610694
MKS1	NPHP4	0.1329931	0.1046056	0.3246704	0.0565321	0.0700994	0.7162441	0.6349749	0.3809918	0.2852836	0.7261583	0.6958142	0.5416857	0.7086791	0.6437138	-0.0501525	-0.2650840	0.0184795	0.2613280	0.0656170	-0.5029573	0.6945096	0.5774763	0.6349749	0.5791192	0.6200665	0.8841047	0.2968514	-0.8428083	0.1598823	-0.6099382	-1.2230070	-1.1209450	-0.3008490	0.0184795	0.4338790	0.0135166	-0.3809600	-0.0280319	-0.5169332	-0.0445314	0.2457623	0.0833146	-0.2398231	-0.1636930	0.2674234	0.2297058	0.3025382	-0.0615846
ARHGAP1	NPHP4	0.2540189	0.2015082	0.3323451	0.2260586	0.1570805	0.5795413	0.4341060	0.2105110	0.0658708	0.4047904	0.3823650	0.2735758	0.3486649	0.2399323	-0.1497980	-0.3720021	-0.2023436	-0.0256634	-0.1213901	-0.5038200	0.4358394	0.4377803	0.3611902	0.2529800	0.3376761	0.5565030	0.1947170	-0.6622526	0.0630503	-0.5705973	-1.0186278	-1.0683206	-0.0717688	0.1654277	0.4705543	0.1246765	-0.1912476	0.1575243	-0.4754423	-0.0940777	0.1426025	0.1426025	-0.1223041	0.0613481	0.1439830	0.1402907	0.1426025	0.0243782
TBC1D9B	NPHP4	0.0112859	-0.0130345	0.1019817	0.0318237	-0.0178875	0.2551162	0.3010025	0.1500774	0.1074790	0.3216149	0.3220130	0.2630137	0.2605369	0.2009106	-0.0927594	-0.1590547	-0.1471212	-0.0082756	-0.0930259	-0.3555583	0.2570011	0.2535452	0.2193749	0.1538353	0.2232648	0.3454711	0.1491791	-0.3855659	0.0777637	-0.2524197	-0.5587560	-0.5700099	-0.0196583	0.1322149	0.3646385	0.0957417	-0.0750437	0.1141271	-0.3992601	-0.0898476	0.0498942	0.0362697	-0.1067331	0.0138839	0.0639379	0.0412551	0.0538837	-0.0677248
ADAM23	KCNAB2	6.1787021	6.0821925	6.2038663	5.8481843	5.9043121	6.2696663	6.7432775	6.6200124	6.5682217	6.8102075	6.7769299	6.7321587	6.7610803	6.7256994	6.5512542	6.4117970	6.3198499	6.5945288	6.5591422	5.8328425	6.7390275	6.7250416	6.7027322	6.7887819	6.7935273	6.8792280	6.7099818	5.8168852	6.6310577	6.1585700	5.6054048	5.5759663	6.2888921	6.3321779	6.6404820	6.1851661	6.1516002	6.3025558	5.8002560	6.2935158	6.4943370	6.5971049	6.3697476	6.5512542	6.6094986	6.5544459	6.6653566	4.0366656
EPB41L1	KCNAB2	0.0524618	-0.0306628	0.2370294	-0.1193889	-0.1880773	0.5814520	1.1964498	0.8213885	0.6922699	1.2818972	1.2238782	1.0274659	1.0821660	0.9736135	0.1621155	-0.2784909	0.0767992	0.5220142	0.4792113	-0.4459316	1.1175020	1.1171174	1.0407599	0.6933625	0.8267687	1.2268210	1.5095026	-0.0593291	1.2378219	0.2420716	-0.6391625	-0.7333306	0.2817683	0.5701577	1.2151372	0.5125257	0.0859287	0.5299742	-0.5044064	0.3900929	0.7660240	0.6551653	0.2074612	0.5635533	0.7988003	0.5836021	0.9535007	-1.5467683
RAB15	KCNAB2	0.0797746	0.0951717	-0.0412645	0.2406295	0.2222804	-0.0162195	-0.5524904	-0.4020404	-0.3753275	-0.5987599	-0.5897331	-0.5093158	-0.6620544	-0.6109375	-0.2953137	-0.2315663	-0.0570629	-0.2849540	-0.1101903	0.2545388	-0.5671479	-0.5444776	-0.4977600	-0.3710843	-0.4176147	-0.5941586	-0.4773352	0.1324930	-0.3876740	0.0022378	0.2815212	0.4749639	0.1081542	-0.0964874	-0.2997947	-0.1018987	0.1235467	-0.0885651	0.0196391	-0.2348749	-0.3927232	-0.2994240	-0.1101903	-0.2569757	-0.3764480	-0.3187500	-0.3789522	0.5927742
AKR1C3	KCNAB2	-0.8928842	-0.9153609	-0.6653113	-1.0856726	-0.9675658	-0.3064938	1.6529896	1.2328284	1.0595234	1.8807769	1.6903487	1.4569079	1.7267818	1.5551865	0.9112734	0.6505367	0.6502016	1.0940851	1.1478774	0.3302088	1.6694450	1.5749353	1.4510679	1.5358573	1.4334338	1.8350138	1.3897008	-0.2715002	1.1484264	0.1230753	-0.6412317	-0.6703213	-0.5279275	-0.1433162	0.4043128	-0.1863995	-0.6386074	-0.1722559	0.6868100	0.7599390	1.1123664	0.6733354	0.2129176	0.5208210	1.1047685	0.8398738	1.2364418	-2.0535658
ALDH3B1	KCNAB2	-0.1931355	-0.2126582	-0.1794726	-0.2031610	-0.2342072	-0.1230193	0.3590457	0.2896640	0.2575713	0.3545604	0.3460668	0.3096948	0.3736350	0.3328596	0.1850815	0.1276562	0.1340605	0.2035244	0.0846552	-0.0137622	0.3534333	0.3562968	0.3343492	0.2851500	0.3079212	0.3741430	0.2386419	-0.0457877	0.2181278	0.0100322	-0.1384282	-0.1623652	-0.0125561	0.0722444	0.1787529	0.0647362	0.0105380	0.0821762	0.1678811	0.1792454	0.2414636	0.1558532	0.0852318	0.1363227	0.1970094	0.1872128	0.1748177	-0.4009406
TLN2	CHD5	2.6950222	2.7062762	2.6877105	2.7094287	2.7078331	2.6679530	2.5385402	2.5603702	2.5700693	2.5339233	2.5450157	2.5499147	2.5800602	2.5974556	2.6351479	2.6514282	2.6393800	2.6103883	2.6107127	2.6780824	2.5435879	2.5447525	2.5494712	2.5488149	2.5452807	2.5285676	2.5783322	2.7199382	2.6123677	2.6679530	2.7432460	2.7403721	2.6705657	2.6372269	2.5823762	2.6475662	2.6821882	2.6463292	2.7062762	2.6199759	2.5841177	2.5979480	2.6297810	2.6012882	2.5817005	2.5771223	2.5827185	2.7463134
PALD1	CHD5	-0.5673901	-0.6270433	-0.3581763	-0.5673901	-0.5156524	-0.2000540	1.0890116	0.8968607	0.7388021	1.1112301	1.0908341	1.0029525	0.8076427	0.6911987	0.2810152	0.1512984	0.4089268	0.6911987	0.3471879	-0.0874221	1.0567212	1.0322932	0.9761900	1.0436702	1.1531307	1.2645697	0.3243472	-0.6270433	0.1328947	-0.1215278	-0.6270433	-0.8944193	-0.6975000	-0.1215278	0.0002141	-0.3920197	-1.0503997	-0.5673901	-0.0714088	0.4497996	0.6428070	0.7213098	0.4869651	0.6346183	0.6839259	0.7257530	0.6205978	-0.5673901
MYOM3	CHD5	-0.1643027	-0.1992616	-0.1057893	-0.1707525	-0.2533465	0.0542121	0.4064401	0.2920859	0.2802614	0.4101301	0.4145753	0.3493706	0.2118457	0.1637173	-0.0621675	-0.0586965	-0.0189119	0.0329794	0.0595963	-0.2642449	0.3746935	0.3509118	0.3543347	0.3535794	0.3896700	0.4985751	0.1377167	-0.2642449	0.0288360	-0.3319113	-0.4752558	-0.5158907	-0.1299640	-0.0486802	0.0828154	-0.0657092	-0.1916827	-0.0302211	-0.0767895	0.1034304	0.2291897	0.2376579	0.1020315	0.1847946	0.2341743	0.2165221	0.2291897	-0.4140038
AMIGO2	CHD5	-0.4907876	-0.5253985	-0.2971614	-0.4326318	-0.5086393	-0.0231345	0.9131820	0.6365301	0.5175351	1.0656525	0.9668373	0.8326145	0.3691051	0.3559120	-0.2008033	-0.4061597	-0.1501188	0.1729086	0.1158381	-0.4896599	0.8669504	0.8278681	0.7634739	1.0590063	1.0989426	1.3480089	0.4739389	-0.5729664	0.2788541	-0.0434840	-0.6269493	-0.6602823	-0.5569793	-0.3553985	0.0625832	0.1515095	-0.1211121	0.1388734	-0.8736941	0.0374916	0.3325835	0.1772587	-0.1350008	0.0967814	0.4626890	0.3483523	0.5076589	-0.7859579
MVB12B	CHD5	-0.1167286	-0.1687198	-0.0107262	-0.2180273	-0.2867652	0.1498791	0.7037161	0.4376183	0.4355598	0.7185043	0.7111772	0.5932370	0.4517490	0.4056147	-0.0429775	-0.1687198	0.0132945	0.2674108	0.0520969	-0.4565343	0.6917090	0.6850077	0.6165169	0.6497462	0.6151835	0.8672084	0.2972616	-0.3549847	0.2796115	-0.0931103	-0.4376707	-0.7234723	-0.2744393	-0.2286792	0.1892066	-0.0045821	-0.3403563	0.0676253	-0.3701817	0.1580570	0.3141887	0.2611722	0.0014676	0.2075261	0.3486511	0.3781085	0.3685196	-0.2867652
LTA4H	RPL22	11.1707745	11.1975640	11.1041894	11.1937514	11.1884802	11.0073911	11.1760193	11.2892362	11.3217613	11.0909411	11.1463290	11.1921170	11.1389958	11.1634743	11.3256248	11.4413548	11.4309542	11.2772122	11.2951392	11.5505521	11.1681842	11.1743258	11.1827930	11.1142225	11.0898705	10.9983248	11.2341920	11.6531150	11.3209989	11.5228976	11.7429148	11.7651825	11.3011376	11.2157731	11.0765558	11.1837088	11.2942680	11.1973775	11.4824191	11.4036879	11.3061838	11.2974473	11.4385692	11.3256248	11.2486840	11.2803914	11.2196140	11.3733309
RPS3	RPL22	0.3359235	0.2673391	0.4831358	0.2537902	0.2647103	0.7054946	0.3549467	0.1447260	0.0198245	0.4402409	0.3900679	0.2155656	0.5316176	0.3920572	0.0753146	-0.0956698	-0.3178578	-0.0281631	0.0436934	-0.4922364	0.3288132	0.2586194	0.3269547	0.3640875	0.3693378	0.6000526	0.2985809	-0.6679269	0.1482807	-0.4037404	-0.8723984	-0.9520793	-0.1522971	0.1617909	0.4294819	0.1055043	-0.1703602	0.1409776	-0.0505601	-0.2130546	0.0104474	0.0719809	-0.0913328	0.0648351	0.0480094	0.0660074	0.1216480	-0.1665269
RPL5	RPL22	0.2276334	0.1362915	0.4099620	0.1035284	0.1236948	0.6725623	0.3367815	0.0588335	-0.0763262	0.5183954	0.3515172	0.2065160	0.5042045	0.4455106	-0.1103112	-0.2968204	-0.4490815	-0.0718311	0.0236658	-0.7684501	0.2616703	0.2216461	0.2189229	0.4204520	0.4786404	0.7531428	0.3435002	-0.7752485	0.1363929	-0.4233053	-1.0629978	-1.0303163	-0.0319467	0.2499796	0.5861059	0.3828466	0.1377607	0.3800848	-0.3345107	-0.3948144	-0.1338564	-0.0412046	-0.3755837	-0.1084430	0.0252694	-0.0807840	0.1244756	-0.1870455
RPL6	RPL22	0.0381683	0.0008161	0.0884170	0.0079564	0.0257314	0.1801064	0.1259424	0.0416928	0.0073287	0.1678919	0.1281736	0.0821158	0.2021451	0.1512317	0.0139243	-0.0544081	-0.1226618	-0.0201222	0.0545239	-0.1565460	0.1219621	0.0939723	0.0866492	0.1352734	0.1315262	0.2264674	0.1434835	-0.2457688	0.0506550	-0.1683564	-0.3345215	-0.3186416	-0.0649135	0.0417176	0.1395957	0.0317226	-0.0508954	0.0208099	-0.0166514	-0.0860272	-0.0280622	0.0322807	-0.0845154	-0.0044412	0.0304928	-0.0116940	0.0638753	-0.0490313
MRPL32	RPL22	0.2374268	0.1439709	0.3839332	0.2084901	0.2127343	0.7106640	0.3371978	0.0559109	-0.0461515	0.4793642	0.3967692	0.2636064	0.5989295	0.4155869	0.0797160	-0.1976980	-0.3973899	0.0499801	0.0465573	-0.7409183	0.3445560	0.3348746	0.2940288	0.1697910	0.2379992	0.5303292	0.2695291	-0.8364419	0.0209695	-0.3973899	-0.9353144	-1.2196614	-0.0307259	0.2281720	0.6248069	0.3100092	-0.0482469	0.2652291	-0.4292314	-0.2336161	-0.0786034	0.0683739	-0.2383042	0.0525310	0.3273624	0.2127343	0.4430316	-0.2691281
MGST3	RPL22	0.0862308	0.0612884	0.1283463	0.0543102	0.0792442	0.2267136	0.1529113	0.0775810	0.0366621	0.1924115	0.1556319	0.1103842	0.2450958	0.1870785	0.0552487	-0.0200308	-0.1252998	-0.0314437	-0.0165312	-0.2037786	0.1265040	0.1087357	0.0815089	0.0674201	0.0869032	0.1712182	0.0784547	-0.2769342	0.0200979	-0.2196559	-0.3755899	-0.3755899	0.0082779	0.1113891	0.2109662	0.0848763	-0.0030712	0.0977277	-0.0507478	-0.0727060	-0.0043597	0.0282872	-0.0562863	0.0011392	0.0641250	0.0010009	0.0908710	-0.0588206
GUSBP11	RNF207	7.1303871	7.0057066	6.8749179	7.0215950	7.0109426	6.6438416	6.6414485	6.9470778	7.0162383	6.5959926	6.6296635	6.7135685	6.2687587	6.3756896	6.7889506	7.0380458	7.4804758	7.2040984	7.2823116	8.0246250	6.4762919	6.6069489	6.6812895	6.7697204	6.7542779	6.4346370	6.6204448	7.7492947	6.7760430	7.1731876	7.7239906	8.3494522	7.2729355	6.9853323	6.5003646	6.9379856	7.3429721	6.8481695	7.4804758	7.2729355	7.1372508	7.0849977	7.3765905	7.1584756	7.0109426	7.1442180	6.9954080	7.4522284
LENG8	RNF207	0.3527352	0.5099391	0.5938223	0.3700083	0.2645388	0.9081459	0.5980658	0.2900091	0.1035381	0.5934945	0.5339237	0.4132766	1.1732739	1.0198751	0.6491901	0.2043837	-0.6202236	-0.3129007	-0.3919985	-1.1062225	0.6110863	0.6380857	0.5692145	0.3629161	0.4355759	0.9792293	0.7354637	-0.5752513	0.5388180	0.0381781	-0.6426873	-0.8857543	-0.3966273	0.1000315	0.5215931	0.2102112	-0.1694365	0.2544985	-1.0275090	-0.4031712	-0.1613646	-0.0874157	-0.3641070	-0.0745512	-0.0588656	-0.2204069	-0.0650885	-0.4213205
AP1G2	RNF207	0.0192345	0.0158302	0.0563445	0.0130529	-0.0028761	0.1404536	0.0973773	0.0427958	-0.0088660	0.1075442	0.1028334	0.0602194	0.2435006	0.2003645	0.0669317	0.0052794	-0.0609573	-0.0533300	-0.0650974	0.0503049	0.0869660	0.0829299	0.0690182	0.0211311	0.0430835	0.1352681	0.0766050	0.0410762	0.0452705	-0.0635912	0.1051314	0.1361729	-0.0482851	-0.0532109	0.0287042	-0.0647409	0.0117196	-0.0669153	-0.0646553	-0.0672609	-0.0427396	-0.0636590	-0.0642499	-0.0644528	-0.0384041	-0.0452653	-0.0497786	-0.0606274
ERVK13-1	RNF207	0.0601660	0.0586528	0.1053356	0.0356523	0.0430238	0.1469652	0.1279100	0.0609142	0.0245697	0.1466490	0.1144628	0.0994288	0.1472805	0.1527941	0.0465196	-0.0060484	-0.0446987	0.0191132	0.0060114	-0.1775808	0.1297990	0.1224237	0.1301725	0.1019327	0.1140257	0.1682570	0.1072291	-0.1488550	0.0439090	-0.0133771	-0.2170090	-0.2270274	0.0008173	0.0616569	0.1685130	0.0817136	0.0346925	0.0915151	-0.1916450	-0.0212307	0.0515482	0.0277117	-0.0388311	0.0191132	0.0421308	0.0277117	0.0586528	-0.1073072
AFG3L1P	RNF207	0.0607175	0.0505907	0.1774180	0.0677164	0.0520618	0.3451208	0.3183695	0.1728676	0.1177812	0.3286037	0.3173234	0.2652265	0.4232999	0.3325862	0.1332345	0.0322564	-0.1828512	-0.0087935	0.1606450	-0.2858395	0.2988576	0.2948859	0.2606965	0.1792158	0.1783185	0.3984988	0.2658671	-0.3873397	0.1447568	-0.0982339	-0.4204576	-0.4798594	-0.1342344	0.0073634	0.2023315	0.0038580	-0.1864301	-0.0144077	-0.3379956	-0.0106516	0.0607175	0.0690937	-0.0530352	0.0663316	0.1577399	0.1025505	0.2257940	-0.1656438
CYTH2	RNF207	-0.0080033	0.0761768	0.1678902	0.0352267	0.0508304	0.6110354	0.6765701	0.4010357	0.2683738	0.7117666	0.7037954	0.5426611	1.1708930	1.0142442	0.4795143	0.2531908	-0.2502549	0.0184604	-0.1677395	-0.9985540	0.6671238	0.5698268	0.5769952	0.4686349	0.5818200	1.0184070	0.5223624	-0.8512838	0.2760588	-0.4222049	-1.1090674	-1.2145219	-0.2887728	0.2078160	0.6815939	0.2024304	-0.2000179	0.2789149	-0.5297479	-0.2352978	0.1250533	0.3718022	0.0978992	0.3148289	0.1462666	0.1207173	0.1462666	-0.5785599
OSBPL7	RNF207	0.3219881	0.3428503	0.4970383	0.2351076	0.1318930	0.6280634	0.5443953	0.3751443	0.1347617	0.5930315	0.5516525	0.4214171	1.0510575	0.9057348	0.4679202	0.1732299	-0.3962099	-0.0726458	-0.2504008	-0.6753552	0.6166677	0.5852601	0.5142154	0.2940530	0.2488454	0.7019381	0.5407251	-0.6052066	0.4607184	-0.0387825	-0.7229136	-0.9271945	0.2280887	0.5670097	0.8736403	0.2665724	-0.0470305	0.3062247	-0.3477276	-0.3554810	-0.0306716	-0.2966468	-0.4999615	-0.1911030	-0.2696878	-0.1332332	-0.1911030	-0.2762895
PABPC1L	RNF207	-0.0027830	0.0104651	0.0106311	-0.0012162	-0.0038760	0.0303380	0.0305546	0.0180411	0.0116049	0.0350824	0.0314001	0.0307690	0.0540139	0.0483238	0.0219055	0.0104651	-0.0200040	-0.0038760	-0.0140398	-0.0597791	0.0344300	0.0322144	0.0285251	0.0424037	0.0392198	0.0621918	0.0304105	-0.0470674	0.0166463	-0.0132725	-0.0519795	-0.0533635	-0.0002167	0.0216947	0.0445854	0.0310517	0.0025882	0.0299724	-0.0384249	-0.0195391	-0.0110776	-0.0064935	-0.0279198	-0.0096962	0.0092735	0.0002703	0.0051386	-0.0132725
RFT1	ICMT	9.7102251	9.7083009	9.6359863	9.7154435	9.7276767	9.4910524	9.5392778	9.6500564	9.7228352	9.4831634	9.5135513	9.5738900	9.5907982	9.6589703	9.8681430	9.8955334	9.9017779	9.7560776	9.7235201	10.0219306	9.5529460	9.5728766	9.5952443	9.5715328	9.6079744	9.4639205	9.6630559	10.1367251	9.7319163	10.0614936	10.2698998	10.2613251	9.8033291	9.6720087	9.5085088	9.6876334	9.8287365	9.6977151	9.8003559	9.8094029	9.7221525	9.7333485	9.8537599	9.7384387	9.6202502	9.6646085	9.6275357	9.8231879
RPA2	ICMT	0.1259343	0.0844071	0.5045143	0.0533414	0.0205617	0.6572920	0.6609408	0.2749645	0.1520904	0.8362128	0.7208820	0.5154415	0.2205046	0.1520904	-0.4641629	-0.7010491	-0.3069352	0.1288980	0.1866096	-0.7700533	0.6881979	0.6566817	0.6227633	0.4034958	0.4006913	0.8289357	0.4072147	-1.1456898	0.0566890	-0.6285619	-1.4260940	-1.5348269	-0.1142442	0.3054025	0.7503054	0.2632850	-0.1629054	0.1716673	-0.4722062	-0.0967048	0.1333160	0.2537738	-0.2977864	0.1063015	0.4965851	0.3539324	0.5276900	-0.0549929
EIF3B	ICMT	0.1640677	0.0531014	0.2837778	0.1153653	0.1140334	0.6587832	0.5358080	0.2398035	0.1627027	0.6045697	0.5994471	0.4275923	0.2717090	0.1605722	-0.3866553	-0.5624179	-0.3636698	-0.0030160	0.0596174	-0.6628400	0.5116353	0.4757029	0.4076113	0.3127302	0.2589769	0.6039158	0.2618750	-1.0252513	0.0487747	-0.6049087	-1.2536753	-1.3328692	0.1244310	0.5043268	0.8755373	0.2227527	-0.1214866	0.2472214	-0.1080464	-0.1406870	0.0715068	0.2573317	-0.1603392	0.1521173	0.2772293	0.1669378	0.3548941	-0.2739727
HNRNPM	ICMT	0.0099782	0.0023378	0.0343807	-0.0002708	0.0012406	0.0895058	0.1014574	0.0481242	0.0333960	0.1139439	0.1033676	0.0823494	0.0725390	0.0581867	-0.0504764	-0.0797200	-0.0499056	0.0147725	0.0041110	-0.0967091	0.0959157	0.0881553	0.0877766	0.0416727	0.0459917	0.1001831	0.0758876	-0.1306925	0.0340537	-0.0874686	-0.1834077	-0.1972404	-0.0073729	0.0514366	0.1182313	0.0065199	-0.0448628	0.0072594	-0.0629216	-0.0142552	0.0258290	0.0515495	-0.0111086	0.0446637	0.0500709	0.0347879	0.0567692	-0.0497635
NFS1	ICMT	0.1990397	0.1482651	0.2603402	0.1631278	0.1552257	0.4290599	0.2845320	0.1319215	0.0690481	0.3574737	0.3460786	0.2687715	0.2946672	0.2380417	-0.0655129	-0.1642809	-0.0694160	0.0744939	0.0909330	-0.2846560	0.3112995	0.3027780	0.2838189	0.2298931	0.2053060	0.3588312	0.0994984	-0.5456146	0.0311666	-0.3997158	-0.7615282	-0.7992453	0.0545227	0.2595606	0.4482229	0.1653441	0.0026148	0.1761628	-0.2905653	-0.0248264	0.1165223	0.0820894	-0.0870155	0.0760301	0.1896139	0.1294147	0.2329237	-0.0955435
WIPI2	ICMT	0.1090187	0.0744032	0.1944595	0.1187435	0.0371955	0.3524262	0.2667313	0.1403854	0.0827347	0.2975653	0.2758575	0.2052626	0.2618859	0.1976511	-0.1220434	-0.1905305	-0.1107707	0.0283261	0.0522578	-0.2480718	0.2859109	0.2676293	0.2209034	0.1697821	0.1877442	0.3407003	-0.0333333	-0.5856016	-0.0797391	-0.5158296	-0.8245200	-0.7307457	0.0547402	0.2015836	0.3959694	0.1148993	0.0018278	0.1711091	-0.1308481	-0.0549002	0.0620413	0.1299309	-0.0313265	0.0947287	0.1325217	0.0910998	0.1428697	-0.0565545
PORCN	GPR153	7.0830050	7.1519228	7.2419475	7.1696216	7.0798473	7.5682055	6.4207752	6.0889933	5.9933029	6.4687473	6.4307968	6.2756244	6.5603343	6.5020022	6.2949227	6.1339442	5.6579501	5.9048860	5.4775436	5.2016486	6.4577016	6.4000210	6.3385475	6.3409840	6.3553267	6.6038787	6.0932742	4.9518189	5.9483545	5.3606782	4.0216747	4.7417686	6.1261044	6.4021409	6.7237098	6.5329204	6.2249089	6.5422494	5.9542295	5.9113637	6.0389425	6.1058733	5.9240410	6.1747380	6.1140773	6.1339442	6.0932742	6.7060483
SERINC2	GPR153	0.2046306	0.2182501	0.2498810	0.2477751	0.1803242	0.3291014	-0.0063087	-0.0753527	-0.1279860	0.0230313	0.0025863	-0.0291258	0.0376440	-0.0058908	-0.0955565	-0.1549338	-0.3441326	-0.2326430	-0.4026097	-0.4326735	-0.0435308	-0.0444629	-0.0507885	-0.0816651	-0.0226388	0.0523855	0.0569212	-0.2406219	0.0423309	-0.1806489	-0.3339452	-0.3999354	-0.0134780	0.0995700	0.1831280	0.0844688	-0.0149606	0.1064204	-0.2092427	-0.1968242	-0.1200973	-0.0375405	-0.1056059	-0.0492266	-0.1098504	-0.1145548	-0.1345053	0.1664480
CLTB	GPR153	0.3236800	0.2858821	0.5253511	0.3891154	0.2422603	0.7552797	-0.1072636	-0.2614408	-0.2593195	-0.1434185	-0.1412695	-0.2317003	0.0269973	-0.1458339	-0.2356983	-0.1948216	-0.1910951	-0.2284127	-0.2086809	-0.4214651	-0.2029411	-0.2190468	-0.2531237	-0.2175944	-0.2329323	-0.2239835	-0.2456128	-0.5150054	-0.2621508	-0.2970693	-0.9410553	-0.9906318	-0.1272625	0.2919056	0.5721820	0.1010964	-0.1589256	0.1771634	-0.2568856	-0.1745831	-0.2128045	-0.2583165	-0.2233032	-0.2626013	-0.2386356	-0.2226030	-0.2359985	0.2713096
PLEKHG5	GPR153	0.3817486	0.4138482	0.4683958	0.4292111	0.3554700	0.5723912	-0.0111822	-0.1105530	-0.1769398	0.0404518	0.0243372	-0.0347973	0.1057153	0.0754475	-0.0510048	-0.1019623	-0.3234880	-0.2302860	-0.3538369	-0.4190385	0.0019684	0.0035477	-0.0217046	0.0325718	0.0964877	0.1657622	-0.2974290	-0.6798528	-0.2479897	-0.4353568	-0.6256404	-0.6798528	-0.2675787	-0.1992924	-0.0367465	0.0082056	-0.0937562	0.0806809	-0.4951618	-0.2675787	-0.2247440	-0.0783703	-0.1532760	-0.0619148	-0.1811981	-0.1195662	-0.1727780	0.3233691
LIMK2	GPR153	0.2062256	0.1964522	0.2321489	0.1938455	0.1898848	0.2836793	0.0024268	-0.0520853	-0.0634130	-0.0016859	0.0100931	-0.0255123	-0.0520853	-0.0575600	-0.2036252	-0.1937527	-0.1719140	-0.1263363	-0.1085607	-0.2275881	0.0083851	0.0039565	0.0014955	-0.0238087	-0.0355505	0.0168572	-0.0726517	-0.3151073	-0.1074225	-0.1585575	-0.2608140	-0.2838179	0.0271188	0.0694755	0.1525597	0.0804726	0.0158110	0.0788822	-0.2071848	-0.1263363	-0.0772807	-0.0647705	-0.1085607	-0.0550830	-0.0647705	-0.0764914	-0.0458417	0.1236476
MMP14	GPR153	0.9984950	0.9944935	1.0237162	0.9977557	0.9858750	1.0873147	-0.3063701	-0.4045039	-0.4126601	-0.2500282	-0.3125443	-0.2298626	0.2008945	0.1168921	-0.1972554	-0.2884792	-0.8082144	-0.5397655	-0.5282325	-0.9322931	-0.2500282	-0.2714690	-0.1441255	-0.2884792	-0.3451593	0.0059602	-0.2397947	-0.9322931	-0.4658575	-0.6180774	-1.0200907	-1.5795864	0.2515190	0.4379733	0.6231299	0.4939419	0.3191623	0.5146481	-1.0200907	-0.6180774	-0.5282325	-0.6648546	-0.7605751	-0.4755339	-0.6485574	-0.5900167	-0.7189714	0.7858534
ALS2CL	GPR153	0.3854012	0.4174881	0.4647195	0.4003651	0.3676373	0.5657259	0.0059301	-0.0904902	-0.1225300	-0.0036639	0.0066474	-0.0341357	0.2743164	0.2246490	0.0210890	-0.0279634	-0.3403843	-0.2364788	-0.3220230	-0.4678182	-0.0696981	-0.0880588	-0.1425750	-0.0653843	-0.0664532	0.0944705	-0.0452321	-0.5113573	-0.0929546	-0.2693039	-0.5377249	-0.6802547	-0.0917182	0.0648883	0.1865051	0.2050457	0.0859097	0.2205465	-0.3554797	-0.3356179	-0.2660631	-0.2040468	-0.3014007	-0.2448608	-0.3608022	-0.2937636	-0.3014007	0.2924713
ARHGDIA	ACOT7	9.3331492	9.3419215	9.4023014	9.3750141	9.2947848	9.5125614	9.5020223	9.4012250	9.3723494	9.4994888	9.5025007	9.4608418	9.4989715	9.4333576	9.2879245	9.2219920	9.1781139	9.2851873	9.2429758	8.9918193	9.4874067	9.4892547	9.4606895	9.4132611	9.4113896	9.5477448	9.4041688	9.0027426	9.3400019	9.1381676	8.9198553	8.8693732	9.2414801	9.3886223	9.5016026	9.3658326	9.2309238	9.3661644	9.3760810	9.2852933	9.3648333	9.4195331	9.3161887	9.4107781	9.4007925	9.3829482	9.3747621	9.3999786
ACTB	ACOT7	0.0931471	0.0550766	0.2269610	0.1109139	0.0372049	0.5375690	0.4245838	0.1806225	0.0498965	0.4770272	0.4438493	0.3212301	0.3896109	0.3029968	-0.0715623	-0.2975173	-0.3453253	-0.1318303	-0.0533074	-0.4787156	0.3515461	0.3563159	0.2614169	0.2149497	0.2380452	0.5167877	0.0073500	-0.9525227	-0.1023927	-0.8615872	-1.3581930	-1.4090758	0.0201572	0.3329441	0.6461938	0.2684340	-0.0285163	0.2775409	-0.2549015	-0.1987116	0.0222054	0.1414354	-0.1598008	0.0718321	0.0808990	0.0312033	0.0972553	0.1586840
FAM129B	ACOT7	-0.0246719	-0.0248655	-0.0509490	-0.0401586	-0.0165671	-0.0989956	-0.0679248	-0.0276453	-0.0086568	-0.0695800	-0.0691956	-0.0501095	-0.0259366	-0.0050175	0.0520147	0.0633817	0.0611281	0.0216795	0.0616286	0.1130027	-0.0598786	-0.0544431	-0.0502557	-0.0123679	-0.0394940	-0.0654744	-0.0359221	0.1162549	-0.0150840	0.0890350	0.1551460	0.1693958	0.0200142	-0.0316347	-0.0872762	-0.0081278	0.0360508	-0.0168564	0.0735672	0.0330458	-0.0027622	-0.0408684	-0.0047395	-0.0337115	-0.0008639	-0.0072442	0.0118816	-0.0191816
ATP13A2	ACOT7	0.1074773	0.1092879	0.1590006	0.1555468	0.0852673	0.3051972	0.2046277	0.0812102	0.0571247	0.1920384	0.1946486	0.1350201	0.0680233	0.0108737	-0.0830207	-0.1934140	-0.1628436	-0.0627077	-0.2208914	-0.3479269	0.1645210	0.1615110	0.1336093	0.0288378	0.0791532	0.1507308	0.0291763	-0.4443669	-0.0198188	-0.3956782	-0.6007328	-0.8992706	0.0034193	0.1348191	0.2658288	0.0613877	-0.0668001	0.0914604	-0.0394567	-0.0919525	0.0131486	0.0250657	-0.0710268	0.0001577	-0.0040315	0.0123943	-0.0252004	0.1542605
RPS6KA4	ACOT7	-0.0054107	-0.0124065	0.1088174	0.0234237	-0.0654226	0.2475752	0.3561766	0.1868190	0.1145101	0.3502915	0.3513846	0.2548373	0.1430154	0.0579072	-0.2450112	-0.2881389	-0.2612399	-0.0576863	-0.3765275	-0.4735340	0.2678010	0.2433100	0.2471291	0.1113217	0.0879678	0.2727469	0.1026444	-0.5642092	0.0070794	-0.3963493	-0.7218876	-0.7416661	-0.0206928	0.2214782	0.4315112	0.0314989	-0.1352342	0.1033775	-0.1462385	-0.0964156	0.0456722	0.1663324	-0.0162441	0.1487093	0.0608874	0.1282729	-0.0297992	0.0974606
TUBB3	ACOT7	0.1026478	-0.0435223	0.1580484	0.2288816	0.1279431	0.6207019	0.5002547	0.2420449	0.1192989	0.5093325	0.5138798	0.3709471	0.3035823	0.0881464	-0.1513118	-0.3866600	-0.3557749	-0.0700275	-0.1309348	-0.5007479	0.3509665	0.2967751	0.2618989	-0.1850414	0.0673492	0.2342223	0.0134864	-0.9811849	-0.1222065	-0.6819746	-1.2062077	-1.2647632	-0.3519940	0.0386809	0.3490848	-0.0979171	-0.3814566	-0.0527293	-0.3701075	-0.1917323	-0.0527293	0.1026478	-0.1479064	0.0978014	0.0867498	0.1344525	0.0494594	0.1319324
NSG1	HES2	7.2171447	7.1979990	7.3509217	7.1725717	7.1219383	7.4706572	6.1274705	5.4624227	5.4624227	6.0624952	6.0236677	5.8614269	5.7783410	6.0236677	5.8614269	5.4624227	5.4624227	5.9260217	5.7783410	5.9260217	6.1274705	6.1274705	6.0624952	6.1806445	6.2991586	6.4179530	6.3953891	5.7783410	6.3834232	5.6615556	5.7783410	5.4624227	5.4624227	5.6615556	5.4624227	5.4624227	5.6615556	5.7783410	5.6615556	5.6615556	5.8614269	5.6615556	5.4624227	5.8614269	5.8614269	5.9260217	5.7783410	7.0618752
CSTA	HES2	2.6741296	2.6613614	3.1724021	2.8414581	2.8751951	3.5558567	-2.0674658	-2.5651208	-2.0674658	-1.1688625	-1.5700609	-1.7764530	-0.0183509	-0.4177480	-0.9888508	-1.7764530	-2.0674658	-1.2793313	-2.5651208	-2.5651208	-1.4100342	-1.2793313	-1.7764530	-0.5772027	-0.5772027	-0.2875472	0.0212700	-1.5700609	-0.6233417	-0.8452009	-1.7764530	-1.7764530	-2.0674658	-2.0674658	-2.0674658	-0.9888508	-1.4100342	-1.2793313	-1.7764530	-2.5651208	-2.0674658	-2.0674658	-1.7764530	-1.7764530	-2.0674658	-2.5651208	-1.5700609	2.9925341
PTHLH	HES2	0.0460205	0.0476648	0.0387859	0.0472513	0.0462928	0.0180930	0.1360829	0.0866122	-0.0513740	0.1347562	0.1322334	0.1222796	0.1362499	0.1400127	0.0775741	0.0147998	-0.1937319	0.0460129	0.0225677	-0.5167888	0.1379254	0.1364709	0.1349953	0.1401108	0.1402565	0.1221616	0.1355058	-0.1937319	0.1394186	0.0021096	-0.3893206	-0.4878813	-0.6182088	-0.3289479	-0.0716864	-0.2191140	-0.3893206	-0.2191140	-0.8112503	-0.0865894	0.0775741	0.1400509	0.1067424	0.1403287	0.1354515	0.1297347	0.1395702	0.0556744
FAT2	HES2	1.8437051	1.8851568	2.1895026	1.5428366	1.5203755	2.4656941	0.2590493	0.0171641	-0.2528546	0.0956978	0.1536643	-0.2528546	-0.2528546	-0.2528546	-0.9005275	-0.0929331	-0.4975424	-0.9005275	0.0171641	-0.9005275	-0.9005275	-0.4975424	-0.9005275	-0.9005275	-0.4975424	0.0171641	-0.0929331	-0.9005275	-0.9005275	-0.9005275	-0.4975424	-0.9005275	-0.9005275	-0.9005275	-0.2528546	-0.4975424	0.0171641	-0.2528546	-0.9005275	-0.9005275	-0.2528546	-0.4975424	-0.9005275	-0.9005275	-0.4975424	-0.2528546	-0.4975424	0.6122602
KLK9	ESPN	5.6239605	5.6985614	5.6411308	5.7047918	5.6002555	5.8290682	2.5173196	2.5173196	2.5173196	2.5173196	2.5173196	2.5173196	3.6246891	2.5173196	2.5173196	2.5173196	2.5173196	2.5173196	2.5173196	2.5173196	2.5173196	2.5173196	2.5173196	2.5173196	3.6246891	3.6246891	2.5173196	2.5173196	2.5173196	2.5173196	2.5173196	2.5173196	4.1623837	5.1829234	5.0550561	5.1256584	4.1623837	5.4496873	2.5173196	2.5173196	2.5173196	2.5173196	2.5173196	2.5173196	2.5173196	2.5173196	2.5173196	5.5472613
KLF8	ESPN	3.0176170	3.0766150	3.4746642	2.8268311	2.8788476	3.8409468	-1.1692781	-1.7511477	-1.7511477	-1.1692781	-1.1692781	-1.7511477	-0.2482945	-0.4009107	-1.7511477	-0.5878580	-1.7511477	-1.7511477	-1.7511477	-1.7511477	-1.7511477	-0.8290721	-1.7511477	-0.5878580	-1.1692781	-0.8290721	-1.7511477	-1.7511477	-1.7511477	-1.7511477	-1.7511477	-1.7511477	-0.2482945	-0.1193622	0.4591129	0.2580878	0.3306474	-0.0077578	-1.7511477	-1.7511477	-1.7511477	-1.7511477	-1.7511477	-1.7511477	-1.7511477	-1.7511477	-1.1692781	1.7703446
TMPRSS11E	ESPN	0.5945504	0.6259852	0.7051001	0.6213150	0.6165420	0.7817042	-0.4065960	-0.4065960	-0.4065960	-0.4065960	-0.4065960	-0.4065960	-0.4065960	-0.4065960	-0.4065960	-0.4065960	-0.4065960	-0.4065960	-0.4065960	-0.4065960	-0.4065960	-0.4065960	-0.4065960	-0.4065960	-0.4065960	-0.2632314	-0.4065960	-0.4065960	-0.4065960	-0.4065960	-0.4065960	-0.4065960	-0.0354513	0.2051026	0.2540914	0.0709140	-0.0033915	0.0244057	-0.4065960	-0.4065960	-0.4065960	-0.4065960	-0.4065960	-0.4065960	-0.4065960	-0.4065960	-0.4065960	0.6165420
LYPD3	ESPN	0.6852478	0.7030356	0.7599682	0.7262809	0.6899598	0.9157285	-0.4289723	-0.4665523	-0.4665523	-0.3450216	-0.3450216	-0.3231270	-0.1158722	-0.0870252	-0.2251655	-0.3971177	-0.6542767	-0.4665523	-0.5713722	-0.5124162	-0.2851751	-0.3694613	-0.3032968	-0.3694613	-0.2851751	-0.1785613	-0.5124162	-0.7958561	-0.7958561	-0.3694613	-0.6542767	-0.7958561	0.2209642	0.3274929	0.4797306	0.3433602	0.2240003	0.4033952	-0.5713722	-0.6542767	-0.4665523	-0.1785613	-0.3450216	-0.2251655	-0.3971177	-0.4665523	-0.5124162	0.6565750
KLK8	ESPN	-0.6330175	-0.6494784	-0.7090188	-0.6590844	-0.6196596	-0.8510745	0.4097091	0.4097091	0.4097091	0.4097091	0.4097091	0.4097091	0.2668504	0.4097091	0.4097091	0.2668504	0.4097091	0.4097091	0.4097091	0.4097091	0.4097091	0.4097091	0.2668504	0.2668504	0.4097091	0.4097091	0.4097091	0.4097091	0.4097091	0.4097091	0.4097091	0.4097091	-0.0171411	-0.1920741	-0.2963089	-0.2834593	-0.1697095	-0.2549110	0.4097091	0.4097091	0.4097091	0.4097091	0.4097091	0.4097091	0.4097091	0.4097091	0.2668504	-0.6253403
ARHGEF4	TNFRSF25	4.9375225	4.9323725	4.9129970	4.9313672	4.9503161	4.8755267	5.0910522	5.1091713	5.1368643	5.0720452	5.0822197	5.1064352	5.0605406	5.0674935	5.0605406	5.0889825	5.1637585	5.1165824	5.1515700	5.2385849	5.1077884	5.0942874	5.1105852	5.0625511	5.0822197	5.0172483	5.1390852	5.3114723	5.1437815	5.2843906	5.2653067	5.3581191	5.0869771	5.0350363	4.9846654	5.0457892	5.0786496	5.0302392	5.1989866	5.1672197	5.1287016	5.0632350	5.0795240	5.0736351	5.1105852	5.1268187	5.1214904	4.9634428
GPR153	TNFRSF25	0.2243580	0.2187313	0.2560957	0.2405492	0.2160101	0.3244751	-0.0282637	-0.0703548	-0.1153714	-0.0108953	-0.0248752	-0.0391691	0.0718952	0.0366711	-0.0372680	-0.0372680	-0.1733653	-0.1194838	-0.1972159	-0.2960253	-0.0232226	-0.0232226	-0.0108953	-0.0652738	-0.0391691	0.0262382	-0.0813395	-0.3238960	-0.1600918	-0.2169567	-0.4299039	-0.4299039	-0.0123561	0.0803458	0.1807357	0.0452881	0.0111487	0.0653819	-0.1972159	-0.1733653	-0.1237669	-0.1194838	-0.1600918	-0.1329061	-0.1282353	-0.1153714	-0.1540487	0.2041370
PLEKHG5	TNFRSF25	1.7323012	1.8790853	2.1286421	1.9493591	1.6122016	2.6045812	-0.0569003	-0.5079148	-0.8083661	0.1777537	0.1045085	-0.1641737	0.4744508	0.3368393	-0.2377715	-0.4689735	-1.4675624	-1.0490452	-1.6032697	-1.8939911	0.0028521	0.0100288	-0.1047037	0.1419357	0.4324955	0.7475324	-1.3508158	-3.0505293	-1.1287444	-1.9665994	-2.8105604	-3.0505293	-1.2168230	-0.9093042	-0.1730263	0.0311955	-0.4317647	0.3606315	-2.2323085	-1.2168230	-1.0240776	-0.3619747	-0.7013758	-0.2872988	-0.8276049	-0.5487573	-0.7895589	1.4655976
GJB2	TNFRSF25	0.0818193	0.0803915	0.0920762	0.0875772	0.0880631	0.1215230	-0.0413178	-0.0552235	-0.0873457	-0.0227013	-0.0353420	-0.0361297	-0.0071095	-0.0087187	-0.0296619	-0.0696228	-0.0915594	-0.0696228	-0.0772745	-0.0915594	-0.0403921	-0.0345734	-0.0432543	-0.0221857	-0.0052841	-0.0061832	-0.0745163	-0.1182599	-0.0915594	-0.0802925	-0.1529959	-0.1310580	-0.0386178	-0.0058805	0.0208003	0.0069502	-0.0197285	0.0097749	-0.1091934	-0.0802925	-0.0463994	-0.0475206	-0.0745163	-0.0599013	-0.0634461	-0.0836249	-0.0552235	0.0862452
ALS2CL	TNFRSF25	1.0025098	1.0861620	1.2092732	1.0415232	0.9561913	1.4725156	0.0120412	-0.2390868	-0.3223362	-0.0129786	0.0139122	-0.0924030	0.7127603	0.5831250	0.0515842	-0.0763206	-0.8839888	-0.6172412	-0.8370230	-1.2083467	-0.1850026	-0.2327645	-0.3743552	-0.1737760	-0.1765579	0.2431448	-0.1213083	-1.3187133	-0.2454941	-0.7017619	-1.3854793	-1.7458287	-0.2422797	0.1658991	0.4835262	0.5319426	0.2207884	0.5724146	-0.9225494	-0.8718035	-0.6934271	-0.5335231	-0.7841861	-0.6388448	-0.9361352	-0.7645947	-0.7841861	0.7601321
ARHGEF4	PLEKHG5	7.0200345	7.0258825	7.0478557	7.0270236	7.0054863	7.0902875	6.8394447	6.8168848	6.7822881	6.8628712	6.8503701	6.8203003	6.8768821	6.8684307	6.8768821	6.8420102	6.7488748	6.8076250	6.7639838	6.6573962	6.8186114	6.8354289	6.8151190	6.8744434	6.8503701	6.9284013	6.7795191	6.5698224	6.7736691	6.6021904	6.6251222	6.5144056	6.8444929	6.9074500	6.9661913	6.8946448	6.8547679	6.9131271	6.7055584	6.7445957	6.7924771	6.8736129	6.8536918	6.8609244	6.8151190	6.7948296	6.8014895	6.9905179
DUSP7	PLEKHG5	0.7559265	0.7081128	0.8478075	0.7922140	0.6675585	1.0928378	0.0703661	-0.1319429	-0.2107936	0.0553080	0.0553080	-0.0282952	-0.3537310	-0.2873413	-0.5378844	-0.6084743	-0.4873392	-0.3333807	-0.3926255	-0.7624121	-0.0204690	-0.0363096	-0.0466064	-0.0749685	-0.0035043	0.1722994	-0.4720547	-1.2131403	-0.5116592	-0.7129782	-1.2885361	-1.5227847	-0.2788479	-0.0466064	0.2308046	0.0297026	-0.2545905	0.0553080	-0.8654425	-0.3284808	-0.2356396	0.0917489	-0.1319429	0.0688905	-0.0550791	0.0143847	-0.0445215	0.5448109
SEMA3F	PLEKHG5	0.8729372	0.8785868	0.9551043	0.8771482	0.8007635	1.0807778	-0.0826693	-0.2384488	-0.2384488	-0.0014680	0.0438107	-0.0475952	0.0199180	-0.0039601	-0.1976026	-0.3030131	-0.5894638	-0.3678385	-0.5894638	-0.8212818	-0.0359592	-0.0039601	-0.1274605	-0.1443469	-0.1976026	-0.0693448	-0.5894638	-1.1721602	-0.5894638	-0.7648222	-0.8212818	-0.9967052	-0.6161210	-0.4406912	-0.1819320	-0.4140121	-0.4016565	-0.4270008	-0.4868505	-0.3898754	-0.3287945	-0.1922705	-0.4140121	-0.2384488	-0.1194222	-0.1315775	-0.0417101	0.6852111
GPR153	PLEKHG5	-0.2803179	-0.2717208	-0.3286862	-0.3050223	-0.2675612	-0.4320801	0.0731759	0.1167384	0.1582884	0.0536679	0.0694429	0.0849518	-0.0520059	-0.0045573	0.0829248	0.0829248	0.2060244	0.1618669	0.2241524	0.2925933	0.0676096	0.0676096	0.0536679	0.1117409	0.0849518	0.0088132	0.1273150	0.3106662	0.1955847	0.2386066	0.3779296	0.3779296	0.0553446	-0.0638758	-0.2135670	-0.0158435	0.0275608	-0.0429775	0.2241524	0.2060244	0.1655599	0.1618669	0.1955847	0.1733279	0.1693768	0.1582884	0.1907422	-0.2493988
TNFRSF25	PLEKHG5	0.9577732	1.2011029	1.3122623	1.1399393	0.9214229	1.7097103	0.1357439	-0.3248110	-0.5919091	0.0225491	-0.2656703	0.0225491	0.7715336	0.6357795	0.5510441	-0.0330856	-1.1827805	-0.6953707	-1.0701846	-0.8923994	0.0897336	-0.2656703	-0.1863315	-0.1863315	0.0045523	0.5877691	-0.9749425	-2.1761781	-0.9749425	-1.4981049	-2.1761781	-1.7483644	-0.4632154	-0.3566334	0.2562840	0.4528544	0.0045523	0.4873422	-1.0701846	-0.7543670	-0.9749425	-0.3248110	-0.8195567	-0.5919091	-0.6414908	-0.7543670	-1.4981049	1.1370102
PLTP	PLEKHG5	0.4881801	0.4781402	0.5386900	0.5153400	0.4745130	0.6945477	-0.0270449	-0.2054865	-0.2448356	0.0593034	0.0287465	-0.0218091	0.0026334	-0.0166962	-0.1022276	-0.1620914	-0.5278636	-0.2448356	-0.4802953	-0.3798791	-0.0166962	0.0203856	-0.0808676	0.1462165	0.1389352	0.2843455	-0.3115873	-0.6754117	-0.3115873	-0.8227971	-0.8227971	-0.8227971	-0.3115873	-0.0614130	0.0796947	-0.0117005	-0.2054865	-0.0270449	-0.2448356	-0.3798791	-0.3115873	-0.1721588	-0.2054865	-0.1721588	-0.1620914	-0.1259061	-0.1827128	0.4356935
WDR20	NOL9	7.7901563	7.7589308	7.8082195	7.7681092	7.7730184	7.8820732	7.8022242	7.7500069	7.7130399	7.8295264	7.8165322	7.7867833	7.7921805	7.7805425	7.6316348	7.5569850	7.6294886	7.7186583	7.7076724	7.5277557	7.8026799	7.7961180	7.7953906	7.7813775	7.7899006	7.8598604	7.7658879	7.5114443	7.7369518	7.6326932	7.5198740	7.4856045	7.6686740	7.7235279	7.8288140	7.7496339	7.6754381	7.7511181	7.4661383	7.6547136	7.7244764	7.7481287	7.6678976	7.7450529	7.7668456	7.7655668	7.7733179	7.6538379
CRCP	NOL9	0.1450811	0.0953209	0.3526579	0.1508230	0.1392723	0.6828208	0.3639460	0.1189996	0.0485225	0.5509841	0.4261240	0.3204309	0.4073854	0.3072661	-0.1800826	-0.4659719	-0.3971719	-0.0712553	-0.1500812	-0.8140981	0.3727959	0.3228610	0.2980091	0.3829260	0.4585448	0.7819223	0.2885766	-0.8458219	0.0771245	-0.4286025	-1.1505376	-0.9253908	-0.1217598	0.1462348	0.5099646	0.2385302	-0.1845174	0.2079326	-0.8540721	-0.3643903	-0.0766235	0.1945193	-0.1845174	0.1576270	0.2140035	0.0810800	0.2200011	-0.2536038
HNRNPK	NOL9	-0.0572993	-0.0281309	-0.1203602	-0.0061899	-0.0286946	-0.2093333	-0.1597128	-0.0595010	-0.0141847	-0.2249637	-0.1706495	-0.1239121	-0.0646082	-0.0613989	0.1244872	0.2102966	0.1062245	-0.0242614	-0.0085219	0.2619344	-0.1729836	-0.1654251	-0.1568610	-0.1601985	-0.1670888	-0.2639749	-0.1448148	0.2723108	-0.0531752	0.1271177	0.3393985	0.3264704	0.0447352	-0.0410298	-0.1932542	-0.0862155	0.0251915	-0.0774180	0.4020431	0.0580726	-0.0235759	-0.0950417	0.0339183	-0.0739828	-0.0988400	-0.0782546	-0.1165451	0.1341242
SFPQ	NOL9	0.3616884	0.2376954	0.5821216	0.1336160	0.2408407	0.9292398	0.5973079	0.1461183	0.0255114	0.7703773	0.6480096	0.4597951	0.4037502	0.2117930	-0.3544270	-0.8676351	-0.3671077	0.1583965	0.1557364	-0.9192810	0.6874020	0.6903562	0.7652930	0.2523157	0.3292118	0.7597114	0.3911181	-1.1652949	0.0273885	-0.5847150	-1.3042573	-1.4853679	-0.1109463	0.1848708	0.8144329	0.2197280	-0.1506923	0.2241638	-1.2861768	-0.1611727	0.2235606	0.3312768	-0.1895560	0.2972841	0.4872780	0.3688811	0.5949754	-0.4930725
NCOA5	NOL9	0.0108046	0.0023807	0.0333822	0.0032387	0.0032387	0.0566474	0.0528342	0.0252234	0.0173832	0.0574912	0.0548684	0.0403063	0.0420406	0.0281450	-0.0268905	-0.0560191	-0.0189122	0.0110443	0.0140493	-0.0551961	0.0542898	0.0521358	0.0490809	0.0272480	0.0264999	0.0618405	0.0329512	-0.1016618	0.0150436	-0.0355691	-0.1065633	-0.1097434	-0.0186939	0.0168624	0.0602514	0.0205764	-0.0082240	0.0274125	-0.0594310	-0.0129080	0.0100775	0.0150436	-0.0244254	0.0133737	0.0301938	0.0225509	0.0313329	-0.0344106
MKRN2	NOL9	0.0220127	-0.0013672	0.1112866	-0.0156501	-0.0008429	0.1634315	0.1252296	0.0427279	-0.0378196	0.1743062	0.1315286	0.0834453	0.0876240	0.0698380	-0.1119235	-0.1875466	-0.1018134	0.0048128	-0.0056261	-0.1926057	0.1343668	0.1188978	0.1074618	0.1655631	0.1743062	0.2382008	0.1120401	-0.2730191	0.0316587	-0.1088241	-0.3258755	-0.3298353	-0.0690671	-0.0145045	0.1339336	0.0647884	-0.0257364	0.0816185	-0.3039711	-0.1161498	-0.0251251	0.0411375	-0.0658919	0.0183510	0.0637580	0.0477855	0.0928325	-0.0756100
FAM193B	ZBTB48	6.7011247	6.7029467	6.7282055	6.7031270	6.6912268	6.7863381	6.7384649	6.6824177	6.6586103	6.7436072	6.7347011	6.7204775	6.8447290	6.8075974	6.7371025	6.6928515	6.5497229	6.6104160	6.5467585	6.4411516	6.7449930	6.7358463	6.7218111	6.6756343	6.7070058	6.7685667	6.7257004	6.4917789	6.6981324	6.5976315	6.4799636	6.4344475	6.6031793	6.6893640	6.7508785	6.6826429	6.6331453	6.6967920	6.5516465	6.5929345	6.6295971	6.6354360	6.5834107	6.6361870	6.6419810	6.6311912	6.6457606	6.6084067
VARS2	ZBTB48	0.0276591	0.0086256	0.0568285	-0.0047545	-0.0028064	0.1215133	0.1164737	0.0499376	0.0132937	0.1182326	0.1077503	0.0820681	0.1667708	0.1307988	0.0216799	-0.0307737	-0.0659342	-0.0167021	-0.0975974	-0.1886820	0.1038381	0.0833862	0.0939913	0.0435299	0.0457078	0.1156647	0.0721269	-0.1861756	0.0472373	-0.0307737	-0.2079844	-0.2021229	0.0103467	0.0921930	0.1747833	0.0891285	0.0235842	0.0973092	-0.0352493	-0.0484159	0.0145325	-0.0642224	-0.1148165	-0.0633763	-0.0108215	-0.0037760	-0.0307737	-0.0246853
WASH3P	ZBTB48	-0.0839875	0.0238331	0.0649081	-0.0062237	-0.0652859	0.3905983	0.3173383	0.1815589	0.1192874	0.3647381	0.3401889	0.2392751	0.6479398	0.5111853	0.1669114	0.0649081	-0.4362558	-0.2644312	-0.4877284	-0.5807355	0.3850005	0.3272986	0.2351306	0.0839041	0.1464701	0.4567847	0.1020035	-1.0830944	0.0516999	-0.2348452	-0.8148064	-0.8148064	-0.0221874	0.4301635	0.5497522	0.4200056	0.2224218	0.3988448	0.1136121	-0.3315117	-0.0652859	-0.0062237	-0.2801305	-0.1817752	0.0583609	-0.0562680	-0.1036538	-0.1463185
PTPN23	ZBTB48	0.0538925	0.0594307	0.0792903	0.0491163	0.0317651	0.1162115	0.0844459	0.0262220	0.0240709	0.0871535	0.0824211	0.0631486	0.0976962	0.0664036	-0.0022858	-0.0344867	-0.0705442	-0.0275504	-0.0814168	-0.1563916	0.0631486	0.0647391	0.0556617	0.0303727	0.0365444	0.0976962	0.0512306	-0.1479871	0.0270355	-0.0690319	-0.1578836	-0.2010633	-0.0202991	0.0456489	0.1142381	0.0613098	0.0065224	0.0727559	-0.0656086	-0.0399160	0.0036130	0.0181837	-0.0237031	0.0215219	0.0095363	0.0071335	-0.0004963	-0.0172929
RFNG	ZBTB48	0.0136296	0.0288968	0.0468772	0.0661457	-0.0393808	0.2144124	0.2049267	0.0905192	0.0461275	0.2000137	0.1982301	0.1806597	0.3603214	0.2687473	0.0953014	0.0055449	-0.1940771	-0.0623310	-0.2462206	-0.3117247	0.1901926	0.1481665	0.1378554	0.1822150	0.1566740	0.3240163	0.1249647	-0.2952730	0.0999749	-0.0451741	-0.3343237	-0.4224313	-0.0649044	0.1123052	0.2656787	0.1073499	-0.0315373	0.1513419	0.0620178	-0.1524480	-0.0535720	-0.0955873	-0.1711288	-0.0675107	-0.0925994	-0.0714837	-0.1001524	-0.0315373
TUBGCP6	ZBTB48	-0.0293539	-0.0563559	-0.0704639	-0.0593744	-0.0253304	-0.1425632	-0.1218617	-0.0606422	-0.0405855	-0.1310397	-0.1180079	-0.0958851	-0.1809024	-0.1458304	-0.0462675	0.0080704	0.1015799	0.0596075	0.1785561	0.2298496	-0.1124721	-0.0984181	-0.0896767	-0.0443255	-0.0552567	-0.1223338	-0.0740404	0.2107525	-0.0488810	0.0682038	0.2035013	0.2269052	0.0155090	-0.0491155	-0.1568850	-0.0505113	0.0341070	-0.0729239	0.1229391	0.0596075	0.0096801	0.0272346	0.0760304	0.0398227	0.0447281	0.0138116	0.0234916	-0.0129225
DDA1	ZBTB48	0.1199320	0.1063801	0.2523845	0.1613733	0.0504471	0.5692328	0.2304194	0.0097318	-0.1094837	0.2467727	0.1944603	0.0783802	0.3890271	0.2459033	0.0162398	-0.1410144	-0.3340626	-0.1179894	-0.1321720	-0.3935446	0.1806916	0.1434568	0.1171336	0.0258992	0.1204901	0.4038441	0.1017960	-0.3901991	-0.0663672	-0.2576948	-0.3901991	-0.3416496	-0.1867543	0.1035189	0.4582203	0.1582552	-0.1041304	0.1466623	-0.1894268	-0.2454244	-0.1266158	0.0303651	-0.1033692	0.0341721	0.0058005	-0.0535064	0.0510659	-0.1133355
MICAL1	ZBTB48	0.1787474	0.1807844	0.2303108	0.1841387	0.1457419	0.3800569	0.1951819	0.0478207	0.0233545	0.2026621	0.1821321	0.1484904	0.4103477	0.3369058	0.1861274	0.0806919	-0.2273458	-0.1353794	-0.1683263	-0.4234954	0.1838055	0.1693452	0.1457419	0.1515909	0.2032743	0.3592943	0.0520516	-0.5471898	-0.0041024	-0.2359868	-0.5566878	-0.5770505	-0.1353794	0.0333321	0.1907004	0.1175820	-0.0626425	0.1372890	-0.1232095	-0.2071329	-0.0902863	-0.0216841	-0.0760327	0.0019636	-0.0336384	-0.0481352	-0.0284365	-0.0301571
PPP4R1	KLHL21	8.5361556	8.5255874	8.5594761	8.5308431	8.5379104	8.6090188	8.5221173	8.4825618	8.4677927	8.5378317	8.5229530	8.5026638	8.4946881	8.4883155	8.4061675	8.3736229	8.4153749	8.4568346	8.4671558	8.3658283	8.5174765	8.5107627	8.5022511	8.4880284	8.5000991	8.5312814	8.5198567	8.3560681	8.4919886	8.4219484	8.3214565	8.3222191	8.4601390	8.4868081	8.5441943	8.5132482	8.4760252	8.5108431	8.3183176	8.4238894	8.4619894	8.4948433	8.4428550	8.4767169	8.4854440	8.4698959	8.4996693	8.4893949
EHD4	KLHL21	0.2306177	0.0561371	0.4631641	0.2478579	0.1359224	0.9279179	0.4107836	-0.0043453	-0.2207792	0.4434912	0.4240556	0.2360524	-0.5313919	-0.4640299	-0.4889030	-0.7578515	-0.8876584	-0.5347741	-0.6253763	-1.3681341	0.0932063	0.0447523	0.0769809	0.2392924	0.3261659	0.6534638	0.3020339	-1.2909693	0.0389874	-0.8763022	-1.7301675	-1.9121244	-0.5180304	0.0213919	0.5888924	0.6528768	0.1701701	0.7597324	-1.7712848	-0.6371159	-0.3890109	0.5038138	0.1283533	0.4426924	0.2584152	0.3355843	0.3603823	-0.0168043
PANX1	KLHL21	-0.1468986	-0.0869264	-0.3440636	-0.1653257	-0.1249521	-0.5404034	-0.1799806	0.0599581	0.1749429	-0.2524097	-0.1437319	-0.0736123	0.3349676	0.1948041	0.5331783	0.7937997	0.5229919	0.3662529	0.2201635	0.7731993	-0.0952294	-0.1138796	-0.0226527	-0.1381210	-0.2231672	-0.3399815	-0.1660731	0.7091373	0.0263932	0.5082280	0.8156463	0.9045841	0.2743348	0.0289662	-0.3363129	-0.2576329	-0.0019417	-0.2488842	0.7833527	0.4004744	0.2136562	-0.2380912	0.0502403	-0.1719957	-0.1190330	0.0113310	-0.1877891	0.1330036
ITPKC	KLHL21	0.6564712	0.6489804	0.8954437	0.7130056	0.5783175	1.1524319	0.2318921	-0.2521930	-0.4638226	0.1881098	0.1695732	-0.1323348	0.2787274	0.2318921	-1.1104341	-1.1835827	-1.2536864	-0.8475990	-1.3807432	-2.0150024	0.1819984	0.0127738	-0.0288166	0.1896272	0.3144526	0.6553265	0.7073868	-1.4355962	0.4535740	-0.0224168	-1.4355962	-1.5850495	-0.3369218	0.2031001	0.7566776	0.8068908	0.4941861	0.8916229	-1.3028878	-1.1318843	-0.4528096	0.2551822	-0.2464639	0.1911405	-0.3149108	-0.2696274	-0.4311909	0.1819984
ARPC5L	KLHL21	-0.0021760	-0.0759656	0.3606283	-0.1406930	-0.0368416	0.7527124	0.2688280	-0.1396824	-0.2422631	0.4111567	0.2696241	0.1157349	-0.0061124	-0.1668893	-0.4105542	-0.4159609	-0.4105542	-0.3217530	-0.2571714	-0.4300939	0.1729119	0.1428722	0.0880224	-0.0830283	-0.1548206	0.2970879	0.2232101	-0.4367985	-0.0961663	-0.3742747	-0.4360230	-0.4376030	-0.3104731	0.1166489	0.5621262	-0.0278817	-0.2599289	0.0898874	-0.3937214	-0.3754644	-0.2988039	-0.0709270	-0.3636787	-0.1366499	-0.1517969	-0.2115343	-0.0219254	-0.1143851
RPL7L1	KLHL21	0.3345119	0.3047533	0.5411896	0.2367739	0.3087524	0.7313351	0.2970939	0.0688170	0.0054326	0.4061988	0.3748879	0.2644247	-0.3173728	-0.2781527	-1.5060438	-1.7436352	-0.4198839	-0.0457624	-0.1773964	-1.5060438	0.2388928	0.1844880	0.2308854	0.3192377	0.2503397	0.5017201	0.4116037	-0.8958649	0.1721181	-0.5415757	-1.4451515	-1.3175589	0.0327419	0.2034925	0.6343771	0.4036580	0.0543543	0.3855295	-3.0292834	-0.2808038	-0.0235178	0.2259989	-0.1049717	0.1670576	0.1043195	0.1261524	0.1474738	0.2351770
PTPN1	KLHL21	-0.5205492	-0.4731354	-0.7320149	-0.3837065	-0.4037532	-1.0245588	-0.1905141	0.0847601	0.2340959	-0.3007937	-0.2236602	-0.0870390	0.1422107	0.1675958	0.6830724	0.9875623	0.6062617	0.3099475	0.3290756	1.1218340	-0.2128366	-0.2231941	-0.1385372	-0.2071020	-0.2222607	-0.5210861	-0.1609816	1.0889685	0.1101191	0.5220670	1.3171926	1.3773063	-0.0523184	-0.2772744	-0.7744049	-0.4297966	-0.0260725	-0.4217924	1.5468951	0.4147040	0.1982929	-0.3693233	-0.0027126	-0.3639637	-0.0711965	0.0261316	-0.0882386	0.0749409
GORASP1	PHF13	7.3995623	7.3744652	7.4944217	7.4080296	7.3781296	7.6640009	7.5516106	7.4126158	7.3564519	7.5697121	7.5552827	7.4836271	7.5183697	7.4343929	7.1617259	7.0548940	7.0839819	7.2398476	7.1325541	6.8426459	7.5576158	7.5207649	7.5041442	7.4466232	7.4458258	7.6105789	7.3878206	6.7610177	7.3018863	7.0380635	6.6404470	6.6743629	7.2416164	7.3990837	7.6264470	7.3832756	7.1985678	7.4038309	6.8624366	7.2037198	7.3174678	7.2976623	7.1352251	7.2769846	7.3664330	7.3478287	7.3448891	7.2137263
LSM14B	PHF13	0.0100080	-0.0329659	0.1368162	-0.0084818	-0.0458398	0.3869034	0.3429548	0.1400112	0.1204174	0.4491405	0.4176212	0.3014801	0.3662272	0.3452566	-0.0992763	-0.2323806	-0.2569620	0.0144903	-0.0367815	-0.6305569	0.3974262	0.3609840	0.3378401	0.4057139	0.4053234	0.6438571	-0.0524478	-0.9215810	-0.1652875	-0.3757104	-0.9502222	-0.9812518	0.1646316	0.4291600	0.7031800	0.4746506	0.2147239	0.5084362	-0.8145036	-0.1226801	0.0862039	0.0925805	-0.1053748	0.0750122	0.1509830	0.0871216	0.2034882	-0.1762824
ANKLE2	PHF13	0.0126848	-0.0008555	0.1253732	0.0098659	0.0080596	0.3554601	0.2993630	0.1013841	0.0281435	0.3405469	0.2878866	0.2283297	0.1426063	0.0111501	-0.2189502	-0.3651475	-0.3042512	-0.1693145	-0.0568485	-0.5271332	0.2385007	0.1817896	0.1486134	0.2972955	0.3265418	0.5159381	0.0489264	-0.7602893	-0.0680312	-0.3895556	-0.8396808	-0.7811268	-0.0667341	0.1420864	0.4304965	0.4251769	0.2311344	0.4175692	-0.5972533	-0.2123933	-0.0660874	0.1786935	-0.0752568	0.1185594	0.1023617	0.0459363	0.1603145	-0.2154037
HDAC3	PHF13	0.1346036	0.0800989	0.2360137	0.1096699	0.1163199	0.5303320	0.2713281	0.1137767	0.0015806	0.3571760	0.3532582	0.2371034	0.2184977	0.1819545	-0.2329290	-0.3148181	-0.3708181	-0.0765584	-0.0852981	-0.5130898	0.3259883	0.3064882	0.2706680	0.2256815	0.2733014	0.4943890	0.0965273	-0.8171738	-0.0722665	-0.4692656	-0.9114431	-0.9494652	0.1282845	0.3803148	0.6489889	0.3188352	0.1193484	0.3511511	-0.2921377	-0.2263322	-0.0206606	0.0563686	-0.1684809	-0.0118884	0.1208531	0.0165751	0.1023689	-0.1832555
ZNF783	PHF13	0.0602699	0.1301749	0.4418734	0.1395642	0.1109712	0.7194076	0.5131228	0.2426201	0.0277952	0.6906570	0.6310902	0.4030140	0.8386662	0.7137606	-0.0005898	-0.2801886	-0.6962997	-0.1960303	-1.1553420	-1.2302738	0.6024613	0.4674499	0.5653581	0.6646426	0.7469137	1.0989083	0.1757980	-1.1917082	-0.1881937	-0.7317466	-1.5291200	-1.4132131	-0.0875235	0.3810635	0.9296937	0.6584849	0.3278527	0.6438808	-0.7502342	-0.3077615	-0.0182473	-0.0005898	-0.3077615	0.1348868	0.0911715	0.1533942	0.1109712	-0.3365783
IST1	PHF13	0.0083664	-0.0224643	0.0538184	-0.0310573	-0.0207171	0.1463761	0.1387911	0.0519671	0.0107267	0.1779674	0.1485738	0.1004602	0.1014821	0.0835106	-0.0629866	-0.1089127	-0.1270107	-0.0125512	-0.0338779	-0.2326692	0.1441456	0.1309041	0.0988493	0.1450513	0.1426076	0.2348975	0.1270936	-0.2588665	0.0476469	-0.0731540	-0.3113166	-0.3009496	0.0291977	0.1167166	0.2332492	0.1530546	0.0540810	0.1485738	-0.2749801	-0.0801256	-0.0151770	0.0597443	-0.0457316	0.0296107	0.0587305	0.0333771	0.0689674	-0.1409417
WDR45B	PHF13	-0.0024978	-0.0248197	0.0509487	-0.0265444	-0.0383894	0.1598974	0.1497166	0.0530274	-0.0007012	0.1915934	0.1676821	0.1249200	0.0991611	0.0656026	-0.1068148	-0.1495283	-0.1165376	-0.0153093	-0.0320053	-0.2892539	0.1516799	0.1282415	0.1244197	0.1389557	0.1401999	0.2358312	0.1026123	-0.3007686	0.0240674	-0.1368170	-0.3852589	-0.3852589	0.0124771	0.1070285	0.2503120	0.1097023	0.0321183	0.1280314	-0.3995204	-0.0808242	0.0091362	0.0699915	-0.0316476	0.0445569	0.0614091	0.0424878	0.0613056	-0.1165376
URGCP	PHF13	-0.0917871	-0.0343662	-0.2109134	-0.1118039	-0.0365969	-0.4983322	-0.3256664	-0.1246397	0.0091772	-0.3689001	-0.3389402	-0.2345363	-0.4244926	-0.3704200	0.2717933	0.3102524	0.3812246	0.2019738	0.1923258	0.7480182	-0.3411128	-0.2699196	-0.2705596	-0.1300235	-0.1928652	-0.5024324	-0.1004822	0.9379042	0.0790937	0.4025310	1.0083733	1.0213187	0.0334079	-0.2595453	-0.5989383	-0.4736601	-0.1843285	-0.4728656	0.7410924	0.2178799	-0.0241797	-0.1440532	0.1093833	-0.0778951	-0.1191864	-0.0582793	-0.0976037	0.1488352
AMFR	PHF13	-0.0746494	-0.0338716	-0.1817936	0.0061055	0.0040390	-0.4338751	-0.4638107	-0.2443269	-0.1360866	-0.5441707	-0.4847419	-0.3911335	-0.4646548	-0.3768345	0.1043084	0.2044372	0.2858455	0.0851081	0.3107924	0.6272587	-0.4243329	-0.3977096	-0.3385760	-0.4455064	-0.5020662	-0.6957371	-0.1814629	0.8628901	-0.0310379	0.4993422	1.0589589	1.1261163	-0.1222194	-0.3860823	-0.7352089	-0.4653288	-0.1794733	-0.4869868	0.5842719	0.1825656	-0.0694943	-0.1632069	0.1558111	-0.0459337	-0.0851893	-0.0518368	-0.1133619	0.2899020
STX4	THAP3	6.8217316	6.8181027	6.8430958	6.8178818	6.8113186	6.8739389	6.8661930	6.8384044	6.8132731	6.8717629	6.8705993	6.8457556	6.8746610	6.8633543	6.8278085	6.8092934	6.7695004	6.8041664	6.8018573	6.7119099	6.8704635	6.8631499	6.8655573	6.8760797	6.8746188	6.9168652	6.8787014	6.7297731	6.8568987	6.8151620	6.7174119	6.7174119	6.8139889	6.8629962	6.8990221	6.8611730	6.8268708	6.8667739	6.8325388	6.7880208	6.8215245	6.8625843	6.8373090	6.8622735	6.8485631	6.8414260	6.8516177	6.7580973
WDR74	THAP3	-0.1379614	-0.1089179	-0.0582174	-0.0811771	-0.1062312	0.1071933	0.1637898	0.0715706	0.0074385	0.2101643	0.1971224	0.1301763	0.3014104	0.2162941	0.0084462	-0.0277721	-0.1670124	-0.0247893	-0.1018318	-0.2942510	0.2069332	0.1932672	0.1750682	0.1415648	0.1151423	0.2768242	0.2197417	-0.2217442	0.1673090	0.0430493	-0.2671544	-0.3472625	-0.0132806	0.1362203	0.2783156	0.0906530	-0.0295832	0.0963146	0.1207635	-0.0513407	0.0099484	0.0759652	-0.0301906	0.0784864	0.1084363	0.1172312	0.0841369	-0.1718734
CCDC9	THAP3	-0.0070132	-0.0089288	0.0006564	-0.0071427	-0.0066305	0.0084234	0.0152898	0.0071107	0.0049443	0.0181555	0.0169768	0.0140014	0.0178388	0.0130724	0.0015197	-0.0047301	-0.0093704	-0.0035425	-0.0165352	-0.0247894	0.0149934	0.0145679	0.0147822	0.0094886	0.0088502	0.0190441	0.0039935	-0.0260424	-0.0055342	-0.0119500	-0.0251937	-0.0284529	-0.0019573	0.0110441	0.0209771	0.0153483	0.0058960	0.0163635	-0.0139882	-0.0032332	0.0049443	0.0149634	0.0079331	0.0135114	0.0077825	0.0090817	0.0034612	-0.0086409
ZNF282	THAP3	-0.1010479	-0.0604733	0.0631440	-0.0278890	-0.1345571	0.1777241	0.2818006	0.1415873	0.0543248	0.2781696	0.2799911	0.2004928	0.2135291	0.1623520	-0.1034865	-0.2043452	-0.1872338	0.0003939	-0.1839361	-0.4149914	0.2631433	0.2569596	0.2218875	0.1271680	0.1794771	0.3092328	0.1897661	-0.4188695	0.1191198	-0.0788942	-0.3893178	-0.4391563	-0.1034865	0.1185748	0.3493657	0.1425888	-0.0441923	0.2021064	-0.0903327	-0.0915030	0.0221746	0.0999530	-0.0594270	0.0631440	0.0964272	0.0290654	0.0618055	-0.1500542
ZNF212	THAP3	0.0436746	0.0436746	-0.0153766	0.0243331	0.0354859	-0.0345343	-0.0600808	-0.0222348	-0.0169068	-0.0706731	-0.0688226	-0.0539535	-0.0927195	-0.0798430	0.0198164	0.0322571	0.0670816	0.0108350	0.0312142	0.1021406	-0.0548220	-0.0481803	-0.0418734	-0.0472225	-0.0446004	-0.0864936	-0.0329658	0.1143755	-0.0164006	0.0180915	0.1474432	0.1474432	-0.0094442	-0.0608754	-0.1016914	-0.0748772	-0.0249712	-0.0806366	0.0869386	0.0501856	0.0002538	-0.0262985	0.0252741	-0.0111152	-0.0127454	-0.0258590	-0.0212972	0.0400443
RAB24	THAP3	-0.2599016	-0.1960266	-0.0484592	-0.0930179	-0.1791696	0.2787326	0.4370444	0.1819865	0.0569846	0.5262126	0.4821218	0.3857195	1.0440792	0.9007914	0.3463931	0.2381434	-0.4460267	-0.1292266	-0.4276078	-1.0347510	0.5179759	0.4103250	0.3738726	0.2651818	0.2842729	0.6281305	0.2005425	-1.0992934	0.0098712	-0.1342569	-0.8687884	-0.8910078	-0.0134529	0.4145947	0.6985131	0.5158954	0.3162914	0.6439894	-0.0570616	-0.3679735	-0.0379086	0.1484948	-0.0883807	0.0739943	0.1765568	0.0464964	0.1696864	-0.4231063
CCDC130	THAP3	-0.0555364	-0.0202208	0.0364439	-0.0413784	-0.0537140	0.1694632	0.1373216	0.0577685	-0.0111283	0.1546891	0.1336644	0.1077405	0.3512165	0.2924461	0.1052133	0.0086741	-0.1629426	-0.0346397	-0.0957325	-0.2437318	0.1586471	0.1409148	0.1380453	0.0630342	0.0761294	0.2439580	0.1618881	-0.3185215	0.0701883	-0.0313493	-0.3318071	-0.3693233	-0.1398906	-0.0141157	0.1988536	0.0974398	-0.0555364	0.1387665	-0.0629875	-0.1660107	-0.0396735	0.0217555	-0.1047778	0.0242765	0.0217555	-0.0766940	-0.0313493	-0.0687533
LIN37	THAP3	0.0504824	0.0519656	0.0555569	0.0504824	0.0414751	0.0562169	0.0569872	0.0633781	0.0602197	0.0544186	0.0505981	0.0657981	-0.0167203	0.0268641	0.0660131	0.0621065	-0.0646639	0.0496788	0.0438509	-0.3456940	0.0560214	0.0618881	0.0649878	0.0657810	0.0659325	0.0041877	0.0647012	-0.4880463	0.0665734	0.0641042	-0.3877357	-0.3877357	-0.1159802	0.0614687	0.0600234	0.0569516	-0.0074484	0.0650165	0.0637485	-0.0750169	0.0426921	0.0635662	0.0591264	0.0646166	0.0630790	0.0618038	0.0614687	-0.1035067
PCBP1	THAP3	-0.0350294	-0.0493226	0.0398685	-0.0243220	-0.0634737	0.1420994	0.1772215	0.0847639	0.0500100	0.2010052	0.1900863	0.1427389	0.2451346	0.1824648	0.0491035	-0.0327782	-0.1292873	-0.0112558	-0.0698312	-0.2687818	0.1573714	0.1484165	0.1245598	0.0828245	0.0975626	0.2051814	0.1035601	-0.2949187	0.0572290	-0.0731408	-0.3035885	-0.3219714	-0.0828754	0.0526128	0.1908950	0.0700700	-0.0522745	0.0820351	-0.2952323	-0.0637306	0.0199153	0.0664841	-0.0558490	0.0418682	0.0589992	0.0332330	0.0583536	-0.1053527
RPP38	THAP3	-0.1657909	-0.2650249	0.0597321	-0.1626792	-0.0902737	0.3519078	0.3179529	0.0738369	-0.0123313	0.5501211	0.4149124	0.2935963	0.5493148	0.3804752	-0.1123890	-0.4637314	-0.5664565	-0.0511331	-0.1180645	-0.9010911	0.3589069	0.3376234	0.2869948	0.3078346	0.3254159	0.7242129	0.4598148	-0.7978704	0.2368525	-0.2012810	-0.8885575	-0.8643613	-0.1180645	0.1846746	0.4674111	0.3179529	0.1374664	0.3968989	-0.4475230	-0.3122291	-0.1657909	0.0127921	-0.3289499	-0.0822119	0.1444737	0.0836868	0.1765476	-0.3825486
SPG7	THAP3	0.0869326	0.1431849	-0.1382720	0.0601505	0.1491978	-0.5235210	-0.5662963	-0.2149496	-0.0710855	-0.6234136	-0.5755982	-0.4448311	-0.8192967	-0.6725234	-0.1122540	0.0162722	0.5414603	0.1139538	0.2138296	1.0394176	-0.5056373	-0.5020706	-0.4471762	-0.2194449	-0.2679191	-0.6820109	-0.6908275	0.8707905	-0.4541597	0.2353959	1.0272097	1.2578425	0.1026314	-0.4023166	-0.8536293	-0.3749251	0.0001798	-0.4428702	0.3299024	0.3258905	-0.0021989	-0.0781372	0.3219039	-0.0239758	-0.0753260	-0.0277862	-0.0293040	0.3874535
POLR3A	DNAJC11	8.9404841	8.9378003	8.9445267	8.9383689	8.9387843	8.9516538	8.9424347	8.9350571	8.9338103	8.9443147	8.9433044	8.9401939	8.9357915	8.9347422	8.9258156	8.9246092	8.9268536	8.9326195	8.9321152	8.9229925	8.9422986	8.9414767	8.9403977	8.9409626	8.9396698	8.9469990	8.9462943	8.9243286	8.9407818	8.9294895	8.9226490	8.9226490	8.9296674	8.9342925	8.9454505	8.9411136	8.9337436	8.9416741	8.9232336	8.9295193	8.9347845	8.9407256	8.9316200	8.9389145	8.9392504	8.9368373	8.9406692	8.9308167
WDR1	DNAJC11	0.1223189	0.0933462	0.1833609	0.1204895	0.1082515	0.3362663	0.2011998	0.0828747	0.0290644	0.2258703	0.2095695	0.1603637	-0.0118488	-0.0669056	-0.2615616	-0.3228502	-0.2313312	-0.0981781	-0.0796190	-0.3839493	0.1847918	0.1603943	0.1372823	0.1406934	0.1396183	0.2747718	0.1902106	-0.3511767	0.0979941	-0.2430911	-0.5163770	-0.5228711	-0.1322478	0.0186944	0.2010470	0.0830490	-0.0788028	0.0825693	-0.2492102	-0.1144575	-0.0021517	0.1545884	0.0120019	0.1308235	0.0538855	0.0042924	0.0812118	-0.0663057
PITRM1	DNAJC11	0.0116865	0.0099993	0.0175581	0.0093248	0.0098868	0.0294369	0.0101111	-0.0001078	-0.0026555	0.0125529	0.0096287	0.0043934	0.0026281	-0.0015307	-0.0125167	-0.0171702	-0.0119178	-0.0042509	0.0015076	-0.0199191	0.0137278	0.0126418	0.0114706	0.0120653	0.0119644	0.0224724	0.0125172	-0.0227680	0.0045283	-0.0181258	-0.0282347	-0.0330649	-0.0037850	0.0070059	0.0225193	0.0061308	-0.0073758	0.0066460	-0.0143418	-0.0073277	0.0018776	0.0135426	0.0001922	0.0108762	0.0095975	0.0065245	0.0132185	-0.0068770
RBM8A	DNAJC11	0.5017817	0.3563441	0.6681250	0.4127241	0.4217679	1.0678601	0.3682174	0.0331879	-0.1772574	0.5288420	0.4054611	0.1858134	0.2161171	0.0620700	-0.4068256	-0.5293282	-0.5064374	-0.0511399	0.1138600	-0.8406411	0.5836306	0.5058732	0.5012342	0.2282786	0.2324212	0.6403023	0.4651880	-0.7829336	0.1498725	-0.4871694	-1.0547564	-1.0805273	-0.0293124	0.3161114	0.7767131	0.2135730	-0.1866752	0.1933005	-0.2846798	-0.2259337	0.0657921	0.1862562	-0.1116763	0.2028666	0.3397031	0.2067407	0.4749611	-0.4518282
PSME3	DNAJC11	0.0337678	0.0120539	0.1845880	0.0028950	0.0271131	0.3650902	0.2494342	0.0577836	0.0067577	0.3451525	0.2744389	0.2091715	-0.0264915	-0.0653719	-0.3043713	-0.4684756	-0.2529270	-0.0239039	-0.0121622	-0.4573103	0.3083409	0.2939498	0.2580447	0.2094331	0.1479545	0.3679264	0.3181299	-0.4347329	0.1992469	-0.1567576	-0.6178340	-0.5843626	-0.0162668	0.1680088	0.4420522	0.1479545	-0.1068901	0.1182117	-0.3599013	-0.0902971	0.0583504	0.1781972	-0.1033103	0.1248043	0.2119497	0.1336054	0.2656967	-0.1090579
ESYT1	DNAJC11	0.1911907	0.1319712	0.2785649	0.1393586	0.0873612	0.4985052	0.3116672	0.1199096	0.0503189	0.3534143	0.3257380	0.2443723	0.0064717	-0.0497121	-0.3810660	-0.4276089	-0.2630616	-0.1097352	-0.1696385	-0.5017866	0.3063396	0.2800804	0.2241994	0.2382245	0.2595681	0.4516625	0.3344349	-0.4714608	0.2006468	-0.3017567	-0.7168542	-0.7485159	-0.0419148	0.1465842	0.4361452	0.0863166	-0.1414455	0.1204761	-0.3572208	-0.1393726	0.0306104	0.0951935	-0.1714539	0.0107068	0.1130346	0.0810438	0.1040363	-0.0506602
NDUFV2	CAMTA1	7.7627746	7.7661911	7.9386018	7.7351033	7.7258984	8.1727965	8.0982267	7.8343473	7.7320331	8.3313928	8.1600344	8.0220556	8.4484642	8.3818931	8.0731490	7.7559401	7.5485938	7.7231748	7.7737040	7.4516591	8.1099768	8.0382188	7.9982371	7.9508615	7.9801604	8.2715899	7.9305918	7.3339364	7.7555983	7.5270153	7.3255963	7.3186237	7.9485452	8.2292286	8.5766740	8.3374171	8.0505392	8.2941093	7.6227011	7.6030349	7.7224942	7.8769682	7.6367269	7.8242910	7.8588217	7.7357858	7.9056589	7.6168094
SNRPD1	CAMTA1	0.0620284	0.0325756	0.1873323	0.0290378	0.0949041	0.3926527	0.2492912	0.0523094	-0.0627015	0.3599239	0.2381653	0.1512495	0.2593596	0.1561795	-0.0986474	-0.2218968	-0.2596360	0.0159441	0.1788188	-0.3194845	0.2873822	0.2166928	0.2509929	0.1680488	0.1311824	0.3615716	0.1476777	-0.6450222	-0.0680709	-0.3520241	-0.6696310	-0.7258689	0.1161308	0.3309526	0.5191687	0.3629768	0.1339537	0.3023338	-0.0016660	-0.1458557	0.0118263	0.0655145	-0.1602642	0.0526385	0.1716083	0.1139941	0.2356755	-0.2137624
BRK1	CAMTA1	-0.0026568	-0.0133159	0.0902141	-0.0388351	-0.0317530	0.1948667	0.1778001	0.0570114	-0.0019277	0.2342811	0.1771660	0.1087598	0.1419982	0.1186982	-0.0596082	-0.1555034	-0.1643327	-0.0252472	-0.0350029	-0.2724858	0.1710665	0.1511269	0.1222587	0.1277776	0.1683666	0.2552369	0.1324897	-0.3902535	0.0443551	-0.1778291	-0.4577358	-0.4548402	0.0216226	0.1375152	0.2923332	0.0886689	-0.0072392	0.1076049	-0.0692379	-0.1136235	-0.0213491	0.0518931	-0.0880067	0.0054974	0.0544147	0.0036675	0.0784566	-0.1151791
RAC1	CAMTA1	-0.0169709	-0.0366817	0.0173325	-0.0285113	-0.0245744	0.0970429	0.0749374	0.0044305	-0.0109781	0.1036584	0.0896040	0.0466419	0.0860345	0.0537974	-0.0322033	-0.0942011	-0.1149697	-0.0196795	0.0233344	-0.1437233	0.0714708	0.0702393	0.0404954	0.0925095	0.1188089	0.1782899	0.0563472	-0.2020694	0.0161740	-0.1534903	-0.2661849	-0.2729678	0.0456327	0.1114644	0.1943584	0.1330489	0.0751598	0.1394038	-0.0522031	-0.0816319	-0.0248933	0.0559079	-0.0407162	0.0267054	0.0492422	0.0053367	0.0675762	-0.0410328
MRPS6	CAMTA1	-0.0338045	-0.0377068	0.1448491	-0.0905337	0.0099280	0.3507532	0.2028052	0.0082104	-0.0771127	0.3571845	0.1517819	0.1066711	0.3272680	0.2593364	-0.0860028	-0.2386353	-0.3933781	-0.1068680	-0.0186145	-0.4998108	0.2741769	0.2473438	0.2077174	0.2144809	0.2692994	0.5207862	0.1739496	-0.7429890	0.0593935	-0.4333815	-0.8248924	-1.1746468	0.1305588	0.3244811	0.5671772	0.3388714	0.1256631	0.3167012	-0.2183749	-0.2492216	-0.0517163	0.1293412	-0.1500177	0.0947625	0.1389654	0.0266576	0.2276290	-0.1446575
MRPL22	CAMTA1	0.0742813	0.0419081	0.1127532	0.0195385	0.0443164	0.2030835	0.1112196	0.0195385	-0.0326428	0.1713973	0.1189472	0.0837955	0.1668760	0.1131885	-0.0130246	-0.0980925	-0.1245898	-0.0243820	0.0262168	-0.2663947	0.1628467	0.1354001	0.1224646	0.1033118	0.0959482	0.2023570	0.1306283	-0.2883729	0.0292610	-0.1540895	-0.3820995	-0.3768660	0.0329828	0.1455765	0.2436149	0.1327463	0.0281265	0.1255022	-0.0605167	-0.0667608	0.0007568	0.0564501	-0.0591632	0.0300127	0.0662185	0.0463507	0.0835318	-0.1225381
FAF1	CAMTA1	-0.0052288	-0.0032787	-0.0156358	-0.0021740	-0.0024958	-0.0239224	-0.0183610	-0.0045675	0.0001737	-0.0231976	-0.0203269	-0.0113606	-0.0122033	-0.0086816	0.0181591	0.0252291	0.0174772	0.0011049	-0.0049951	0.0300250	-0.0193439	-0.0170431	-0.0147783	-0.0188463	-0.0188942	-0.0328496	-0.0109786	0.0423818	0.0001737	0.0201831	0.0483185	0.0542769	-0.0110485	-0.0257158	-0.0406692	-0.0229633	-0.0110834	-0.0230221	0.0098904	0.0110745	-0.0030211	-0.0061819	0.0125405	-0.0025490	-0.0124984	-0.0075532	-0.0190135	0.0146963
UBE2K	VAMP3	9.8193080	9.8235249	9.7828388	9.8219143	9.8216672	9.7637271	9.8218153	9.8559632	9.8747305	9.7950810	9.8167407	9.8321464	9.8346309	9.8273483	9.8768545	9.9142812	9.8972898	9.8550067	9.8530542	9.9516694	9.8196383	9.8189798	9.8175517	9.8183760	9.8083220	9.7785581	9.8047443	9.9208440	9.8286898	9.8774358	9.9534401	9.9451014	9.8572337	9.8368424	9.7859802	9.8176426	9.8511731	9.8228139	9.9347694	9.8858206	9.8471973	9.8341242	9.8668898	9.8323286	9.8272932	9.8350143	9.8167854	9.8565457
PCMT1	VAMP3	0.0029852	0.0026436	0.0063898	0.0024469	0.0030782	0.0109626	0.0053358	0.0008421	-0.0010146	0.0079301	0.0051713	0.0029147	0.0008723	0.0004155	-0.0080191	-0.0119353	-0.0074482	-0.0027274	-0.0018376	-0.0123139	0.0047053	0.0043900	0.0030782	0.0045686	0.0056502	0.0101508	0.0041189	-0.0134972	0.0006681	-0.0106041	-0.0215129	-0.0182470	0.0004155	0.0041874	0.0110039	0.0046859	0.0005849	0.0046404	-0.0086046	-0.0044810	-0.0006442	0.0020397	-0.0028651	0.0018639	0.0016206	0.0007505	0.0029539	-0.0026092
LZIC	VAMP3	0.1413573	0.0825347	0.2408897	0.0401333	0.1005517	0.3725420	0.2135317	0.0267397	-0.0339721	0.2981056	0.2263768	0.1232237	-0.0299662	-0.0449765	-0.2263597	-0.4759955	-0.1990500	-0.0521066	-0.0407934	-0.4144522	0.1466860	0.1400074	0.1531934	0.2185492	0.2278180	0.3432646	0.1224997	-0.4838557	-0.0145505	-0.3112369	-0.6777056	-0.5272795	-0.1197173	-0.0120704	0.2130244	0.0694725	-0.0997269	0.0451015	-0.3457723	-0.1864269	-0.0108395	0.0319754	-0.2042811	0.0080799	0.0703645	0.0538056	0.1106259	-0.0564835
CASP3	VAMP3	0.1930614	0.1737259	0.3854095	0.1358540	0.1007373	0.6192605	0.2386012	-0.0369911	-0.1954351	0.4810027	0.2528411	0.0783171	0.0808624	-0.0068972	-0.4788355	-0.7478749	-0.4420896	-0.0485902	-0.1037650	-0.8131176	0.1840026	0.2322314	0.1747638	0.3089226	0.2890816	0.5065845	0.1621525	-1.0623523	-0.1000000	-0.7959231	-1.2435373	-1.1814093	-0.0816208	0.1447866	0.6120287	0.3382778	0.0466319	0.2700489	-0.7256038	-0.2675884	-0.1056590	0.0821298	-0.2313512	0.0452635	0.1685010	0.1535507	0.2457756	-0.2142432
NCBP2	VAMP3	0.4035166	0.3501307	0.6269211	0.3749593	0.3712532	0.8271729	0.1921639	-0.0739148	-0.2162446	0.3596462	0.2424429	0.1012814	0.1960483	0.2190552	-0.3829417	-0.5252199	-0.4778446	-0.1657390	-0.0362474	-0.8244450	0.1977636	0.1731059	0.1680922	0.3160489	0.3404009	0.5996183	0.2389562	-0.8110471	-0.0084506	-0.4579094	-1.0365326	-1.0671292	-0.0369842	0.1479137	0.4784638	0.2818709	0.0104573	0.1882441	-0.7420703	-0.4259896	-0.1902559	-0.0987088	-0.3895488	-0.0894517	0.0150577	0.0228318	0.1396681	-0.1808987
STK24	VAMP3	0.1857304	0.1656401	0.3029963	0.1363664	0.1292802	0.4208756	0.0885922	-0.0295159	-0.1091809	0.1704784	0.1141645	0.0406923	0.0811710	0.0998638	-0.1829133	-0.3659262	-0.2596719	-0.1056619	-0.0237949	-0.4576994	0.1354531	0.1380325	0.0830464	0.2314028	0.2475116	0.4148848	0.1690096	-0.4291627	0.0280521	-0.3133851	-0.5957150	-0.6170688	-0.1941405	-0.0585695	0.1665880	0.0874926	-0.0579229	0.0882262	-0.5110962	-0.2639258	-0.0657908	0.0254947	-0.1598969	-0.0041905	0.0723635	-0.0173689	0.1422255	0.0157321
ZNF436	PER3	6.1844405	6.1502568	6.2883387	6.0829652	6.1185687	6.3739100	5.9535905	5.7599535	5.7279744	6.0452473	5.9325551	5.8155202	5.7226655	5.7599535	5.4785964	5.2861916	5.5725292	5.7481385	5.7690149	5.3404280	5.9493055	5.9427383	5.8912376	6.0489177	6.0575159	6.1840139	6.0752013	5.4563200	5.9337071	6.1037516	5.7599535	5.7199677	5.7432497	5.6722550	6.0009167	6.0738838	5.9031959	6.0671918	5.0188606	5.6292978	5.7576352	5.8772457	5.6407511	5.8263425	5.8912376	5.8227872	5.9700383	5.7798939
PCF11	PER3	0.0521258	0.0470755	0.1328419	0.0221156	0.0179223	0.1882327	0.1443625	0.0213373	-0.0167415	0.1940848	0.1457166	0.0922766	0.0743627	0.0574471	-0.1264448	-0.2656755	-0.1245721	0.0069554	0.1178539	-0.1783946	0.1277232	0.1175631	0.1158068	0.1512607	0.1612593	0.2597939	0.1245455	-0.3045996	0.0324048	0.1281332	-0.0899586	-0.1074830	-0.1536830	-0.0935253	0.0886725	0.0376755	-0.0596055	0.0072385	-0.4751532	-0.0971697	-0.0044755	0.0446050	-0.0914779	0.0316730	0.0747407	0.0486288	0.1222981	-0.1775369
MBIP	PER3	-0.0262231	0.1312925	0.2999029	-0.0646746	0.0301240	0.3678793	0.2650772	-0.0057471	-0.1471563	0.4466932	0.2676651	0.1401738	0.2585353	0.2340827	-0.2593654	-0.5778266	-0.3462898	0.1222165	0.3058224	-0.3882740	0.3069961	0.3808078	0.2663732	0.2227301	0.2926849	0.5253825	0.2312738	-0.7064519	-0.0057471	0.0652550	-0.4644739	-0.6200957	-0.1762291	-0.0618071	0.3658536	0.1706547	-0.0533213	0.1505857	-1.0836824	-0.3030741	-0.0133080	-0.0450051	-0.2198681	-0.0315035	0.2545595	0.1419274	0.3513866	-0.2830697
ZNF211	PER3	0.5228654	0.5391472	0.6718440	0.3893956	0.4910903	0.9944227	0.4170936	0.0114088	-0.1351788	0.5627682	0.4244312	0.2700963	0.2037665	0.1639221	-0.5066578	-0.8547061	-0.7425659	-0.1667353	-0.1476028	-0.8344860	0.3945274	0.3411273	0.2244411	0.4643989	0.3763713	0.8616986	0.3466855	-1.4901476	-0.1170122	0.3326927	-0.7257718	-0.4625147	-0.4314302	-0.1413586	0.3355174	0.2278191	-0.0182228	0.2141922	-1.4901476	-0.5066578	-0.2139087	-0.1290620	-0.6482571	-0.1476028	0.1292479	-0.0440787	0.1859803	-0.6482571
CEP85L	PER3	-0.1466202	0.0001663	0.2445448	-0.1728686	-0.1264518	0.3852028	-0.1702536	-0.0555842	0.1130060	-0.0314327	-0.1778264	-0.1860914	-0.1672298	-0.1830966	0.1276810	0.0620510	0.1736384	-0.0194506	-0.1989892	0.1276810	-0.1568238	-0.1883942	-0.1299270	0.0851708	0.2318031	0.3081072	0.1293978	0.1646430	-0.1702536	0.2785113	-0.1062492	-0.1718016	0.0608789	0.0876846	-0.1702536	-0.1960706	-0.0773593	-0.1989892	-0.4071404	0.1276810	-0.1379290	-0.1946852	0.1433416	-0.1957551	-0.1559909	-0.1930103	-0.0936292	0.1646430
PLA2G4C	TNFRSF9	5.2963548	5.1462132	5.1348042	5.1098548	5.1041495	5.1427067	5.0881710	5.1424894	5.1219924	5.1339920	5.1365062	5.1314460	4.8846524	4.9557654	5.1326031	5.1403304	5.1594645	5.0956361	5.1330688	5.2130571	5.1177994	5.1177994	5.1279038	4.8463508	4.9535190	4.6889213	4.6355480	5.0956361	4.7985591	5.1410824	5.1462132	5.0959619	5.3325514	5.1167790	5.1260022	4.9938396	5.1345827	5.0416894	5.1925354	5.1348042	5.0932541	4.9214548	5.1262422	4.9194184	5.0014696	5.0933443	4.9695576	4.7105529
IRAK2	TNFRSF9	0.8435460	0.9182391	0.7187301	0.4014963	0.3287298	-0.2636230	-0.7880215	-0.5370677	-0.3316090	-0.8957150	-0.8622732	-0.7134917	-0.1049546	-0.0364834	-0.1830544	0.0417464	0.6654216	0.1869200	0.1987711	0.7394487	-0.5057686	-0.4755294	-0.4122128	-1.2264768	-1.1846462	-1.4819605	-0.4813630	0.8247946	-0.2549403	-0.0029267	0.7187301	0.8830471	0.4559071	0.2088453	-0.3740886	-0.9608069	-0.6247077	-1.0208539	1.3754760	0.2510883	-0.0246376	-1.0724652	-0.7176737	-0.9835889	-0.6648662	-0.5641976	-0.6500920	1.4644488
ANKRD33B	TNFRSF9	-0.5765480	-0.4158539	-0.2939541	-0.6326722	-0.5511269	-0.1844921	0.5287283	0.2935454	0.2159821	0.6680172	0.5571255	0.5060898	0.2530247	0.1601348	-0.1062916	-0.3355575	0.1466431	0.3791349	0.2935454	-0.2874104	0.4155596	0.4167609	0.3933262	0.7268577	0.6777748	0.8619718	1.0355349	0.0285920	0.8372554	0.6505451	0.1645370	-0.0128152	-0.4433522	-0.1021199	0.2349125	0.6666988	0.4045903	0.6796993	-1.0766283	0.1397304	0.2120912	0.5948401	0.2686825	0.5528135	0.5916922	0.6026076	0.5630886	-0.8707075
FAM110B	TNFRSF9	-0.5587584	-0.4265848	-0.2935520	-0.4265848	-0.6522158	-0.2588334	0.2671046	0.1828854	0.1998692	0.4214813	0.4836112	0.3557177	0.4461465	0.4539813	0.1154953	0.1260023	-0.4265848	-0.0465420	-0.3761208	-0.5587584	0.4578312	0.4128397	0.3557177	0.4654010	0.3994451	0.7115271	0.8387304	0.1154953	0.7869200	0.3451738	-0.0644452	-0.1034460	-0.3322944	-0.1986329	0.3230340	0.0934251	-0.0295587	0.2461653	-0.2588334	-0.0465420	0.3342870	0.2931240	-0.0644452	0.2461653	0.2080464	0.1998692	0.2803677	-0.4861075
OXTR	TNFRSF9	-0.2257581	-0.1584634	-0.0610104	-0.1450918	-0.0943536	-0.0329391	0.1210951	0.0696747	0.0210234	0.1396871	0.1164168	0.0754310	0.0376466	0.0768127	-0.0504078	-0.0734508	-0.0032247	0.0594253	0.0533603	-0.0411566	0.0542532	0.0594253	0.0533603	0.0958405	0.1274837	0.1761342	0.2416049	0.0542532	0.1980615	-0.0279236	-0.0885259	-0.0831389	-0.0537722	-0.0068371	0.0428735	0.0515462	0.0112830	0.0635115	-0.0943536	-0.0014781	0.0051524	0.1379956	0.0918897	0.1423273	0.0990913	0.0918897	0.1172861	-0.1748350
GEM	TNFRSF9	-0.7202710	-0.7327605	-0.7305772	-0.7454687	-0.7403148	-0.6840204	0.5844057	-0.0817785	-0.4981665	0.5269464	0.2379158	-0.2081725	-0.0660617	0.2451844	-0.7374682	-0.7010186	-0.6415409	-0.2160843	-0.2555938	-0.7330142	0.3026720	0.3935363	0.1116567	0.8152879	0.9841986	2.1083684	0.8318717	-0.7452222	0.2668807	0.5590657	-0.6308930	-0.7167185	-0.7280255	-0.6615571	-0.1448769	0.3239232	-0.3027831	0.5008949	-0.3360959	-0.6662828	-0.4911075	0.9942012	0.1567832	1.0140231	0.4678856	0.3379970	0.4745270	-0.7454687
TRAF1	TNFRSF9	-0.8030361	-0.9941030	-0.6807349	-0.8030361	-0.8704079	-0.1246169	0.8791373	0.3561923	0.1156597	0.9430352	0.9752277	0.7003992	1.0529320	0.8354215	-0.1922383	-0.3432761	-0.8249843	-0.3992560	-0.5892808	-1.5460006	0.6475726	0.5917010	0.5324147	1.7736754	1.7117071	2.4435500	1.3056794	-0.8474337	0.8515477	0.4513148	-1.3762094	-1.1985810	-1.9406227	-1.8734972	-0.8030361	1.6472446	1.0063822	1.8304562	-1.0765712	-0.6069046	-0.2400518	1.8158345	1.2752207	1.7859098	1.6611778	1.5743946	1.4319729	-2.0127167
STC2	TNFRSF9	-0.4150830	-0.4641743	-0.2173317	-0.4279387	-0.4323086	0.1197400	0.2541234	0.0036622	-0.1686503	0.2830207	0.2856777	0.1027979	0.1119998	0.0851927	0.0462690	-0.0959620	-0.5088598	-0.2214103	-0.1531407	-0.6990158	-0.1626214	-0.1809570	-0.1554921	1.0886929	1.0924590	1.3069107	0.5482781	-0.5857971	0.2794532	-0.1948967	-0.7154913	-0.7030764	-0.1484744	0.0747136	0.5019723	1.0522530	0.7146913	1.0325079	-1.3449012	-0.8088244	-0.5615574	0.5477894	0.2722315	0.5285502	-0.0397396	0.0363739	0.0371429	-0.6317547
PLD6	TNFRSF9	0.4246418	0.3315871	0.3145087	0.7595600	0.6366963	-0.0081002	-0.7682881	-0.3071266	-0.1905906	-0.7622688	-0.6088650	-0.5220086	-0.6678010	-0.5971699	0.3671894	0.4246418	0.1923150	0.0555735	0.1140692	0.7595600	-0.6426954	-0.3723896	-0.4159111	-0.8417026	-0.7682881	-1.1624079	-0.7119154	0.5579204	-0.4712039	-0.8443618	0.0336220	0.3491385	0.7265611	0.0900125	-0.2750485	-0.4365870	0.0900125	-0.4466744	0.6652705	0.3315871	0.0336220	-0.3316540	0.1519758	-0.2342459	-0.3376383	-0.1980817	-0.3008413	1.2412079
TUBGCP2	PARK7	10.5721915	10.5776896	10.5627270	10.5702978	10.5770154	10.5442244	10.5509184	10.5662228	10.5760944	10.5478511	10.5485396	10.5553233	10.5500627	10.5583865	10.5817097	10.5923388	10.5971804	10.5793675	10.5854204	10.6161042	10.5535896	10.5546965	10.5572662	10.5650816	10.5622643	10.5424066	10.5590186	10.6177436	10.5660572	10.6070182	10.6325045	10.6411195	10.5926090	10.5725959	10.5522781	10.5794393	10.5978226	10.5759973	10.5815559	10.5900585	10.5738105	10.5725378	10.5850768	10.5725959	10.5707607	10.5759005	10.5701360	10.5882154
PPIE	PARK7	0.0434065	0.0362514	0.1679902	-0.0677398	-0.0109788	0.4432565	0.3829458	0.1794270	0.0772645	0.4652318	0.4005214	0.2658042	0.3265637	0.2385646	-0.0887415	-0.2200936	-0.2325433	0.0573192	0.0970789	-0.4198262	0.3294050	0.2663628	0.2740968	0.3100434	0.2999741	0.5329443	0.1918892	-0.7060604	0.0464316	-0.3930959	-0.9895518	-0.8476930	-0.0844462	0.1478610	0.4555862	0.1125451	-0.1004414	0.1167302	0.0128310	-0.1722371	-0.0121512	0.0543811	-0.2200936	0.0117309	0.1241475	0.0631271	0.1501518	-0.1125171
RPL6	PARK7	0.1476681	0.0027678	0.3423804	0.0304626	0.0994210	0.6966275	0.4875076	0.1613385	0.0280276	0.6494923	0.4961292	0.3179885	0.7816584	0.5851846	0.0536139	-0.2110540	-0.4744119	-0.0783947	0.2110939	-0.6050629	0.4721252	0.3638797	0.3355379	0.5235583	0.5090823	0.8754912	0.5552675	-0.9499931	0.1960940	-0.6506213	-1.2949667	-1.2331871	-0.2516371	0.1614350	0.5402531	0.1226644	-0.1974781	0.0803274	-0.0649473	-0.3331331	-0.1091466	0.1248292	-0.3273003	-0.0176189	0.1178934	-0.0457355	0.2473389	-0.1902722
QARS	PARK7	0.0634256	0.0456247	0.1319420	0.0647269	0.0443270	0.2636028	0.2107599	0.1152030	0.0402308	0.2349379	0.2225996	0.1531256	0.2182043	0.1936879	-0.0189888	-0.0747983	-0.0957796	0.0064266	-0.0283583	-0.2546402	0.2284120	0.2132939	0.1861948	0.1611082	0.1996374	0.3123702	0.1583019	-0.3142183	0.0961574	-0.1966247	-0.4326247	-0.4619663	-0.0060397	0.1214302	0.2693323	0.0571845	-0.0337719	0.0805086	-0.0626614	-0.0654947	0.0473411	0.0109813	-0.0991477	-0.0245545	0.0581274	0.0176114	0.0487594	-0.0789275
PSMD9	PARK7	-0.0062012	0.0024150	-0.0146923	-0.0064351	-0.0012488	-0.0380199	-0.0364884	-0.0203540	-0.0074695	-0.0424892	-0.0401089	-0.0252079	-0.0375820	-0.0257580	0.0097661	0.0152197	0.0233386	0.0041589	0.0019002	0.0490128	-0.0328784	-0.0318294	-0.0297560	-0.0225473	-0.0200351	-0.0445192	-0.0245434	0.0581216	-0.0114892	0.0365919	0.0741149	0.0889209	0.0035430	-0.0237583	-0.0484418	-0.0065515	0.0178371	-0.0083650	0.0105890	0.0151147	-0.0012488	-0.0123417	0.0088730	-0.0099341	-0.0100927	-0.0067831	-0.0090767	0.0113365
COMMD9	PARK7	0.1251975	0.0546463	0.2827238	0.0506283	0.0080107	0.5099525	0.4830703	0.2628308	0.1340056	0.5061622	0.4628148	0.3073081	0.5182471	0.3597370	-0.0026361	-0.1883580	-0.2797450	0.0878474	-0.0183648	-0.4073096	0.4108822	0.4246511	0.3271291	0.1479106	0.1916283	0.4424576	0.3634017	-0.5829270	0.2377192	-0.4294124	-0.8771219	-1.0514326	-0.0571262	0.1703766	0.4954382	-0.1506658	-0.3782995	-0.0432059	0.0095084	-0.1352454	0.0715976	0.1161875	-0.1224922	0.0664593	0.1318220	0.1447451	0.1613405	-0.0752499
WSB1	ERRFI1	10.8863467	10.9606860	11.2731637	10.8376177	10.8702314	11.5282176	10.7650035	10.4037861	10.2961958	11.0055108	10.8141978	10.6706730	10.8390519	10.9432377	10.3507658	9.8980405	9.8064823	10.4258422	10.4192136	9.4633965	10.7396722	10.7202466	10.6713025	10.8981588	11.1593290	11.3609738	10.9881997	9.6014697	10.6947552	10.2514905	9.3700856	9.3429712	9.9370410	10.1158702	10.7644639	10.6389980	10.3268672	10.6396612	8.4480732	9.7435624	10.2005280	10.8620107	10.3696455	10.7283207	10.5303074	10.3939418	10.6501751	10.2539927
ZNF23	ERRFI1	0.0000026	0.0001017	-0.0003371	0.0003619	0.0001237	-0.0010238	-0.0002434	0.0002928	0.0008413	-0.0007373	-0.0003580	-0.0000767	-0.0005729	-0.0004540	0.0007537	0.0011138	0.0011209	0.0008166	0.0001466	-0.0007667	-0.0003161	-0.0001474	-0.0003035	-0.0004961	-0.0006765	-0.0018263	-0.0009203	0.0005644	-0.0000767	0.0000149	0.0010414	0.0008252	0.0003827	0.0000667	-0.0010110	-0.0006116	-0.0002564	-0.0007330	-0.0035996	0.0011209	0.0009135	0.0002467	0.0011203	0.0003827	-0.0001279	0.0003722	-0.0002992	0.0010871
TNFRSF10B	ERRFI1	0.0980814	0.0556464	0.2216374	0.0998810	0.0871090	0.5050215	0.1796199	-0.0203154	-0.1192863	0.2431576	0.1902152	0.0960470	0.2578085	0.2128754	-0.1962686	-0.3743047	-0.4461541	-0.2238112	-0.4045488	-0.8800991	0.0899958	0.0701806	0.0004088	0.3783815	0.3497761	0.5723437	0.6118516	-0.3603697	0.4169199	0.1064473	-0.4355533	-0.4725299	-0.2556305	-0.0480117	0.3063440	0.3058111	0.0633494	0.3205282	-1.0260620	-0.4061640	-0.2115235	0.2296435	-0.0737759	0.1642744	0.0575238	0.0434159	0.0698176	-0.3868187
ZMYM5	ERRFI1	0.0653117	0.0243836	0.2110237	0.0616829	0.0243836	0.2960516	0.1083292	-0.0347166	-0.1378714	0.2362312	0.1005992	0.0635037	0.1173068	0.1464553	-0.1672707	-0.3218682	-0.2447521	-0.0942084	-0.0657289	-0.4465266	0.0958464	0.0598491	0.0974405	0.2371528	0.3164049	0.4303833	0.1974226	-0.4749177	-0.0142932	-0.0455676	-0.4749177	-0.3388223	-0.1300580	-0.0811606	0.1702370	0.1464553	0.0201234	0.1231213	-0.7020327	-0.2701543	-0.1418695	0.0222623	-0.1187676	-0.0217639	0.0347357	0.0387626	0.0671070	-0.2769247
TSC22D1	ERRFI1	-0.0180166	-0.0451860	0.0914473	-0.1276769	-0.0992632	0.2266588	0.1451283	-0.0326833	-0.1170462	0.2868206	0.1999122	0.1143257	0.3297806	0.3388910	-0.1266649	-0.2684736	-0.2978050	-0.0645020	-0.1150923	-0.4864624	0.2473043	0.2298639	0.2056569	0.1979742	0.2980280	0.4154225	0.2919309	-0.4450838	0.1680699	-0.0856651	-0.4710580	-0.5340451	-0.3108294	-0.1741961	0.1393459	0.0328599	-0.1404328	0.0416913	-0.8657034	-0.2485100	0.0030087	0.0859800	-0.1080295	0.0264874	0.1394917	0.0790119	0.1820327	-0.2596156
RBAK	ERRFI1	0.0251178	0.0861538	0.3270748	0.0310530	0.0515727	0.3981511	0.1476478	-0.1297370	-0.2754635	0.3054396	0.1082677	0.0178511	0.0202912	0.1110453	-0.1706988	-0.5555495	-0.3385994	-0.0950899	0.0910895	-0.5025388	0.0677442	0.1073366	0.1091962	0.2238115	0.3154526	0.4699063	0.2178788	-0.5279529	0.0066400	0.0515727	-0.4623905	-0.4034362	-0.2466119	-0.1074297	0.1645222	0.2409887	0.1289852	0.1722619	-1.1182338	-0.3313406	-0.0865535	0.0104198	-0.2125868	-0.0294953	0.1707285	0.1064028	0.2773105	-0.3775694
USP53	ERRFI1	-0.0657797	-0.0903695	-0.2976090	-0.0565932	-0.0582409	-0.3335611	-0.1176133	0.0623343	0.1715223	-0.2875156	-0.1718369	-0.0766455	-0.0791582	-0.1090509	0.2280942	0.5428974	0.4108894	0.0873462	-0.0874984	0.5091372	-0.0476048	-0.0504507	-0.0673638	-0.3401890	-0.3772933	-0.4990317	-0.1923247	0.4953813	-0.0741048	0.1477866	0.5146977	0.4899411	0.2145105	0.2189797	-0.1798303	-0.2093872	-0.0543781	-0.1672263	0.5716115	0.2235073	0.0184241	-0.1372541	0.0992443	-0.1037459	-0.2302156	-0.1491729	-0.2855956	0.3181605
ARHGEF25	SLC45A1	3.3649637	3.5468890	3.4673623	3.5468890	3.5468890	3.6916038	4.7729701	4.5980876	4.4398073	4.8636748	4.8372231	4.7333261	5.1794600	5.0399694	4.7075304	4.5424053	4.2432520	4.4338199	4.2432520	3.8882712	4.8362413	4.8191265	4.8054643	4.7385281	4.7799390	5.0421911	4.3784450	3.3649637	4.2632006	4.0513882	3.2208643	3.4198147	3.9017780	4.1296321	4.4338199	4.1818996	4.0766988	4.1818996	4.2380871	4.2583161	4.4998183	4.3254179	4.1631776	4.2727749	4.4896269	4.4791378	4.5379154	2.9748591
TLE6	SLC45A1	-0.4428484	-0.5800626	-0.5081375	-0.7498506	-0.9706974	-0.2770230	1.0996489	0.8137411	0.3453859	1.2633703	1.0996489	1.0028582	2.3029241	2.0230258	1.3870102	1.2961971	-0.2294615	0.0673554	-0.1849176	-0.6600181	1.3519661	0.8708856	1.0121624	1.0028582	1.3983432	1.7964688	1.2498374	-0.2294615	0.9242434	0.0362285	-0.6600181	-0.6600181	-0.3831084	0.0673554	0.7774070	0.2062251	-0.3280583	0.2789095	0.0972375	-0.1849176	0.2554294	0.0673554	-0.4428484	-0.0302586	0.0362285	0.0362285	0.0362285	-1.1165528
SYNGR3	SLC45A1	-0.9014538	-0.9014538	-0.9014538	-0.5063411	-0.7979104	-0.2382010	0.7120981	0.5781399	0.4013950	0.8344848	0.8182485	0.7386929	1.1148984	1.0846748	0.8240635	0.7068003	0.0096470	0.1955533	-0.1545632	-0.4342566	0.4797937	0.4564140	0.3363613	0.7746584	0.8849109	1.0241795	0.7374704	-0.0407248	0.6280145	0.2967036	-0.0517164	-0.2198280	-0.0994343	0.1075493	0.3787867	0.4285116	0.2660663	0.5110798	-0.1259317	-0.0630589	0.0778135	0.4167124	0.1604641	0.3400954	0.0619579	0.2568072	0.0929921	-0.7979104
ABCC3	SLC45A1	0.0255039	0.0211628	0.0179347	0.0219193	0.0235416	0.0029508	-0.0290296	-0.0233508	-0.0203929	-0.0307306	-0.0297432	-0.0269625	-0.0371548	-0.0347715	-0.0291783	-0.0241998	-0.0104947	-0.0170079	-0.0132054	0.0021034	-0.0302765	-0.0300474	-0.0289147	-0.0316867	-0.0322796	-0.0388441	-0.0303518	-0.0057720	-0.0271828	-0.0125663	0.0037795	0.0071747	0.0099662	-0.0003013	-0.0120293	0.0004463	0.0106669	-0.0012712	-0.0024645	-0.0153580	-0.0224669	-0.0183822	-0.0136169	-0.0175273	-0.0221004	-0.0201038	-0.0226198	0.0514202
APLP1	SLC45A1	-0.2391941	-0.2484168	-0.1776812	-0.2095193	-0.2993264	-0.1732946	0.2326105	0.1798339	0.1445906	0.2569864	0.2516349	0.2209030	0.3363042	0.3059339	0.2151138	0.1878257	0.0562319	0.1249115	0.0502243	-0.0521625	0.2444880	0.2369387	0.2151138	0.2096227	0.2261434	0.2910366	0.2412247	0.0218778	0.2180498	0.0905899	-0.0274994	-0.0597442	-0.0439918	0.0537004	0.1088121	-0.0228563	-0.0693930	0.0241857	0.0844547	0.0805886	0.1419240	0.1426420	0.0863343	0.1107858	0.1227612	0.1102959	0.1070534	-0.2993264
RBM6	RERE	9.0336304	9.0046365	9.1047732	8.9863763	9.0249500	9.2229565	8.9636769	8.8707724	8.8207800	9.0508083	9.0059583	8.9698865	9.0927379	9.0379893	8.8580212	8.7554962	8.6447276	8.8088444	8.9009079	8.5567875	9.0160433	9.0044469	8.9927221	9.0065221	8.9743625	9.1395514	8.9787384	8.4840454	8.8596114	8.7184319	8.4508901	8.4263322	8.7443894	8.8707724	9.0065221	8.9242178	8.8139064	8.9103193	8.6506191	8.7422341	8.8269535	8.9059830	8.7541422	8.8834529	8.9488792	8.8718918	8.9840741	8.7825317
LINC00674	RERE	0.0888543	0.0833211	0.1452266	0.0651872	0.0655465	0.2141824	0.1464003	0.0606127	0.0264528	0.1612138	0.1209151	0.0919786	0.1239510	0.1037865	-0.0497879	-0.1134364	-0.0581444	0.0435630	-0.0174678	-0.1664130	0.1197286	0.1106005	0.1025706	0.1348047	0.1720688	0.2305874	0.0177755	-0.2573594	-0.0372045	-0.1206209	-0.2841214	-0.2896695	-0.0690355	0.0117520	0.1264665	-0.0125590	-0.0690355	0.0082240	-0.1423323	-0.0326396	0.0407863	0.0511655	-0.0480947	0.0330125	0.0574101	0.0307063	0.0704773	-0.0670745
FAF2	RERE	0.0912273	0.0787866	0.1364851	0.0607495	0.0685278	0.2081072	0.0912912	0.0079639	-0.0179085	0.1373949	0.1004860	0.0632875	0.0841439	0.0656245	-0.0559858	-0.1405429	-0.1020550	-0.0110602	0.0072524	-0.1930687	0.1022048	0.1019100	0.0891670	0.1242123	0.1210247	0.2017680	0.0367223	-0.2863073	-0.0197858	-0.1233587	-0.3209880	-0.3566134	-0.0313222	0.0313598	0.1601148	0.1286388	0.0346998	0.1189089	-0.2336123	-0.0577147	0.0038815	0.0795551	-0.0255813	0.0646945	0.0792762	0.0488750	0.0983819	-0.0737235
MEF2D	RERE	0.0798277	0.0716092	0.1289082	0.0796881	0.0710118	0.2035670	0.1379341	0.0642469	0.0391697	0.1338206	0.1293799	0.0982355	0.1291915	0.0744087	-0.0303748	-0.0728892	-0.0883577	-0.0048094	-0.0719543	-0.2306195	0.1297560	0.1324496	0.1261369	0.1127968	0.1113924	0.1950293	0.0533664	-0.2543648	0.0105574	-0.1041944	-0.2693448	-0.2693448	-0.0437394	0.0143601	0.1395079	0.1142919	0.0385905	0.1313420	-0.1807216	-0.0327317	0.0509328	0.0795482	0.0124730	0.0782829	0.0575988	0.0480929	0.0431512	-0.0625390
MAU2	RERE	0.1275440	0.0927704	0.2277975	0.1343646	0.0586307	0.3744925	0.2958938	0.1451702	0.0750944	0.3145401	0.2989239	0.2216445	0.2554616	0.1611713	-0.1209758	-0.1916471	-0.1470970	0.0269682	-0.1488154	-0.4829519	0.2714729	0.2430098	0.1865886	0.1896053	0.2042068	0.3580077	0.2051529	-0.4888337	0.1100419	-0.1896386	-0.5339298	-0.6890208	-0.1856652	-0.0226228	0.2417740	0.1532881	-0.0942925	0.1509933	-0.5878020	-0.1117892	0.0158593	0.0529148	-0.0725777	0.0578214	0.0704908	0.0658083	0.0296764	-0.0610796
SRRM2	RERE	0.2637820	0.2560478	0.3967361	0.2526026	0.2218074	0.6461502	0.3732064	0.1206858	0.0587476	0.3983769	0.3500450	0.2608360	0.3992986	0.3164866	0.0451428	-0.1836126	-0.3003929	-0.0737492	-0.0112059	-0.5558256	0.4042253	0.3948780	0.3564194	0.2339686	0.2603213	0.5069544	0.3477372	-0.5718809	0.1943579	-0.1633865	-0.7060561	-0.7049423	-0.2536451	-0.0688138	0.3222122	0.1103687	-0.1733632	0.1310326	-0.6765669	-0.1661534	0.0620922	0.1062654	-0.1530291	0.0736427	0.1890045	0.0630322	0.2353010	-0.1632553
SH3BP4	RERE	0.2093988	0.2140436	0.3481871	0.1907604	0.1625430	0.4646020	0.3217160	0.1737756	0.0995975	0.3766499	0.3573801	0.2861028	0.1531835	0.1514868	-0.1085822	-0.2390536	-0.1370044	0.0240837	0.0073103	-0.3150271	0.2692102	0.2696310	0.2252509	0.2353989	0.2626776	0.4062558	-0.0053046	-0.6508103	-0.0876396	-0.3320969	-0.6812568	-0.7870586	-0.1526763	-0.0042012	0.2507943	0.2083562	0.0319532	0.2236061	-0.5462785	-0.0401498	0.0764835	0.1397617	-0.0590930	0.0939270	0.1714058	0.1140284	0.2066099	-0.0784360
COPS6	ENO1	14.4534225	14.3583602	14.5363406	14.3911427	14.3769266	14.7838722	14.7020709	14.5238210	14.4411026	14.7653265	14.7233751	14.6211030	14.7875393	14.6317585	14.3801377	14.2643318	14.1305761	14.3788569	14.3993946	14.0242912	14.7269521	14.6818370	14.6388293	14.4966220	14.4918302	14.7143232	14.6692804	13.8525134	14.5606343	13.9304694	13.4952431	13.4487528	14.2288275	14.5046819	14.7277547	14.2848279	14.0564235	14.2665720	14.4929773	14.2753877	14.4221629	14.4883655	14.2940129	14.4704891	14.4957145	14.4909098	14.5431229	14.2243067
EMC3	ENO1	0.1246768	0.0865408	0.2665294	0.0507192	0.0871207	0.5022688	0.3647460	0.1376313	-0.0247149	0.4741312	0.3851649	0.2246578	0.4011924	0.2921698	-0.0372293	-0.2014963	-0.3936615	-0.0817761	0.0056478	-0.5484054	0.3217281	0.2705558	0.1900623	0.1984533	0.1927314	0.4447722	0.3638839	-0.5915459	0.1787429	-0.4622808	-0.8815461	-0.9401027	-0.1815057	0.0318405	0.3701628	-0.0340632	-0.2585150	-0.0493341	0.0175814	-0.1978939	-0.0125860	0.1805759	-0.1350580	0.0801048	0.2010665	0.0538846	0.2391128	-0.2368123
SMARCD2	ENO1	0.0511695	0.0381258	0.0825810	0.0373791	0.0362483	0.1395532	0.1071397	0.0523836	0.0290744	0.1191939	0.1077396	0.0837012	0.0943104	0.0712892	-0.0384615	-0.0610034	-0.0344816	0.0270140	0.0049280	-0.1143705	0.1105960	0.0969100	0.0937293	0.0804232	0.0703546	0.1412053	0.0709564	-0.1699614	0.0192170	-0.1014772	-0.2352191	-0.2577909	-0.0366503	0.0258621	0.0961373	-0.0193441	-0.0987889	-0.0146193	-0.0519530	-0.0244847	0.0211145	0.0119686	-0.0496457	0.0041429	0.0412375	0.0308925	0.0431114	-0.0239583
VCP	ENO1	0.1486403	0.0372216	0.3805139	0.0990898	0.1004836	0.7823544	0.6768257	0.3418177	0.2112776	0.7592902	0.6965652	0.5399103	0.5204657	0.3586439	-0.3003462	-0.3526812	-0.3971891	-0.0972598	-0.1971330	-0.8775173	0.6895276	0.6229189	0.5537414	0.3161611	0.2794066	0.6393945	0.4621976	-0.9814704	0.2152796	-0.6997180	-1.4293725	-1.4808408	-0.5160268	-0.0917973	0.4003193	-0.1359889	-0.5640005	-0.1174646	-0.3578984	-0.1137961	0.1829673	0.4379123	-0.0117674	0.3077689	0.3441170	0.2881180	0.3441887	-0.1444246
NSFL1C	ENO1	-0.0236222	-0.0134513	-0.0604666	-0.0233837	-0.0196564	-0.1359633	-0.0875729	-0.0340359	-0.0112378	-0.1065845	-0.0960866	-0.0668613	-0.0905458	-0.0586198	0.0122683	0.0474897	0.0732987	-0.0068506	-0.0036267	0.1431286	-0.1028513	-0.0978301	-0.0904219	-0.0809907	-0.0798510	-0.1564933	-0.0953021	0.1602085	-0.0512444	0.1247415	0.2311409	0.2469485	0.0380053	-0.0341077	-0.1157144	0.0020139	0.0735009	0.0008006	0.0113739	0.0350269	-0.0156185	-0.0722874	-0.0161319	-0.0684120	-0.0636335	-0.0428358	-0.0673290	0.0533251
TOR1A	ENO1	0.0145905	-0.0001290	0.0625075	0.0065061	-0.0111327	0.1298773	0.1321200	0.0592165	0.0302518	0.1751938	0.1438769	0.1144528	0.0811534	0.0471486	-0.0461952	-0.0868671	-0.0784137	0.0138045	0.0098010	-0.1444124	0.1290669	0.1255230	0.1053136	0.0931498	0.1012494	0.1797720	0.0995264	-0.1948730	0.0500114	-0.0997689	-0.2680581	-0.2570241	-0.0598527	0.0065061	0.1214491	0.0016164	-0.0771940	0.0022648	-0.0851295	-0.0493919	0.0208982	0.0651881	-0.0128196	0.0559828	0.0703897	0.0536849	0.0833656	-0.0667253
DVL1	ENO1-AS1	1.3075469	1.1961617	1.1089282	1.1277359	1.4971409	0.7715467	0.6438675	0.9997236	1.1422560	0.6224385	0.6714888	0.7832050	0.6056057	0.8347652	1.1622028	1.5139059	1.7691472	1.4198263	1.8758413	2.1913904	0.8262333	0.8820383	0.8935676	0.9173489	0.9042547	0.5411641	0.8381179	2.1186869	0.9821484	1.6075560	2.2313406	2.5424486	1.1819876	0.6290484	0.2226234	0.7347268	1.1513127	0.6608404	1.9420984	1.5311632	1.2727529	0.9644973	1.2707096	0.9699172	1.1447119	1.0009999	1.2370305	0.9668998
CAMK1G	ENO1-AS1	-0.4976558	-0.4976558	-0.4976558	-0.4976558	-0.2393362	-0.4976558	0.2363429	0.0214998	-0.2393362	0.1066795	-0.0873160	-0.0873160	-0.0873160	-0.2393362	-0.4976558	-0.2393362	-0.4976558	-0.0873160	-0.4976558	-0.4976558	0.1066795	0.1066795	0.2363429	0.2363429	0.3340212	0.4780113	0.1066795	-0.2393362	-0.0873160	0.2881594	-0.2393362	-0.4976558	-0.4976558	-0.4976558	-0.2393362	0.1767711	0.1767711	0.1767711	-0.4976558	-0.2393362	-0.2393362	0.0214998	-0.0873160	0.1066795	0.0214998	0.0214998	0.4124653	0.0214998
RGS20	ENO1-AS1	-0.0742726	-0.0955880	0.2747911	-0.1233582	-0.1348411	0.4718417	0.3899100	0.1809224	-0.0795300	0.5946622	0.4039944	0.2328508	0.0731910	-0.0051903	-0.4101991	-0.9633633	-0.2933979	0.1423493	-0.0436730	-0.9181902	0.1087872	0.1239410	0.1459626	-0.1584964	0.1010611	0.4245087	0.9059300	-0.5676792	0.6063171	-0.2638527	-0.8563200	-0.7657303	-1.0942726	-0.7491655	-0.2221221	-0.3489295	-0.6726522	-0.4995935	-0.5798280	-0.5441043	-0.2711022	0.3969944	-0.1120935	0.3506129	0.1566711	0.2718930	0.3455105	-0.1065404
MTHFD2L	ENO1-AS1	-0.1132851	-0.0742676	-0.0712867	-0.0655415	-0.1051555	0.0723295	0.0567650	0.0131845	-0.0450028	0.0852697	0.0797872	0.0279436	0.0837299	0.0517547	0.0057989	-0.0742676	-0.1417959	0.0042637	-0.0255101	-0.2376279	0.0625025	0.0465159	0.0919537	0.0117445	0.0073141	0.0890311	0.0496877	-0.3040150	0.0214674	-0.0904190	-0.2660195	-0.1876778	-0.0215865	0.0475830	0.1276010	0.0117445	-0.1051555	-0.0141137	-0.1473212	-0.0381387	-0.0196730	0.0174001	-0.0450028	0.0214674	0.0088098	0.0316617	0.0227921	-0.0177903
CARD10	ENO1-AS1	-0.0225515	0.0741231	0.2970634	0.1711435	-0.1031843	0.6160741	0.6458079	0.2399689	0.0927065	0.6424659	0.6065202	0.4432817	0.2345123	0.1358250	-0.7120175	-0.7643597	-0.4530102	-0.1939915	-0.7735345	-1.1429637	0.4875963	0.4523968	0.4246469	0.1228702	0.2604584	0.5657150	0.4702417	-0.8629437	0.3308740	-0.6410184	-1.0712118	-1.4292103	-0.0308591	0.4082241	0.9558156	0.4286866	-0.0969559	0.5197776	-0.7246907	-0.2668944	0.0289160	-0.0652390	-0.4613085	-0.0786352	-0.1369442	-0.0280776	-0.1994464	0.1432605
SERP1	ENO1-AS1	-0.2490918	-0.2537618	-0.0059342	-0.2612822	-0.2504171	0.0369919	0.1779061	0.0237536	-0.0759966	0.2408473	0.1387029	0.0598539	0.1326097	0.1239037	-0.1420967	-0.2994804	-0.2551123	-0.0978687	-0.0847976	-0.4129220	0.1378197	0.1419167	0.0895048	0.1611157	0.2181801	0.3560332	0.1870390	-0.3736498	0.0794346	-0.2619773	-0.5125695	-0.5462702	0.1773967	0.3048749	0.5300531	0.2327323	0.1184151	0.2643273	-0.1747506	-0.1792094	-0.0343146	0.1727693	-0.0555385	0.1263760	0.1332103	0.1034298	0.1593510	-0.1315349
SPCS3	ENO1-AS1	-0.1119110	-0.1156480	0.1016063	-0.0959834	-0.1501255	0.1569245	0.1348421	-0.0168074	-0.1550934	0.2372977	0.1027624	0.0536302	0.1873180	0.1711463	-0.0786435	-0.2381335	-0.2796508	-0.0989902	-0.0204991	-0.3358656	0.0734867	0.0899958	0.0890247	0.1290686	0.2310174	0.3285937	0.1136063	-0.3987233	0.0225461	-0.2599235	-0.5717637	-0.5683631	0.0012391	0.0591491	0.2776132	0.0026025	-0.1194402	-0.0153454	-0.5338297	-0.2133059	-0.0606523	0.0887813	-0.0650339	0.1095927	0.0978720	0.0632122	0.1500901	-0.0800447
BOP1	ENO1-AS1	0.4548789	0.5225362	0.4129471	0.4266652	0.5465182	-0.4623975	-0.8230897	-0.4707499	-0.1917898	-0.8535109	-0.9211416	-0.6489976	-0.1917898	0.1516850	0.7091760	1.1311534	0.4841971	0.0081939	0.4477252	1.3097882	-0.7131580	-0.5697544	-0.6699454	-0.0074630	0.1097384	-0.3826734	-0.4912293	1.3097882	-0.2443055	0.9581418	1.5439056	1.6074065	0.2488141	-0.4496902	-1.0138074	0.0446728	0.5629437	-0.1826644	0.4621016	0.0962637	-0.1417722	-0.1154416	0.2542928	-0.1385314	-0.2746603	-0.2827279	-0.2933500	-0.5513522
POMP	ENO1-AS1	-0.0312327	-0.0374549	0.0241426	-0.0367985	-0.0317238	0.0435842	0.0589706	0.0068323	-0.0317238	0.0974547	0.0545608	0.0298292	0.0557394	0.0472616	-0.0237409	-0.0783156	-0.0734956	-0.0022928	-0.0353722	-0.1411969	0.0311777	0.0172178	0.0191214	0.0255233	0.0261434	0.0639099	0.0595524	-0.1407278	0.0189195	-0.1010514	-0.1925190	-0.1815326	-0.0025538	0.0415033	0.0975340	0.0293550	-0.0161402	0.0231238	-0.0626429	-0.0718833	-0.0297764	0.0268202	-0.0397256	0.0169423	0.0035765	0.0071432	0.0202563	-0.0264730
RABEP2	ENO1-AS1	-0.4897011	-0.1589773	0.0071682	-0.2435255	-0.6026076	0.2721844	0.8848419	0.4258052	0.2262436	0.8465777	0.7539513	0.6067630	1.0665597	0.9119068	0.0281200	-0.2510305	-0.5109205	-0.0653495	-0.6532097	-1.2530786	0.6390885	0.7060043	0.6390885	-0.1138005	0.1293116	0.6184708	0.6184708	-0.9792595	0.3462927	-0.4793192	-1.9071266	-1.3507231	0.2721844	0.8098277	1.3506501	0.2533881	-0.1200872	0.4227837	0.5164974	-0.0952562	0.0923780	0.2222832	-0.1075671	0.1730255	0.0281200	0.1156769	-0.1138005	-0.0952562
VKORC1L1	ENO1-AS1	0.0541440	0.0563736	-0.0454454	0.0644295	0.0885649	-0.0643691	-0.1312609	-0.0557460	-0.0021822	-0.1907159	-0.1305743	-0.0812602	-0.1224543	-0.0685098	0.0203370	0.1532395	0.0858485	-0.0177211	-0.0369416	0.2322593	-0.1529810	-0.1453406	-0.1092312	-0.1096248	-0.1288444	-0.2142009	-0.1007274	0.3189073	-0.0611905	0.1304996	0.2894643	0.3826197	0.1089657	0.0487019	-0.1157930	0.0276719	0.1615722	0.0082624	0.2987385	0.0597769	-0.0148766	-0.0774460	0.0212356	-0.0784083	-0.1195285	-0.0821995	-0.1571026	-0.0097723
TMEM183A	ENO1-AS1	-0.7010462	-0.2597356	0.1723755	-0.1586368	-0.2213683	-0.0299955	0.0164131	-0.0474837	-0.4314291	0.1298972	-0.0299955	-0.1083189	0.1006739	0.1389594	-0.2597356	-0.4314291	-0.3603426	-0.2597356	-0.0662255	-0.3603426	-0.1083189	-0.1880703	-0.0299955	-0.0474837	0.0677985	0.2903658	0.2156690	-0.2213683	0.1298972	-0.0662255	-0.3050304	-0.4314291	0.0792189	0.1876145	0.3483605	0.1723755	-0.0136003	0.1561979	-0.7010462	-0.2597356	-0.0864201	-0.0864201	-0.2213683	-0.2597356	-0.0136003	-0.0662255	-0.0299955	0.0164131
SLC46A3	ENO1-AS1	-0.0936430	-0.1378998	0.5148584	0.0054594	-0.0623066	0.5436424	0.5712065	0.0498955	-0.1853576	0.7634520	0.4668836	0.3088098	0.7459966	0.8643267	0.3425562	-0.3215856	-0.4554228	0.1074260	0.0584312	-1.2641834	0.5750506	0.6013420	0.4531608	0.2852976	0.3030110	0.7748348	0.7915453	-1.0031906	0.5826714	-0.5135889	-1.4077454	-1.4936479	-0.7862019	-0.6481341	0.0668567	-0.8508038	-0.9616099	-0.7561540	-0.7561540	-0.4742448	0.2091837	0.7776498	0.2852976	0.6159023	0.1381571	-0.0725865	0.4296254	-0.0131970
GNPNAT1	ENO1-AS1	0.2363227	0.1974528	-0.2876827	0.2333353	0.2438719	-0.2809541	-0.3902380	-0.0691235	0.1010288	-0.5782565	-0.3314166	-0.2362373	-0.1851274	-0.2062152	0.4869523	0.8187863	0.3543263	-0.0350439	-0.0755053	0.6870956	-0.3780038	-0.3750040	-0.3337612	-0.4209138	-0.5200091	-0.7688657	-0.2322239	0.8592676	-0.0094208	0.4555407	1.2448208	1.2335614	0.1653143	0.0128487	-0.4931197	-0.0825868	0.2901096	-0.0130358	0.7423168	0.1705265	-0.1393235	-0.3767204	-0.0393292	-0.3868937	-0.3923167	-0.3421095	-0.4777049	0.1718382
SNORD101	ENO1-AS1	-0.1938856	-0.3147660	0.2708807	-0.0419858	0.1354617	0.5349355	0.0591207	-0.0419858	-0.1938856	0.0591207	0.0126417	-0.0419858	0.1676370	0.2235053	-0.1084563	-0.1938856	-0.1938856	0.0591207	0.0126417	-0.3147660	0.1676370	0.2235053	0.1676370	0.1676370	0.0996041	0.1354617	0.1354617	-0.3147660	-0.1938856	0.0126417	-0.3147660	-0.1938856	-0.3147660	0.1354617	0.3119764	0.1354617	-0.5239927	0.0126417	-0.1938856	-0.3147660	-0.5239927	0.0591207	-0.1938856	0.0126417	0.1676370	-0.1084563	0.0126417	0.0996041
STARD4	ENO1-AS1	0.1131765	0.0474276	-0.1644667	0.0974337	0.0811470	-0.2451852	-0.1197340	0.0669520	0.3032228	-0.2304859	-0.0590084	0.0170986	0.2620642	0.1540166	0.3922535	0.6772605	0.3173228	0.0824712	0.0065964	0.5077753	-0.0573429	-0.0556682	-0.0181634	0.0381193	-0.1121699	-0.1820958	-0.1987528	0.4401905	-0.0392766	0.2237126	0.6021889	0.5544549	0.0486116	0.0160318	-0.4075314	-0.1881120	-0.0247470	-0.1966544	1.1384327	0.3351569	0.1557033	-0.2592033	-0.0266020	-0.2693066	-0.1753931	-0.0986410	-0.2478636	0.1803642
TEKT4P2	ENO1-AS1	0.0199254	0.0057549	0.0057549	0.0199254	0.0144922	-0.0123918	-0.0039935	0.0230098	0.0199254	-0.0025714	-0.0123918	0.0343429	-0.0372693	-0.0255298	-0.0053506	0.0301503	0.0584516	0.0584516	0.0120768	0.0977685	-0.0134156	-0.0113303	-0.0113303	0.0170985	0.0057549	-0.0335208	0.0098281	0.0508531	0.0057549	0.0584516	0.0977685	0.1280390	-0.0162847	-0.0255298	-0.0506328	-0.0309123	-0.0039935	-0.0248642	0.0120768	0.0802026	0.0199254	0.0343429	0.0301503	0.0170985	0.0343429	0.0230098	0.0038998	-0.0538880
SH2D5	ENO1-AS1	-0.0020233	0.0046944	-0.0657118	-0.0106579	0.0215181	-0.1045280	-0.0795970	-0.0356614	-0.0000601	-0.0679208	-0.0700768	-0.0496694	-0.0382965	-0.0076683	0.0844592	0.1139156	0.1186823	0.0734110	0.1703064	0.2502441	-0.0163549	-0.0222315	-0.0141192	0.0276044	0.0558709	-0.0416945	-0.0425244	0.1507445	-0.0190737	0.0158166	0.1439873	0.1703064	0.1898210	0.1290524	0.0970295	0.1211641	0.2308024	0.1507445	0.0779838	0.0676479	0.0390974	-0.0262769	0.0341303	-0.0135514	-0.0000601	-0.0000601	0.0351022	-0.0449694
TMEM33	ENO1-AS1	0.0925949	0.0854880	-0.2294088	0.1113817	0.1060870	-0.4044790	-0.2419948	0.1342975	0.3472050	-0.4096672	-0.1798656	-0.0323329	-0.1013027	-0.1706756	0.4668741	0.7727738	0.3876343	0.0197956	0.0524264	0.6440648	-0.1648371	-0.1798656	-0.1718345	-0.1486925	-0.2469339	-0.4692374	-0.4603968	0.5146445	-0.2984473	0.2186201	0.7641429	0.6892107	0.0313178	-0.1013027	-0.5060628	-0.1388510	0.0051450	-0.1039927	1.1545227	0.3051249	0.0619101	-0.1832650	0.1727396	-0.1456396	-0.2454577	-0.1583279	-0.3105729	0.1365396
MSMO1	ENO1-AS1	-0.0083324	-0.0523516	-0.3355501	-0.0474086	-0.0236271	-0.4728950	-0.1292896	0.0660551	0.3064133	-0.3262389	-0.0712346	0.0282159	-0.3463459	-0.2976550	-0.0306588	0.2453504	0.3410294	0.1136776	-0.0008339	0.4322634	-0.0223565	-0.0558402	0.0096058	0.0911647	-0.0624882	-0.2051702	-0.3299719	0.4910361	-0.1601888	0.5395864	0.9967637	0.9092523	-0.1268401	-0.2318293	-0.5813776	-0.1151126	0.0112829	-0.1164784	0.8737497	0.3746342	0.1529085	-0.2386375	0.0037982	-0.1887507	-0.0419137	-0.0205698	-0.0836383	-0.0301612
PTS	ENO1-AS1	-0.0279051	-0.0862341	0.0578975	-0.0464899	-0.0845281	0.2516833	0.1323297	-0.0292905	-0.1189166	0.2062279	0.0754558	0.0628899	0.2516833	0.1856605	-0.0265266	-0.2350740	-0.2944650	-0.1327644	-0.0585898	-0.5280159	0.1091625	0.1221888	0.0782747	0.1307941	0.1116531	0.2546199	0.0258440	-0.5466030	-0.0420873	-0.2800846	-0.5883093	-0.5466030	-0.0828328	0.0847404	0.2715967	0.0628899	-0.0896783	0.0325648	-0.3709611	-0.1516710	-0.0761546	0.0677921	-0.1150860	0.0687620	0.0201133	0.0391232	0.0954777	-0.0896783
HIC1	ENO1-AS1	-0.0031014	-0.0390635	0.0389317	0.0285810	-0.0031014	0.0451334	0.0587697	0.0121472	-0.0224274	0.0480579	0.0285810	0.0285810	0.0587697	0.0166038	-0.0089840	-0.0941854	-0.0089840	-0.0031014	-0.1640790	-0.1201285	0.0121472	0.0166038	0.0285810	-0.1640790	0.0121472	0.0074066	0.0451334	-0.0756081	0.0389317	-0.0089840	-0.0153895	-0.0611009	-0.1640790	-0.1640790	0.0208104	-0.0611009	-0.0224274	0.0121472	-0.0611009	-0.0491860	-0.0224274	0.0285810	-0.1201285	-0.0031014	-0.0224274	0.0121472	-0.0491860	0.0208104
SDC1	ENO1-AS1	0.3668491	0.3569136	0.6050809	0.3506508	0.2208960	0.8439780	0.4105832	0.0839884	-0.0763329	0.4761098	0.4470028	0.2773350	0.1461346	0.0667410	-0.8332517	-0.8774087	-0.6464395	-0.2896305	-0.7986528	-1.2121985	0.3474946	0.3037680	0.2658771	0.0903304	0.1315906	0.4381041	0.4566975	-0.9310823	0.2474597	-0.6902983	-1.2770896	-1.4502767	-0.1604565	0.2725067	0.7390033	-0.0863112	-0.4566121	-0.0175189	-0.6907882	-0.3821614	-0.0775494	0.0427545	-0.3377171	-0.0235282	-0.1952289	-0.1106305	-0.2579588	0.3988486
GPX1	ENO1-AS1	-0.0481914	-0.1080332	-0.1709877	-0.2029651	0.0970661	-0.4018118	-0.1427673	0.0699838	0.1702209	-0.2067792	-0.1599496	-0.0597673	-0.3689147	-0.2139704	0.0230208	0.2648288	0.3964314	0.1055372	0.3529114	0.6201477	-0.1543079	-0.0563555	-0.0695880	-0.0436640	-0.0383137	-0.2760918	-0.6194062	0.2987331	-0.5225148	0.1141977	0.4734099	0.6871612	0.0579443	-0.3630688	-0.6005559	-0.0578214	0.2109903	-0.1429625	-0.0466882	0.3685937	0.2238989	0.2642690	0.5298683	0.3391684	0.2855288	0.2061369	0.3298217	-0.1772815
ZNF26	ENO1-AS1	-0.0355081	-0.0355081	-0.0422336	-0.0355081	-0.0508362	-0.0031880	0.0219851	0.0050702	-0.0140353	0.0351640	0.0085600	-0.0009321	0.0031828	0.0117243	-0.0422336	-0.0422336	-0.0299608	-0.0252214	-0.0109906	-0.0628821	0.0146132	0.0117243	0.0031828	0.0050702	0.0031828	0.0219851	-0.0009321	-0.0833544	-0.0355081	-0.0140353	-0.0833544	-0.0355081	-0.0109906	-0.0009321	0.0230616	0.0068594	-0.0109906	-0.0009321	-0.0833544	-0.0355081	-0.0252214	0.0031828	-0.0355081	-0.0009321	-0.0081911	-0.0109906	0.0117243	0.0068594
SDF2L1	ENO1-AS1	-0.9340611	-0.8816409	-0.7244449	-0.9761867	-1.4920132	-0.4676031	0.7913847	0.3878448	0.1788339	0.8921372	0.8451523	0.6377295	1.1779832	0.8138302	0.4137442	-0.0527135	-0.5031011	-0.0339047	-0.6949721	-0.7985590	0.7356278	0.7066379	0.6600860	-0.3186932	-0.3413980	0.2466125	0.4253813	-1.3044517	0.1677974	-0.6484896	-1.1031243	-1.1963887	0.7705511	1.4549732	1.7906658	0.3588351	0.0466355	0.6923377	0.4253813	-0.1640902	-0.0413676	0.5222169	0.1068107	0.4117857	0.5387654	0.6146358	0.5922712	0.0196618
WNT9A	ENO1-AS1	-0.0511099	0.0594731	0.1448008	0.0661991	-0.0511099	0.1632632	0.1964499	0.0972792	-0.0405425	0.1676678	0.1248193	0.0380913	-0.2154243	-0.2906287	-0.4538990	-0.7813059	-0.1123312	-0.0737554	-0.2379506	-0.4538990	-0.0113770	-0.1123312	-0.0113770	0.1086734	0.0853220	0.1925409	0.4047869	-0.2154243	0.3234387	-0.2154243	-0.6173930	-0.5216878	-0.5216878	-0.3584291	-0.1420075	-0.2154243	-0.2906287	-0.1583537	-0.4538990	-0.1759024	-0.2628337	0.1804222	0.0454312	0.1248193	-0.4538990	-0.1948453	-0.2628337	0.1964499
PPAN	ENO1-AS1	-0.0655547	-0.1310153	0.0238430	-0.1899503	-0.0851470	0.0768625	0.1609020	-0.0160182	0.0572388	0.1957783	0.1410606	0.0672795	0.1267297	0.1191875	-0.0476759	-0.1899503	-0.1899503	-0.2270580	-0.4112485	-0.2270580	0.1544909	0.0572388	0.0466919	0.0948164	0.0672795	0.1340151	0.1544909	-0.3300488	0.1671260	-0.1899503	-0.4112485	-0.0160182	-0.0018542	0.1340151	0.1790536	0.0355823	-0.1899503	0.1191875	0.1032538	-0.0476759	-0.1068089	0.0238430	-0.0476759	-0.1310153	-0.0655547	-0.0160182	-0.1899503	0.0948164
PLIN3	ENO1-AS1	-0.0057003	-0.0107788	-0.1076757	-0.0466199	0.0310945	-0.2222025	-0.1944238	-0.0735020	-0.0153437	-0.2207174	-0.1975192	-0.1551453	-0.0374762	-0.0243702	0.1414238	0.1998116	0.1717219	0.0205686	0.1151792	0.3278907	-0.1463700	-0.1343429	-0.1129127	0.0048453	-0.0524448	-0.1585575	-0.2047869	0.3105293	-0.1425426	0.2008842	0.4295311	0.4910331	0.1438982	-0.0157359	-0.1885290	0.0145892	0.1760013	-0.0040486	0.2840265	0.1414238	0.0571791	-0.1776933	-0.0494695	-0.1476308	-0.0089649	-0.0269845	0.0194053	0.0016250
HRAS	ENO1-AS1	-0.0081871	-0.0150102	-0.2313305	-0.0505032	0.0634024	-0.6115608	-0.4989784	-0.1798926	0.0286754	-0.5460333	-0.5513879	-0.3971252	-0.5900369	-0.2853321	0.1525287	0.2038934	0.5906480	0.2872429	0.3276961	0.8960257	-0.4328899	-0.3253149	-0.1706795	-0.1165983	-0.1517953	-0.5865373	-0.5989395	0.7902190	-0.4229904	0.1258629	0.8526332	1.1476473	0.6023197	0.0390220	-0.2655621	0.3252370	0.7435950	0.2220880	-0.3537699	0.4818612	0.0872476	0.0170766	0.3765011	0.0954229	-0.0284155	0.0526073	0.0680923	-0.0742145
OIP5-AS1	ENO1-AS1	0.0449999	0.1262372	-0.0631393	0.1041473	0.1502859	-0.1669185	-0.2602523	-0.0769982	0.0093706	-0.3740102	-0.2713589	-0.1792107	-0.1425899	-0.1033962	0.1974951	0.3440977	0.1721016	-0.0052857	0.0761602	0.4644123	-0.1987282	-0.1813514	-0.1709273	-0.1464699	-0.1938700	-0.3080784	-0.2376990	0.4644123	-0.0631393	0.1573639	0.4780815	0.5076436	0.2311261	0.1876904	-0.1311322	0.2218618	0.4232169	0.2111484	0.3247794	0.0881238	-0.0444563	-0.0931295	0.0848089	-0.0872614	-0.0830803	-0.0818743	-0.1275519	0.0356546
GSTO1	ENO1-AS1	0.1774667	0.2859990	-0.0387205	0.3838348	0.2826074	-0.5527496	-0.7264119	-0.2406174	-0.0569292	-0.8568718	-0.7013790	-0.3887183	-0.8988687	-0.6827522	-0.1289423	0.2419824	0.6140545	0.1326858	0.4828636	1.1885258	-0.6036327	-0.3877902	-0.3223513	-0.5132874	-0.5085529	-0.8210902	-0.4227248	1.5457196	-0.0718921	1.1922428	2.1397363	2.1657854	0.3363593	-0.3238688	-0.8299370	-0.0640914	0.4087370	-0.0858719	-0.0431308	0.4947097	0.1823906	-0.5029916	0.1410580	-0.3218448	-0.0055658	-0.0851790	-0.0982360	0.2157184
METTL25	ENO1-AS1	-0.0798313	-0.0685726	0.0962746	-0.1469154	-0.0476395	0.1894535	0.1450172	0.0281277	-0.1469154	0.2365001	0.1360104	0.0852397	0.1537088	0.1967454	-0.2456032	-0.1175524	-0.2456032	-0.0284984	-0.0685726	-0.3856837	0.1967454	0.1702315	0.1494010	0.1702315	0.1819417	0.3006733	0.1780991	-0.3406396	0.0795273	0.0351966	-0.3406396	-0.2217307	-0.1042418	0.0676790	0.2983156	0.0615277	-0.0025098	0.0615277	-0.3038057	-0.2003491	-0.0685726	0.0208386	-0.0798313	0.0281277	-0.0025098	-0.0284984	0.0552138	-0.1317339
AP5Z1	ENO1-AS1	0.4973207	0.2008184	0.2131480	0.3250823	0.7677543	-0.4411447	-0.7970383	-0.2204972	0.0229367	-0.6660462	-0.5843685	-0.3760230	-1.0621904	-0.7129455	0.0884412	0.4482203	1.1981530	0.6277288	1.9991844	2.0833237	-0.5330492	-0.4713217	-0.3727260	-0.0822106	-0.0476850	-0.6077183	-0.9025084	1.2615663	-0.6827327	-0.3148020	0.8866266	1.1981530	0.2907486	-0.4131174	-1.0968437	-0.5764523	0.0911597	-0.6944700	0.5715690	1.0445867	0.4683688	-0.1220148	0.3043315	-0.0956692	0.5446921	0.2543809	0.8433146	0.1647771
MIA2	ENO1-AS1	0.3554237	0.4473878	0.4473878	0.4473878	0.4473878	0.4473878	-0.0083501	0.0434910	0.2635138	-0.0797351	0.0257192	0.0150647	0.0568083	0.0202855	0.3554237	0.3016434	0.2339561	0.0796672	0.0882486	0.4473878	-0.0083501	-0.0455685	0.0005281	0.0202855	-0.0282564	-0.0422817	-0.1805191	0.1294548	-0.1048306	0.0568083	0.2098102	0.2098102	0.0313839	0.0882486	-0.1186431	-0.0549680	0.0051996	-0.0772003	0.4473878	0.0796672	-0.0166732	0.0257192	0.1560819	0.1179009	-0.0549680	0.0100409	-0.0962426	-0.2600060
CA13	ENO1-AS1	0.0208956	0.0007854	0.2737692	0.0305075	-0.0682085	0.3840861	-0.0948772	-0.3594307	-0.3594307	0.0208956	-0.1394975	-0.1730722	0.1419584	0.1919974	-0.1090794	-0.2764530	-0.6468234	-0.3293269	-0.1558494	-1.0774463	-0.2529532	-0.2764530	-0.0812697	0.0829385	0.1861429	0.3428436	0.3121435	-0.3293269	0.1861429	0.1137669	-0.4297367	-0.3926568	-0.0435580	-0.0556506	0.3742527	0.3121435	0.0987127	0.2645945	-1.0774463	-0.5771197	-0.2105452	0.3239962	-0.0435580	0.2870668	-0.0948772	0.0007854	0.0577652	-0.1730722
SNORA1	ENO1-AS1	-0.1757078	-0.1757078	-0.0898567	-0.0368818	-0.0368818	-0.0368818	-0.0898567	-0.0368818	-0.1757078	0.1763160	0.0032988	0.0032988	0.0032988	0.1619722	-0.1757078	-0.1757078	-0.0898567	0.0032988	-0.1757078	-0.1757078	-0.0368818	-0.0368818	0.0643287	-0.0368818	0.1100514	0.1463314	0.0886474	-0.0898567	0.0362781	0.1763160	-0.0368818	-0.0898567	-0.0898567	-0.0898567	0.2018541	0.1619722	-0.0368818	-0.0368818	-0.1757078	-0.1757078	-0.1757078	0.0032988	0.0032988	-0.0368818	0.0643287	-0.0368818	0.1100514	-0.0898567
RNF126	ENO1-AS1	-0.1901464	-0.1349530	-0.0468096	-0.0196133	-0.2501924	0.1060413	0.1919725	0.0043872	-0.0426174	0.2301831	0.2218261	0.1529291	0.3354692	0.2462204	0.1266377	-0.0653316	-0.3104195	-0.1278782	-0.3671814	-0.5259681	0.1843737	0.1675460	0.1629262	-0.0234863	0.0096579	0.1896188	0.1507805	-0.4064979	0.1035207	-0.1699821	-0.5084514	-0.5649098	-0.0293936	0.1980058	0.3434336	0.0441220	-0.0803366	0.1480727	0.0811778	-0.1936528	-0.0608663	0.0370693	-0.1155694	0.0216005	-0.1024860	-0.0436598	-0.1832627	0.1207279
DAPK3	ENO1-AS1	-0.0300357	-0.0230732	0.0304362	0.0097905	-0.0290164	0.0919012	0.0639538	0.0121676	-0.0323610	0.0757075	0.0706959	0.0271275	0.0357543	0.0056583	-0.0648707	-0.0915531	-0.1531851	-0.1050475	-0.1456382	-0.2449465	0.0255190	0.0062301	0.0205587	-0.0100189	0.0007854	0.0671998	0.1474552	-0.1127576	0.1137566	-0.0310637	-0.1420588	-0.1787579	-0.0549853	0.0537880	0.1116968	0.0356056	-0.0275032	0.0768764	-0.0195004	-0.1021130	-0.0621502	0.0718029	0.0069884	0.0645398	-0.0482375	-0.0349982	-0.0611465	-0.0010176
PLXNB3	SLC2A5	2.0188671	2.0006821	1.9813963	2.0097041	2.0652200	1.8944321	2.1671278	2.2570611	2.2701492	2.1906715	2.1671278	2.2591643	2.1104486	2.1790591	2.3619118	2.4312839	2.4246004	2.4005775	2.4894581	2.5527669	2.2771511	2.2634616	2.3120081	2.2948982	2.2092064	2.1128291	2.0440307	2.3577263	2.0594972	2.1893360	2.3577263	2.4005775	2.1342812	2.0171594	1.8852605	2.0150514	2.1160627	1.9861660	2.7680279	2.5376745	2.4182117	2.3752394	2.3752394	2.3619118	2.4182117	2.4182117	2.3951449	2.0507691
SOX6	SLC2A5	0.0984584	0.0993287	0.1111337	0.0617401	0.0628539	0.1173209	-0.0423363	-0.0598048	-0.0908441	-0.0137886	-0.0423363	-0.0211721	0.0262829	0.0143063	-0.0598048	-0.0598048	-0.0908441	-0.0908441	-0.0137886	-0.0908441	-0.0211721	-0.0075749	-0.0423363	-0.0908441	-0.0303149	-0.0908441	0.0288364	-0.0908441	0.0397687	0.0025667	-0.0423363	-0.0423363	0.0758257	0.0836492	0.1300594	0.0952503	0.0725379	0.0922735	-0.0908441	-0.0598048	-0.0137886	-0.0908441	-0.0908441	-0.0598048	-0.0598048	-0.0908441	-0.0137886	0.0581979
POU2F2	SLC2A5	0.1585513	0.1014102	0.2012333	0.1955902	0.1909368	0.3865672	-0.1252422	-0.2098605	-0.3543202	-0.1491111	-0.1670753	-0.2224709	0.0684657	0.0423525	-0.0797245	-0.2671381	-0.3543202	-0.2224709	-0.1871349	-0.4729148	-0.3051872	-0.2360927	-0.1407839	-0.0855423	-0.1042627	0.0610406	0.2613889	-0.2671381	0.1497644	0.1989985	-0.0178280	-0.0138711	-0.0436862	0.1255763	0.2140585	0.2558417	0.1897533	0.2690130	-0.4729148	-0.3543202	-0.2360927	0.0148828	-0.0740951	0.0610406	-0.3543202	-0.2509047	-0.3543202	-0.0100030
TEF	SLC2A5	0.3287416	0.2953840	0.4189027	0.2221186	0.2552955	0.5296570	0.0513797	-0.1609647	-0.2845784	0.0582318	0.0959000	-0.0872651	0.1261465	0.1387907	-0.4389206	-0.3669475	-0.2304450	-0.1318169	-0.3833154	-0.5655240	0.1261465	0.0988027	0.0296597	0.1460859	0.1531773	0.2789871	0.1577971	-0.4191597	0.0714118	0.1312799	-0.3094872	-0.3367771	0.1508355	0.2392570	0.4703697	0.3252490	0.2018065	0.3540020	-0.5655240	-0.2845784	-0.1118246	-0.4389206	-0.3514650	-0.2616721	-0.1118246	-0.2023303	-0.2023303	0.0513797
RENBP	SLC2A5	-0.1079584	-0.1449346	-0.1658115	-0.1079584	-0.0675637	-0.1185503	-0.0022980	0.0728745	0.0728745	-0.0022980	-0.0022980	0.0728745	-0.0675637	-0.0284209	-0.0022980	0.0728745	0.0728745	0.0728745	0.0728745	0.0728745	0.0728745	0.0728745	0.0728745	0.0728745	-0.0961466	-0.0497397	-0.1079584	0.0728745	-0.0961466	-0.0497397	0.0300668	0.0728745	0.0728745	-0.0284209	-0.1079584	-0.0022980	0.0728745	-0.0022980	-0.0022980	0.0728745	0.0728745	-0.0022980	0.0728745	0.0728745	0.0728745	0.0300668	-0.0022980	0.0300668
FAM13A-AS1	SLC2A5	0.4372586	0.3120612	0.4372586	0.2444075	0.3264358	0.5669131	-0.0012296	-0.4412456	-0.4412456	-0.0012296	-0.1376103	-0.1376103	0.2805384	0.2631317	-0.0012296	-0.0012296	-0.2485175	-0.4412456	-0.4412456	-0.4412456	-0.0012296	-0.0012296	-0.0603052	-0.2485175	0.0464763	0.0464763	-0.0012296	-0.4412456	-0.2485175	-0.4412456	-0.4412456	-0.4412456	0.3400226	0.5001765	0.7658771	0.5669131	0.3879681	0.5327270	-0.2485175	-0.2485175	-0.2485175	-0.4412456	-0.2485175	-0.4412456	-0.4412456	-0.2485175	-0.4412456	-0.0603052
HYDIN	SLC2A5	0.1182212	0.0818247	0.0387969	0.0387969	-0.0086385	0.1587392	0.0555772	-0.0466408	-0.0086385	0.0818247	0.0555772	-0.0466408	-0.0466408	-0.0086385	0.0181471	-0.1119288	-0.0466408	-0.0466408	0.0387969	-0.1119288	-0.0086385	-0.0086385	0.0181471	-0.1119288	-0.0086385	-0.0086385	0.0181471	-0.1119288	-0.0086385	-0.1119288	-0.1119288	-0.1119288	0.1253244	0.1861758	0.2897885	0.1587392	-0.0466408	0.1436507	-0.1119288	-0.0086385	-0.1119288	-0.1119288	-0.1119288	-0.0086385	0.0181471	-0.0086385	-0.1119288	-0.0086385
DNAH2	SLC2A5	-0.0125324	-0.0419049	-0.0433017	-0.0177411	-0.0002504	-0.0571538	0.0132451	0.0160986	0.0143608	0.0160986	0.0160986	0.0160986	-0.0125324	0.0154562	0.0132451	0.0067160	0.0143608	0.0160986	0.0160986	0.0143608	0.0154562	0.0101581	0.0132451	0.0132451	-0.0067219	0.0032014	-0.0097082	0.0160986	0.0101581	-0.0152061	0.0132451	0.0154562	0.0132451	0.0067160	-0.0404598	-0.0224360	-0.0067219	-0.0266900	0.0143608	0.0160986	0.0143608	0.0143608	0.0143608	0.0160986	0.0160986	0.0160986	0.0154562	0.0067160
GRHL3	SLC2A5	-1.6322273	-1.6815294	-1.8011964	-1.5531151	-1.5169174	-2.1197777	0.2337669	0.5824794	1.0888203	0.1731155	0.3803637	0.2337669	-0.5489820	-0.0815399	1.2065994	1.2065994	1.3582224	0.7218532	0.8401821	1.3582224	0.9109031	0.5430600	0.4396706	0.7218532	0.7218532	0.6712542	-0.2364840	0.9109031	-0.0694521	0.1925861	0.9924638	1.0888203	0.5063402	-0.0570889	-0.4051015	-0.0182137	0.6250295	0.0236642	1.9360152	1.2065994	0.7218532	1.9360152	1.5716170	1.9360152	1.5716170	0.9109031	0.9109031	-1.2183604
RGMA	SLC2A5	1.0150309	1.0267621	1.2814307	0.8961901	0.6117728	1.4043589	-0.3215476	-1.0806505	-0.7005879	-0.4787656	-0.3215476	-0.7005879	0.5017557	-0.3215476	-1.0806505	-1.0806505	-0.7005879	-1.0806505	-1.0806505	-1.0806505	-0.3215476	-0.1000113	0.0572706	-0.7005879	-0.4787656	-1.0806505	1.6402383	0.5017557	1.3027863	1.0030405	0.3638931	0.6361289	-0.7005879	-0.1000113	-0.0157551	-0.1996323	-1.0806505	-0.1996323	-0.7005879	-0.7005879	-1.0806505	-1.0806505	-1.0806505	-1.0806505	-1.0806505	-0.7005879	-1.0806505	0.6594423
MIR4653	SLC2A5	0.6249967	0.4112283	0.8118970	0.4970011	0.6983126	0.9997112	-0.1421659	0.0236304	-0.4318112	0.2276549	-0.4318112	-0.1421659	-0.4318112	0.1391186	0.0236304	-0.1421659	-0.1421659	0.1391186	-0.1421659	-0.4318112	0.2276549	-0.1421659	0.2993472	-0.4318112	-0.1421659	0.0236304	0.1391186	-0.1421659	0.3594874	0.4112283	-0.4318112	-0.4318112	-0.1421659	0.2276549	0.2276549	0.0236304	0.1391186	0.1391186	-0.4318112	-0.1421659	-0.1421659	-0.4318112	-0.1421659	0.0236304	-0.1421659	-0.1421659	0.2276549	0.0236304
CSRNP3	SLC2A5	0.1942658	0.2018444	0.2825253	0.1495590	0.1902321	0.2617416	-0.1493393	-0.1493393	-0.1493393	-0.0715967	-0.0270222	-0.1493393	0.0279013	0.0900062	-0.0715967	-0.0715967	-0.1493393	-0.1493393	-0.1493393	-0.1493393	0.0040579	-0.0715967	-0.0270222	-0.1493393	0.0040579	0.0040579	0.1010357	-0.0715967	0.1429777	0.0635589	-0.1493393	-0.1493393	0.1557145	-0.0270222	0.2271948	0.0900062	0.0900062	0.1200090	-0.1493393	-0.0270222	0.0279013	-0.1493393	-0.1493393	-0.1493393	-0.0715967	-0.0270222	-0.1493393	0.0635589
POLH	SLC2A5	0.2250130	0.2006133	0.2861501	0.1782275	0.1696441	0.3804587	0.1076794	0.0191621	-0.0385706	0.1303991	0.1238366	0.0639712	0.0643870	0.0756792	-0.2604481	-0.3303717	-0.1418836	-0.0532769	-0.0892826	-0.3545686	0.0258751	0.0217717	0.0021462	-0.0563573	-0.0309345	0.0639712	0.3200787	-0.1505489	0.2286668	0.0784009	-0.1719650	-0.1622993	-0.0133773	0.0822229	0.2480981	0.0541478	-0.0385706	0.0680899	-0.4048429	-0.1913247	-0.1006571	-0.1518195	-0.3031755	-0.1866799	-0.0667214	-0.1290121	-0.0725412	-0.1137885
METTL7A	SLC2A5	0.0104828	0.0111722	0.0137312	0.0054019	0.0069480	0.0122826	-0.0020950	-0.0020950	-0.0018977	-0.0020950	-0.0019778	-0.0019778	-0.0024892	-0.0024389	-0.0020950	-0.0019778	-0.0020950	-0.0022699	-0.0019778	-0.0018977	-0.0020950	-0.0024892	-0.0019778	-0.0018977	-0.0018977	-0.0019778	-0.0006497	-0.0018977	-0.0021084	-0.0020950	-0.0019778	-0.0020950	0.0024227	0.0064234	0.0123105	-0.0021084	-0.0024850	-0.0016600	-0.0018977	-0.0020950	-0.0020950	-0.0019778	-0.0019778	-0.0019778	-0.0018977	-0.0020950	-0.0018977	-0.0013338
ESR1	SLC2A5	0.9451339	0.9773824	1.0077572	0.7446762	0.8343406	1.0895773	-0.6328767	-0.6328767	-0.6328767	-0.2189737	-0.6328767	-0.6328767	-0.6328767	-0.6328767	-0.6328767	-0.6328767	-0.6328767	-0.6328767	-0.6328767	-0.6328767	-0.6328767	-0.6328767	-0.6328767	-0.6328767	-0.6328767	-0.6328767	-0.6328767	-0.6328767	-0.2189737	-0.6328767	-0.6328767	-0.6328767	0.3113781	0.1849157	0.9451339	0.6361335	-0.6328767	1.0636916	-0.6328767	-0.6328767	-0.6328767	-0.2189737	-0.6328767	-0.6328767	-0.6328767	-0.6328767	-0.6328767	0.3113781
DNAH11	SLC2A5	-0.0013095	-0.0017891	-0.0034351	-0.0017891	-0.0014518	-0.0054205	0.0002252	0.0001448	0.0002142	0.0001674	0.0002306	0.0002332	0.0000943	-0.0000423	0.0001880	0.0026881	0.0003962	0.0002022	0.0001571	0.0010109	0.0001571	0.0001490	0.0001448	0.0002566	-0.0005916	-0.0003082	-0.0014518	0.0002566	-0.0000423	0.0001399	0.0046547	0.0003962	0.0001448	0.0002175	-0.0002804	0.0002235	0.0002332	0.0002076	0.0046547	0.0006309	0.0006309	0.0001399	0.0010109	0.0002566	0.0003962	0.0006309	0.0002566	0.0001448
SLC38A4	SLC2A5	0.5044995	0.3978549	0.5197445	0.3437117	0.5122403	0.6162880	-0.4178679	-0.4178679	-0.4178679	-0.4178679	-0.4178679	-0.4178679	0.0200980	0.0200980	-0.2280729	-0.4178679	-0.4178679	-0.4178679	-0.4178679	-0.4178679	-0.4178679	-0.4178679	-0.4178679	-0.1178406	-0.4178679	-0.4178679	-0.2280729	-0.4178679	-0.4178679	0.2532075	-0.4178679	-0.1178406	0.3113774	0.2934643	0.6658632	0.1459886	-0.4178679	0.0200980	-0.4178679	-0.4178679	-0.4178679	-0.4178679	-0.4178679	-0.4178679	-0.4178679	-0.4178679	-0.4178679	0.3113774
ABCA12	SLC2A5	0.0601075	0.0625370	0.0759041	0.0567490	0.0580903	0.0947760	-0.0143178	-0.0260481	-0.0538854	-0.0032825	-0.0075654	-0.0240904	-0.0138523	-0.0103494	-0.0877548	-0.0839058	-0.0495366	-0.0311302	-0.0274215	-0.1175940	0.0022522	-0.0039587	-0.0103494	-0.0319249	-0.0433342	-0.0111905	0.1075281	0.0251211	0.0898285	0.0475987	0.0079684	0.0030913	-0.0103494	0.0039100	0.0363392	0.0415024	0.0171388	0.0439416	-0.1175940	-0.0422196	-0.0327393	-0.0422196	-0.0969727	-0.0743673	-0.0716860	-0.0716860	-0.0344311	-0.0043020
PFKFB4	SLC2A5	0.1939703	0.1717281	0.2295697	0.1939703	0.1683979	0.4069259	0.0942458	-0.0253551	-0.0758813	0.1378977	0.1286095	0.0569509	0.1817565	0.1272479	0.0268498	-0.0310603	-0.4095019	-0.2397424	-0.2422753	-0.5931638	0.0717239	0.0543848	0.0550292	-0.0566060	0.0899312	0.1455396	0.3017532	-0.2553979	0.2170047	-0.1371443	-0.4323784	-0.4384861	-0.1603655	-0.0179764	0.1611856	-0.1234293	-0.0533760	-0.0831162	-0.4791451	-0.3698072	-0.1964642	-0.0030917	-0.0723525	-0.0005691	-0.1964642	-0.1603655	-0.1586220	-0.0225583
ARHGAP30	SLC2A5	0.1454087	0.1586023	0.1201761	0.1256023	0.1454087	0.3367826	0.1454087	0.0305619	-0.0331691	0.0893625	0.1145306	0.0499447	0.1454087	0.1543427	-0.1147919	0.0198129	-0.0686923	-0.1800620	-0.0331691	-0.1441241	-0.2913131	-0.2263170	-0.2913131	-0.4024158	-0.1800620	-0.2913131	0.1145306	-0.2913131	0.1145306	0.1706459	-0.0043542	-0.0331691	-0.1147919	0.0405759	0.1886431	0.1586023	0.0823018	0.1744379	-0.4024158	-0.4024158	-0.2913131	-0.0686923	-0.1800620	-0.2263170	-0.1441241	-0.2913131	-0.2263170	0.0198129
TNNI2	SLC2A5	0.3430593	0.3216873	0.3723234	0.2506268	0.1174165	0.3363234	-0.1047608	-0.1047608	-0.1047608	-0.1047608	0.0721927	-0.1047608	-0.1047608	0.0073065	-0.1047608	-0.1047608	0.0073065	-0.1047608	-0.1047608	-0.1047608	-0.1047608	-0.1047608	-0.1047608	-0.1047608	-0.1047608	-0.1047608	0.0721927	-0.1047608	-0.1047608	-0.1047608	-0.1047608	-0.1047608	0.0721927	0.1515136	0.1174165	-0.1047608	-0.1047608	0.0721927	-0.1047608	-0.1047608	-0.1047608	-0.1047608	-0.1047608	-0.1047608	-0.1047608	-0.1047608	-0.1047608	0.1515136
FILIP1L	SLC2A5	-1.1610914	-1.1976255	-1.3809504	-1.1118737	-1.2369998	-1.6824240	1.2686174	1.1204950	1.1204950	0.4403130	0.7029422	0.7029422	0.6487337	0.6487337	1.4773149	1.0055794	1.2686174	1.2686174	1.4773149	1.8339832	0.4757534	0.7029422	0.8323054	0.2926508	0.1201560	-0.2162344	-0.4487287	0.5997123	-0.3190422	-0.2162344	0.7029422	0.3467092	-0.3913482	-0.6256526	-1.1394432	-1.3503884	-0.9903447	-1.3789682	1.4773149	1.1204950	1.1204950	0.3467092	0.9116834	0.3467092	0.7029422	1.0055794	0.4757534	-0.2615969
SYN1	SLC2A5	-0.2636984	-0.1295253	-0.2774051	-0.2160416	-0.1974020	-0.3023017	-0.0317755	0.1897139	0.0773502	0.0773502	0.0144139	0.0144139	-0.0694272	-0.1769969	0.1897139	-0.0317755	0.1897139	0.0144139	0.0773502	0.0773502	0.0773502	0.1897139	0.1897139	0.1897139	0.0773502	0.1897139	0.0144139	0.1897139	0.0144139	-0.1295253	0.1897139	0.1897139	-0.0317755	0.0773502	-0.1769969	-0.0694272	0.0773502	-0.0317755	0.1897139	0.1897139	0.1897139	-0.0317755	0.0773502	-0.0694272	0.0144139	0.1897139	0.0773502	0.0144139
PLEKHG3	GPR157	4.5113716	4.5093290	4.4301610	4.4815756	4.5292401	4.2610990	4.4658467	4.5994418	4.6503161	4.4561907	4.4589700	4.5166580	4.5132451	4.5774608	4.8949677	4.8836947	4.8928758	4.7767056	4.9731776	5.1871956	4.4530156	4.4531589	4.4865207	4.5292401	4.4939797	4.3874878	4.4493208	4.9630465	4.5298479	4.7611114	5.0825285	5.1126375	4.8918371	4.7313281	4.5497970	4.6198629	4.7760853	4.5784711	4.9853281	4.7669812	4.6667194	4.5830759	4.7520294	4.6094148	4.6510197	4.6556491	4.6578190	4.6997275
PIK3CD	GPR157	-0.0183954	-0.0132289	-0.0291931	-0.0208001	-0.0181408	-0.0465254	-0.0211030	-0.0075814	0.0004662	-0.0249809	-0.0251084	-0.0187306	-0.0190610	-0.0103338	0.0153240	0.0218955	0.0264846	0.0054519	0.0211313	0.0443373	-0.0213276	-0.0162777	-0.0156226	-0.0314008	-0.0377058	-0.0491874	-0.0146543	0.0558663	-0.0000738	0.0391530	0.0925226	0.0740023	0.0347127	0.0255968	-0.0014612	0.0004662	0.0243120	0.0021561	0.0582685	0.0215110	0.0035488	-0.0205704	-0.0047813	-0.0176233	0.0001050	0.0033454	-0.0004276	-0.0063602
AHNAK2	GPR157	0.2657255	0.2568827	0.3385029	0.2341131	0.2185749	0.4334295	0.2601651	0.1297546	0.0716464	0.2228535	0.2028405	0.1445882	0.0198523	-0.0016768	-0.1847628	-0.2484577	-0.1206887	-0.0456167	-0.1184568	-0.2616469	0.1359572	0.1353896	0.1067267	0.1415681	0.2076102	0.2617133	0.2279372	-0.2575510	0.1345458	-0.1559033	-0.3573392	-0.4224166	-0.3992396	-0.3310844	-0.1078010	-0.1777399	-0.3278244	-0.1624530	-0.3280400	-0.0696655	0.0612580	0.0870504	-0.0564657	0.0561074	0.0708102	0.0578080	0.0676363	0.0084139
EHD2	GPR157	-0.6081144	-0.5735557	-0.7206029	-0.5555085	-0.4445574	-1.0510845	-0.4552026	-0.1617545	0.0033409	-0.4883859	-0.4731863	-0.3266643	-0.3327456	-0.2604144	0.1909420	0.5417035	0.4560616	0.1567979	0.4477173	0.8421158	-0.2654053	-0.2957373	-0.2592807	-0.1506639	-0.4270554	-0.6355243	-0.3773019	0.7445201	-0.2318089	0.6461961	1.1991938	1.2892027	0.5556277	0.1542624	-0.2693952	0.0978342	0.4277326	0.0049626	0.5509447	0.2522189	-0.0408588	-0.1568328	0.1771641	-0.1046243	-0.0530984	0.0112269	-0.0924418	-0.0730289
MLXIP	GPR157	-0.2223131	-0.2184681	-0.3074771	-0.2269142	-0.1508439	-0.4941911	-0.3166787	-0.1316847	-0.0824574	-0.2826638	-0.2948058	-0.2131666	-0.0929169	-0.0842274	0.2777204	0.3187147	0.2598972	0.0513083	0.1796695	0.5762275	-0.2831063	-0.2846499	-0.2330248	-0.1426861	-0.1819680	-0.3213659	-0.1951556	0.4807288	-0.0797818	0.3134845	0.7034537	0.8554062	0.2444554	0.1194226	-0.2423369	0.0093202	0.1796695	-0.0300076	0.5762275	0.0740645	-0.0697519	-0.1013506	0.0865464	-0.0806764	-0.0535271	-0.0026416	-0.0530357	-0.0664856
DIP2A	GPR157	0.0883719	0.0866663	0.1655874	0.1133761	0.0766303	0.2412995	0.1677887	0.0875214	0.0445946	0.1783389	0.1562658	0.1262799	0.1176436	0.0878055	-0.0898560	-0.1764640	-0.0542900	-0.0125330	-0.0473960	-0.2490888	0.1520350	0.1457509	0.1124114	0.1183434	0.1310653	0.2229578	0.1047224	-0.2142492	0.0384913	-0.1270080	-0.3254748	-0.3352748	-0.1281508	-0.0837483	0.0860935	-0.0320093	-0.1293023	-0.0136137	-0.3574614	-0.0440615	0.0238248	0.0388798	-0.0453867	0.0216750	0.0475596	0.0276217	0.0411907	-0.0283903
HERC2P3	GPR157	0.4325092	0.4134840	0.4641252	0.4361814	0.3337000	0.6599724	0.4173811	0.2728550	0.2667028	0.4173811	0.3760817	0.2788910	0.0659211	0.0883971	-0.2434028	-0.4561544	-0.4561544	-0.0610835	-0.4003664	-0.4561544	0.3286236	0.2906312	0.1565477	0.0659211	0.0990687	0.2906312	0.3234652	-0.3121063	0.2199628	-0.3121063	-0.7358548	-0.5243326	-0.1622852	-0.0789078	0.4539320	0.0540609	-0.0789078	0.0659211	-0.9471488	-0.4561544	-0.0977904	-0.0129118	-0.4003664	-0.0789078	-0.1870756	0.0289314	-0.1392979	0.0990687
HNRNPA1P33	GPR157	0.6113471	0.5008437	0.7302520	0.5120910	0.5530127	1.0258655	0.4286233	0.0955058	0.0894365	0.4740255	0.4380788	0.3436565	0.5176108	0.3283852	-0.0105812	-0.2054522	-0.5089498	-0.1713331	-0.3817267	-0.9395790	0.2711054	0.2516821	0.3088465	0.1339910	0.1573414	0.4876348	0.5253803	-0.6326766	0.2372743	-0.2826436	-1.0777347	-1.0034591	-0.8496508	-0.5666091	-0.1362455	-0.2015301	-0.4937398	-0.3320643	-0.6534606	-0.3426361	-0.0882922	0.2054208	-0.0882922	0.1467154	0.1074028	0.1112992	0.1811969	0.1520599
RAD54L2	GPR157	0.4590220	0.3629030	0.6517471	0.4097941	0.3757533	1.1277887	0.4727954	0.1438705	-0.1274555	0.5200176	0.5149428	0.3295795	-0.1204297	-0.1789684	-1.0838585	-0.7558422	-0.7558422	-0.1944983	-0.2695876	-0.9103916	0.4217292	0.3725652	0.2760326	0.3157397	0.3883461	0.5960853	0.2797476	-1.0203468	-0.0295147	-0.3970360	-1.1937361	-1.0838585	-0.7366466	-0.5865649	0.3397631	0.1438705	-0.4080145	-0.0116300	-1.3281957	-0.3862486	0.0811275	0.2647543	-0.1944983	0.1839222	0.0911955	0.0499229	0.0499229	0.0811275
USP35	GPR157	0.4856456	0.5043044	0.7851826	0.5882212	0.5854852	1.2638351	0.6433918	0.3696382	0.1301963	0.7290935	0.7313339	0.5936622	0.6150227	0.4367592	-0.3609187	-0.3507956	-0.4474688	-0.1204029	-0.6754131	-1.1807051	0.5104177	0.4761311	0.4265694	0.2955941	0.3986677	0.8333318	0.8156524	-0.9622994	0.4599877	-0.5073670	-1.4978962	-1.8896202	-0.6445423	-0.2306918	0.4092583	-0.0641986	-0.4360642	0.0766116	-1.2134030	-0.4137827	-0.2928714	0.0931089	-0.3507956	0.1250134	-0.0917545	-0.0917545	-0.2138673	-0.2222306
SLC6A16	MIR34A	1.0261986	0.9985434	1.0911689	1.0458902	1.0261986	1.1147669	1.1859882	1.1460403	1.1310259	1.1988105	1.1841127	1.1637159	1.2558325	1.2494668	1.1964053	1.1346159	1.0513949	1.0777283	1.0612749	0.9232835	1.2248206	1.2041551	1.2048900	1.1740204	1.1771826	1.2515124	1.1460403	0.9708415	1.1253155	1.0565048	0.9511286	0.9232835	0.9860985	0.9511286	1.0261986	1.0181615	0.8756195	1.0261986	0.9985434	1.0970798	1.1310259	1.1233162	1.0612749	1.1025624	1.1101136	1.1101136	1.1490253	0.9511286
GIGYF1	MIR34A	-0.0158673	-0.0426167	-0.1186514	-0.0254594	0.0489401	-0.2591600	-0.3685817	-0.2186281	-0.1416665	-0.3704985	-0.3427747	-0.2853547	-0.4878292	-0.4237182	-0.2050628	-0.0851585	0.1440893	-0.0243489	0.2492336	0.6261558	-0.3700574	-0.3485934	-0.3539715	-0.2719453	-0.2967371	-0.4782926	-0.3471509	0.3059494	-0.2307629	-0.0701791	0.3040435	0.3585810	0.2312481	0.0467465	-0.1740368	0.0416974	0.1614091	0.0367425	0.3156863	0.0563858	-0.1135571	-0.1009922	0.0431302	-0.0882286	-0.0441691	-0.0886643	-0.0041157	0.2415932
FLJ16779	MIR34A	-0.0038879	0.0151874	0.0217175	0.0033731	0.0012302	0.0232462	0.0606994	0.0521438	0.0431137	0.0606994	0.0565631	0.0495778	0.0507199	0.0510860	0.0481531	0.0381606	-0.0276179	0.0012302	-0.0276179	-0.0553595	0.0614491	0.0588649	0.0613438	0.0523146	0.0615538	0.0754754	0.0483632	-0.0276179	0.0431137	0.0209067	-0.0011692	-0.0276179	-0.0553595	-0.0553595	-0.0553595	-0.0553595	-0.0553595	-0.0553595	0.0053058	0.0224965	0.0246661	0.0070640	0.0162639	0.0033731	0.0217175	0.0191784	0.0182541	-0.0377577
PPP1R3E	MIR34A	0.0310844	0.0052747	-0.1358203	0.1312826	0.0737895	-0.1636483	-0.5992043	-0.3948215	-0.3108609	-0.6202778	-0.5779186	-0.4139094	-0.8801345	-0.7891278	-0.3787559	-0.0870040	0.0115496	-0.2100606	-0.1316560	0.4197267	-0.5174563	-0.5576937	-0.5019720	-0.4842491	-0.5349040	-0.8467603	-0.3007156	0.4869821	-0.1749231	-0.0519265	0.3148912	0.5704696	0.2465650	0.0052747	-0.2539493	0.0737895	0.2859397	0.0244500	0.2859397	-0.0773388	-0.1964295	0.0378478	0.1312826	0.0115496	-0.1399351	-0.0245033	-0.2568817	0.4630886
TCP10L	MIR34A	0.1890390	0.1030518	0.1490575	-0.1022042	-0.2213202	0.3794163	0.4970131	0.2561849	0.1490575	0.4177463	0.4676679	0.1490575	0.7114212	0.5485531	0.2244247	0.2244247	-0.0173413	-0.1022042	0.0488040	-0.2213202	0.3794163	0.3794163	0.3583398	-0.1022042	0.3114008	0.1490575	0.4518954	-0.4250289	0.4177463	0.3794163	-0.1022042	-0.4250289	-0.2213202	-0.4250289	-0.0173413	-0.2213202	-0.4250289	-0.0173413	-0.1022042	0.1030518	0.3114008	0.2244247	0.2561849	0.3991664	0.1490575	0.2850078	0.2244247	-0.4250289
LOC642361	MIR34A	0.0063673	-0.2993705	-0.0373320	-0.1377086	-0.1107184	0.1355402	1.1351176	0.7655958	0.6638218	1.1956350	1.1007040	0.9968893	0.8252279	0.7752299	0.4552821	0.1355402	0.1516298	0.7091369	0.0466636	-0.5383790	0.6333424	0.3992646	0.4640585	0.2389631	0.2114437	0.7145320	0.5138135	-0.4288170	0.3020147	-0.1107184	-0.2626685	-0.3818772	-0.2626685	0.3992646	0.5874116	0.1672380	-0.2284416	0.0840555	-0.2626685	-0.2284416	0.2521973	-0.0373320	-0.2626685	-0.0373320	-0.0373320	-0.1107184	-0.0373320	-0.8766565
SEC31B	MIR34A	0.1360211	0.1112517	0.2315358	0.0744581	0.0777135	0.3432146	0.3607201	0.1821704	0.1360211	0.4014267	0.3737728	0.3245916	0.6958603	0.6267948	0.3419231	0.1776479	-0.2321582	-0.0131448	-0.1870196	-0.5202947	0.4324238	0.3783779	0.4024800	0.2334204	0.3457806	0.5500797	0.5966794	-0.1788174	0.4003696	0.3002544	-0.1870196	-0.1631089	-0.5202947	-0.4049133	-0.2862768	-0.4928017	-0.4928017	-0.4049133	-0.4242901	-0.2862768	0.0359297	-0.0222253	-0.1410987	-0.0364210	-0.0671644	-0.1207031	-0.0364210	-0.2225161
ZDHHC11	MIR34A	-0.1104309	-0.1742266	-0.1939253	-0.1236833	-0.1480654	-0.3763405	-0.3458289	-0.2222476	-0.1433947	-0.3246892	-0.3390001	-0.2575785	-0.5953729	-0.4578594	-0.3370104	-0.1976666	0.1040517	-0.0782264	-0.0046527	0.4179108	-0.3025293	-0.2893441	-0.3390001	-0.2188961	-0.2753387	-0.4993903	-0.3149857	0.3134749	-0.2604038	0.0905903	0.3498963	0.3704603	0.0905903	-0.0619315	-0.1658386	-0.0407061	-0.0253768	-0.0963556	0.1183360	0.0433903	-0.0585281	-0.1503651	-0.0369689	-0.1433947	-0.0480024	-0.1526415	-0.0585281	0.6099754
PILRB	MIR34A	-0.0381608	-0.0421922	-0.0509851	-0.0387291	-0.0337486	-0.0682898	-0.0789167	-0.0658787	-0.0594969	-0.0816029	-0.0783564	-0.0731110	-0.1021241	-0.0934703	-0.0726756	-0.0594097	-0.0293158	-0.0420816	-0.0362468	0.0007786	-0.0831471	-0.0795738	-0.0782856	-0.0612368	-0.0623792	-0.0866080	-0.0832767	-0.0146667	-0.0723397	-0.0420261	-0.0021898	0.0027603	0.0022527	-0.0231154	-0.0443151	-0.0188197	-0.0032586	-0.0238618	-0.0119596	-0.0359032	-0.0470814	-0.0479890	-0.0344124	-0.0495497	-0.0480781	-0.0476748	-0.0498013	0.1309378
P2RY11	MIR34A	-0.0925338	-0.0624821	-0.1720937	-0.0925338	-0.0624821	-0.1884866	-0.2186097	-0.1476319	-0.0624821	-0.2325035	-0.2517968	-0.1580544	-0.1922454	-0.1764157	-0.0372057	-0.0053410	-0.0505025	-0.1089868	0.1027752	0.2439455	-0.1676026	-0.0733709	-0.2156219	-0.1299445	-0.1361525	-0.2186097	-0.1720937	0.0659909	-0.1529626	-0.0624821	0.1027752	0.1547434	-0.0053410	-0.0733709	-0.1629282	-0.0222918	0.1547434	-0.1361525	0.0142689	-0.0222918	-0.0833428	-0.0833428	0.0375050	-0.1164084	-0.0624821	-0.1164084	-0.0053410	0.2439455
STAG3L3	MIR34A	0.0365560	0.0291884	0.0456682	0.0342789	0.0360634	0.0687234	0.0614286	0.0476362	0.0379910	0.0619800	0.0599470	0.0518502	0.0635771	0.0604106	0.0309745	0.0204647	0.0071586	0.0266439	0.0309745	-0.0031339	0.0551564	0.0496517	0.0488275	0.0365560	0.0342789	0.0605254	0.0654878	-0.0090526	0.0478092	0.0192385	-0.0138774	-0.0298041	-0.0166675	0.0017369	0.0315489	0.0083705	-0.0101789	0.0031904	-0.0323765	0.0231545	0.0370413	0.0375196	0.0220294	0.0345399	0.0379910	0.0300936	0.0379910	-0.0841372
UAP1L1	MIR34A	-0.1295574	0.0446013	0.1535268	-0.0148915	-0.2398273	0.3146738	0.8132070	0.5326083	0.3985212	0.5765016	0.5848469	0.5221925	0.6149854	0.4029650	-0.0215710	-0.1863692	-0.4005389	-0.0456520	-0.8016892	-1.1017571	0.4770019	0.4958045	0.4246245	0.2858584	0.5210221	0.8320849	0.7108190	-0.5352415	0.5115609	0.4494643	-0.2660735	-0.3936079	-0.4366557	-0.0115837	0.3694471	-0.0082970	-0.3169455	-0.0050310	-0.8329498	-0.1092617	0.1860101	0.2291267	-0.0897299	0.2413881	-0.0599323	0.0046451	-0.1863692	-0.5631301
VAMP1	MIR34A	-0.0109308	0.0322128	-0.0416847	0.0469601	0.0695332	-0.0562708	-0.2075311	-0.1302312	-0.1128588	-0.2125516	-0.2025974	-0.1811801	-0.2793146	-0.2485386	-0.1599333	-0.0780915	-0.0403843	-0.1247334	-0.0551219	0.1804613	-0.2311965	-0.2159686	-0.2110975	-0.0897724	-0.1034289	-0.1954478	-0.2294612	0.1003379	-0.1826899	-0.0377402	0.1616387	0.1804613	0.1676454	0.0148091	-0.0712674	0.0857994	0.2185228	0.0606232	0.1676454	-0.0265427	-0.1114586	-0.1176269	-0.0377402	-0.1189528	-0.0682135	-0.0562708	-0.0854208	0.2370341
GOLGA6L4	MIR34A	0.1238070	0.1238070	0.1238070	0.1459570	0.1486602	0.1993127	0.1140785	0.0373152	0.0748518	0.1273849	0.1238070	0.0955196	0.1402481	0.1473205	0.0424248	0.0318685	-0.0350899	0.0054702	0.0678512	-0.0350899	0.0678512	0.1005759	0.0980872	0.0424248	0.0813062	0.1256164	0.0955196	-0.0956725	-0.0027889	0.0561038	-0.0350899	-0.0350899	-0.0350899	-0.0350899	0.0129329	-0.0120612	-0.0350899	0.0472382	-0.0956725	-0.0226660	0.0054702	0.0424248	0.0197509	-0.0027889	0.0054702	-0.0501306	0.0129329	-0.1399941
KCNIP2	MIR34A	0.0612418	0.0720529	0.1511491	0.0231712	0.0231712	0.1571579	0.2226598	0.0495929	0.0231712	0.1738432	0.1571579	0.0495929	0.2651035	0.2563323	0.0720529	0.0495929	-0.1055018	-0.0749726	-0.1055018	-0.0749726	0.2108622	0.2188307	0.1790106	0.1448859	0.2149000	0.2470084	0.1448859	-0.1978982	0.0079791	-0.0496405	-0.1055018	-0.1978982	-0.1055018	0.0231712	0.1383460	0.0079791	-0.1055018	-0.0496405	-0.0279271	0.0079791	0.0231712	0.0369639	-0.0279271	0.0079791	-0.0279271	0.0612418	0.0369639	-0.1442299
LOC100506123	MIR34A	0.6701695	0.6545670	0.7512382	0.6209657	0.6285049	0.8775774	0.3736282	0.2492699	0.1526931	0.3916432	0.2596005	0.2925643	0.7537410	0.6946080	0.4915412	0.3767276	-0.0505063	0.1184296	0.0670030	-0.2517570	0.4338915	0.3253437	0.3973557	0.2881277	0.4314609	0.6458682	0.2027161	-0.4622293	0.1605273	-0.1744209	-0.0924234	-0.4622293	-0.2098542	0.0427489	0.1090145	0.0670030	-0.1166459	0.0295963	-0.2517570	0.0008052	0.1361898	0.2212696	0.0008052	0.1361898	0.2544918	0.1274788	0.2439298	-0.6212973
PRCP	H6PD	8.4643279	8.4643717	8.5423985	8.4678847	8.4706611	8.5789916	8.6613587	8.4777026	8.4643279	8.8704320	8.6897389	8.5707623	8.6235780	8.6682534	8.4788755	8.5505952	8.5176700	8.4669692	8.4633816	8.5699546	8.6990939	8.6819090	8.6491316	8.7692903	8.8214767	9.0495299	8.4697450	8.4836970	8.4750726	8.5411722	8.3700214	8.3877605	8.4678847	8.4775631	8.7228996	8.4782663	8.4804275	8.4778427	8.5770040	8.4924390	8.4701511	8.4807588	8.4986132	8.4654296	8.5320715	8.4856911	8.5707623	8.5755764
TP73-AS1	H6PD	0.0340933	0.0673423	0.0950331	0.0478248	0.0278420	0.1979768	0.2205556	0.1339765	0.0786661	0.2304658	0.2192321	0.2024545	0.2292202	0.1898331	0.0168698	-0.0270248	-0.0474546	0.0235397	-0.0632452	-0.2494566	0.2304658	0.2093027	0.2009755	0.1686351	0.1681818	0.2738294	0.0755087	-0.3637281	0.0026674	-0.1173585	-0.3416605	-0.4035975	-0.0542861	0.0665032	0.2241411	0.1026475	-0.0542861	0.1150257	-0.2083107	0.0180002	0.0786661	0.0569815	-0.0361411	0.0371328	0.0870515	0.0786661	0.0673423	-0.0632452
RNF216	H6PD	0.0074803	-0.0528035	0.0895866	-0.0064130	-0.0695212	0.2903004	0.3764406	0.1806127	0.1022188	0.4206339	0.3790304	0.3061536	0.3421071	0.2496138	-0.1027012	-0.1532047	-0.2005349	0.0309827	0.0208177	-0.4964469	0.3306403	0.3295532	0.2996646	0.3536977	0.3431539	0.5252062	0.2903004	-0.4931894	0.1360151	-0.2343422	-0.6907908	-0.7624100	-0.0571222	0.1251263	0.4451540	0.2945621	0.0856450	0.3182003	-0.3790712	-0.0418299	0.1070344	0.2551080	0.0434287	0.2068143	0.2454329	0.1640209	0.2361899	-0.2284619
PCBP2	H6PD	-0.0043494	-0.0342727	0.0526146	-0.0304863	-0.0262242	0.2258011	0.2489528	0.1277813	0.0727778	0.2856170	0.2580428	0.1948721	0.2922575	0.2626772	-0.0375572	-0.1418001	-0.1268169	-0.0032132	-0.0119643	-0.3157813	0.2345635	0.2383790	0.2055950	0.2716930	0.3201659	0.4538427	0.1516158	-0.3732747	0.0597432	-0.2128353	-0.5106523	-0.5163583	-0.1181868	0.0337627	0.1948387	0.0233799	-0.1026469	0.0308651	-0.1539927	-0.0548580	0.0749543	0.1245139	-0.0516097	0.0801377	0.1454521	0.0789651	0.1698326	-0.1952647
SEMA4F	H6PD	0.1850522	0.1256519	0.3265624	0.0253004	0.0348683	0.7007341	0.9127079	0.5760375	0.4658350	0.9551622	0.9213032	0.7586792	0.5241846	0.5115468	0.0220766	-0.1845621	-0.1034197	0.2322836	-0.2472459	-0.8752193	0.8431227	0.7734634	0.7048467	0.8010989	0.7940896	1.0908465	0.0863585	-1.2851606	-0.1404791	-0.9712745	-1.4962092	-1.4553855	-0.0723116	0.3872905	0.8966186	0.3907790	0.0596550	0.4423862	-0.6261247	0.0626820	0.3128430	0.2479668	-0.1237225	0.1174476	0.3567813	0.3361718	0.2589211	-0.4101223
COQ5	H6PD	0.0095165	0.0091252	-0.0479901	0.0123035	0.0356840	-0.0662591	-0.1064613	-0.0452564	-0.0276028	-0.1415023	-0.1206283	-0.0871552	-0.1047287	-0.0944309	0.0071938	0.0670914	0.0467714	-0.0321679	-0.0049504	0.1183802	-0.1083714	-0.0936923	-0.0951635	-0.1245762	-0.1192422	-0.1779182	-0.0746074	0.1628691	-0.0443981	0.0838778	0.1941703	0.1859423	0.0041867	-0.0640423	-0.1319092	-0.0906754	-0.0415498	-0.0913123	0.0708247	0.0306037	-0.0341247	-0.0367472	0.0405093	-0.0107765	-0.0504407	-0.0465286	-0.0577815	0.0685670
AMFR	H6PD	0.0488716	0.0218847	0.1198986	-0.0045456	-0.0031800	0.2872350	0.3070923	0.1614048	0.0895811	0.3603661	0.3209728	0.2588728	0.3076521	0.2493819	-0.0693666	-0.1353599	-0.1889851	-0.0567029	-0.2054173	-0.4141003	0.2809041	0.2632373	0.2239835	0.2949512	0.3324591	0.4607503	0.1196792	-0.5696098	0.0200104	-0.3296847	-0.6988866	-0.7431549	0.0803877	0.2555202	0.4868834	0.3080991	0.1183590	0.3224614	-0.3857259	-0.1209497	0.0454584	0.1075674	-0.1033192	0.0298646	0.0558514	0.0337707	0.0745168	-0.1916571
TEAD2	SPSB1	8.2674929	8.2823260	8.1816974	8.2818476	8.2987007	8.0279469	8.2356985	8.3873913	8.4315134	8.1917802	8.2119789	8.2661504	8.1560719	8.2194935	8.3504092	8.4380345	8.7107987	8.5123338	8.5830793	8.8145694	8.1813894	8.2162426	8.2158843	8.2291537	8.2283959	8.0993347	8.4476870	9.0468924	8.5149795	8.6918923	8.9933850	8.9817761	8.6745195	8.5673148	8.3990398	8.4851341	8.6060632	8.4361522	8.5759309	8.4946457	8.3609591	8.2921096	8.3935301	8.3336374	8.2876552	8.3409406	8.2780561	8.5623045
[truncated: 126,357 more rows]
[truncated: 26 more columns]
