# Supplementary material for: Dynamic changes in gene-to-gene regulatory networks in response to SARS-CoV-2 infection
Source: Sci Rep. 2021 May 27;11:11241. doi: 10.1038/s41598-021-90556-1 (PMC8160150; doi:10.1038/s41598-021-90556-1)
Supplement: Supplementary file 4 — Supplementary Information 4. [file 41598_2021_90556_MOESM4_ESM.zip]

Archive with 1 entries (1 files):
- RCmatrix_biopsy.txt
