# Supplementary material for: Dynamic changes in gene-to-gene regulatory networks in response to SARS-CoV-2 infection
Source: Sci Rep. 2021 May 27;11:11241. doi: 10.1038/s41598-021-90556-1 (PMC8160150; doi:10.1038/s41598-021-90556-1)
Supplement: Supplementary file 4 — Supplementary Information 4. [file 41598_2021_90556_MOESM4_ESM.zip › RCmatrix_biopsy.txt]

Parent	Child	Series15_HealthyLungBiopsy_2	Series15_HealthyLungBiopsy_1	COVID19Lung_mean
OASL	ISG15	1.000000	1.000000	1.000000
ISG20	ISG15	0.187378	0.087818	0.003692
IFIT1	ISG15	0.174671	0.185729	0.302056
IFI6	ISG15	0.164299	0.154128	0.109440
IRF7	ISG15	0.008817	0.004065	0.007727
SLC25A22	AGRN	0.716620	1.000000	1.000000
TMEM8A	AGRN	1.000000	0.246216	0.397616
TMED9	SDF4	0.603709	1.000000	1.000000
BCKDK	SDF4	0.113849	0.062198	0.045379
SPINT2	SDF4	0.103759	0.233462	0.129425
ANXA11	SDF4	1.000000	0.085494	0.216610
LMF2	SDF4	0.334144	0.082681	0.048844
UQCR11	AURKAIP1	0.814389	0.039067	0.506198
COPE	AURKAIP1	0.703645	0.889920	0.347401
TBL3	AURKAIP1	1.000000	1.000000	0.544814
C19orf70	AURKAIP1	0.776701	0.448977	1.000000
MAPK8IP3	CCNL2	1.000000	1.000000	1.000000
EIF5A	MRPL20	0.171391	0.548537	0.349644
SAMM50	MRPL20	1.000000	0.981592	1.000000
SF3B5	MRPL20	0.491359	1.000000	0.746133
PARK7	MRPL20	0.526302	0.586142	0.835186
PPIE	SSU72	1.000000	1.000000	1.000000
PSMD13	SSU72	0.015638	0.016091	0.024214
BRK1	SSU72	0.018142	0.009494	0.014564
ARPC3	SSU72	0.020005	0.031283	0.006471
DYNLL1	SSU72	0.012156	0.071411	0.032550
ATP1B3	NADK	1.000000	1.000000	1.000000
ELOVL1	NADK	0.007577	0.020868	0.019035
PIEZO1	NADK	0.039199	0.031265	0.056348
ARF1	NADK	0.046328	0.057777	0.078302
CSDE1	GNB1	1.000000	1.000000	1.000000
STK10	GNB1	0.007861	0.084377	0.101547
MAP4	GNB1	0.076445	0.036687	0.108715
PAK2	GNB1	0.047518	0.030899	0.027848
SUMO3	GNB1	0.016911	0.002668	0.018465
GPC4	TNFRSF14	1.000000	1.000000	1.000000
LTA4H	RPL22	1.000000	1.000000	1.000000
RPS3	RPL22	0.057288	0.062335	0.062488
RPL5	RPL22	0.068478	0.043289	0.084951
RPL6	RPL22	0.020591	0.012795	0.027142
MGST3	RPL22	0.022285	0.000391	0.023085
EHD4	KLHL21	1.000000	1.000000	1.000000
PANX1	KLHL21	0.759257	0.568173	0.085781
NDUFV2	CAMTA1	1.000000	1.000000	1.000000
SNRPD1	CAMTA1	0.011892	0.047723	0.013505
BRK1	CAMTA1	0.035762	0.016873	0.023758
RAC1	CAMTA1	0.023777	0.004335	0.013234
MRPL22	CAMTA1	0.025569	0.028404	0.025502
FAF1	CAMTA1	0.004975	0.001940	0.003144
PCMT1	VAMP3	0.005539	0.009182	0.007261
NCBP2	VAMP3	1.000000	1.000000	1.000000
STK24	VAMP3	0.437486	0.745997	0.807112
PPIE	PARK7	0.608738	0.745100	0.340496
RPL6	PARK7	1.000000	1.000000	1.000000
EMC3	ENO1	1.000000	0.561213	0.645589
VCP	ENO1	0.040009	1.000000	1.000000
NSFL1C	ENO1	0.583866	0.174859	0.073143
TOR1A	ENO1	0.437751	0.002909	0.036127
TEAD2	SPSB1	1.000000	1.000000	1.000000
TRIM8	SPSB1	0.036321	0.099252	0.017518
MARK3	SPSB1	0.020908	0.022856	0.025357
BCL9L	SPSB1	0.041072	0.122556	0.058822
TEP1	SPSB1	0.002871	0.017702	0.020350
GLTP	CLSTN1	0.572947	0.050152	0.455262
RMDN3	CLSTN1	1.000000	1.000000	1.000000
CAP1	CLSTN1	0.055439	0.040426	0.025629
LAMP1	CLSTN1	0.145027	0.119898	0.072047
OSTF1	CLSTN1	0.116879	0.057638	0.111701
SPOP	RBP7	1.000000	1.000000	0.647717
PVR	RBP7	0.088730	0.716495	1.000000
FBXO7	RBP7	0.249309	0.055917	0.335449
KRT7	RBP7	0.170443	0.423534	0.624743
CHMP7	RBP7	0.417313	0.228338	0.663985
FAF1	RBP7	0.887545	0.333095	0.630940
EIF3A	KIF1B	0.028997	0.116613	0.161582
PPFIBP1	KIF1B	0.155039	0.750545	0.928922
EIF4G3	KIF1B	0.015784	0.151144	0.042927
WDFY3	KIF1B	1.000000	0.487386	0.328130
FNBP1	KIF1B	0.487381	1.000000	1.000000
FADS1	PGD	1.000000	1.000000	1.000000
AKR1C3	PGD	0.003973	0.018456	0.005364
ARRB2	PGD	0.003993	0.010334	0.008127
FTL	PGD	0.052306	0.052785	0.018390
NQO1	PGD	0.021700	0.036446	0.018075
G6PD	PGD	0.044613	0.067818	0.033752
YBX1	DFFA	1.000000	1.000000	1.000000
SERBP1	DFFA	0.039556	0.114854	0.115236
RCC2	DFFA	0.053366	0.059928	0.100983
SUMO3	DFFA	0.091549	0.014600	0.113455
SURF2	SRM	1.000000	0.292711	0.277283
TRAPPC4	SRM	0.329074	1.000000	1.000000
MAP7D1	FBXO6	1.000000	1.000000	1.000000
HOMER3	FBXO6	0.054993	0.062548	0.037950
R3HDM4	FBXO6	0.125796	0.197010	0.029998
FHL3	FBXO6	0.184808	0.269564	0.082693
TYMP	FBXO6	0.029693	0.174071	0.111676
SLC25A28	FBXO6	0.133078	0.207426	0.012877
TRAPPC4	FBXO6	0.022981	0.232483	0.166600
DNPEP	MAD2L2	1.000000	1.000000	1.000000
NAGK	AGTRAP	1.000000	1.000000	1.000000
PRDX5	AGTRAP	0.069328	0.001961	0.076052
MVP	AGTRAP	0.038529	0.015002	0.035493
ATP6V1F	AGTRAP	0.044243	0.044123	0.012558
GNB2	MIIP	1.000000	1.000000	1.000000
FKBP8	MIIP	0.045045	0.022414	0.041962
PIK3AP1	TNFRSF1B	1.000000	1.000000	1.000000
IL4I1	TNFRSF1B	0.266831	0.177975	0.074469
RASGRF2	TNFRSF1B	0.317401	0.239240	0.102101
ADAMTS9	TNFRSF1B	0.186821	0.159092	0.060841
UBD	TNFRSF1B	0.376262	0.281462	0.021805
GAS8	DHRS3	1.000000	1.000000	0.313767
DIABLO	DHRS3	0.973973	0.756323	1.000000
MT1L	PDPN	1.000000	1.000000	1.000000
RRAGA	EFHD2	0.745126	0.754639	0.232144
FADD	EFHD2	0.186536	1.000000	0.530815
PGS1	EFHD2	0.077952	0.182643	0.056290
HNRNPL	EFHD2	1.000000	0.396576	1.000000
PROSER1	SPEN	1.000000	1.000000	1.000000
EP300	SPEN	0.141796	0.269585	0.150754
ANKRD17	SPEN	0.038325	0.072878	0.060947
PRRC2C	SPEN	0.035562	0.054846	0.049144
C11orf68	ZBTB17	1.000000	1.000000	1.000000
PRR14	ZBTB17	0.016602	0.057104	0.067384
AKAP8L	ZBTB17	0.062497	0.064812	0.086395
RNF25	ZBTB17	0.096019	0.098139	0.069414
RELA	ZBTB17	0.015041	0.023783	0.036274
PRCC	ZBTB17	0.040741	0.048357	0.026105
SF3B2	SZRD1	1.000000	1.000000	1.000000
RAB35	SZRD1	0.020348	0.006095	0.016452
POLG	SZRD1	0.034265	0.046220	0.038469
KHSRP	SZRD1	0.027894	0.039303	0.010188
TSR2	SZRD1	0.093418	0.019487	0.119695
CDK16	SZRD1	0.016448	0.008348	0.023180
NMT1	SZRD1	0.036301	0.048215	0.057155
WDR1	NECAP2	1.000000	1.000000	1.000000
WSB2	NECAP2	0.059602	0.087632	0.074232
PCMT1	NECAP2	0.019101	0.035492	0.022839
STX6	NECAP2	0.039459	0.044758	0.060283
PARK7	SDHB	1.000000	0.916527	1.000000
QDPR	SDHB	0.387560	1.000000	0.837244
NSFL1C	SDHB	0.423651	0.665334	0.294027
BBS2	PADI2	1.000000	1.000000	1.000000
ZBED1	PADI2	0.234159	0.005149	0.239311
IAH1	PADI2	0.376253	0.126856	0.019464
EIF4B	PADI2	0.193243	0.027174	0.036370
ADA	PADI2	0.231861	0.094067	0.142504
PTTG1IP	RCC2	1.000000	1.000000	1.000000
SERBP1	RCC2	0.032853	0.089183	0.070290
EMC1	RCC2	0.001626	0.003782	0.003722
CAPZB	RCC2	0.014881	0.045138	0.015196
PRRC2B	UBR4	1.000000	0.571220	0.634102
HUWE1	UBR4	0.266631	0.504564	0.291788
CREBBP	UBR4	0.280324	1.000000	1.000000
EXT2	EMC1	1.000000	1.000000	1.000000
TMEM43	EMC1	0.016783	0.036070	0.020801
SERBP1	EMC1	0.036163	0.097491	0.079671
TMED10	EMC1	0.084685	0.009016	0.021862
ZDHHC5	EMC1	0.009707	0.029641	0.011288
SUMO3	EMC1	0.060257	0.008844	0.056299
PPIE	MRTO4	1.000000	1.000000	1.000000
EIF5A	MRTO4	0.035799	0.051094	0.043384
CIAO1	MRTO4	0.077225	0.047732	0.029303
MRPL20	MRTO4	0.020141	0.016096	0.007194
PARK7	MRTO4	0.025967	0.015992	0.025677
PTTG1IP	CAPZB	1.000000	1.000000	1.000000
TRAPPC3	CAPZB	0.033402	0.043851	0.054203
AP2M1	CAPZB	0.073936	0.005022	0.097647
BABAM1	CAPZB	0.000964	0.001076	0.000967
UBA1	CAPZB	0.039534	0.025838	0.009571
RCC2	CAPZB	0.032269	0.033995	0.043813
ANXA2	CAPZB	0.004547	0.018959	0.033130
MRFAP1	MINOS1	1.000000	1.000000	1.000000
ADIPOR1	CAMK2N1	1.000000	1.000000	1.000000
SAP18	CAMK2N1	0.229899	0.949926	0.422118
ETHE1	CDA	1.000000	1.000000	1.000000
ZYX	CDA	0.069264	0.085800	0.024625
STXBP2	CDA	0.070274	0.000126	0.029638
YIPF2	CDA	0.050223	0.070296	0.028872
LRCH4	CDA	0.032093	0.002960	0.035034
HIF1AN	PINK1	1.000000	1.000000	0.165862
SMARCC2	PINK1	0.438400	0.321704	1.000000
NUMA1	PINK1	0.034941	0.014002	0.078513
UQCRH	DDOST	0.403543	0.196575	0.287272
RUVBL1	DDOST	0.674344	0.094943	0.174140
MAGED2	DDOST	1.000000	1.000000	1.000000
PRKCSH	DDOST	0.719880	0.113524	0.496373
SRPRB	DDOST	0.039870	0.912179	0.307989
LINC00674	HP1BP3	1.000000	1.000000	0.919049
AHCYL1	HP1BP3	0.114804	0.563201	1.000000
FTO	HP1BP3	0.136739	0.368047	0.053147
THRAP3	EIF4G3	1.000000	1.000000	1.000000
CLASP1	EIF4G3	0.001671	0.001487	0.002797
KIF1B	EIF4G3	0.001167	0.000627	0.000826
SIK3	EIF4G3	0.007517	0.095263	0.038518
SPOP	ALPL	0.693404	0.569205	1.000000
SERPINA3	ALPL	0.353203	0.178901	0.042091
NFATC1	ALPL	0.651747	0.235864	0.330964
IKBKE	ALPL	0.641060	0.386197	0.056526
HAPLN3	ALPL	0.365826	0.695309	0.089283
RAB24	ALPL	0.041107	0.241217	0.009104
PDZK1IP1	ALPL	0.845642	0.907427	0.226466
NR4A2	ALPL	1.000000	1.000000	0.064962
CX3CL1	ALPL	0.912275	0.127807	0.166753
UBALD2	ALPL	0.043260	0.382383	0.149686
CFB	ALPL	0.589639	0.044125	0.209477
CD40	ALPL	0.795669	0.536648	0.517430
GALNT2	HSPG2	0.032067	0.130187	0.059310
COBL	HSPG2	0.189797	0.283866	0.088777
RAB5C	HSPG2	1.000000	1.000000	0.636740
PTPRF	HSPG2	0.022116	0.454147	0.330746
CERS6	HSPG2	0.236240	0.322304	0.216579
IGF2R	HSPG2	0.303558	0.738062	1.000000
VPS52	HSPG2	0.002607	0.110922	0.027084
WSB2	CDC42	0.230032	0.448947	0.334470
PCMT1	CDC42	0.095694	0.236276	0.134144
ARPC2	CDC42	1.000000	1.000000	1.000000
CAPZA1	CDC42	0.575256	0.488380	0.236403
STX6	CDC42	0.429065	0.541648	0.793648
NCBP2	CDC42	0.284206	0.440528	0.290275
DCAF7	HNRNPR	1.000000	1.000000	1.000000
PDCD6IP	HNRNPR	0.009800	0.026436	0.039961
R3HDM1	HNRNPR	0.025154	0.030953	0.022100
POLR1D	RPL11	1.000000	1.000000	1.000000
RPS3A	RPL11	0.060709	0.041800	0.068400
CD99	RPL11	0.023270	0.033438	0.000870
MRPS21	RPL11	0.023275	0.029244	0.002168
KXD1	RPL11	0.051080	0.037091	0.038817
GNAS	FUCA1	1.000000	1.000000	1.000000
MYL12B	FUCA1	0.090296	0.010205	0.010547
BACE2	FUCA1	0.071391	0.010674	0.119023
RALB	RCAN3	0.242513	1.000000	1.000000
SYAP1	RCAN3	1.000000	0.477994	0.322168
UPF2	SRRM1	0.937778	0.435420	0.067469
DDX24	SRRM1	1.000000	1.000000	1.000000
ANKRD17	SRRM1	0.798055	0.619880	0.832481
PRRC2C	SRRM1	0.402314	0.252522	0.364963
FYTTD1	CLIC4	1.000000	1.000000	1.000000
OTUD4	CLIC4	0.018212	0.076603	0.161368
YAP1	CLIC4	0.020143	0.040938	0.038403
RBM7	CLIC4	0.034669	0.079878	0.083966
CRTC3	RUNX3	0.743891	0.355731	0.536831
ULK2	RUNX3	0.277813	0.071123	0.003245
SYDE1	RUNX3	1.000000	0.573887	1.000000
LTBP4	RUNX3	0.099740	0.070152	0.078006
SNRPB2	RUNX3	0.285773	1.000000	0.612703
PTTG1IP	TMEM50A	1.000000	1.000000	1.000000
SLC37A3	TMEM50A	0.016140	0.013705	0.006974
CKAP4	TMEM50A	0.065528	0.035715	0.014161
SYAP1	TMEM50A	0.053031	0.066208	0.006250
STAT6	TMEM50A	0.021145	0.021627	0.075877
SCARB2	TMEM50A	0.103740	0.040854	0.024037
HMGB1	STMN1	1.000000	1.000000	1.000000
HAUS1	STMN1	0.165825	0.066041	0.072752
PORCN	SH3BGRL3	1.000000	1.000000	1.000000
SERINC2	SH3BGRL3	0.682932	0.823520	0.781387
PSENEN	UBXN11	1.000000	1.000000	1.000000
FAM98C	UBXN11	0.385011	0.348989	0.056530
CCNB1	HMGN2	1.000000	1.000000	1.000000
CHRAC1	HMGN2	0.077792	0.525151	0.503530
GLTP	RPS6KA1	1.000000	1.000000	1.000000
CLSTN1	RPS6KA1	0.074993	0.005564	0.090314
RHOC	RPS6KA1	0.077744	0.094504	0.093538
PROSER1	ARID1A	1.000000	1.000000	1.000000
THRAP3	ARID1A	0.029953	0.047775	0.038744
CLASP1	ARID1A	0.002717	0.002403	0.004724
NDUFS2	PIGV	1.000000	1.000000	1.000000
AKIP1	PIGV	0.103736	0.015774	0.083045
NOB1	PIGV	0.005385	0.005330	0.008623
RAB35	ZDHHC18	1.000000	1.000000	1.000000
TMEM127	ZDHHC18	0.333584	0.773700	0.244374
NPLOC4	ZDHHC18	0.247993	0.641466	0.479022
CCT3	NUDC	1.000000	1.000000	1.000000
MRPL20	NUDC	0.025672	0.020129	0.008882
CFL1	NUDC	0.038205	0.073567	0.040985
RAB5B	WDTC1	0.030580	0.016272	0.004854
MAP4	WDTC1	1.000000	0.358148	1.000000
SMAP2	WDTC1	0.172993	1.000000	0.373703
SCNN1A	SYTL1	1.000000	1.000000	1.000000
OAS1	IFI6	1.000000	1.000000	1.000000
IFIT1	IFI6	0.112537	0.068845	0.048385
BATF2	IFI6	0.161583	0.100945	0.008704
IFI27	IFI6	0.086603	0.348394	0.044086
MX1	IFI6	0.181507	0.148959	0.057755
ISG15	IFI6	0.206301	0.134322	0.093780
IRF7	IFI6	0.132574	0.048350	0.045922
FYTTD1	STX12	0.926394	0.348452	1.000000
PANX1	STX12	1.000000	1.000000	0.450944
CAB39	STX12	0.047987	0.074192	0.173134
WDR82	PPP1R8	0.555189	1.000000	1.000000
PLRG1	PPP1R8	1.000000	0.850442	0.449320
MAPK1	PPP1R8	0.055390	0.134680	0.144927
SYNCRIP	PPP1R8	0.095293	0.309144	0.211194
PML	THEMIS2	0.543854	0.109677	1.000000
LMO2	THEMIS2	0.375049	0.516365	0.688524
IFI44	THEMIS2	1.000000	0.102261	0.841175
IFITM3	THEMIS2	0.914641	1.000000	0.249674
SP110	THEMIS2	0.327418	0.214533	0.162983
SAMD9L	THEMIS2	0.117720	0.028689	0.091012
RNF144B	PTAFR	1.000000	1.000000	1.000000
BMS1	DNAJC8	1.000000	1.000000	1.000000
SF3B2	DNAJC8	0.055743	0.056160	0.064504
PSMC2	DNAJC8	0.098532	0.553014	0.830264
YWHAE	DNAJC8	0.152709	0.065856	0.130666
ING4	SNHG3	1.000000	1.000000	1.000000
PCGF1	SNHG3	0.000912	0.030116	0.015955
SRSF6	SNHG3	0.070706	0.078132	0.046830
SRSF1	SNHG3	0.019860	0.033678	0.016318
SNHG16	SNHG3	0.077220	0.066716	0.091269
NDUFS2	RCC1	1.000000	1.000000	1.000000
FLOT2	RCC1	0.009866	0.013259	0.007821
RUVBL1	RCC1	0.044513	0.007801	0.019749
DAZAP1	RCC1	0.037722	0.036564	0.056279
SLC12A4	SNORA16A	0.050222	0.055776	0.017668
FADS3	SNORA16A	0.136932	0.519987	0.268920
RBM3	SNORA16A	1.000000	0.283405	1.000000
TRMT1	SNORA16A	0.130650	0.161188	0.074420
CCNDBP1	SNORA16A	0.136689	0.392845	0.088069
MARK3	SNORA16A	0.554132	1.000000	0.872044
PYGL	SNORA16A	0.143483	0.215054	0.036751
ACOX3	SNORA16A	0.450833	0.599665	0.615518
PTTG1IP	TAF12	1.000000	1.000000	1.000000
LTA4H	TAF12	0.045649	0.001340	0.058053
THOC7	TAF12	0.209702	0.038875	0.221267
NCSTN	TAF12	0.090623	0.162004	0.110693
PRKCH	TAF12	0.068988	0.008489	0.042507
RAB3GAP1	YTHDF2	1.000000	0.381510	0.141359
NUP50	YTHDF2	0.412241	1.000000	1.000000
CDV3	YTHDF2	0.512562	0.590947	0.644999
SCAF4	SRSF4	1.000000	1.000000	1.000000
SRP19	SRSF4	0.016876	0.034326	0.004252
IWS1	SRSF4	0.000797	0.006718	0.007600
SRSF11	SRSF4	0.039804	0.049348	0.041179
TMEM69	LAPTM5	1.000000	0.993528	0.974256
ZDHHC9	LAPTM5	0.131945	0.266649	0.152543
CYR61	LAPTM5	0.443461	0.375881	0.027518
P4HA2	LAPTM5	0.637942	0.699377	1.000000
NABP1	LAPTM5	0.668656	0.508489	0.133725
UBE2H	LAPTM5	0.064515	0.198700	0.247030
SERINC1	LAPTM5	0.342228	0.387721	0.529586
LCP1	LAPTM5	0.092971	0.063946	0.135844
ST3GAL1	LAPTM5	0.043278	0.127136	0.076157
STS	LAPTM5	0.638790	0.840541	0.111329
FAM222B	LAPTM5	0.445872	1.000000	0.601127
CPM	LAPTM5	0.717734	0.180021	0.168897
PLAU	LAPTM5	0.770529	0.833718	0.367907
PAM	LAPTM5	0.124563	0.286513	0.410147
LAMC1	LAPTM5	0.038070	0.658289	0.339884
RAN	SNRNP40	1.000000	1.000000	1.000000
DNAJC9	SNRNP40	0.023330	0.009906	0.020542
NUP93	SNRNP40	0.003279	0.011581	0.016590
NLRP2	SNRNP40	0.009567	0.004635	0.001218
XRCC5	SNRNP40	0.063994	0.023682	0.029750
DKC1	SNRNP40	0.008074	0.056970	0.051759
ADIPOR1	ZCCHC17	1.000000	1.000000	1.000000
ZDHHC3	ZCCHC17	0.174979	0.043203	0.057903
RAB7A	ZCCHC17	0.038671	0.009584	0.025765
OSTF1	ZCCHC17	0.055923	0.012994	0.057682
SH3BGRL3	SERINC2	0.006467	0.007708	0.002973
VAMP8	SERINC2	1.000000	1.000000	1.000000
EFNB1	SERINC2	0.633879	0.828299	0.404077
CLDN7	TINAGL1	1.000000	1.000000	1.000000
DBNL	PEF1	1.000000	0.465115	0.763863
PSMD13	PEF1	0.535817	1.000000	1.000000
BABAM1	PEF1	0.050628	0.090259	0.055199
LSM4	PEF1	0.142263	0.080368	0.169703
EMG1	PEF1	0.277637	0.697670	0.320197
STK25	PEF1	0.445880	0.316801	0.644390
BCAP31	PEF1	0.048277	0.078619	0.094988
NUDT21	PTP4A2	1.000000	1.000000	1.000000
PAIP2	PTP4A2	0.022548	0.052107	0.008084
RAE1	PTP4A2	0.033981	0.054273	0.062273
ANXA7	KHDRBS1	1.000000	1.000000	1.000000
GDI2	KHDRBS1	0.019360	0.616638	0.345901
METTL9	KHDRBS1	0.583653	0.557714	0.135430
GRB2	KHDRBS1	0.295372	0.105438	0.153060
ALDH9A1	KHDRBS1	0.559250	0.201547	0.370441
TMCO1	KHDRBS1	0.049820	0.086066	0.047748
SMG7	KPNA6	1.000000	1.000000	1.000000
OSBP	KPNA6	0.020908	0.032210	0.022502
PHAX	KPNA6	0.028637	0.046319	0.017382
VAPB	KPNA6	0.009422	0.009496	0.008961
NPC2	EIF3I	1.000000	1.000000	1.000000
ACTB	EIF3I	0.083912	0.122880	0.065918
RRAS	EIF3I	0.013570	0.008940	0.024639
PPP1R7	EIF3I	0.013448	0.006983	0.026095
RAB8A	EIF3I	0.140924	0.179420	0.095872
WIPI2	EIF3I	0.006491	0.004253	0.006387
PTTG1IP	HDAC1	1.000000	1.000000	1.000000
TPGS2	HDAC1	0.004989	0.003437	0.003191
CAMK2G	HDAC1	0.058599	0.067891	0.079246
VPS29	HDAC1	0.009658	0.052246	0.017319
TANGO2	HDAC1	0.060766	0.010387	0.057611
ALAS1	MARCKSL1	0.978288	1.000000	1.000000
SDF4	MARCKSL1	1.000000	0.146538	0.159140
PPP1R11	ZBTB8OS	0.344428	0.139628	0.083603
AK2	ZBTB8OS	0.036305	0.114054	0.138923
CLK3	ZBTB8OS	0.355376	0.615048	1.000000
SUMO1	ZBTB8OS	0.694478	0.607835	0.264161
NDUFA12	ZBTB8OS	1.000000	1.000000	0.484630
MRPL22	ZBTB8OS	0.316947	0.264831	0.267806
SNN	KIAA1522	1.000000	1.000000	1.000000
CYB5R3	KIAA1522	0.069460	0.051820	0.080756
MAN2B2	KIAA1522	0.002091	0.022704	0.006932
ZDHHC3	KIAA1522	0.073023	0.021574	0.036120
ZC3HAV1	RNF19B	1.000000	1.000000	1.000000
XRN1	RNF19B	0.051875	0.012085	0.023611
FMR1	RNF19B	0.041586	0.038455	0.000402
ZNFX1	RNF19B	0.099933	0.088850	0.023380
IRF2	RNF19B	0.008313	0.002411	0.003444
BCL2L13	RNF19B	0.111019	0.156845	0.001765
VDAC1	AK2	1.000000	0.566135	0.008215
KXD1	AK2	0.880537	1.000000	1.000000
SMS	PHC2	1.000000	1.000000	1.000000
FURIN	PHC2	0.014856	0.000654	0.011647
DDA1	PHC2	0.055164	0.001398	0.019055
RNF10	PHC2	0.003024	0.036872	0.040239
WDR20	SFPQ	1.000000	1.000000	1.000000
SET	SFPQ	0.033955	0.040477	0.044628
HNRNPF	SFPQ	0.005793	0.010827	0.011837
HNRNPK	SFPQ	0.010957	0.023804	0.054142
NFYA	ZMYM4	1.000000	1.000000	1.000000
RABGAP1	ZMYM4	0.099247	0.057854	0.064281
DNAJC13	ZMYM4	0.002476	0.001420	0.000706
NBR1	ZMYM4	0.017119	0.022677	0.016399
AP3B1	ZMYM4	0.072214	0.017537	0.027150
ZDHHC9	KIAA0319L	1.000000	1.000000	1.000000
UBE3B	KIAA0319L	0.047195	0.007392	0.015599
TM9SF4	KIAA0319L	0.009077	0.019157	0.009411
AP2M1	PSMB2	1.000000	1.000000	1.000000
TPGS2	PSMB2	0.051197	0.025571	0.023975
KARS	PSMB2	0.014253	0.052146	0.090054
TPD52L2	PSMB2	0.065356	0.067850	0.097386
SMG7	AGO3	1.000000	1.000000	1.000000
DNAJC13	AGO3	0.034560	0.016774	0.008142
RPS6KC1	AGO3	0.243684	0.094935	0.052385
ZMYM4	AGO3	0.117585	0.007548	0.047451
MED15	ADPRHL2	0.496150	1.000000	1.000000
HLA-A	ADPRHL2	0.522326	0.029007	0.533831
TNKS1BP1	ADPRHL2	0.402849	0.068761	0.601069
GRINA	ADPRHL2	1.000000	0.398763	0.157703
CAPZB	TRAPPC3	0.475580	1.000000	0.414672
TAGLN2	TRAPPC3	1.000000	0.247522	1.000000
BABAM1	TRAPPC3	0.543113	0.361912	0.405014
EMG1	TRAPPC3	0.830970	0.805388	0.668792
HMOX2	MAP7D1	1.000000	1.000000	1.000000
HOMER3	MAP7D1	0.081759	0.080797	0.061925
S100A16	MAP7D1	0.010787	0.040244	0.041422
PLEC	MAP7D1	0.092704	0.055083	0.060647
HEBP2	MAP7D1	0.033121	0.005552	0.032895
ARID1A	THRAP3	1.000000	1.000000	1.000000
UPF2	THRAP3	0.039828	0.045233	0.004804
WDR20	THRAP3	0.032370	0.051293	0.034547
CLASP1	THRAP3	0.000225	0.000203	0.000379
SS18	THRAP3	0.019855	0.023212	0.014066
DYNC1I2	THRAP3	0.079253	0.071067	0.056226
IWS1	THRAP3	0.003303	0.028040	0.033246
GATA6	STK40	0.396354	0.398536	0.105973
GTF2B	STK40	1.000000	0.550900	0.468914
PPP1R3B	STK40	0.176089	0.898780	1.000000
MAP3K13	STK40	0.506495	1.000000	0.578876
RRP7A	LSM10	1.000000	1.000000	1.000000
HSD17B10	LSM10	0.060727	0.025324	0.066293
ADRM1	LSM10	0.147272	0.155676	0.067502
CORO1B	LSM10	0.054655	0.020341	0.039091
MRPL28	LSM10	0.003280	0.001773	0.001905
MRPL40	MRPS15	1.000000	1.000000	1.000000
UBL5	MRPS15	0.072480	0.075053	0.010266
RPS26	MRPS15	0.050358	0.030774	0.010229
BABAM1	MRPS15	0.075850	0.075946	0.064553
NDUFS5	MRPS15	0.023181	0.014607	0.017561
CXCL3	ZC3H12A	1.000000	1.000000	1.000000
NFKB2	ZC3H12A	0.123333	0.088620	0.009461
PIM3	ZC3H12A	0.029830	0.102634	0.064490
IFNGR2	ZC3H12A	0.008892	0.028220	0.008665
PRR14	ZC3H12A	0.011746	0.036590	0.046196
SOCS3	ZC3H12A	0.071298	0.066153	0.008388
RAB24	ZC3H12A	0.004887	0.032417	0.003057
ATF4	ZC3H12A	0.035579	0.040878	0.034130
GADD45B	ZC3H12A	0.007677	0.015999	0.010771
CXCL1	ZC3H12A	0.161375	0.067922	0.017884
UBQLN2	C1orf109	1.000000	1.000000	1.000000
WDR82	C1orf109	0.078650	0.083318	0.103539
METAP1	C1orf109	0.017875	0.094921	0.058859
ABI1	MTF1	0.063593	0.047639	0.059699
RAB6A	MTF1	0.174942	0.683595	0.127962
RAB3GAP1	MTF1	0.445655	0.630717	0.294146
JAG1	MTF1	0.382769	0.685434	1.000000
BTBD10	MTF1	1.000000	1.000000	0.657371
NVL	SF3A3	1.000000	1.000000	1.000000
CHCHD3	SF3A3	0.021952	0.035867	0.027478
SRP68	SF3A3	0.023750	0.046302	0.045043
MORF4L1	SF3A3	0.007844	0.007916	0.002926
NMT1	SF3A3	0.024286	0.032332	0.037824
UPP1	FHL3	1.000000	1.000000	1.000000
MAP7D1	FHL3	0.032520	0.342818	0.567441
RPL35A	NDUFS5	1.000000	1.000000	1.000000
MRPL40	NDUFS5	0.004502	0.031727	0.003354
UBL5	NDUFS5	0.039838	0.039886	0.005563
RPS26	NDUFS5	0.065429	0.038763	0.013359
NDUFA7	NDUFS5	0.000471	0.039484	0.010111
MRPS15	NDUFS5	0.002117	0.016873	0.003989
SMG7	MACF1	1.000000	1.000000	1.000000
TCF20	MACF1	0.026996	0.045329	0.033918
PARK7	PPIE	0.453941	0.472605	0.343872
RPL6	PPIE	0.057912	0.063162	0.067066
TXNL4A	PPIE	0.089194	0.104675	0.073327
CIAO1	PPIE	0.277767	0.291499	0.081205
RPL3	PPIE	0.135514	0.147316	0.154362
RPL10A	PPIE	1.000000	1.000000	1.000000
CLSTN1	CAP1	1.000000	0.115148	1.000000
LRRC8A	CAP1	0.759685	1.000000	0.315754
OSTF1	CAP1	0.698618	0.268249	0.666889
CCT5	PPT1	0.736566	0.095961	0.974737
FLOT2	PPT1	0.183374	0.296437	0.149517
GANAB	PPT1	0.740937	0.271141	1.000000
GNPAT	PPT1	1.000000	1.000000	0.393897
GRB2	PPT1	0.631476	0.279234	0.555672
CS	PPT1	0.066212	0.131270	0.052935
XRCC5	PPT1	0.285662	0.264619	0.170476
LRG1	COL9A2	1.000000	1.000000	0.895603
LCN2	COL9A2	0.530878	0.034339	0.447011
SERPINA1	COL9A2	0.439353	0.328548	1.000000
ADIPOR1	SMAP2	1.000000	1.000000	1.000000
WDTC1	SMAP2	0.091860	0.007053	0.115129
TBC1D15	HIVEP3	1.000000	1.000000	0.521949
NAMPT	HIVEP3	0.664174	0.471450	1.000000
CNNM4	HIVEP3	0.861764	0.205496	0.311160
RAB3IP	HIVEP3	0.045377	0.289910	0.256858
CYB5R3	YBX1	1.000000	1.000000	1.000000
PRKACA	YBX1	0.040679	0.045701	0.008644
FDFT1	YBX1	0.037614	0.050854	0.059566
DFFA	YBX1	0.018431	0.017425	0.006772
RAB1B	YBX1	0.041737	0.011928	0.025296
TPGS2	YBX1	0.017346	0.012278	0.010137
UBE2L3	YBX1	0.042465	0.052768	0.017177
RAB7A	YBX1	0.057321	0.018599	0.069303
TAGLN2	ELOVL1	1.000000	1.000000	1.000000
PSMD13	ELOVL1	0.026862	0.027581	0.041131
PSMD2	ELOVL1	0.020321	0.047844	0.065209
ARPC1A	ELOVL1	0.031756	0.007237	0.029871
ARF1	ELOVL1	0.069309	0.085322	0.110025
FBXO7	MED8	1.000000	0.227346	1.000000
BRK1	MED8	0.669206	0.325612	0.392696
SPPL3	MED8	0.790413	1.000000	0.799289
NFE2L1	PTPRF	1.000000	0.241480	1.000000
GALNT2	PTPRF	0.146888	0.598637	0.203427
CTNNA1	PTPRF	0.256572	1.000000	0.510759
SH3GL1	IPO13	0.234888	1.000000	0.767672
LAMP1	IPO13	1.000000	0.913741	1.000000
SLC25A22	ATP6V0B	0.000701	0.179901	0.065330
TMEM259	ATP6V0B	0.133424	0.048492	0.294063
PPP4C	ATP6V0B	1.000000	1.000000	1.000000
AGRN	ATP6V0B	0.402291	0.048773	0.105139
RPL6	RPS8	1.000000	1.000000	1.000000
RPL3	RPS8	0.018643	0.011936	0.027026
ARPC3	RPS8	0.044976	0.071197	0.015025
EIF3F	RPS8	0.001672	0.000224	0.002155
C7orf43	PLK3	1.000000	1.000000	0.318237
PCGF3	PLK3	0.632638	0.845794	0.886940
PPP1R18	PLK3	0.855600	0.446365	1.000000
AHCY	HECTD3	1.000000	1.000000	1.000000
ACTR1A	HECTD3	0.039300	0.032185	0.044816
AK1	HECTD3	0.069599	0.042341	0.046131
PDCD11	HECTD3	0.044611	0.062854	0.057777
MINK1	HECTD3	0.111034	0.047227	0.060043
TALDO1	PRDX1	1.000000	1.000000	1.000000
BANF1	PRDX1	0.007638	0.010963	0.006790
VDAC3	PRDX1	0.005832	0.044059	0.028979
AKR1A1	PRDX1	0.017547	0.014807	0.011014
KEAP1	AKR1A1	1.000000	0.325236	0.610242
FAH	AKR1A1	0.931228	1.000000	0.212792
PRDX1	AKR1A1	0.018937	0.660039	1.000000
CTBP1	AKR1A1	0.124565	0.017196	0.140034
MED19	NASP	1.000000	1.000000	1.000000
EIF2AK1	NASP	0.022564	0.099717	0.055902
DGUOK	NASP	0.101238	0.084587	0.046468
YTHDF2	TMEM69	1.000000	1.000000	1.000000
MARK2	TMEM69	0.078266	0.054957	0.016747
ZFAND3	TMEM69	0.014783	0.055546	0.038315
OCIAD1	TMEM69	0.019433	0.190947	0.017218
CLMN	PIK3R3	1.000000	0.689646	0.192561
USP54	PIK3R3	0.010335	0.439082	0.041408
KCNE3	PIK3R3	0.369360	1.000000	1.000000
ARHGDIB	TSPAN1	1.000000	1.000000	1.000000
IRF6	TSPAN1	0.199105	0.588948	0.000554
FXYD3	TSPAN1	0.123365	0.184960	0.057810
BCKDK	POMGNT1	1.000000	1.000000	1.000000
OS9	POMGNT1	0.630659	0.249457	0.561623
KDELR2	POMGNT1	0.105803	0.627449	0.276574
CDK16	POMGNT1	0.007570	0.005935	0.024143
UPF1	LRRC41	1.000000	1.000000	1.000000
RCC2	LRRC41	0.061206	0.064297	0.078181
LAMP1	LRRC41	0.053213	0.020852	0.028422
NDUFB3	UQCRH	1.000000	1.000000	1.000000
SDF4	UQCRH	0.041358	0.010799	0.010276
DDOST	UQCRH	0.057314	0.057959	0.067013
PPIA	UQCRH	0.019400	0.017745	0.025348
RUVBL1	UQCRH	0.028941	0.005348	0.011722
SPCS1	UQCRH	0.018866	0.000801	0.011542
SRPRB	UQCRH	0.000134	0.003893	0.001555
PTTG1IP	MKNK1	1.000000	1.000000	1.000000
GATAD2A	MKNK1	0.050741	0.074200	0.058498
STAT6	MKNK1	0.079059	0.095537	0.132757
NFYA	EFCAB14	1.000000	1.000000	1.000000
NUP50	EFCAB14	0.011545	0.063626	0.075474
MAPK1	EFCAB14	0.010956	0.015104	0.021785
AP3B1	EFCAB14	0.001333	0.000241	0.000290
TCF20	EFCAB14	0.015071	0.024828	0.018939
OPA1	EFCAB14	0.006643	0.011370	0.009784
SYNCRIP	EFCAB14	0.001686	0.003224	0.002392
SERPINA3	PDZK1IP1	1.000000	1.000000	1.000000
MLF1	PDZK1IP1	0.055869	0.098837	0.002530
MLLT6	PDZK1IP1	0.075252	0.133127	0.004381
HAPLN3	PDZK1IP1	0.083606	0.144438	0.047560
STARD3	PDZK1IP1	0.257650	0.204569	0.111381
CD40	PDZK1IP1	0.196243	0.155407	0.361953
LAMP2	CMPK1	0.247023	0.227994	0.086430
NARS	CMPK1	0.742360	0.047796	0.206965
CCDC6	CMPK1	1.000000	1.000000	1.000000
TOMM22	FAF1	1.000000	1.000000	1.000000
SNRPD1	FAF1	0.013758	0.058282	0.015595
FBXO7	FAF1	0.078315	0.016172	0.079117
XRCC6	FAF1	0.008167	0.011169	0.016308
ANKH	FAF1	0.045297	0.029411	0.031010
ASH2L	FAF1	0.039520	0.002470	0.028135
HNRNPF	OSBPL9	1.000000	1.000000	1.000000
REEP5	TXNDC12	0.285645	0.253813	0.449627
KARS	TXNDC12	0.165340	0.529079	1.000000
METTL9	TXNDC12	1.000000	1.000000	0.389732
RNF13	BTF3L4	1.000000	1.000000	1.000000
ANAPC13	BTF3L4	0.063774	0.090119	0.073934
GGNBP2	BTF3L4	0.087262	0.204111	0.085410
C1GALT1	BTF3L4	0.023395	0.008284	0.001568
CD164	BTF3L4	0.124411	0.073422	0.027408
PSMC6	PRPF38A	0.152724	1.000000	0.598985
ZC3H11A	PRPF38A	0.285531	0.586786	1.000000
DDX50	PRPF38A	1.000000	0.443824	0.158586
VPS35	ZYG11B	0.266336	0.207086	0.666680
API5	ZYG11B	1.000000	1.000000	1.000000
RRAS	ECHDC2	0.519057	0.390248	0.586245
IFI27L2	ECHDC2	1.000000	1.000000	1.000000
PTTG1IP	SCP2	1.000000	1.000000	1.000000
NKIRAS2	MAGOH	1.000000	0.246914	1.000000
IL17RA	MAGOH	0.294880	1.000000	0.556460
PTTG1IP	YIPF1	1.000000	1.000000	1.000000
CAPZB	YIPF1	0.056070	0.169973	0.063797
EZR	TMEM59	0.276571	0.515624	0.741222
MYL12B	TMEM59	1.000000	0.473890	0.387029
LAMP2	TMEM59	0.597820	0.644182	0.147760
CTNNA1	TMEM59	0.196227	1.000000	1.000000
SNAP29	MRPL37	1.000000	1.000000	1.000000
TPGS2	MRPL37	0.062605	0.040646	0.032417
KARS	MRPL37	0.004980	0.016613	0.026301
RUVBL1	MRPL37	0.020221	0.003324	0.007336
NUTF2	MRPL37	0.008300	0.007979	0.001275
ACAD9	MRPL37	0.117509	0.034333	0.082190
PRKCD	SSBP3	1.000000	1.000000	1.000000
PREP	SSBP3	0.021160	0.116128	0.145818
OSTF1	SSBP3	0.116722	0.028018	0.120831
HMOX2	DHCR24	1.000000	1.000000	1.000000
GNAI2	DHCR24	0.088281	0.106602	0.044635
MCTP2	TACSTD2	0.185974	0.419737	1.000000
FXYD3	TACSTD2	1.000000	1.000000	0.043120
ZNF24	MYSM1	1.000000	1.000000	1.000000
KLF6	JUN	1.000000	1.000000	1.000000
NFKBIZ	JUN	0.087705	0.040213	0.014854
GTF2B	JUN	0.023672	0.009987	0.008641
PPP1R15A	JUN	0.046060	0.138507	0.163373
VEGFA	JUN	0.032906	0.037492	0.044937
ATL2	USP1	1.000000	1.000000	1.000000
HAT1	USP1	0.096732	0.117115	0.114263
PPP1CC	USP1	0.019962	0.102167	0.038733
TGOLN2	JAK1	1.000000	1.000000	1.000000
PIP4K2A	JAK1	0.011458	0.030185	0.002845
ANKRD40	JAK1	0.039198	0.014131	0.034650
C4orf3	AK4	1.000000	1.000000	1.000000
PLEKHA2	AK4	0.128439	0.202963	0.016905
RALA	AK4	0.001329	0.002161	0.001300
GYS1	AK4	0.001122	0.058930	0.037328
CAST	LEPROT	0.185062	0.487735	1.000000
LAMP2	LEPROT	1.000000	1.000000	0.323121
MAPK1	LEPROT	0.057592	0.159380	0.351131
NARS	LEPROT	0.249928	0.024855	0.177225
COMMD2	LEPROT	0.007695	0.002572	0.006444
SMNDC1	MIER1	1.000000	1.000000	1.000000
FRS2	MIER1	0.211582	0.123229	0.017042
CSDE1	SERBP1	1.000000	1.000000	1.000000
RCC2	SERBP1	0.056742	0.060483	0.085007
EMC1	SERBP1	0.005982	0.014200	0.014836
SUMO3	SERBP1	0.030171	0.004546	0.029730
NABP1	GADD45A	1.000000	1.000000	1.000000
DGKA	GADD45A	0.002393	0.003794	0.002252
CDKN1A	GADD45A	0.162635	0.030211	0.113006
ACTR2	GNG12	1.000000	1.000000	1.000000
SLC30A9	GNG12	0.036863	0.003174	0.022734
GPD2	GNG12	0.128960	0.067191	0.014799
API5	GNG12	0.035730	0.029916	0.005192
STT3B	GNG12	0.002404	0.022964	0.031256
SRSF4	SRSF11	1.000000	1.000000	1.000000
KPNA6	NEXN	1.000000	1.000000	1.000000
OAS2	IFI44L	1.000000	1.000000	1.000000
IFI44	IFI44L	0.396989	0.193376	0.455757
EPSTI1	IFI44L	0.041778	0.042352	0.156299
MX2	IFI44L	0.396483	0.145652	0.357708
MX1	IFI44L	0.070406	0.065558	0.147755
XAF1	IFI44L	0.160754	0.111945	0.095423
OAS2	IFI44	1.000000	1.000000	1.000000
IFI44L	IFI44	0.578658	0.167296	0.437545
SAMD9	IFI44	0.112999	0.053841	0.031408
SAMD9L	IFI44	0.426230	0.155800	0.197266
MX2	IFI44	0.044415	0.015939	0.035799
XAF1	IFI44	0.050114	0.005572	0.022967
NDUFV2	GNG5	1.000000	1.000000	1.000000
PPA1	GNG5	0.023286	0.119834	0.053873
RAC1	GNG5	0.007087	0.001335	0.003930
PSMG2	GNG5	0.037375	0.044764	0.008934
RNF13	CTBS	1.000000	1.000000	1.000000
VAPA	CTBS	0.024469	0.048019	0.029361
CD47	CTBS	0.166160	0.007611	0.081393
NDFIP1	CTBS	0.009080	0.000648	0.015882
CD46	CTBS	0.154779	0.143696	0.214680
CD59	CYR61	1.000000	1.000000	1.000000
CLDN1	CYR61	0.176460	0.061596	0.094246
SMG7	ZNHIT6	1.000000	1.000000	1.000000
CLINT1	ZNHIT6	0.022746	0.010796	0.009874
ARL1	ZNHIT6	0.010917	0.037520	0.021501
FXR1	ZNHIT6	0.028202	0.065415	0.054671
RALA	SH3GLB1	1.000000	1.000000	1.000000
QKI	PKN2	0.225932	0.043069	0.349253
SCYL2	PKN2	1.000000	1.000000	1.000000
TRAPPC8	PKN2	0.029204	0.279315	0.389249
NRBF2	GTF2B	1.000000	1.000000	1.000000
TOR1AIP2	GTF2B	0.100579	0.036642	0.011246
RAB9A	GTF2B	0.084943	0.129866	0.095306
ATP2C1	RBMXL1	0.598098	1.000000	0.597666
RASA1	RBMXL1	0.320753	0.075723	0.390870
RABGAP1L	RBMXL1	0.193695	0.211703	0.221325
MAP3K13	RBMXL1	1.000000	0.840529	1.000000
RAB9A	RBMXL1	0.264957	0.402871	0.281290
ERAP2	GBP3	0.169309	0.281920	0.052877
TRIM38	GBP3	0.121091	0.067394	0.818568
HLA-E	GBP3	0.371483	0.282533	1.000000
SP140L	GBP3	0.154980	0.167903	0.146783
SAMD9	GBP3	1.000000	1.000000	0.370881
LAMP3	GBP1	1.000000	1.000000	1.000000
PML	GBP1	0.154589	0.257395	0.114280
PPM1K	GBP1	0.109811	0.027566	0.006402
APOL6	GBP1	0.134769	0.038645	0.064206
GBP3	GBP1	0.266405	0.030756	0.005566
SAMD9L	GBP1	0.036016	0.016490	0.022300
HCP5	GBP2	0.134536	0.241437	0.098593
SOCS3	GBP2	0.468081	0.581571	0.112776
APOL1	GBP2	1.000000	1.000000	0.628473
SERPINB9	GBP2	0.100585	0.199447	1.000000
CTSS	GBP2	0.293144	0.080646	0.391979
C3	GBP2	0.198610	0.289201	0.074429
UBD	GBP2	0.050201	0.986607	0.540522
LAMP3	GBP4	1.000000	1.000000	1.000000
IDO1	GBP4	0.506862	0.150389	0.377441
IFIH1	GBP4	0.373070	0.025546	0.111375
APOL6	GBP4	0.286699	0.137887	0.069719
LMO2	GBP5	0.170883	0.619326	0.172259
IFIT3	GBP5	0.735650	0.861894	0.721093
CXCL10	GBP5	0.284575	0.217201	0.321632
CXCL11	GBP5	0.161137	0.280874	0.172632
GBP1P1	GBP5	0.718938	0.416001	1.000000
CD274	GBP5	1.000000	1.000000	0.356499
TRIM22	GBP5	0.033825	0.030272	0.009524
PDCD1LG2	GBP5	0.048842	0.039100	0.025553
PPM1K	GBP1P1	0.330298	0.050352	0.010888
LMO2	GBP1P1	0.253553	0.435707	0.267567
TNFSF10	GBP1P1	0.001413	0.001222	0.002021
CASP1	GBP1P1	0.008585	0.001264	0.002244
HRASLS2	GBP1P1	0.143195	0.092498	0.049978
SLC1A3	GBP1P1	0.244300	1.000000	0.374440
GBP5	GBP1P1	0.872154	0.235324	1.000000
CD274	GBP1P1	0.247582	0.115235	0.089432
TRIM22	GBP1P1	1.000000	0.386786	0.249984
PDCD1LG2	GBP1P1	0.112996	0.095771	0.076554
PLRG1	RPAP2	0.493635	0.234325	0.183938
RNF146	RPAP2	0.693362	0.447570	0.858470
PPP6C	RPAP2	1.000000	1.000000	1.000000
LTA4H	RPL5	1.000000	1.000000	1.000000
RPL22	RPL5	0.019754	0.006355	0.020723
RPL35A	RPL5	0.049561	0.072075	0.013726
EIF3L	RPL5	0.077317	0.050943	0.052679
ARPC3	RPL5	0.038244	0.057959	0.011225
EIF3F	RPL5	0.020752	0.002591	0.022613
TM9SF2	FAM69A	1.000000	1.000000	1.000000
GLRX3	FAM69A	0.002262	0.063708	0.057713
MTMR2	FAM69A	0.057877	0.005995	0.001873
YWHAZ	FAM69A	0.012972	0.008889	0.005793
RAD23B	FAM69A	0.001768	0.002409	0.002692
EXOC5	TMED5	0.175231	0.584344	1.000000
SCAMP1	TMED5	1.000000	1.000000	0.133659
ALDH3A2	GCLM	1.000000	1.000000	1.000000
ACLY	GCLM	0.000895	0.002094	0.001358
SPINT1	F3	1.000000	1.000000	1.000000
HSD17B4	CNN3	1.000000	1.000000	1.000000
QRICH1	CNN3	0.015629	0.048182	0.048529
HDAC1	CNN3	0.031279	0.031482	0.041919
KHDRBS1	SNX7	1.000000	1.000000	1.000000
GDI2	SNX7	0.000141	0.008236	0.006049
RHOA	SNX7	0.013439	0.088423	0.046892
ECHDC1	SNX7	0.042165	0.060859	0.022491
SYNCRIP	SNX7	0.045123	0.088652	0.069647
CXCL3	VCAM1	1.000000	1.000000	1.000000
IL4I1	VCAM1	0.220761	0.020262	0.105700
UBD	VCAM1	0.484916	0.045297	0.046500
HSD11B1	S1PR1	1.000000	1.000000	1.000000
STX12	TMEM167B	1.000000	0.021349	0.504489
SH3GLB1	TMEM167B	0.041159	0.063161	0.011384
FGD4	TMEM167B	0.126835	1.000000	1.000000
SNORA63	SCARNA2	0.631754	0.222759	0.331567
KRT10	SCARNA2	0.297616	0.184173	0.164813
RMRP	SCARNA2	1.000000	1.000000	1.000000
WDR1	SARS	1.000000	1.000000	1.000000
NFE2L1	SARS	0.023091	0.003814	0.029319
USP4	SARS	0.001028	0.001286	0.000006
GARS	SARS	0.081820	0.082241	0.094963
NUDT16	SORT1	1.000000	1.000000	1.000000
CAPZA1	GNAI3	1.000000	1.000000	1.000000
BCL3	CSF1	1.000000	1.000000	1.000000
DUSP16	CSF1	0.016997	0.041460	0.045864
RND1	CSF1	0.018624	0.087289	0.038854
RELB	CSF1	0.029233	0.052669	0.000003
NCOA7	CSF1	0.008717	0.125342	0.015518
MAP3K8	CSF1	0.001508	0.007218	0.008999
TNFAIP2	CSF1	0.087918	0.103411	0.117825
TRAF1	CSF1	0.097531	0.106740	0.042223
VAMP1	CSF1	0.066153	0.053114	0.014601
C1QTNF1	CSF1	0.039818	0.001959	0.033738
GPR107	AHCYL1	1.000000	1.000000	1.000000
DCAF7	AHCYL1	0.034134	0.041485	0.023909
PHKB	AHCYL1	0.103227	0.003605	0.118034
PPP6R3	AHCYL1	0.034825	0.069937	0.061849
FTO	AHCYL1	0.016030	0.028063	0.002143
SEPT2	AHCYL1	0.053223	0.024548	0.064193
ARNT	AHCYL1	0.056978	0.045380	0.048035
CA12	SLC16A4	1.000000	1.000000	1.000000
RNF7	LAMTOR5	1.000000	1.000000	1.000000
SEC61B	LAMTOR5	0.027830	0.064720	0.048544
EMC3	LAMTOR5	0.010317	0.020439	0.034088
COX6C	LAMTOR5	0.070124	0.010757	0.083633
HINT1	LAMTOR5	0.022443	0.043004	0.040676
ANKRD13A	CEPT1	0.000361	0.140496	0.195139
PAK1	CEPT1	1.000000	0.757993	0.450974
NCBP2	CEPT1	0.649752	1.000000	0.841028
RAB12	CEPT1	0.210833	0.511437	1.000000
DDR1	DENND2D	1.000000	1.000000	1.000000
VAMP8	DENND2D	0.179485	0.089818	0.130176
CDH1	DENND2D	0.320428	0.270434	0.048365
CLSTN3	CHI3L2	0.264138	0.313923	1.000000
CSNK2B	CHI3L2	0.786360	0.687530	0.011289
IDH3G	CHI3L2	1.000000	0.597046	0.476629
STEAP1	CHI3L2	0.627970	0.199703	0.174896
ZNF276	CHI3L2	0.407280	0.505067	0.039640
SLC26A9	CHI3L2	0.172289	0.174151	0.055507
IFI30	CHI3L2	0.535569	1.000000	0.411501
SPINT2	CHI3L2	0.125517	0.334723	0.107206
XBP1	CHI3L2	0.179819	0.188023	0.063176
SBNO2	CHI3L2	0.035567	0.105487	0.015093
ATP6AP1	CHI3L2	0.018100	0.010081	0.001215
MAN2B1	CHI3L2	0.024632	0.003429	0.007241
SMPD1	CHI3L2	0.648157	0.423626	0.023880
AGER	C1orf162	0.164019	0.021702	0.066287
TNFRSF10C	C1orf162	1.000000	1.000000	1.000000
FUNDC1	ST7L	1.000000	1.000000	1.000000
MARCH5	CAPZA1	1.000000	1.000000	1.000000
GNAI3	CAPZA1	0.016650	0.005183	0.002050
RAB6A	CAPZA1	0.016546	0.037780	0.006519
SBDS	CAPZA1	0.048642	0.068131	0.069590
YAP1	CAPZA1	0.034114	0.069083	0.066805
NAGK	MOV10	1.000000	1.000000	1.000000
RAB13	MOV10	0.038839	0.026091	0.020664
TRIM8	MOV10	0.039478	0.115986	0.020675
NAPA	MOV10	0.022939	0.057857	0.025201
TMEM50A	MOV10	0.040537	0.021683	0.016890
SHISA5	MOV10	0.026210	0.067642	0.011435
PRKD2	MOV10	0.057282	0.101910	0.121385
GRINA	MOV10	0.034207	0.015940	0.004311
SH3GL1	RHOC	0.438643	0.802026	1.000000
UBXN6	RHOC	0.545646	0.024183	0.767720
S100A10	RHOC	0.706950	0.871216	0.408723
MGAT1	RHOC	1.000000	1.000000	0.667335
INPP4A	MAGI3	1.000000	1.000000	0.896389
ACBD5	MAGI3	0.745150	0.249737	1.000000
GPX2	OLFML3	1.000000	1.000000	0.943689
UCP2	OLFML3	0.314537	0.739368	1.000000
G6PD	OLFML3	0.225049	0.276460	0.262106
OSBP	TRIM33	1.000000	1.000000	1.000000
PHAX	TRIM33	0.030929	0.046025	0.018483
MAPK1IP1L	TRIM33	0.033035	0.014974	0.009406
PRRC2C	TRIM33	0.056689	0.084197	0.078972
GNB1	CSDE1	0.866296	1.000000	1.000000
USP4	CSDE1	0.296127	0.079054	0.014940
PAK2	CSDE1	0.681421	0.091665	0.204790
SUMO3	CSDE1	1.000000	0.032477	0.571922
COPG1	ATP1A1	1.000000	1.000000	1.000000
DVL3	ATP1A1	0.007549	0.020852	0.001681
NCSTN	ATP1A1	0.048880	0.080636	0.060779
RAB7A	ATP1A1	0.005834	0.014350	0.088056
CAPRIN1	WDR3	0.317082	1.000000	1.000000
PTPN11	WDR3	0.099953	0.081001	0.087144
DNAJC13	WDR3	0.010718	0.004583	0.001289
AP3B1	WDR3	1.000000	0.166974	0.175027
TAOK3	SEC22B	1.000000	1.000000	1.000000
GORASP2	SEC22B	0.014775	0.112367	0.046671
SS18	SEC22B	0.031739	0.037602	0.019830
APP	SEC22B	0.017711	0.106696	0.141780
F3	TXNIP	1.000000	1.000000	1.000000
PARP8	TXNIP	0.206042	0.097567	0.308856
GNPNAT1	LIX1L	0.001464	0.684259	0.227654
SLC35F5	LIX1L	0.043232	1.000000	0.178328
MOB1A	LIX1L	1.000000	0.403884	1.000000
BUB3	LIX1L	0.300683	0.124425	0.056854
DNAJC8	RBM8A	1.000000	1.000000	1.000000
PSMC2	RBM8A	0.012729	0.080085	0.082868
UBE2I	RBM8A	0.028972	0.027186	0.003775
HDLBP	RBM8A	0.061363	0.075408	0.116849
YWHAE	RBM8A	0.079713	0.037072	0.048916
NMT1	RBM8A	0.033970	0.041058	0.052983
SLC25A13	RNF115	1.000000	1.000000	1.000000
MYO1E	RNF115	0.008016	0.054820	0.022583
ZNF57	HIST2H2BE	0.667691	1.000000	0.168712
BTG2	HIST2H2BE	1.000000	0.408880	1.000000
IMPA2	HIST2H2AC	1.000000	0.295293	0.033111
IER5L	HIST2H2AC	0.661398	1.000000	1.000000
RAE1	SF3B4	0.252953	0.835265	0.617036
WDR33	SF3B4	0.166056	1.000000	1.000000
ENSA	SF3B4	1.000000	0.985009	0.990355
MRPL22	SF3B4	0.152029	0.350590	0.192660
ARIH2	VPS45	1.000000	1.000000	1.000000
WDR70	VPS45	0.044207	0.029378	0.011996
UQCRC2	VPS45	0.016758	0.018829	0.019673
ELOF1	PLEKHO1	1.000000	1.000000	1.000000
EXOG	PLEKHO1	0.066508	0.010949	0.033630
TEAD2	PLEKHO1	0.279289	0.006042	0.428325
RAB34	PLEKHO1	0.217627	0.260412	0.284551
SYDE1	PLEKHO1	0.034077	0.017781	0.071318
TNIP2	PLEKHO1	0.006244	0.013940	0.023387
IFT57	ANP32E	1.000000	1.000000	0.908084
CEP57	ANP32E	0.183800	0.085463	0.062617
ARL6IP1	ANP32E	0.391664	0.843623	1.000000
MAST4	C1orf54	1.000000	1.000000	1.000000
DGKA	C1orf54	0.028448	0.076131	0.026226
CAPN3	C1orf54	0.448509	0.605857	0.029373
CALCRL	C1orf54	0.349504	0.060271	0.190554
GADD45A	C1orf54	0.050492	0.734169	0.402766
RNF144B	C1orf54	0.071995	0.192233	0.066334
RPL32	MRPS21	1.000000	1.000000	1.000000
RPL11	MRPS21	0.012739	0.000078	0.006867
TMA7	MRPS21	0.131666	0.100476	0.057292
TXN2	MRPS21	0.028252	0.025262	0.003519
UBXN1	MRPS21	0.055021	0.040909	0.063111
RPL27A	MRPS21	0.007150	0.000336	0.005949
PFDN5	MRPS21	0.066201	0.017303	0.031095
DHRS1	ADAMTSL4	1.000000	1.000000	1.000000
ABL2	MCL1	0.260187	1.000000	0.941843
NRBF2	MCL1	1.000000	0.615071	1.000000
TOMM22	ENSA	1.000000	1.000000	1.000000
WDR46	ENSA	0.009143	0.010941	0.007739
POLR1C	ENSA	0.053341	0.118888	0.078791
SF3B4	ENSA	0.102573	0.072685	0.069850
UQCRC2	ENSA	0.003143	0.003600	0.003959
MRPL22	ENSA	0.021231	0.024825	0.021985
TFPI	CTSS	1.000000	1.000000	1.000000
ATP1B1	CTSS	0.019278	0.013651	0.002360
SERPINB9	CTSS	0.162829	0.073457	0.137926
TM4SF1	CTSS	0.040901	0.046285	0.063038
ARHGAP26	CTSS	0.010284	0.003970	0.000174
SAP18	CTSK	0.109248	0.574231	0.098190
GABBR1	CTSK	1.000000	1.000000	1.000000
UBE3B	ARNT	1.000000	0.193952	0.399406
PPP6R3	ARNT	0.442562	1.000000	1.000000
AHCYL1	ARNT	0.080198	0.294888	0.310781
COPZ1	CERS2	1.000000	0.176942	0.439001
ADPGK	CERS2	0.447085	1.000000	1.000000
MTF1	CDC42SE1	1.000000	1.000000	1.000000
UBAP1	CDC42SE1	0.036116	0.069559	0.011185
UBE2H	CDC42SE1	0.016601	0.055361	0.056620
PIP5K1A	CDC42SE1	0.016638	0.043216	0.041685
TNKS1BP1	CDC42SE1	0.090219	0.017402	0.105394
DYNC1H1	MLLT11	0.200635	1.000000	0.251587
SEC23B	MLLT11	1.000000	0.861937	1.000000
SNAPC3	MLLT11	0.006054	0.025716	0.015842
VTI1A	MLLT11	0.018751	0.026539	0.008327
AQR	MLLT11	0.029554	0.190335	0.459788
MEA1	VPS72	1.000000	1.000000	1.000000
ERP29	VPS72	0.015744	0.010460	0.018477
DDX27	VPS72	0.020580	0.032594	0.025056
MRPL51	VPS72	0.056465	0.023657	0.078874
PLP2	VPS72	0.151736	0.135215	0.067477
NUTF2	VPS72	0.022016	0.021875	0.005024
TOP1	PIP5K1A	1.000000	1.000000	1.000000
NRBF2	PIP5K1A	0.056138	0.056037	0.121878
MTF1	PIP5K1A	0.128000	0.031963	0.019314
DNAJC21	PIP5K1A	0.020704	0.022656	0.033909
RAB3GAP1	PIP5K1A	0.018561	0.015427	0.007037
SSR2	PSMD4	1.000000	1.000000	1.000000
FAH	PSMD4	0.016780	0.023828	0.003814
NDUFA6	PSMD4	0.019407	0.089324	0.085589
ADSL	PSMD4	0.013753	0.013610	0.004688
KPNA6	PI4KB	1.000000	1.000000	1.000000
RNF185	PI4KB	0.032382	0.055471	0.071399
ITFG1	RFX5	1.000000	1.000000	1.000000
RBM47	RFX5	0.074242	0.028465	0.015208
PPP1R9B	RFX5	0.027181	0.062911	0.015784
OSBPL9	RFX5	0.017284	0.127368	0.014594
LITAF	RFX5	0.008018	0.058557	0.056623
RALY	PSMB4	1.000000	1.000000	1.000000
PRDX6	PSMB4	0.046566	0.048801	0.020057
EEF1D	PSMB4	0.013642	0.002079	0.005445
CHCHD2	PSMB4	0.017670	0.043151	0.035982
COX4I1	PSMB4	0.060110	0.028703	0.080548
CPNE1	PSMB4	0.000397	0.001219	0.001802
BID	PSMB4	0.012389	0.002688	0.006642
HNRNPF	SNX27	1.000000	1.000000	1.000000
FLOT2	MRPL9	1.000000	0.861654	0.429310
SPCS2	MRPL9	0.622237	1.000000	1.000000
GNAI2	S100A10	1.000000	1.000000	1.000000
RHOC	S100A10	0.032027	0.040595	0.049748
S100A11	S100A10	0.097700	0.078653	0.072266
HMOX2	S100A11	1.000000	1.000000	1.000000
CYB5R3	S100A11	0.051860	0.047957	0.079041
CTSB	S100A11	0.003152	0.121755	0.025611
GNAI2	S100A11	0.093556	0.114877	0.055113
S100A10	S100A11	0.087192	0.103649	0.045152
S100A8	SPRR2E	1.000000	1.000000	1.000000
S100A8	S100A9	1.000000	1.000000	1.000000
S100A8	S100A12	1.000000	1.000000	1.000000
AES	S100A6	1.000000	1.000000	1.000000
UBXN6	S100A6	0.036515	0.001804	0.040782
RHOC	S100A6	0.063598	0.090318	0.106886
P2RY6	S100A3	1.000000	1.000000	1.000000
HMOX2	S100A16	1.000000	1.000000	1.000000
CLTB	S100A16	0.106368	0.048975	0.072234
MAP7D1	S100A16	0.005360	0.063371	0.090375
HEBP2	S100A16	0.032356	0.005492	0.038552
MRPS33	CHTOP	0.152165	1.000000	1.000000
STRN4	CHTOP	1.000000	0.774594	0.583441
SPPL3	CHTOP	0.013154	0.014366	0.024360
SLC25A5	SNAPIN	0.495871	0.518745	0.033170
H2AFV	SNAPIN	0.725514	0.140573	1.000000
SUCLG1	SNAPIN	1.000000	1.000000	0.464934
ZNF384	INTS3	1.000000	1.000000	1.000000
UBE3B	INTS3	0.002556	0.000365	0.000792
SF3B2	INTS3	0.050926	0.062424	0.044579
OSBP	GATAD2B	1.000000	1.000000	1.000000
PHF3	GATAD2B	0.086633	0.206705	0.355879
CREBBP	GATAD2B	0.031683	0.149145	0.160109
PIAS1	GATAD2B	0.469979	0.270518	0.246408
MLLT6	SLC39A1	1.000000	1.000000	0.195229
AATF	SLC39A1	0.284451	0.230543	1.000000
RPL13	JTB	1.000000	1.000000	1.000000
NDUFS3	JTB	0.030687	0.004378	0.004520
CHCHD1	JTB	0.098301	0.018447	0.024083
RPS24	RAB13	1.000000	1.000000	1.000000
RPS3	RAB13	0.009717	0.010365	0.025593
CCDC92	RAB13	0.056399	0.067108	0.008279
UBXN1	RAB13	0.042326	0.030961	0.050580
UFC1	RAB13	0.010750	0.001281	0.006267
SNRPF	RAB13	0.006084	0.013282	0.008087
RPL37	RPS27	1.000000	1.000000	1.000000
RPS7	RPS27	0.062145	0.060596	0.035940
RPS11	RPS27	0.032036	0.009877	0.004260
RPL27	RPS27	0.010263	0.000262	0.003992
RPS15A	RPS27	0.047521	0.012383	0.022286
TADA3	RPS27	0.007112	0.008188	0.005111
GSPT1	TPM3	1.000000	1.000000	1.000000
RALB	TPM3	0.002355	0.027475	0.003368
TMED2	TPM3	0.002724	0.005344	0.001884
KHDRBS1	TPM3	0.002932	0.001153	0.001843
LRRC59	TPM3	0.025823	0.098997	0.114770
G3BP1	TPM3	0.017063	0.103922	0.089592
CEP57	C1orf43	1.000000	1.000000	1.000000
CNNM4	C1orf43	0.676805	0.642929	0.471052
SPPL3	C1orf43	0.283462	0.732047	0.824963
CHD4	UBAP2L	1.000000	1.000000	1.000000
QRICH1	UBAP2L	0.011528	0.032787	0.037515
GORASP2	UBAP2L	0.016792	0.124841	0.063752
THRAP3	UBAP2L	0.009493	0.014830	0.013689
USP4	UBAP2L	0.018942	0.022992	0.001484
OS9	HAX1	0.519910	0.232328	0.226524
KRT7	HAX1	0.251678	1.000000	0.702781
POMGNT1	HAX1	0.665707	0.888312	0.751913
CDK16	HAX1	1.000000	0.723520	1.000000
ASH2L	HAX1	0.144595	0.014385	0.092220
UBFD1	ADAR	1.000000	1.000000	1.000000
TRIM25	ADAR	0.125202	0.009401	0.014271
STAU1	ADAR	0.004104	0.014186	0.013013
LIPA	ADAR	0.000306	0.050249	0.025617
NUB1	ADAR	0.006238	0.081621	0.065245
UBE2Z	ADAR	0.006425	0.019172	0.023460
TOR1B	ADAR	0.101007	0.059210	0.040496
LARP4B	ADAR	0.004299	0.005032	0.002346
KIF1C	SHC1	1.000000	1.000000	1.000000
ARL6IP4	KRTCAP2	1.000000	1.000000	1.000000
EEF1D	KRTCAP2	0.039233	0.008863	0.044963
COX4I1	KRTCAP2	0.096581	0.046359	0.126540
GSTK1	KRTCAP2	0.082523	0.008690	0.085151
TRIB2	MUC1	0.027314	1.000000	0.190206
SAA1	MUC1	1.000000	0.361598	1.000000
CCT7	GBA	1.000000	1.000000	1.000000
RNF40	GBA	0.094450	0.089989	0.084684
DERL1	DAP3	1.000000	1.000000	1.000000
LAPTM4A	DAP3	0.016829	0.022113	0.031863
UQCRC2	DAP3	0.060186	0.060138	0.064705
TMCO1	DAP3	0.008520	0.014316	0.011949
JOSD1	ARHGEF2	1.000000	1.000000	1.000000
DLGAP4	ARHGEF2	0.070331	0.053939	0.047877
TRIM8	ARHGEF2	0.050173	0.145364	0.029835
CKAP4	ARHGEF2	0.060210	0.033341	0.013742
NKIRAS2	ARHGEF2	0.024287	0.010099	0.024659
PSMD4	SSR2	1.000000	1.000000	1.000000
PRDX4	SSR2	0.012544	0.043357	0.033259
OS9	SSR2	0.082210	0.024389	0.039573
HM13	SSR2	0.036285	0.073409	0.076797
UFC1	SSR2	0.000447	0.000072	0.000250
PRSS8	RAB25	1.000000	1.000000	1.000000
EIF5A	LMNA	0.541072	1.000000	0.498246
PPP2R1A	LMNA	1.000000	0.547644	1.000000
F3	SEMA4A	1.000000	1.000000	1.000000
PSTPIP2	SEMA4A	0.027206	0.021126	0.026751
IRF3	PMF1	1.000000	1.000000	1.000000
SDF2	CCT3	1.000000	1.000000	1.000000
HSBP1	CCT3	0.017032	0.068674	0.020288
NLRP2	CCT3	0.061408	0.031419	0.006881
NDUFA10	CCT3	0.003511	0.001463	0.004362
DAD1	CCT3	0.000402	0.008156	0.003791
MRPL18	CCT3	0.039968	0.011341	0.022761
BANF1	MRPL24	1.000000	1.000000	1.000000
NDUFB9	MRPL24	0.109188	0.137274	0.109181
PHB2	MRPL24	0.020748	0.009803	0.007863
ATRAID	MRPL24	0.028427	0.011585	0.025777
MLLT1	HDGF	0.706176	0.004936	0.848938
TAF15	HDGF	0.460850	0.426711	0.478992
DAZAP2	HDGF	0.621498	1.000000	0.831378
CHMP7	HDGF	0.840577	0.320496	1.000000
RAB8A	HDGF	1.000000	0.827875	0.661269
RNF25	PRCC	1.000000	1.000000	1.000000
NIT1	PRCC	0.124592	0.161261	0.274908
MRPL22	PRCC	0.539171	0.608555	0.695801
CAP1	PEAR1	1.000000	1.000000	1.000000
PI4KA	ARHGEF11	1.000000	1.000000	1.000000
NONO	ARHGEF11	0.021830	0.032308	0.026736
SNRNP200	ARHGEF11	0.012613	0.018980	0.019559
KANSL3	ARHGEF11	0.004388	0.006917	0.004950
TNFSF10	IFI16	1.000000	1.000000	1.000000
CASP1	IFI16	0.218324	0.104572	0.179095
IL1B	IFI16	0.053254	0.036389	0.123647
ERAP2	IFI16	0.063201	0.075650	0.009761
SAMD9	IFI16	0.601327	0.356882	0.265458
PARP8	IFI16	0.077090	0.023125	0.068672
EPSTI1	IFI16	0.008440	0.033851	0.047324
CNDP2	TAGLN2	1.000000	1.000000	1.000000
CYB5R3	TAGLN2	0.027291	0.025647	0.037703
CAPZB	TAGLN2	0.020124	0.055490	0.019005
TRAPPC3	TAGLN2	0.003872	0.004536	0.006029
MYH9	PEA15	1.000000	0.433406	1.000000
RUNX1	PEA15	0.462558	1.000000	0.710011
GPR107	COPA	1.000000	1.000000	1.000000
UBE3B	COPA	0.053097	0.008902	0.018981
HNRNPK	COPA	0.021197	0.057683	0.098474
LARP1	COPA	0.041770	0.070227	0.056118
HSD17B4	NCSTN	1.000000	1.000000	1.000000
DVL3	NCSTN	0.023256	0.072921	0.005715
GORASP2	NCSTN	0.015201	0.120693	0.055184
STT3A	NCSTN	0.014892	0.020033	0.056190
SEC22B	NCSTN	0.101818	0.005796	0.011329
CD44	NCSTN	0.164071	0.130561	0.012072
TIMP3	SLAMF7	1.000000	1.000000	1.000000
RNF144B	SLAMF7	0.089312	0.196163	0.199980
BHLHE41	ARHGAP30	1.000000	1.000000	1.000000
CEACAM6	ARHGAP30	0.145366	0.109637	0.054790
HIST2H2BE	ARHGAP30	0.822647	0.671558	0.486629
SYN1	ARHGAP30	0.018429	0.018248	0.021694
PTPN2	PFDN2	1.000000	1.000000	1.000000
MAGOH	PFDN2	0.355076	0.243862	0.943001
ENSA	NIT1	1.000000	1.000000	1.000000
PPP1R11	DEDD	0.575019	0.242108	0.142118
PSPC1	DEDD	1.000000	0.905330	0.402540
ZFAND3	DEDD	0.053921	0.119458	0.073823
TRIP10	DEDD	0.670515	1.000000	1.000000
PPIA	UFC1	0.084387	0.084297	0.090352
MGST3	UFC1	1.000000	0.021899	1.000000
MRPL22	UFC1	0.740702	1.000000	0.617419
RAB13	UFC1	0.561075	0.358532	0.184731
SSR2	UFC1	0.064303	0.149978	0.096265
LAMB1	NDUFS2	1.000000	1.000000	1.000000
RCC1	NDUFS2	0.103325	0.115339	0.152985
NONO	NDUFS2	0.044446	0.074859	0.066858
MBTPS1	NDUFS2	0.004973	0.001076	0.008676
POFUT1	NDUFS2	0.023120	0.008248	0.029720
MCCC2	NDUFS2	0.008464	0.003441	0.009143
CS	NDUFS2	0.030835	0.062224	0.028315
EEF1A1	NDUFS2	0.033694	0.023350	0.049348
ZNF627	FCER1G	0.015067	0.120294	0.149064
TAF1D	FCER1G	0.177443	0.649260	0.617082
YTHDC1	FCER1G	0.094784	0.454279	0.893338
HEY1	FCER1G	0.099502	0.028273	0.188133
RSRC2	FCER1G	0.054109	1.000000	1.000000
RAPGEF4	FCER1G	1.000000	0.539585	0.525104
NARS	SDHC	1.000000	0.477946	0.826638
ALDH9A1	SDHC	0.280276	1.000000	1.000000
CLSTN3	FCGR2A	0.466806	1.000000	0.453240
VNN3	FCGR2A	0.015753	0.035416	0.053879
NFKB2	FCGR2A	0.097734	0.191296	0.010785
ZC3H12A	FCGR2A	0.251354	0.018445	0.156282
NEAT1	FCGR2A	0.163591	0.322275	0.148126
NFKBIA	FCGR2A	0.135631	0.268904	0.019539
PRR14	FCGR2A	0.022028	0.186376	0.113081
ZFP36	FCGR2A	1.000000	0.352572	1.000000
APOL2	FCGR2A	0.006560	0.220148	0.130793
GDF15	FCGR2A	0.172307	0.280257	0.227204
NR4A2	FCGR2A	0.122070	0.287743	0.018388
C2	FCGR2A	0.188304	0.367183	0.163381
PHF11	FCGR2A	0.242226	0.353477	0.161944
TNFSF14	FCGR2A	0.174581	0.209990	0.282915
NFAT5	FCGR2A	0.832100	0.724794	0.539381
CIR1	FCGR2A	0.034907	0.143367	0.029633
PMAIP1	HSPA6	0.248150	0.309134	0.005211
GBP5	HSPA6	0.008905	0.005679	0.021008
CD83	HSPA6	0.058814	0.313620	0.073104
IL10RA	HSPA6	0.036324	0.110787	0.023825
HSPA1B	HSPA6	0.223233	0.308580	0.260453
IFIT2	HSPA6	0.017306	0.013751	0.017506
RGS2	HSPA6	0.149491	0.093861	0.169366
CCL3	HSPA6	0.037643	0.154836	0.200115
CRISPLD2	HSPA6	0.075487	0.058325	0.042404
ZNF267	HSPA6	0.672619	0.916754	0.145321
MXD1	HSPA6	0.626586	1.000000	0.402529
TNFSF13B	HSPA6	0.001331	0.014068	0.013708
SELPLG	HSPA6	0.407809	0.761410	0.167763
KLF4	HSPA6	1.000000	0.664194	1.000000
NUP35	DUSP12	1.000000	0.358864	0.970809
CEBPG	DUSP12	0.141863	0.464125	0.378296
CREBL2	DUSP12	0.430223	0.004831	0.545521
ASNSD1	DUSP12	0.680238	1.000000	0.741528
ANKRD40	DUSP12	0.477327	0.276095	1.000000
STAU1	ATF6	0.145983	0.526720	0.364545
EFCAB14	ATF6	0.111314	0.023254	0.020499
AP3B1	ATF6	0.813111	0.291946	0.381260
VAPB	ATF6	1.000000	1.000000	1.000000
LARP4B	ATF6	0.357081	0.433952	0.157114
GTDC1	ATF6	0.139419	0.576513	0.161583
STK17B	UAP1	1.000000	1.000000	1.000000
KDSR	UAP1	0.004539	0.152259	0.157081
PHLDA1	UAP1	0.226724	0.978702	0.130405
CEP63	RGS5	0.271825	0.240176	0.112010
TSC22D3	RGS5	1.000000	0.561321	1.000000
RALGAPA2	RGS5	0.516466	0.921890	0.384250
TM9SF4	RGS5	0.515854	1.000000	0.446240
ERLIN2	RGS5	0.322536	0.141086	0.168281
ATF6	RGS5	0.163188	0.151356	0.136797
SESTD1	RGS5	0.040593	0.115739	0.072659
PKP4	RGS5	0.272123	0.135638	0.188373
MFSD6	RGS5	0.267860	0.106030	0.127455
SEC62	RGS5	0.482046	0.353074	0.327164
PPIA	MGST3	1.000000	1.000000	1.000000
UFC1	MGST3	0.070855	0.008600	0.049765
PDZD11	MGST3	0.006079	0.025284	0.011788
ANXA7	ALDH9A1	1.000000	1.000000	1.000000
GOT2	ALDH9A1	0.083344	0.001116	0.020827
TMED2	ALDH9A1	0.047682	0.083870	0.039128
TMED10	ALDH9A1	0.000082	0.000038	0.000011
GDI2	ALDH9A1	0.000513	0.014323	0.013224
KHDRBS1	ALDH9A1	0.015223	0.005529	0.011182
XRCC5	ALDH9A1	0.041829	0.034214	0.025902
TMBIM6	TMCO1	1.000000	1.000000	1.000000
ANXA7	TMCO1	0.042229	0.047219	0.062178
DERL1	TMCO1	0.013796	0.013013	0.011746
LAPTM4A	TMCO1	0.042655	0.064368	0.082018
TXNL1	TMCO1	0.077188	0.064143	0.074514
VDAC1	TMCO1	0.072905	0.027794	0.000377
UQCRC2	TMCO1	0.019723	0.022681	0.021368
MOCS2	TMCO1	0.000270	0.006101	0.001640
OLA1	TMCO1	0.067846	0.017485	0.037570
KHDRBS1	TMCO1	0.014701	0.005423	0.009027
RARS	TMCO1	0.000088	0.001917	0.001598
SF3B3	POGK	0.354872	0.158158	0.139547
BFAR	POGK	0.471487	0.446873	0.118888
RAE1	POGK	1.000000	1.000000	1.000000
WDR33	POGK	0.079778	0.138611	0.201877
MLF1	CD247	0.216088	0.372556	0.028395
DPP4	CD247	0.066202	1.000000	0.533370
AQP1	CD247	1.000000	0.152562	0.840520
SPOCK2	CD247	0.679765	0.762158	0.747590
CYBB	CD247	0.002011	0.078029	1.000000
PRDX4	CREG1	1.000000	1.000000	1.000000
PRDX1	CREG1	0.000943	0.050439	0.057405
APOO	CREG1	0.094121	0.092098	0.046199
GGCX	CREG1	0.013033	0.022405	0.015916
CTBP1	CREG1	0.019721	0.003652	0.021534
SPCS2	CREG1	0.001645	0.004991	0.004240
PRR13	MPZL1	1.000000	1.000000	1.000000
SND1	MPZL1	0.026137	0.029373	0.019281
STT3A	MPZL1	0.079710	0.110512	0.124764
PDZD11	MPZL1	0.024609	0.104445	0.036813
SNAPIN	MPC2	1.000000	1.000000	1.000000
H2AFV	MPC2	0.118835	0.016077	0.103648
CDKN2AIPNL	MPC2	0.007746	0.008041	0.000521
MKRN1	DCAF6	1.000000	1.000000	1.000000
SS18	DCAF6	0.060990	0.074884	0.044521
GDI2	DCAF6	0.000269	0.013391	0.010262
ELAVL1	DCAF6	0.005412	0.039459	0.059053
MYO1C	GPR161	1.000000	1.000000	1.000000
LINC00674	GPR161	0.083750	0.058276	0.033381
TCHP	GPR161	0.005138	0.005084	0.004399
MPRIP	GPR161	0.069404	0.077102	0.129960
ANP32B	GPR161	0.109607	0.090519	0.169202
TMCO1	TIPRL	1.000000	1.000000	1.000000
GDI2	TIPRL	0.003616	0.098135	0.074196
OLA1	TIPRL	0.143137	0.036748	0.079368
CHKA	ATP1B1	1.000000	1.000000	1.000000
EPS8	ATP1B1	0.079924	0.061602	0.020666
OGT	ATP1B1	0.007465	0.076403	0.011324
FYTTD1	BLZF1	1.000000	1.000000	1.000000
CAB39	BLZF1	0.141481	0.180786	0.202672
SLC40A1	F5	1.000000	1.000000	1.000000
UBD	SELL	1.000000	1.000000	1.000000
CSRNP1	SELE	0.014159	0.002306	0.021780
NFKBIA	SELE	0.356704	0.060863	0.085950
ATF3	SELE	1.000000	1.000000	1.000000
COPB1	KIFAP3	1.000000	1.000000	1.000000
HMGN4	KIFAP3	0.036904	0.039001	0.010001
PLRG1	KIFAP3	0.011015	0.005406	0.003531
ATF6	KIFAP3	0.086796	0.089390	0.092841
UPF2	PRRC2C	0.343256	0.305696	0.193191
OSBP	PRRC2C	1.000000	1.000000	1.000000
KAT8	PIGC	0.871596	1.000000	1.000000
PIP4K2B	PIGC	1.000000	0.055895	0.341775
RNF130	PIGC	0.096459	0.107761	0.033814
PSMB4	PRDX6	1.000000	1.000000	1.000000
BID	PRDX6	0.710424	0.097304	0.238910
POLR1D	GAS5	1.000000	1.000000	1.000000
EIF1	GAS5	0.061036	0.101355	0.041564
RPS13	GAS5	0.004646	0.004069	0.002535
ZFAS1	GAS5	0.114795	0.113040	0.070063
C6orf48	GAS5	0.090337	0.053021	0.062428
POLI	GAS5	0.015833	0.000068	0.002348
SNHG8	GAS5	0.042643	0.057286	0.053469
RPL9	GAS5	0.041046	0.038161	0.044715
PPP2R3A	RABGAP1L	1.000000	1.000000	1.000000
FOXO3	RABGAP1L	0.115101	0.148123	0.139953
RBMXL1	RABGAP1L	0.149109	0.136472	0.023105
MAP1LC3B	ABL2	0.251959	0.518096	0.122285
HIVEP2	ABL2	1.000000	1.000000	1.000000
SAMD4A	ABL2	0.269420	0.613696	0.411392
PACSIN2	SOAT1	1.000000	1.000000	1.000000
RPN2	SOAT1	0.030700	0.132570	0.117748
CBX3	SOAT1	0.062305	0.055815	0.002353
CD46	SOAT1	0.090036	0.083667	0.127894
NRBF2	TOR1AIP2	0.336071	0.499953	1.000000
UBE2D3	TOR1AIP2	1.000000	0.570329	0.231138
UTP3	TOR1AIP2	0.435816	1.000000	0.801434
ACTR2	TOR1AIP1	1.000000	1.000000	1.000000
GPD2	TOR1AIP1	0.140195	0.072735	0.016387
CD59	QSOX1	1.000000	1.000000	1.000000
BACE2	QSOX1	0.031835	0.004231	0.058634
PAM	QSOX1	0.030612	0.064356	0.108733
KCTD10	STX6	1.000000	1.000000	1.000000
KLHL18	STX6	0.130347	0.349110	0.261554
TMEM87A	STX6	0.134527	0.547781	0.373500
CDC42	STX6	0.241490	0.246095	0.104707
ARL6IP5	STX6	0.503251	0.117334	0.285801
CAPN2	STX6	0.110148	0.431769	0.268349
NCBP2	STX6	0.101149	0.192008	0.067526
TRMT10C	IER5	1.000000	1.000000	1.000000
CSRNP1	IER5	0.113069	0.052726	0.130034
DCUN1D3	IER5	0.025921	0.011131	0.010197
CHST2	IER5	0.049840	0.053010	0.006479
PTP4A1	IER5	0.081861	0.081953	0.030052
RBM48	IER5	0.019250	0.004823	0.002830
PLK3	IER5	0.061834	0.066379	0.030293
INO80D	IER5	0.014248	0.038499	0.068628
HK1	GLUL	1.000000	1.000000	1.000000
OSTF1	GLUL	0.185227	0.033417	0.405637
PTGS1	RGS16	1.000000	1.000000	1.000000
CD83	RGS16	0.223255	0.831640	0.255675
PELI1	RGS16	0.698686	0.722581	0.150700
KLF4	RGS16	0.103150	0.050244	0.101476
ADIPOR1	NPL	1.000000	1.000000	1.000000
BACE2	NPL	0.015283	0.002409	0.032088
CAMK2N1	NPL	0.153797	0.261991	0.019904
FUCA1	NPL	0.005532	0.045467	0.003746
MMAA	NPL	0.453658	0.024915	0.107103
SF3B1	DHX9	0.497102	0.684534	1.000000
PUM2	DHX9	1.000000	1.000000	0.808492
SART3	DHX9	0.133019	0.976635	0.939023
ZDHHC9	LAMC1	1.000000	1.000000	1.000000
ST13	LAMC1	0.012342	0.007153	0.012324
ITFG1	LAMC1	0.041610	0.068421	0.014517
VPS41	LAMC1	0.108169	0.034567	0.014467
TM9SF4	LAMC1	0.021654	0.047045	0.022348
ERLIN2	LAMC1	0.002956	0.001496	0.001889
TMEM154	LAMC2	1.000000	1.000000	1.000000
LAMA3	LAMC2	0.271533	0.289794	0.225726
PTPRE	LAMC2	0.029713	0.111134	0.056156
OSBP	SMG7	0.268181	0.756975	0.724225
MAPK1IP1L	SMG7	1.000000	0.923009	0.726816
DYNC1LI2	SMG7	0.008441	0.008481	0.009339
TCF20	SMG7	0.309151	1.000000	1.000000
VDR	NCF2	1.000000	1.000000	1.000000
LIPG	NCF2	0.069934	0.038781	0.034929
SLC25A17	ARPC5	1.000000	1.000000	1.000000
TBPL1	ARPC5	0.070846	0.051212	0.012973
TXNDC9	ARPC5	0.030533	0.024983	0.016163
RTN4	ARPC5	0.164966	0.032168	0.003984
HTATIP2	RGL1	0.261858	1.000000	0.507765
PTEN	RGL1	0.388262	0.855508	0.479312
ZBED5	RGL1	0.265650	0.430159	0.050346
RNF19A	RGL1	0.282175	0.983612	1.000000
MLLT3	RGL1	0.449821	0.908233	0.475538
ISCU	RGL1	0.045920	0.007171	0.012664
NINJ1	RGL1	1.000000	0.449923	0.278468
NEDD9	RGL1	0.095094	0.169234	0.155125
CAPG	C1orf21	1.000000	1.000000	1.000000
ARHGAP23	C1orf21	0.123135	0.179079	0.019110
EMB	C1orf21	0.277583	0.253301	0.159130
YES1	EDEM3	1.000000	1.000000	1.000000
RB1	EDEM3	0.043543	0.069895	0.038105
ADAM19	FAM129A	1.000000	1.000000	1.000000
PEA15	FAM129A	0.216003	0.333623	0.504824
ABLIM3	FAM129A	0.345889	0.183787	0.509707
MAML2	FAM129A	0.324263	0.205307	0.012432
DSE	FAM129A	0.027821	0.046386	0.077369
FOXP1	FAM129A	0.203725	0.152788	0.407280
RUNX1	FAM129A	0.042511	0.076616	0.124448
ATF6	IVNS1ABP	0.543517	0.550641	0.586835
PAK1	IVNS1ABP	1.000000	0.568211	0.254503
CTNNA1	IVNS1ABP	0.441579	1.000000	1.000000
MAOA	HMCN1	1.000000	1.000000	1.000000
SP1	TPR	0.039186	0.038543	0.005250
ZNF638	TPR	0.614447	1.000000	0.600414
SF3B1	TPR	1.000000	0.947527	1.000000
PCM1	TPR	0.862645	0.405731	0.004816
DUSP5	PTGS2	1.000000	1.000000	1.000000
CXCL3	PTGS2	0.171706	0.153887	0.059289
CSRNP1	PTGS2	0.122918	0.054605	0.143391
BTG1	PTGS2	0.026028	0.064631	0.078075
NFKBIZ	PTGS2	0.039896	0.107259	0.045852
FOXN2	PTGS2	0.027782	0.006362	0.002505
GCH1	PTGS2	0.005840	0.003550	0.002074
MCL1	PTGS2	0.009289	0.023790	0.043933
INO80D	PTGS2	0.034369	0.088882	0.174291
TRIB1	PTGS2	0.029010	0.023406	0.033011
CYCS	RGS2	0.132490	0.485107	0.072072
PPP2R2A	RGS2	0.629102	0.624670	0.141368
ARL8B	RGS2	0.138073	0.162703	0.040004
RNF19B	RGS2	0.385112	0.251918	0.278230
MCL1	RGS2	0.092177	0.332937	0.435340
C16orf72	RGS2	0.040233	0.300793	0.179100
HRH1	RGS2	0.013566	0.136055	0.146643
FEM1C	RGS2	0.532241	0.164116	0.256939
STK17A	RGS2	1.000000	1.000000	1.000000
BIRC2	RGS2	0.180565	0.147494	0.062971
CMTM6	NEK7	0.569356	1.000000	1.000000
ATP2C1	NEK7	0.349822	0.879214	0.274190
CD164	NEK7	1.000000	0.334839	0.284552
CALCOCO2	DDX59	1.000000	1.000000	1.000000
SMAD2	DDX59	0.070390	0.016318	0.172414
KRT19	LAD1	0.271635	1.000000	1.000000
SYK	LAD1	1.000000	0.199811	0.038350
SMYD5	CSRP1	1.000000	0.854826	0.282766
TIMM50	CSRP1	0.186345	0.466095	0.675428
POLDIP2	CSRP1	0.539850	0.095971	0.625839
EFTUD2	CSRP1	0.243239	1.000000	1.000000
PI4KA	IPO9	1.000000	1.000000	1.000000
NONO	IPO9	0.053515	0.079055	0.065807
PARP1	IPO9	0.044715	0.080679	0.028860
RBBP7	IPO9	0.016399	0.013687	0.012837
TTI1	IPO9	0.000756	0.014779	0.004557
HNRNPUL1	IPO9	0.002135	0.043017	0.029742
CACUL1	TIMM17A	1.000000	1.000000	1.000000
EIF2S1	TIMM17A	0.140688	0.085565	0.058587
ETF1	TIMM17A	0.063154	0.086261	0.053738
DENR	TIMM17A	0.008688	0.015758	0.005275
LIF	ELF3	1.000000	1.000000	1.000000
CHKA	ELF3	0.036748	0.097640	0.010952
RASSF4	ELF3	0.025025	0.009325	0.025808
SAP18	ARL8A	1.000000	1.000000	1.000000
LLPH	ARL8A	0.125043	0.095134	0.111041
CLK3	ARL8A	0.049649	0.117531	0.150256
SRP19	ARL8A	0.013354	0.026922	0.003347
TRIP10	ARL8A	0.031857	0.078864	0.090743
ILK	RABIF	0.534905	0.311411	0.284700
CCT4	RABIF	0.977395	1.000000	1.000000
NOB1	RABIF	1.000000	0.538922	0.822189
SMAP2	ADIPOR1	1.000000	1.000000	1.000000
NCSTN	ADIPOR1	0.027111	0.051512	0.031590
RAB5B	ADIPOR1	0.037054	0.027279	0.006335
HDAC2	ADIPOR1	0.001311	0.064468	0.010458
RAB7A	ADIPOR1	0.040352	0.010940	0.027041
S100A12	CHI3L1	0.032497	0.243547	0.307881
S100A8	CHI3L1	0.120210	1.000000	1.000000
MT1G	CHI3L1	1.000000	0.056168	0.207307
HIST2H2BE	BTG2	0.255316	0.251780	0.121736
FAS	BTG2	0.601977	0.010118	0.140090
CDKN1A	BTG2	1.000000	0.262413	0.668582
ABCA1	BTG2	0.841606	0.678843	0.276536
RNF6	BTG2	0.479063	1.000000	1.000000
PRNP	ATP2B4	0.157476	0.788541	1.000000
ENTPD7	ATP2B4	1.000000	1.000000	0.909903
ZNF24	ZC3H11A	1.000000	1.000000	1.000000
TANK	ZC3H11A	0.115469	0.051828	0.023986
WAC	ZC3H11A	0.001019	0.007618	0.008640
NFE2L2	ZC3H11A	0.048279	0.021141	0.022811
TAF7	ZC3H11A	0.008496	0.036794	0.015390
TANK	PPP1R15B	1.000000	1.000000	0.948699
RLIM	PPP1R15B	0.489043	0.662640	1.000000
VMP1	MDM4	1.000000	1.000000	1.000000
ZNF7	MDM4	0.117040	0.075842	0.036586
CSF1	NUAK2	1.000000	1.000000	1.000000
DUSP1	NUAK2	0.052613	0.033583	0.040241
SOCS2	NUAK2	0.044918	0.000185	0.024737
ZBED5	NUAK2	0.027696	0.031229	0.004505
TRAF1	NUAK2	0.090522	0.100599	0.042289
ANP32A	NUCKS1	1.000000	1.000000	1.000000
IPO9	NUCKS1	0.005585	0.048381	0.054587
NONO	NUCKS1	0.030099	0.045184	0.031489
GAA	SLC26A9	0.499955	1.000000	0.280561
CADM4	SLC26A9	0.399482	0.564321	0.837552
RAB24	SLC26A9	0.061602	0.454294	0.188042
HLA-DMA	SLC26A9	1.000000	0.535724	1.000000
C15orf39	SLC26A9	0.066602	0.024775	0.039912
SOD3	CTSE	1.000000	1.000000	1.000000
FREM2	CTSE	0.061161	0.089182	0.238950
TAPBP	IKBKE	1.000000	1.000000	1.000000
ALAS1	IKBKE	0.064448	0.111372	0.101203
TNIP1	IKBKE	0.063486	0.099742	0.086937
POMGNT1	IKBKE	0.058565	0.051729	0.071733
NKIRAS2	IKBKE	0.006855	0.002864	0.006438
CTNNBL1	IKBKE	0.014647	0.022395	0.036983
IRF3	IKBKE	0.092208	0.019726	0.055038
ETS2	RASSF5	0.861551	1.000000	1.000000
ZFP36L2	RASSF5	1.000000	0.028726	0.150994
BRD2	RASSF5	0.124056	0.294163	0.163461
RNASE1	PIGR	1.000000	1.000000	1.000000
ALDH1A3	C1orf116	1.000000	1.000000	1.000000
KRT19	C1orf116	0.001638	0.145577	0.131602
TSPAN1	C1orf116	0.097596	0.010472	0.001214
ZNF267	YOD1	0.671250	0.337381	0.213616
FRS2	YOD1	1.000000	0.910802	0.381296
FAM126B	YOD1	0.877393	1.000000	1.000000
MTMR3	PFKFB2	1.000000	1.000000	1.000000
RPRD1B	PFKFB2	0.095529	0.123966	0.119955
SLC17A5	PFKFB2	0.002680	0.052431	0.017108
ITGAX	C4BPA	0.096475	0.202200	0.207692
SLC7A7	C4BPA	1.000000	1.000000	1.000000
GK	CD55	0.224892	0.049091	0.415719
CALCOCO2	CD55	0.377415	0.926366	0.183348
SLC9A8	CD55	0.154909	0.322498	0.489849
NAMPT	CD55	0.436324	0.410460	0.365972
OSMR	CD55	0.499410	0.874291	1.000000
PPARG	CD55	1.000000	1.000000	0.824023
CDC42SE2	CD55	0.015065	0.137679	0.106477
RNF13	CD46	1.000000	1.000000	1.000000
PPP2R5A	CD46	0.115320	0.004604	0.061253
CTBS	CD46	0.019459	0.046229	0.013574
SOAT1	CD46	0.069407	0.072642	0.052710
MAT2B	CD46	0.080346	0.098165	0.055914
IER5	CAMK1G	0.144804	0.425061	0.189941
ARL5B	CAMK1G	0.457640	0.649296	0.153304
CHIC2	CAMK1G	0.304824	0.724249	0.136046
UGCG	CAMK1G	0.573626	1.000000	0.592739
STX11	CAMK1G	0.002224	0.008543	0.006155
AGO2	CAMK1G	0.056781	0.957775	0.246500
SNX16	CAMK1G	0.052538	0.037804	0.056361
MOB1A	CAMK1G	1.000000	0.338105	1.000000
SERINC2	LAMB3	1.000000	1.000000	1.000000
LAMC2	LAMB3	0.205960	0.143226	0.083024
TMEM173	LAMB3	0.002667	0.068750	0.074579
LAMA3	LAMB3	0.121952	0.099823	0.132900
C6orf132	LAMB3	0.025689	0.023563	0.022714
IL1B	G0S2	1.000000	1.000000	1.000000
PPARD	G0S2	0.219349	0.044236	0.109979
MFSD2A	HSD11B1	1.000000	1.000000	1.000000
TSPAN1	IRF6	1.000000	1.000000	1.000000
FXYD3	IRF6	0.160176	0.109488	0.003371
CREBL2	LPGAT1	1.000000	0.019656	1.000000
PCM1	LPGAT1	0.362311	1.000000	0.012419
VAPA	PPP2R5A	0.425426	0.704808	0.324244
CALM2	PPP2R5A	1.000000	1.000000	0.012760
VMA21	PPP2R5A	0.214180	0.230017	0.102067
DEGS1	PPP2R5A	0.616284	0.691531	1.000000
VKORC1	NENF	1.000000	1.000000	1.000000
C11orf96	ATF3	1.000000	1.000000	1.000000
PMAIP1	ATF3	0.347656	0.291597	0.008332
CSRNP1	ATF3	0.013839	0.006966	0.018632
IRF1	ATF3	0.065984	0.098886	0.080404
PNRC1	ATF3	0.134989	0.171869	0.037171
CD83	ATF3	0.019550	0.067174	0.028137
PPP1R15A	ATF3	0.079518	0.261018	0.224147
NFKBIA	ATF3	0.097454	0.090178	0.011916
TNFAIP3	ATF3	0.029328	0.020257	0.004681
MET	RPS6KC1	0.426523	1.000000	1.000000
PTK2	RPS6KC1	0.282734	0.768955	0.711658
NBR1	RPS6KC1	0.268968	0.819162	0.503824
AGO3	RPS6KC1	1.000000	0.775035	0.288149
MARCH7	GPATCH2	1.000000	1.000000	1.000000
YTHDC1	GPATCH2	0.041527	0.102495	0.211233
TAB2	GPATCH2	0.185115	0.073444	0.104732
BRIX1	RRP15	1.000000	0.000212	0.058297
RRN3	RRP15	0.246546	1.000000	1.000000
PPP2CA	RRP15	0.425088	0.751336	0.145772
MORF4L2	RRP15	0.014893	0.225112	0.096157
CUL3	RRP15	0.012922	0.412426	0.100870
SS18	MIA3	1.000000	1.000000	1.000000
ZMYM4	MIA3	0.019434	0.000637	0.017268
DYNC1LI2	MIA3	0.076081	0.038603	0.057372
ARL1	MIA3	0.061555	0.189955	0.186948
UBQLN1	AIDA	0.094708	1.000000	0.454455
RAP1B	AIDA	0.006951	0.956464	1.000000
CUL2	AIDA	1.000000	0.762797	0.579809
TM9SF2	CAPN2	0.402586	0.446016	0.189158
WDR1	CAPN2	0.429651	1.000000	1.000000
ARCN1	CAPN2	0.017029	0.240185	0.142461
GNAI3	CAPN2	1.000000	0.380804	0.124819
PSMA1	DEGS1	1.000000	1.000000	1.000000
VMA21	DEGS1	0.003464	0.003566	0.001643
CCT2	DEGS1	0.000618	0.022997	0.031087
SF3A3	NVL	1.000000	1.000000	1.000000
TMX2	NVL	0.004251	0.006735	0.000828
UTP14A	NVL	0.035656	0.062592	0.008002
CHCHD3	NVL	0.009153	0.015450	0.017467
SRP68	NVL	0.016059	0.031374	0.034136
AFG3L2	NVL	0.070422	0.076577	0.082805
DERL1	CNIH4	1.000000	0.403373	1.000000
UBE2D2	CNIH4	0.252744	1.000000	0.022811
RAC1	CNIH4	0.000246	0.000487	0.002844
REEP5	CNIH4	0.031682	0.012222	0.029320
PFDN1	CNIH4	0.492197	0.121537	0.345280
TXNL1	CNIH4	0.274568	0.099360	0.311041
G3BP2	ENAH	0.795287	0.672494	0.673050
PRKAR1A	ENAH	0.590844	0.999558	0.601319
EIF4G2	ENAH	1.000000	0.705879	0.799185
CLIP1	ENAH	0.730363	1.000000	1.000000
PTGES3	SRP9	1.000000	1.000000	1.000000
MPDU1	EPHX1	0.322651	0.339449	0.371636
POLR2I	EPHX1	0.100025	0.106432	0.255502
PGD	EPHX1	0.388766	0.020634	0.237304
IQSEC2	EPHX1	0.356883	0.399037	0.541183
FTL	EPHX1	1.000000	1.000000	1.000000
SLC48A1	EPHX1	0.093323	0.112688	0.023482
CMTM7	TMEM63A	1.000000	1.000000	1.000000
PRRC2A	TMEM63A	0.313713	0.185979	0.236535
BAG6	TMEM63A	0.052640	0.045644	0.073711
IPO9	PARP1	0.798397	1.000000	1.000000
RBBP7	PARP1	1.000000	0.125363	0.089844
TTI1	PARP1	0.016810	0.055572	0.013042
CLPTM1	PSEN2	1.000000	1.000000	1.000000
ATRAID	PSEN2	0.066083	0.027234	0.063283
GNAS	ARF1	1.000000	1.000000	1.000000
ABCF3	ARF1	0.025493	0.028639	0.004057
PSMD13	ARF1	0.004377	0.004809	0.006035
ARPC1A	ARF1	0.024779	0.006062	0.021669
NADK	ARF1	0.010692	0.071394	0.024155
TRAPPC3	ARF1	0.000416	0.000559	0.000597
ELOVL1	ARF1	0.026278	0.076178	0.057649
HMOX2	GUK1	1.000000	1.000000	1.000000
CSK	RNF187	1.000000	1.000000	1.000000
EMC1	GALNT2	1.000000	1.000000	1.000000
OSBPL1A	GALNT2	0.137540	0.177720	0.078751
SREBF2	GALNT2	0.023041	0.049192	0.024943
CTNNA1	GALNT2	0.013274	0.032290	0.027903
APEX1	ARV1	1.000000	1.000000	1.000000
NPM1	GNPAT	0.124533	0.471808	0.272079
HMGB1	GNPAT	0.763024	0.105673	0.768482
MBTPS1	GNPAT	1.000000	0.162625	1.000000
VDAC3	GNPAT	0.072796	0.695793	0.491356
METTL9	GNPAT	0.991069	1.000000	0.272901
PAICS	GNPAT	0.271131	0.180289	0.135363
NOB1	GNPAT	0.141018	0.133743	0.178293
ZNF24	EXOC8	1.000000	1.000000	1.000000
UBE2A	TSNAX	0.120770	0.149571	0.130044
STAM2	TSNAX	1.000000	1.000000	0.205551
LAPTM4A	TSNAX	0.228598	0.431967	1.000000
TIPRL	TSNAX	0.240374	0.020051	0.041867
FBN1	SIPA1L2	1.000000	1.000000	1.000000
DMXL2	SIPA1L2	0.073880	0.006809	0.025109
RPS7	NTPCR	1.000000	1.000000	1.000000
SNX17	NTPCR	0.084738	0.029708	0.022709
MRPL21	NTPCR	0.002060	0.000734	0.000488
RPS23	NTPCR	0.105971	0.036790	0.092269
OXA1L	NTPCR	0.089460	0.038746	0.083572
POLR1D	IRF2BP2	1.000000	1.000000	1.000000
KIAA1191	IRF2BP2	0.031675	0.053780	0.023815
PSPC1	IRF2BP2	0.016691	0.025269	0.012790
SLC25A17	TOMM20	1.000000	1.000000	1.000000
ALDH9A1	TOMM20	0.011925	0.004872	0.011708
OSTC	TOMM20	0.011154	0.062765	0.014413
REEP5	TOMM20	0.010805	0.010053	0.008768
LAMP2	TOMM20	0.010383	0.005593	0.001177
NDFIP1	TOMM20	0.003068	0.001074	0.001496
AFF4	LYST	0.134878	1.000000	1.000000
TAB2	LYST	1.000000	0.558118	0.355332
EPS8	NID1	1.000000	1.000000	1.000000
OSBP	LGALS8	0.147747	1.000000	0.220377
CCNK	LGALS8	1.000000	0.799062	1.000000
STK4	MTR	1.000000	1.000000	1.000000
KPNB1	MTR	0.033152	0.000503	0.023059
MFSD6	MTR	0.055267	0.025683	0.031737
GATA6	RYR2	0.146881	0.182099	0.023029
TRIM26	RYR2	0.296422	0.087189	1.000000
STS	RYR2	0.686439	1.000000	0.666947
MICB	RYR2	0.126568	0.014387	0.675593
STK40	RYR2	0.177386	0.252463	0.570636
GBP3	RYR2	0.093986	0.022671	0.315402
CEACAM1	RYR2	0.178259	0.032669	0.694823
SPATS2L	RYR2	0.345657	0.110713	0.294257
IL1RAP	RYR2	1.000000	0.543472	0.690005
BAZ1A	KMO	0.130073	1.000000	1.000000
HIVEP2	KMO	0.364977	0.243819	0.724610
SMURF1	KMO	0.039958	0.167814	0.289707
FBXO32	KMO	1.000000	0.506265	0.036998
OPTN	KMO	0.011950	0.099355	0.197979
WHAMM	KMO	0.004762	0.026054	0.019449
CNOT4	KMO	0.671724	0.191766	0.255461
MAP4K4	KMO	0.847283	0.439686	0.720305
IPO7	CEP170	1.000000	1.000000	1.000000
ATP11C	CEP170	0.021517	0.013887	0.009937
ZFP91	CEP170	0.017368	0.059964	0.072784
STAG2	CEP170	0.021834	0.102581	0.077153
SLC30A5	ADSS	1.000000	1.000000	1.000000
TMEM248	HNRNPU	1.000000	1.000000	1.000000
PAICS	HNRNPU	0.035997	0.025625	0.021848
TERF1	HNRNPU	0.024659	0.005717	0.006690
LPIN2	DIP2C	1.000000	1.000000	1.000000
FBXO7	LARP4B	1.000000	0.545614	1.000000
STAU1	LARP4B	0.119223	1.000000	0.357619
POFUT1	LARP4B	0.570641	0.421087	0.536473
TMCO1	LARP4B	0.133568	0.596087	0.177935
FDFT1	IDI1	1.000000	0.629861	1.000000
SYAP1	IDI1	0.572374	0.319967	0.055636
SNX3	IDI1	0.916366	1.000000	0.094787
LAMB1	PFKP	1.000000	1.000000	1.000000
COPA	PFKP	0.009180	0.019441	0.013345
UBE3B	PFKP	0.016255	0.004235	0.007473
TMEM127	PFKP	0.032041	0.025698	0.059865
LAPTM4A	PFKP	0.010426	0.017341	0.025155
GRB2	PFKP	0.010181	0.004367	0.009357
EMC1	PITRM1	1.000000	1.000000	1.000000
STT3A	PITRM1	0.031561	0.039492	0.059912
HDLBP	PITRM1	0.040577	0.051015	0.114075
SUMO3	PITRM1	0.007182	0.001014	0.007115
N4BP1	KLF6	1.000000	0.655794	0.372422
ELL2	KLF6	0.081896	1.000000	1.000000
HMOX1	AKR1C2	1.000000	1.000000	1.000000
IGFBP4	AKR1C3	0.364627	0.250661	0.180158
ABCC3	AKR1C3	0.584849	0.150515	0.140915
NQO1	AKR1C3	1.000000	1.000000	1.000000
ANKRD13A	NET1	0.218303	1.000000	1.000000
CLOCK	NET1	1.000000	0.589098	0.756599
GSPT1	GDI2	1.000000	1.000000	1.000000
RNF34	GDI2	0.000489	0.004215	0.005873
MKRN1	GDI2	0.031837	0.003317	0.030993
KHDRBS1	GDI2	0.027084	0.009445	0.016501
TIPRL	GDI2	0.046400	0.003786	0.001291
ECHDC1	GDI2	0.025070	0.033443	0.012625
VPS35	GDI2	0.003362	0.000624	0.004508
NCL	GDI2	0.021072	0.023330	0.019161
CS	GDI2	0.007302	0.012185	0.005014
HNRNPD	RBM17	1.000000	1.000000	1.000000
SF3B2	RBM17	0.018804	0.022355	0.017189
BRD7	RBM17	0.071712	0.069178	0.034282
PSMC2	RBM17	0.010446	0.070199	0.070855
MKRN1	RBM17	0.016256	0.001739	0.016768
UQCRC2	RBM17	0.020403	0.022621	0.023479
MRPL22	RBM17	0.001012	0.001150	0.000875
PSMD7	RBM17	0.004312	0.010162	0.011090
ZNF592	PFKFB3	1.000000	1.000000	1.000000
JAK1	PFKFB3	0.010243	0.010948	0.002577
SNHG1	LOC399715	1.000000	1.000000	0.598335
LINC00605	LOC399715	0.260753	0.344582	1.000000
SLC7A2	LOC399715	0.644658	0.496510	0.903492
CHN1	SFMBT2	1.000000	1.000000	1.000000
THNSL2	SFTA1P	1.000000	1.000000	1.000000
RABGAP1	UPF2	1.000000	1.000000	1.000000
SRRM1	UPF2	0.064080	0.095479	0.001553
THRAP3	UPF2	0.003739	0.005828	0.005054
CLASP1	UPF2	0.002577	0.002270	0.004309
GOLGA5	UPF2	0.073458	0.058851	0.078110
IWS1	UPF2	0.008240	0.071760	0.076687
RBMS2	OPTN	1.000000	1.000000	1.000000
STK10	OPTN	0.017437	0.620474	0.263114
LYN	OPTN	0.245274	0.660057	0.088576
RELA	OPTN	0.057559	0.308553	0.202072
CSRNP2	OPTN	0.034149	0.215429	0.094166
NOL11	HSPA14	0.200894	0.208910	0.232600
TMEM70	HSPA14	1.000000	0.301781	1.000000
CHMP2B	HSPA14	0.842762	1.000000	0.940778
ZNF410	HSPA14	0.491612	0.495475	0.437783
LAMB1	RSU1	1.000000	1.000000	1.000000
SND1	RSU1	0.021579	0.025969	0.023234
MBTPS1	RSU1	0.005011	0.000764	0.007232
CS	RSU1	0.007738	0.015529	0.007223
CPNE2	VIM	0.961394	1.000000	1.000000
ITGB5	VIM	1.000000	0.791428	0.717911
FOXN2	ARL5B	0.747593	0.453295	0.102710
UGCG	ARL5B	1.000000	1.000000	1.000000
FRS2	ARL5B	0.311935	0.455339	0.147180
TIPARP	ARL5B	0.006907	0.350638	0.170133
PPP4R2	ARL5B	0.284818	0.263736	0.109095
PCBP2	DNAJC1	1.000000	1.000000	1.000000
ZDHHC6	DNAJC1	0.005942	0.034132	0.020685
DERL2	DNAJC1	0.010216	0.056023	0.008417
RABIF	DNAJC1	0.104580	0.087482	0.030548
CCT2	DNAJC1	0.000243	0.001684	0.000448
EIF3M	DNAJC1	0.067181	0.102891	0.050415
PSMA3	DNAJC1	0.075960	0.043824	0.011374
IL13RA1	PIP4K2A	1.000000	1.000000	1.000000
CREBL2	PIP4K2A	0.084299	0.000777	0.043614
JAK1	PIP4K2A	0.050032	0.059600	0.014678
MYO1E	PIP4K2A	0.002672	0.020309	0.007633
ANKRD40	PIP4K2A	0.010740	0.003911	0.009377
HSPA9	PIP4K2A	0.002124	0.029837	0.015661
NDUFA13	MSRB2	1.000000	1.000000	1.000000
MRPL54	MSRB2	0.149680	0.039016	0.084961
N4BP1	KIAA1217	1.000000	1.000000	1.000000
TMBIM1	KIAA1217	0.030952	0.023122	0.023068
PPP1R18	KIAA1217	0.053760	0.023604	0.039979
C4orf3	ENKUR	1.000000	1.000000	1.000000
CLN5	ENKUR	0.191488	0.213680	0.013064
N4BP1	ENKUR	0.050934	0.037094	0.023816
PANX1	ENKUR	0.413880	0.311332	0.063738
PRDM1	ENKUR	0.256916	0.084970	0.044981
SAMD4A	ENKUR	0.136824	0.382266	0.367735
PPP3CC	ENKUR	0.001685	0.099836	0.131685
SEMA3A	ENKUR	0.407483	0.317103	0.181941
SLC31A2	ENKUR	0.121609	0.243249	0.031171
OTUD4	ENKUR	0.048878	0.219984	0.439355
PPP1R18	ENKUR	0.508890	0.289710	0.439995
MYC	ENKUR	0.173472	0.193548	0.123377
KMO	ENKUR	0.358246	0.146916	0.238387
KLF6	ENKUR	0.103520	0.171438	0.174864
OPTN	ENKUR	0.013053	0.208751	0.193936
YES1	ABI1	0.442591	0.712341	1.000000
RAB6A	ABI1	0.434797	1.000000	0.168578
BTBD10	ABI1	1.000000	0.595078	0.348334
CAPRIN1	YME1L1	0.009121	0.017790	0.036815
NCOA4	YME1L1	0.793319	0.295180	0.755613
PRKAR1A	YME1L1	0.703261	1.000000	1.000000
TRIP12	YME1L1	0.320441	0.682440	0.801460
UBE4A	YME1L1	1.000000	0.493695	0.290989
WDFY1	YME1L1	0.293746	0.175639	0.162808
ADAR	MASTL	1.000000	1.000000	1.000000
CDK2	MASTL	0.043628	0.072973	0.108384
SMAD2	MASTL	0.133650	0.053620	0.045598
ZFYVE16	ACBD5	0.695088	0.785836	1.000000
MAGI3	ACBD5	1.000000	1.000000	0.694302
CAPZA1	RAB18	0.630285	0.531038	0.575589
ARL8B	RAB18	1.000000	1.000000	0.923854
MTMR2	RAB18	0.413821	0.051474	0.032452
RAB14	RAB18	0.070622	0.382648	1.000000
PPP1CB	RAB18	0.239626	0.050488	0.619223
TBC1D23	RAB18	0.004380	0.009597	0.009061
CREB1	WAC	1.000000	1.000000	1.000000
NIPBL	WAC	0.003881	0.046263	0.056761
ATL2	MTPAP	1.000000	1.000000	1.000000
AGFG1	MTPAP	0.000685	0.000275	0.000395
RRN3	MTPAP	0.033014	0.066733	0.087846
POLR2K	MTPAP	0.016001	0.017209	0.031728
IRAK2	MAP3K8	0.117503	0.188747	0.081276
PDE4B	MAP3K8	0.144463	0.008366	0.072720
CSF1	MAP3K8	0.845171	0.679961	0.615853
ANKRD33B	MAP3K8	0.092549	0.225336	0.090181
TNFAIP2	MAP3K8	0.841031	1.000000	1.000000
SERPINB9	MAP3K8	1.000000	0.518142	0.641944
MSX2	MAP3K8	0.087905	0.068427	0.003495
ZNF146	ARHGAP12	1.000000	1.000000	1.000000
NCOA4	KIF5B	0.479741	0.204973	0.243728
HBS1L	KIF5B	1.000000	1.000000	1.000000
PTPN11	ITGB1	1.000000	1.000000	1.000000
ADAM10	ITGB1	0.066066	0.063402	0.049308
DNAJC13	ITGB1	0.005204	0.002905	0.001274
SYNJ2	NRP1	1.000000	1.000000	1.000000
LPGAT1	NRP1	0.018252	0.020367	0.001190
ABR	NRP1	0.002355	0.001710	0.001283
ACTR3	CUL2	1.000000	0.170576	1.000000
VPS26A	CUL2	0.065623	0.241945	0.310863
DENR	CUL2	0.295688	1.000000	0.806431
PDCD5	CREM	1.000000	1.000000	1.000000
CALCOCO2	CREM	0.072318	0.154576	0.008286
ADPGK	CREM	0.000957	0.002217	0.003434
BPTF	ZNF37A	1.000000	1.000000	1.000000
AKAP9	ZNF37A	0.035209	0.017299	0.046058
TARS	BMS1	1.000000	1.000000	1.000000
SF3B2	BMS1	0.031054	0.035964	0.027471
PSMC2	BMS1	0.005366	0.034844	0.034870
AAGAB	BMS1	0.009486	0.049280	0.038388
KPNB1	BMS1	0.010635	0.000166	0.007687
YWHAE	BMS1	0.005747	0.002701	0.003345
CRLF3	CSGALNACT2	1.000000	1.000000	0.371412
CLDND1	CSGALNACT2	0.879248	0.049821	1.000000
ARPP19	CSGALNACT2	0.024141	0.169642	0.067936
UBE3B	HNRNPF	1.000000	1.000000	1.000000
WDR20	HNRNPF	0.024168	0.037191	0.023218
HNRNPK	HNRNPF	0.013376	0.036032	0.054727
RNF13	ZNF22	1.000000	1.000000	1.000000
GGNBP2	ZNF22	0.060325	0.121909	0.076511
C1GALT1	ZNF22	0.083016	0.028650	0.005815
CCDC50	ZNF22	0.001453	0.052775	0.090688
MEF2A	ZNF22	0.066085	0.086638	0.075199
DPP4	ALOX5	1.000000	1.000000	1.000000
YME1L1	NCOA4	0.617634	0.663524	0.081128
RAD23B	NCOA4	1.000000	1.000000	0.546112
POLR2B	NCOA4	0.133724	0.911357	1.000000
NOP16	TIMM23	1.000000	1.000000	1.000000
BRK1	TIMM23	0.013364	0.006394	0.009393
HINT1	TIMM23	0.014583	0.026992	0.029892
EIF3M	TIMM23	0.043707	0.063619	0.038173
BFAR	CSTF2T	1.000000	0.830055	0.236407
HNRNPF	CSTF2T	0.981803	1.000000	1.000000
SMIM15	UBE2D1	1.000000	1.000000	1.000000
MAT2B	UBE2D1	0.042722	0.051497	0.032624
LAMP2	CCDC6	0.478689	0.521477	0.063069
CMPK1	CCDC6	1.000000	1.000000	1.000000
COMMD2	CCDC6	0.321094	0.027587	0.165272
OPA1	CCDC6	0.189849	0.700070	0.367612
RAB21	NRBF2	1.000000	1.000000	1.000000
UBE2D3	NRBF2	0.085862	0.032184	0.013107
PHF3	HNRNPH3	1.000000	1.000000	1.000000
GATAD2B	HNRNPH3	0.973421	0.473898	0.345256
PAN3	RUFY2	0.189140	0.153328	0.405695
UBXN4	RUFY2	0.457748	0.764510	0.321321
BLOC1S6	RUFY2	1.000000	1.000000	1.000000
RBM22	DDX50	0.015536	0.075743	0.023373
UVRAG	DDX50	0.053054	0.072552	0.071158
USP10	DDX50	1.000000	0.081266	0.347457
WDR33	DDX50	0.015073	0.028697	0.096110
CNOT2	DDX50	0.353021	1.000000	1.000000
DCTN4	DDX21	1.000000	1.000000	1.000000
SCYL2	DDX21	0.087840	0.037036	0.050220
RSPRY1	DDX21	0.011803	0.024404	0.025823
CSNK1A1	DDX21	0.028298	0.043655	0.073424
CACNA1H	SRGN	1.000000	1.000000	1.000000
HMGN4	VPS26A	1.000000	1.000000	0.496239
CUL2	VPS26A	0.181546	0.601910	1.000000
BRIX1	SUPV3L1	1.000000	0.651338	1.000000
MRPL44	SUPV3L1	0.003198	1.000000	0.355125
PRPF38A	SUPV3L1	0.005965	0.578967	0.140010
GLUL	HK1	1.000000	1.000000	1.000000
PRKCD	HK1	0.044507	0.104201	0.020314
MBOAT2	HK1	0.007539	0.254386	0.010512
OSTF1	HK1	0.002774	0.001031	0.003524
CDK4	TSPAN15	1.000000	0.954366	1.000000
FLOT1	TSPAN15	0.043326	1.000000	0.439360
USP11	AIFM2	1.000000	0.165753	1.000000
GRAMD1A	AIFM2	0.117418	1.000000	0.109830
FGFR1	AIFM2	0.127544	0.679386	0.181010
CNBP	SAR1A	1.000000	1.000000	1.000000
ATF6	SAR1A	0.060033	0.065530	0.067226
HSPA4	SAR1A	0.002972	0.034127	0.044991
SYNCRIP	SAR1A	0.001802	0.013575	0.015724
GTF2E2	PPA1	0.089452	0.754978	0.964265
REEP5	PPA1	0.967365	0.612839	0.589903
SUGT1	PPA1	0.448499	1.000000	1.000000
NDFIP1	PPA1	1.000000	0.222976	0.314349
ALG5	PPA1	0.711580	0.186759	0.241343
SMS	EIF4EBP2	1.000000	1.000000	1.000000
CKAP4	EIF4EBP2	0.023982	0.007939	0.003709
YWHAB	EIF4EBP2	0.101675	0.110381	0.103200
PNKD	PCBD1	0.057274	0.800302	0.142193
MED29	PCBD1	1.000000	0.038953	0.776652
DIABLO	PCBD1	0.382250	0.872708	1.000000
FLOT1	PCBD1	0.127575	1.000000	0.614893
TMBIM6	PSAP	0.391095	1.000000	0.344004
SND1	PSAP	0.786539	0.197944	0.387334
DDOST	PSAP	1.000000	0.597903	1.000000
AQP1	SPOCK2	1.000000	1.000000	1.000000
MRPS33	ANAPC16	0.184398	1.000000	1.000000
RPL19	ANAPC16	1.000000	0.564785	0.281077
MRPS18B	ANAPC16	0.453228	0.094500	0.612406
PRDX6	ANAPC16	0.019489	0.013544	0.010381
COA1	ANAPC16	0.131215	0.128901	0.260221
PIM1	DDIT4	1.000000	1.000000	1.000000
TGOLN2	MICU1	1.000000	1.000000	1.000000
HTATIP2	MICU1	0.027981	0.069631	0.049308
DIABLO	MICU1	0.000316	0.007334	0.035313
RCN1	MICU1	0.002786	0.027326	0.014894
HSDL2	MCU	1.000000	1.000000	1.000000
SUMO2	MCU	0.016966	0.041930	0.005915
AAGAB	MCU	0.001982	0.011409	0.007832
KPNB1	MCU	0.060441	0.000758	0.041937
RBMX	ECD	0.551926	0.179688	0.360605
ZNF384	ECD	0.497262	0.363728	0.475555
BRD7	ECD	1.000000	0.683449	0.435616
AAGAB	ECD	0.264179	1.000000	1.000000
WDR33	ECD	0.000450	0.000161	0.005382
RAN	DNAJC9	1.000000	1.000000	1.000000
SNRNP40	DNAJC9	0.005104	0.013468	0.004047
HMGB1	DNAJC9	0.013550	0.002048	0.019134
CDK2	DNAJC9	0.039830	0.079679	0.141722
NUP93	DNAJC9	0.004862	0.018073	0.024918
NUP85	DNAJC9	0.092394	0.088735	0.130560
KHDRBS1	ANXA7	0.759073	0.703201	0.479706
ALDH9A1	ANXA7	1.000000	1.000000	1.000000
TMCO1	ANXA7	0.095984	0.463413	0.139694
[truncated: 13,816 more rows]
