# Supplementary material for: Dynamic changes in gene-to-gene regulatory networks in response to SARS-CoV-2 infection
Source: Sci Rep. 2021 May 27;11:11241. doi: 10.1038/s41598-021-90556-1 (PMC8160150; doi:10.1038/s41598-021-90556-1)
Supplement: Supplementary file 5 — Supplementary Information 5. [file 41598_2021_90556_MOESM5_ESM.zip › RCmatrix_vitro.txt]

Parent	Child	Series1_NHBE_Mock_1	Series1_NHBE_Mock_2	Series1_NHBE_Mock_3	Series1_NHBE_SARS-CoV-2_1	Series1_NHBE_SARS-CoV-2_2	Series1_NHBE_SARS-CoV-2_3	Series2_A549_Mock_1	Series2_A549_Mock_2	Series2_A549_Mock_3	Series2_A549_SARS-CoV-2_1	Series2_A549_SARS-CoV-2_2	Series2_A549_SARS-CoV-2_3	Series3_A549_Mock_1	Series3_A549_Mock_2	Series3_A549_RSV_1	Series3_A549_RSV_2	Series4_A549_Mock_1	Series4_A549_Mock_2	Series4_A549_IAV_1	Series4_A549_IAV_2	Series5_A549_Mock_1	Series5_A549_Mock_2	Series5_A549_Mock_3	Series5_A549_SARS-CoV-2_1	Series5_A549_SARS-CoV-2_2	Series5_A549_SARS-CoV-2_3	Series6_A549-ACE2_Mock_1	Series6_A549-ACE2_Mock_2	Series6_A549-ACE2_Mock_3	Series6_A549-ACE2_SARS-CoV-2_1	Series6_A549-ACE2_SARS-CoV-2_2	Series6_A549-ACE2_SARS-CoV-2_3	Series7_Calu3_Mock_1	Series7_Calu3_Mock_2	Series7_Calu3_Mock_3	Series7_Calu3_SARS-CoV-2_1	Series7_Calu3_SARS-CoV-2_2	Series7_Calu3_SARS-CoV-2_3	Series8_A549_Mock_1	Series8_A549_Mock_2	Series8_A549_Mock_3	Series8_A549_RSV_1	Series8_A549_RSV_2	Series8_A549_RSV_3	Series8_A549_HPIV3_3	Series8_A549_HPIV3_2	Series8_A549_HPIV3_1	Series9_NHBE_Mock_1
AES	WASH7P	1.0000000	1.0000000	1.0000000	1.0000000	1.0000000	1.0000000	1.0000000	1.0000000	1.0000000	1.0000000	1.0000000	1.0000000	1.0000000	1.0000000	1.0000000	1.0000000	1.0000000	1.0000000	1.0000000	1.0000000	1.0000000	1.0000000	1.0000000	1.0000000	1.0000000	1.0000000	1.0000000	1.0000000	1.0000000	1.0000000	1.0000000	1.0000000	1.0000000	1.0000000	1.0000000	1.0000000	1.0000000	1.0000000	1.0000000	1.0000000	1.0000000	1.0000000	1.0000000	1.0000000	1.0000000	1.0000000	1.0000000	1.0000000
PEX16	WASH7P	0.0428470	0.0305644	0.0064691	0.0161342	0.0614551	0.0406099	0.0836726	0.0329332	0.0196287	0.0802024	0.0784444	0.0543190	0.1399350	0.1130923	0.0189361	0.0003772	0.0528764	0.0135027	0.1479435	0.1563241	0.0811220	0.0719392	0.0588733	0.0494362	0.0463673	0.1046773	0.0483274	0.1429016	0.0194500	0.0679490	0.1507910	0.1864876	0.0184585	0.0761214	0.1332538	0.0572762	0.0096803	0.0717357	0.0368538	0.0542096	0.0045231	0.0033439	0.0507275	0.0142484	0.0178120	0.0113599	0.0479242	0.0178162
ARRDC1	WASH7P	0.0020834	0.0031115	0.0227093	0.0130967	0.0019227	0.0549941	0.0560849	0.0266056	0.0072584	0.0536839	0.0557178	0.0382219	0.0770388	0.0571422	0.0235289	0.0062242	0.0357160	0.0022953	0.0575614	0.0761339	0.0424941	0.0379351	0.0281396	0.0170256	0.0286275	0.0563076	0.0196266	0.1070549	0.0138104	0.0751781	0.1251654	0.1306988	0.0171658	0.0628191	0.0967793	0.0555517	0.0230629	0.0684830	0.0135703	0.0358220	0.0054328	0.0068624	0.0313595	0.0142753	0.0209864	0.0060482	0.0313238	0.0183563
MFSD10	WASH7P	0.0248374	0.0172716	0.0080667	0.0032448	0.0328493	0.0459022	0.0672206	0.0363290	0.0182718	0.0699579	0.0701645	0.0520756	0.0955432	0.0701898	0.0254524	0.0021162	0.0577401	0.0242765	0.1419375	0.1091589	0.0476513	0.0405050	0.0370260	0.0247506	0.0266702	0.0560257	0.0356125	0.1138221	0.0265633	0.0670127	0.1323923	0.1487530	0.0013283	0.0651870	0.1063620	0.0353642	0.0081304	0.0476387	0.0134772	0.0425259	0.0191976	0.0065746	0.0345946	0.0089636	0.0427238	0.0107929	0.0793611	0.0247577
IFI27L2	WASH7P	0.0314389	0.0553694	0.0849852	0.0793933	0.0275781	0.1304588	0.0773076	0.0298890	0.0025822	0.1008832	0.0982636	0.0442450	0.1854372	0.1538887	0.0608951	0.0416731	0.1175954	0.0203811	0.2036748	0.2724645	0.0652883	0.0217924	0.0473796	0.0433314	0.0305993	0.0924275	0.0625247	0.2429027	0.0544200	0.2238243	0.2907434	0.2942947	0.0567287	0.1311988	0.1885579	0.0876295	0.0273224	0.1028563	0.0893206	0.0957336	0.0329959	0.0073329	0.0501725	0.0019259	0.0700466	0.0085717	0.0873523	0.0072423
LSR	LOC729737	1.0000000	1.0000000	1.0000000	1.0000000	1.0000000	1.0000000	1.0000000	1.0000000	1.0000000	1.0000000	1.0000000	1.0000000	1.0000000	1.0000000	1.0000000	1.0000000	1.0000000	1.0000000	1.0000000	1.0000000	1.0000000	1.0000000	1.0000000	1.0000000	1.0000000	1.0000000	1.0000000	1.0000000	1.0000000	1.0000000	1.0000000	1.0000000	1.0000000	1.0000000	1.0000000	1.0000000	1.0000000	1.0000000	1.0000000	1.0000000	1.0000000	1.0000000	1.0000000	1.0000000	1.0000000	1.0000000	1.0000000	1.0000000
TMC4	LOC729737	0.0094816	0.0100840	0.0110061	0.0098832	0.0092855	0.0132845	0.0006442	0.0015661	0.0018354	0.0000256	0.0007407	0.0000253	0.0032008	0.0029258	0.0008651	0.0017461	0.0077727	0.0060200	0.0084829	0.0108932	0.0008515	0.0022232	0.0029721	0.0034462	0.0029996	0.0001970	0.0039135	0.0136780	0.0047948	0.0085489	0.0137237	0.0137842	0.0106369	0.0144730	0.0180829	0.0149115	0.0120236	0.0154719	0.0065284	0.0087926	0.0045075	0.0101837	0.0088111	0.0100942	0.0048295	0.0066824	0.0088493	0.0062977
ADAM28	LOC729737	0.2485742	0.2427562	0.2826733	0.2619861	0.2664131	0.3503021	0.1573223	0.2046956	0.1231709	0.0639986	0.1574870	0.1264092	0.0197137	0.0390407	0.0766609	0.1057400	0.1991111	0.1527271	0.1948504	0.1893825	0.1273236	0.0639146	0.0537048	0.1278592	0.0373295	0.0380309	0.0746297	0.1913559	0.0622767	0.0834757	0.1919944	0.1451209	0.2543896	0.2992408	0.3976189	0.3487907	0.2896566	0.3449406	0.1520788	0.2019641	0.2068557	0.1254252	0.1523044	0.1539464	0.1549305	0.2068557	0.1026304	0.0899440
PRRG2	LOC729737	0.1704003	0.1662392	0.2314900	0.1891820	0.1706574	0.2771087	0.0168399	0.1042427	0.0542508	0.0121298	0.0038314	0.0160125	0.0127767	0.0314215	0.0794637	0.1757845	0.1397882	0.0885263	0.2660658	0.2585993	0.0380907	0.0097999	0.0168416	0.0917714	0.0038631	0.0478878	0.0159648	0.1606189	0.0294691	0.1378608	0.1984062	0.2633232	0.2039169	0.3278089	0.4002798	0.2729551	0.2130969	0.2805544	0.1418781	0.0880965	0.1053427	0.0769857	0.1205907	0.1717101	0.2127528	0.0902302	0.1706151	0.0900656
LPAR2	LOC729737	0.2287919	0.2443865	0.3065390	0.2606624	0.2172104	0.5430044	0.0055872	0.1346737	0.2017117	0.0280600	0.0776718	0.1153384	0.4457894	0.2911688	0.1214091	0.0236079	0.3414883	0.1566940	0.3188635	0.3908327	0.0133640	0.0334717	0.0037477	0.0009565	0.0184007	0.1613817	0.0605529	0.3281877	0.0226804	0.2914711	0.4089639	0.3863517	0.2544579	0.5444319	0.7310618	0.4739117	0.2706350	0.5096679	0.1818946	0.4046277	0.2391947	0.1512111	0.1821643	0.2365512	0.2502647	0.1515568	0.1924005	0.1342260
CRTC1	LOC100133331	1.0000000	1.0000000	1.0000000	1.0000000	1.0000000	1.0000000	1.0000000	1.0000000	1.0000000	1.0000000	1.0000000	1.0000000	1.0000000	1.0000000	1.0000000	1.0000000	1.0000000	1.0000000	1.0000000	1.0000000	1.0000000	1.0000000	1.0000000	1.0000000	1.0000000	1.0000000	1.0000000	1.0000000	1.0000000	1.0000000	1.0000000	1.0000000	1.0000000	1.0000000	1.0000000	1.0000000	1.0000000	1.0000000	1.0000000	1.0000000	1.0000000	1.0000000	1.0000000	1.0000000	1.0000000	1.0000000	1.0000000	1.0000000
SPAG7	LOC100133331	0.0218354	0.0227606	0.0084600	0.0190787	0.0221468	0.0310578	0.0081674	0.0164724	0.0222954	0.0172063	0.0174182	0.0012051	0.0607060	0.0398985	0.0179025	0.0233272	0.0153016	0.0230392	0.0180543	0.0276268	0.0169977	0.0072450	0.0107253	0.0091634	0.0112944	0.0587542	0.0063800	0.0637904	0.0125150	0.0062038	0.1761734	0.2104562	0.0069521	0.0232941	0.0082446	0.0230699	0.0115657	0.0227578	0.0192548	0.0206274	0.0193892	0.0124281	0.0245950	0.0111588	0.0094282	0.0171513	0.0027672	0.0078101
DMPK	LOC100133331	0.0244734	0.0005384	0.0244766	0.0092865	0.0401741	0.0705700	0.1180371	0.0821544	0.0537962	0.1134896	0.1139172	0.0971298	0.1365438	0.1128353	0.0584136	0.0187575	0.0515290	0.0046909	0.0434852	0.1265453	0.1176042	0.1146291	0.1106643	0.0749417	0.0927088	0.1303734	0.0596171	0.1473820	0.0397093	0.0344084	0.1639237	0.1701158	0.0790631	0.0079040	0.0434166	0.0065643	0.0517352	0.0159541	0.0054726	0.0064320	0.0187415	0.0405441	0.0004683	0.0346798	0.0103610	0.0170216	0.0034524	0.0658367
ARHGEF9	LOC100133331	0.0636024	0.0553272	0.0831904	0.0352651	0.0470902	0.1293513	0.0932310	0.0452741	0.0268756	0.0991624	0.0888193	0.0694595	0.1055638	0.0868703	0.0034106	0.0439100	0.0388746	0.0212927	0.0259030	0.1022912	0.0895776	0.0875293	0.0776359	0.0835954	0.0898478	0.1205391	0.0524184	0.1726004	0.0108842	0.0857688	0.2084767	0.2519710	0.0005024	0.0519211	0.1121121	0.0205388	0.0074162	0.0263147	0.0597062	0.0086580	0.0291510	0.0298619	0.0148258	0.0152196	0.0537511	0.0365287	0.0566022	0.0585372
MAST3	LOC100133331	0.1440022	0.1653456	0.2077403	0.1193991	0.1136618	0.2862064	0.1638127	0.0370347	0.0355621	0.1675941	0.1638753	0.1315460	0.2748631	0.2497033	0.0708974	0.0179011	0.1233781	0.0066261	0.1210413	0.2832103	0.2067389	0.1716805	0.1417333	0.1037242	0.1283259	0.1948407	0.1539901	0.3450120	0.1294332	0.0137179	0.3334073	0.4346097	0.2946331	0.0038205	0.1377683	0.1145572	0.0797695	0.1057455	0.1541962	0.0177079	0.1140143	0.0470021	0.1026407	0.0163019	0.0227644	0.0294466	0.0228038	0.0674012
HDAC6	LOC100133331	0.0113540	0.0052255	0.0265730	0.0109292	0.0090944	0.0520476	0.0593381	0.0416335	0.0296398	0.0674773	0.0650367	0.0544210	0.0750190	0.0635277	0.0414523	0.0222566	0.0082150	0.0199007	0.0049922	0.0583149	0.0641895	0.0590627	0.0529330	0.0499306	0.0506183	0.0779278	0.0243200	0.1106461	0.0086362	0.0653138	0.1383941	0.1231048	0.0111366	0.0179977	0.0561948	0.0327133	0.0089258	0.0389921	0.0604407	0.0075787	0.0263931	0.0185820	0.0021276	0.0152192	0.0323971	0.0308643	0.0291125	0.0388609
ULK3	LOC100133331	0.0440492	0.0428783	0.0020633	0.0544547	0.0583886	0.0708979	0.1658552	0.1153970	0.0892251	0.1660669	0.1621572	0.1384620	0.2179237	0.1845026	0.0652198	0.0288083	0.0322615	0.0406304	0.0711577	0.1648452	0.1597854	0.1484378	0.1421774	0.1225097	0.1176353	0.1839003	0.0949911	0.2044892	0.0663968	0.0952894	0.2475670	0.3333444	0.0597098	0.0328348	0.1039623	0.0169595	0.0649982	0.0225058	0.0788757	0.0012971	0.0535360	0.0603407	0.0219585	0.0544167	0.0612982	0.0632989	0.0485389	0.0588600
CUEDC1	LOC100133331	0.0117961	0.0122745	0.0088101	0.0164709	0.0212434	0.0483240	0.0807828	0.0504130	0.0351485	0.0900822	0.0852678	0.0733755	0.1041230	0.0897319	0.0393490	0.0159264	0.0177752	0.0177955	0.0245334	0.1030051	0.0834764	0.0761895	0.0740497	0.0412340	0.0447891	0.0807295	0.0814629	0.0710899	0.0628106	0.0114563	0.1111727	0.1316770	0.0463280	0.0035199	0.0435750	0.0030815	0.0260233	0.0116260	0.0134190	0.0002014	0.0353213	0.0430650	0.0062414	0.0364444	0.0390487	0.0381947	0.0351538	0.0672471
OBSCN	LOC100133331	0.0053850	0.0057605	0.0092508	0.0075564	0.0022557	0.0169031	0.0196019	0.0103261	0.0073936	0.0195604	0.0165002	0.0143966	0.0223891	0.0193444	0.0153269	0.0082626	0.0040357	0.0026677	0.0079196	0.0229076	0.0181074	0.0167856	0.0166134	0.0179896	0.0217727	0.0256186	0.0167692	0.0167205	0.0128734	0.0038365	0.0220934	0.0324602	0.0122801	0.0037980	0.0076599	0.0039080	0.0119403	0.0003875	0.0113116	0.0026854	0.0044025	0.0065532	0.0002111	0.0051922	0.0029476	0.0038072	0.0014400	0.0123996
ANKRD13B	LOC100133331	0.0002565	0.0003806	0.0009910	0.0003765	0.0003635	0.0021075	0.0024404	0.0015500	0.0014735	0.0024818	0.0024039	0.0021789	0.0026479	0.0020124	0.0004198	0.0007307	0.0003030	0.0006091	0.0002882	0.0018269	0.0022816	0.0023888	0.0021432	0.0015937	0.0015693	0.0027529	0.0006153	0.0030612	0.0006028	0.0021267	0.0028752	0.0029545	0.0016105	0.0002496	0.0008140	0.0005515	0.0020146	0.0002600	0.0003278	0.0002368	0.0012347	0.0004341	0.0005852	0.0003352	0.0012639	0.0010148	0.0012801	0.0005617
TP73-AS1	LOC100133331	0.0349269	0.0677830	0.0947061	0.0493075	0.0287943	0.1915017	0.2041993	0.1300579	0.0777650	0.2159437	0.2053162	0.1927983	0.2073945	0.1760198	0.0168073	0.0275155	0.0499982	0.0242767	0.0654869	0.2969848	0.2122376	0.1927855	0.1860356	0.1596503	0.1562662	0.2442747	0.0740689	0.4266209	0.0029295	0.1356593	0.4222909	0.4934092	0.0568714	0.0662351	0.2109893	0.1011349	0.0559315	0.1111425	0.2159028	0.0184861	0.0781475	0.0580849	0.0376198	0.0380165	0.0864839	0.0783733	0.0671055	0.0685061
SP1	LOC100288069	1.0000000	1.0000000	1.0000000	1.0000000	1.0000000	1.0000000	1.0000000	1.0000000	1.0000000	1.0000000	1.0000000	1.0000000	1.0000000	1.0000000	1.0000000	1.0000000	1.0000000	1.0000000	1.0000000	1.0000000	1.0000000	1.0000000	1.0000000	1.0000000	1.0000000	1.0000000	1.0000000	1.0000000	1.0000000	1.0000000	1.0000000	1.0000000	1.0000000	1.0000000	1.0000000	1.0000000	1.0000000	1.0000000	1.0000000	1.0000000	1.0000000	1.0000000	1.0000000	1.0000000	1.0000000	1.0000000	1.0000000	1.0000000
ZMIZ1	LOC100288069	0.0184554	0.0211968	0.0496141	0.0153889	0.0028309	0.0815356	0.0807443	0.0422753	0.0268738	0.0944901	0.0852820	0.0646789	0.0461507	0.0464387	0.0060062	0.0199263	0.0095178	0.0173580	0.0053334	0.0478490	0.0885554	0.0968219	0.0832482	0.0987352	0.1131664	0.1691461	0.0518554	0.0481524	0.0309053	0.0259028	0.0679793	0.0805905	0.0448808	0.0314065	0.0236426	0.0091598	0.0192594	0.0150639	0.0782000	0.0126572	0.0414760	0.0727546	0.0372989	0.0690901	0.0547687	0.0412647	0.0538867	0.0354649
HERC1	LOC100288069	0.0665763	0.0618178	0.1146892	0.0454921	0.0579374	0.1799782	0.1129114	0.0481804	0.0321557	0.1153642	0.0914248	0.0711621	0.0248526	0.0086651	0.0762260	0.0733283	0.0215765	0.0137367	0.0076714	0.0635147	0.0932887	0.0811713	0.0719606	0.0930253	0.1111897	0.1562320	0.0593765	0.0851439	0.0195230	0.0488484	0.0817247	0.1017937	0.0479538	0.0223501	0.0555336	0.0167595	0.0313418	0.0146080	0.1030043	0.0024340	0.0384661	0.0670647	0.0048390	0.0537577	0.0571576	0.0377640	0.0850309	0.0390157
GTF2I	LOC100288069	0.2768173	0.2518448	0.3897841	0.2034298	0.2438481	0.6204297	0.3574278	0.1714475	0.1295260	0.4550635	0.3545030	0.2957344	0.2639758	0.2649648	0.0335097	0.1051986	0.0231102	0.1720218	0.2075856	0.1123786	0.3853463	0.3712788	0.3320468	0.3271619	0.3419942	0.5524773	0.4040217	0.1212470	0.2378049	0.0168494	0.1973308	0.2305982	0.0653360	0.0307527	0.2191731	0.0488175	0.0719579	0.0522628	0.3934439	0.0239057	0.1719801	0.1525923	0.0356545	0.1034465	0.2222682	0.1511271	0.2973420	0.3041286
RALGAPA1	LOC100288069	0.1440852	0.1413650	0.3404101	0.1031387	0.1335169	0.5238374	0.2507663	0.0652628	0.0223125	0.3969040	0.2198513	0.1160965	0.0765268	0.1662912	0.0731949	0.1438214	0.0762316	0.0616410	0.0872338	0.1413199	0.2338540	0.2487564	0.2039000	0.3388710	0.4706796	0.6202335	0.1557500	0.1346143	0.0401019	0.0328892	0.1330280	0.1347428	0.1426033	0.1129553	0.0865883	0.0354847	0.0474925	0.0208539	0.1148286	0.0643219	0.0613799	0.1933382	0.0629435	0.0974305	0.2521030	0.1774303	0.2746625	0.1396977
TSTD2	LOC100288069	0.0212231	0.0155812	0.0425554	0.0146129	0.0145744	0.0726359	0.0428493	0.0181481	0.0092821	0.0561808	0.0433992	0.0309571	0.0096520	0.0100285	0.0469908	0.0472846	0.0098039	0.0135578	0.0051617	0.0340413	0.0678775	0.0650064	0.0561786	0.0848192	0.0814268	0.1251310	0.0528149	0.0300320	0.0339871	0.0043275	0.0302549	0.0389446	0.0126840	0.0060609	0.0406310	0.0285890	0.0053253	0.0203812	0.0347045	0.0040445	0.0252702	0.0331886	0.0045714	0.0260780	0.0447413	0.0342690	0.0537965	0.0296780
MED13L	LOC100288069	0.0424281	0.0365461	0.0861611	0.0197716	0.0304314	0.1343095	0.0908134	0.0304065	0.0212316	0.1166908	0.0930924	0.0690298	0.0470637	0.0392160	0.0480328	0.0750336	0.0151641	0.0301751	0.0475671	0.0506187	0.1031241	0.0995030	0.0853501	0.1042300	0.1184353	0.1751526	0.0787106	0.0722609	0.0356656	0.0034358	0.0691029	0.0832477	0.0712884	0.0639086	0.0306180	0.0157551	0.0304520	0.0193148	0.1445475	0.0036613	0.0434872	0.0609820	0.0060911	0.0473316	0.0839016	0.0556126	0.1085405	0.0582650
KAT6B	LOC100288069	0.1234659	0.1114626	0.1993808	0.0842804	0.1011939	0.2797877	0.1294514	0.0525503	0.0353284	0.1627780	0.1227130	0.1000659	0.0860513	0.0892805	0.0297677	0.0746821	0.0155970	0.0534207	0.0960093	0.0599889	0.1315288	0.1456056	0.1348266	0.1422882	0.1815713	0.2699860	0.0898362	0.1180675	0.0281065	0.0482523	0.1239500	0.1567953	0.0397535	0.0064737	0.1118080	0.0346167	0.0214277	0.0488053	0.1953774	0.0055773	0.0465707	0.0394885	0.0230388	0.0385365	0.1155685	0.0660264	0.1450198	0.0601215
PAN3-AS1	LINC00115	1.0000000	1.0000000	1.0000000	1.0000000	1.0000000	1.0000000	1.0000000	1.0000000	1.0000000	1.0000000	1.0000000	1.0000000	1.0000000	1.0000000	1.0000000	1.0000000	1.0000000	1.0000000	1.0000000	1.0000000	1.0000000	1.0000000	1.0000000	1.0000000	1.0000000	1.0000000	1.0000000	1.0000000	1.0000000	1.0000000	1.0000000	1.0000000	1.0000000	1.0000000	1.0000000	1.0000000	1.0000000	1.0000000	1.0000000	1.0000000	1.0000000	1.0000000	1.0000000	1.0000000	1.0000000	1.0000000	1.0000000	1.0000000
LOC644656	LINC00115	0.0618774	0.0763026	0.0792023	0.0828943	0.0748130	0.0479266	0.0100661	0.0530847	0.0686513	0.0386461	0.0102182	0.0516453	0.0683499	0.0172899	0.0643879	0.0753446	0.0629349	0.0352397	0.0583676	0.1110755	0.0082198	0.0320342	0.0326082	0.0510057	0.0480575	0.0161038	0.1554542	0.0902434	0.0169361	0.1017305	0.0550210	0.0571488	0.0572654	0.0525153	0.0128554	0.0311299	0.0556941	0.0054314	0.0614493	0.0691063	0.0516447	0.0589940	0.0714512	0.0530627	0.0511003	0.0488859	0.0459191	0.0863372
ZNF8	LINC00115	0.0635885	0.0757088	0.1110508	0.0788068	0.0710819	0.1503583	0.1183417	0.0796797	0.0715050	0.1294778	0.1162967	0.1157266	0.1040982	0.0726160	0.0063236	0.0292473	0.0197912	0.0203210	0.0409842	0.1168603	0.1123693	0.1037968	0.1032164	0.0949738	0.1003303	0.1382446	0.1123971	0.0816333	0.0796048	0.0726180	0.0352278	0.0223350	0.0192677	0.0444520	0.1198393	0.0856964	0.0572808	0.0830484	0.0691327	0.0017621	0.0602940	0.0748079	0.0323433	0.0779785	0.1084575	0.0813600	0.0975462	0.3189305
EPM2AIP1	LINC00115	0.1578847	0.1068603	0.0201663	0.1898064	0.1715624	0.0171876	0.2270919	0.0890898	0.0588972	0.3277976	0.1990058	0.1310826	0.1105868	0.1925620	0.2583882	0.4954961	0.0776848	0.0679957	0.1434476	0.3110381	0.2115394	0.2228149	0.1963720	0.1587042	0.1932937	0.3001795	0.3569737	0.1890194	0.2324107	0.3434881	0.0553675	0.0368729	0.1647114	0.1274806	0.0820618	0.0441585	0.1997600	0.0759966	0.5773395	0.0923361	0.0483066	0.0407843	0.1261344	0.0311139	0.1161798	0.0667075	0.1989665	0.4993862
PPM1D	LINC00115	0.0226346	0.0277398	0.0090188	0.0313029	0.0410774	0.0331787	0.0494576	0.0105629	0.0011164	0.0641050	0.0505080	0.0357511	0.0330652	0.0122355	0.0918556	0.1247520	0.0335265	0.0150370	0.0374149	0.0674594	0.0619957	0.0524495	0.0476078	0.0357809	0.0413737	0.0777460	0.1187202	0.0268547	0.0876258	0.1022458	0.0297245	0.0175677	0.0656331	0.0554986	0.0254162	0.0067500	0.0373315	0.0096824	0.1844255	0.0366206	0.0155642	0.0227233	0.0425163	0.0154132	0.0430312	0.0108767	0.0481056	0.1009941
PLD6	LINC00115	0.1550965	0.1242943	0.1167321	0.3049315	0.2421133	0.0009305	0.2705414	0.1222030	0.0748992	0.2831656	0.2170576	0.1930014	0.2317384	0.2239364	0.1492151	0.1936058	0.0762230	0.0223248	0.0447576	0.3430855	0.2333278	0.1289022	0.1402230	0.3168485	0.2687205	0.3878800	0.2331330	0.2125970	0.1637671	0.2719149	0.0146195	0.1363437	0.2719701	0.0339816	0.0863301	0.1406365	0.0357541	0.1458452	0.2751005	0.1320571	0.0137872	0.1268860	0.0618448	0.0792712	0.1213255	0.0696076	0.1018460	0.5287665
LOC284454	LINC00115	0.0302020	0.0253271	0.0538467	0.0216644	0.0135979	0.1602248	0.1403506	0.0895371	0.0038255	0.1297148	0.0762484	0.0624187	0.3855297	0.4270599	0.2036918	0.1789080	0.1112194	0.0209934	0.1410000	0.3364573	0.0942761	0.0672017	0.0736911	0.0247437	0.0811039	0.1965639	0.1233445	0.2608369	0.0793586	0.1724304	0.0738557	0.0679339	0.1762872	0.0459727	0.0480430	0.0794975	0.0067403	0.0970362	0.1376413	0.1585412	0.0469326	0.0038263	0.0916865	0.0457153	0.1083297	0.0411213	0.1180452	0.2677765
FBXL19-AS1	LINC00115	0.0002735	0.0012192	0.0398789	0.0235459	0.0037041	0.0574932	0.0716710	0.0589998	0.0168865	0.0863681	0.0730638	0.0474255	0.0670153	0.0605075	0.0371819	0.0699013	0.0050678	0.0444776	0.0012343	0.1272676	0.0737241	0.0592451	0.0589883	0.0815923	0.0747368	0.1128902	0.1541975	0.0135613	0.1366813	0.1043565	0.0290692	0.0068955	0.1016558	0.0570395	0.0318198	0.0049228	0.0644385	0.0035114	0.1742175	0.0504738	0.0230525	0.0244751	0.0152584	0.0092921	0.0334677	0.0331635	0.0282822	0.1402017
PNN	LINC00115	0.0352065	0.0312825	0.0480701	0.0198465	0.0271682	0.0704906	0.0351820	0.0111212	0.0030954	0.0577393	0.0441347	0.0310062	0.0632792	0.0552802	0.0085132	0.0370139	0.0343705	0.0133460	0.0281318	0.0998962	0.0440617	0.0406539	0.0453148	0.0297242	0.0230581	0.0568244	0.0602042	0.0549776	0.0323109	0.0403894	0.0313041	0.0295154	0.0360341	0.0096816	0.0243517	0.0009761	0.0346170	0.0083793	0.1789704	0.0290767	0.0008606	0.0015903	0.0402758	0.0011459	0.0199424	0.0072321	0.0312967	0.0714676
AKR1C1	SAMD11	1.0000000	1.0000000	1.0000000	1.0000000	1.0000000	1.0000000	1.0000000	1.0000000	1.0000000	1.0000000	1.0000000	1.0000000	1.0000000	1.0000000	1.0000000	1.0000000	1.0000000	1.0000000	1.0000000	1.0000000	1.0000000	1.0000000	1.0000000	1.0000000	1.0000000	1.0000000	1.0000000	1.0000000	1.0000000	1.0000000	1.0000000	1.0000000	1.0000000	1.0000000	1.0000000	1.0000000	1.0000000	1.0000000	1.0000000	1.0000000	1.0000000	1.0000000	1.0000000	1.0000000	1.0000000	1.0000000	1.0000000	1.0000000
IGFBP4	SAMD11	0.1246377	0.1305134	0.1053921	0.1251741	0.1317193	0.0640465	0.1749850	0.1282735	0.1161668	0.1834404	0.1934322	0.1666514	0.1624119	0.1377487	0.0772685	0.0469638	0.0102316	0.0730902	0.0010139	0.0588701	0.1733662	0.1700277	0.1703112	0.1853663	0.2175467	0.2513543	0.0691299	0.0999224	0.0564151	0.0130263	0.0967121	0.1156622	0.2197807	0.1377113	0.0825695	0.1585132	0.2099969	0.1363706	0.1173001	0.0479511	0.0931395	0.0717563	0.0244081	0.0585647	0.1251836	0.1214473	0.1301186	0.2336596
CPLX2	SAMD11	0.0996179	0.0891201	0.0825884	0.0589553	0.1039897	0.0745701	0.0666322	0.0639669	0.0617030	0.0652634	0.0667434	0.0651823	0.0675587	0.0659322	0.0572225	0.0543729	0.0589248	0.0635796	0.0511309	0.0377349	0.0701831	0.0713575	0.0730229	0.0643186	0.0623399	0.0672104	0.0556783	0.0341159	0.0524012	0.0418335	0.0270269	0.0231083	0.1397360	0.1048065	0.0973828	0.1042084	0.1169527	0.1277501	0.0515743	0.0626033	0.0655600	0.0386423	0.0371617	0.0407035	0.0651524	0.0668084	0.0648972	0.1404035
MLPH	SAMD11	0.1342577	0.1351271	0.0931105	0.1841216	0.1739968	0.0806546	0.1878832	0.1621788	0.1465196	0.1821281	0.1842868	0.1758813	0.1906023	0.1791673	0.1416646	0.1105096	0.0855171	0.1243996	0.1092996	0.0206961	0.1842798	0.1816075	0.1795795	0.1737780	0.1838338	0.2194114	0.1893316	0.0234033	0.1695464	0.0825497	0.0484968	0.0647465	0.2346840	0.0941062	0.0057505	0.0988337	0.1739571	0.0837951	0.1108825	0.0964996	0.1285879	0.1101124	0.0726994	0.1043158	0.1507527	0.1474726	0.1513377	0.4593671
DGKZ	NOC2L	1.0000000	1.0000000	1.0000000	1.0000000	1.0000000	1.0000000	1.0000000	1.0000000	1.0000000	1.0000000	1.0000000	1.0000000	1.0000000	1.0000000	1.0000000	1.0000000	1.0000000	1.0000000	1.0000000	1.0000000	1.0000000	1.0000000	1.0000000	1.0000000	1.0000000	1.0000000	1.0000000	1.0000000	1.0000000	1.0000000	1.0000000	1.0000000	1.0000000	1.0000000	1.0000000	1.0000000	1.0000000	1.0000000	1.0000000	1.0000000	1.0000000	1.0000000	1.0000000	1.0000000	1.0000000	1.0000000	1.0000000	1.0000000
BABAM1	NOC2L	0.0482502	0.0429789	0.0749448	0.0437296	0.0336957	0.1387207	0.0591828	0.0215178	0.0024985	0.0695842	0.0668419	0.0424457	0.0681455	0.0357159	0.0331727	0.0589306	0.0690576	0.0139291	0.0507142	0.1193243	0.0638246	0.0550690	0.0465093	0.0196836	0.0201179	0.0746706	0.0506206	0.1356786	0.0239968	0.0859877	0.1661141	0.1851596	0.0009822	0.0550200	0.1240480	0.0385954	0.0226720	0.0420407	0.0110521	0.0396691	0.0032073	0.0133255	0.0300674	0.0078544	0.0139588	0.0048459	0.0221573	0.0174396
PIP5K1C	NOC2L	0.0157882	0.0158520	0.0270639	0.0196653	0.0086692	0.0423497	0.0286474	0.0085819	0.0047602	0.0265259	0.0266449	0.0194899	0.0334408	0.0197721	0.0029821	0.0183920	0.0220403	0.0030542	0.0274427	0.0658522	0.0253445	0.0231905	0.0243472	0.0032883	0.0022341	0.0230585	0.0087413	0.0660028	0.0007525	0.0340083	0.0722134	0.0888210	0.0011286	0.0161185	0.0438745	0.0101862	0.0060304	0.0149570	0.0158482	0.0115846	0.0056984	0.0118605	0.0085714	0.0091558	0.0002146	0.0012959	0.0018571	0.0087482
B4GALT2	NOC2L	0.0047109	0.0033434	0.0090497	0.0074849	0.0048396	0.0173113	0.0111067	0.0056479	0.0015948	0.0115648	0.0108851	0.0080972	0.0103053	0.0063527	0.0055543	0.0057449	0.0124090	0.0052251	0.0068312	0.0221489	0.0091769	0.0072179	0.0074605	0.0032284	0.0029384	0.0101774	0.0038491	0.0261415	0.0006746	0.0136766	0.0361648	0.0391392	0.0015550	0.0121584	0.0201577	0.0078893	0.0012078	0.0104678	0.0028889	0.0057822	0.0003847	0.0012076	0.0053364	0.0006234	0.0027020	0.0037557	0.0016116	0.0019977
SLC39A13	KLHL17	1.0000000	1.0000000	1.0000000	1.0000000	1.0000000	1.0000000	1.0000000	1.0000000	1.0000000	1.0000000	1.0000000	1.0000000	1.0000000	1.0000000	1.0000000	1.0000000	1.0000000	1.0000000	1.0000000	1.0000000	1.0000000	1.0000000	1.0000000	1.0000000	1.0000000	1.0000000	1.0000000	1.0000000	1.0000000	1.0000000	1.0000000	1.0000000	1.0000000	1.0000000	1.0000000	1.0000000	1.0000000	1.0000000	1.0000000	1.0000000	1.0000000	1.0000000	1.0000000	1.0000000	1.0000000	1.0000000	1.0000000	1.0000000
CROCC	KLHL17	0.0002228	0.0082473	0.0243560	0.0096480	0.0033853	0.0370393	0.0761574	0.0447883	0.0374980	0.0743639	0.0748147	0.0619270	0.1102117	0.0899185	0.0454406	0.0309965	0.0050152	0.0237054	0.0025485	0.0904061	0.0726626	0.0702324	0.0712976	0.0437070	0.0564634	0.0789215	0.0335833	0.1019148	0.0196068	0.0536284	0.1467439	0.1471405	0.0124267	0.0271843	0.0523986	0.0160091	0.0076469	0.0263319	0.0168048	0.0115475	0.0248472	0.0101425	0.0094699	0.0004693	0.0155353	0.0252191	0.0139066	0.0127336
TUBGCP6	KLHL17	0.0447808	0.0543835	0.0569074	0.0549702	0.0425162	0.0546962	0.0571542	0.0559624	0.0500836	0.0561215	0.0574647	0.0585551	0.0512145	0.0544969	0.0518004	0.0198647	0.0659638	0.0254455	0.1495733	0.2051532	0.0578645	0.0584749	0.0586255	0.0516880	0.0549850	0.0572312	0.0574595	0.1841269	0.0526585	0.0327352	0.1737582	0.2005421	0.0136288	0.0530745	0.0532503	0.0530292	0.0024092	0.0571469	0.0885771	0.0251561	0.0186306	0.0037068	0.0410221	0.0076076	0.0119615	0.0152976	0.0068571	0.0358453
LZTS2	KLHL17	0.0093960	0.0161499	0.0287481	0.0166078	0.0033961	0.0487074	0.0490866	0.0273496	0.0143680	0.0521037	0.0511350	0.0387208	0.0740903	0.0571540	0.0274853	0.0080098	0.0285629	0.0057721	0.0459853	0.0686433	0.0453225	0.0435678	0.0440022	0.0135653	0.0267776	0.0478928	0.0181358	0.0644191	0.0081847	0.0260307	0.0670039	0.0804488	0.0315773	0.0040798	0.0273333	0.0136369	0.0277908	0.0018653	0.0218883	0.0114039	0.0059040	0.0024210	0.0195762	0.0062646	0.0023963	0.0071315	0.0171994	0.0021258
DGKQ	KLHL17	0.0820887	0.0533759	0.0219690	0.0067697	0.0987239	0.0717796	0.1462783	0.0538958	0.0261656	0.1236043	0.1277561	0.0848196	0.1783383	0.1396829	0.0165810	0.0457025	0.0979718	0.0598303	0.0747437	0.0358459	0.1125743	0.0946706	0.0742386	0.0023301	0.0323173	0.0989874	0.0444020	0.0785424	0.0054326	0.0969857	0.0269277	0.0130561	0.0963839	0.0171969	0.0987086	0.0858388	0.1001520	0.0525736	0.0370245	0.0989907	0.0611902	0.0577073	0.0990731	0.0596410	0.0560983	0.0450654	0.0884869	0.0123965
MAP7D1	PLEKHN1	1.0000000	1.0000000	1.0000000	1.0000000	1.0000000	1.0000000	1.0000000	1.0000000	1.0000000	1.0000000	1.0000000	1.0000000	1.0000000	1.0000000	1.0000000	1.0000000	1.0000000	1.0000000	1.0000000	1.0000000	1.0000000	1.0000000	1.0000000	1.0000000	1.0000000	1.0000000	1.0000000	1.0000000	1.0000000	1.0000000	1.0000000	1.0000000	1.0000000	1.0000000	1.0000000	1.0000000	1.0000000	1.0000000	1.0000000	1.0000000	1.0000000	1.0000000	1.0000000	1.0000000	1.0000000	1.0000000	1.0000000	1.0000000
HOMER3	PLEKHN1	0.1272390	0.1193182	0.1773323	0.1300654	0.0927034	0.2741222	0.0947367	0.0181923	0.0299220	0.0882024	0.0901611	0.0584152	0.0840260	0.0414452	0.0003727	0.0614966	0.2501532	0.1265174	0.2060542	0.2511904	0.0627433	0.0657314	0.0542956	0.0211236	0.0451361	0.1310531	0.0416149	0.1828198	0.0802898	0.2596550	0.0919488	0.1679167	0.1570230	0.0350716	0.1008787	0.0079767	0.1229965	0.0251437	0.0018688	0.1727299	0.1044171	0.0462678	0.0426925	0.0390408	0.0135411	0.0283806	0.1036103	0.0766659
CCDC120	PLEKHN1	0.1140657	0.1180950	0.1480513	0.1158790	0.1087421	0.1862888	0.0642967	0.0076313	0.0054183	0.0766593	0.0685552	0.0497304	0.1005044	0.0718201	0.0107631	0.0326363	0.1169982	0.0309509	0.2827146	0.3203183	0.0627543	0.0652094	0.0570965	0.0484133	0.0673923	0.1101904	0.0087180	0.3715732	0.0423016	0.1524368	0.3516942	0.3511780	0.0757824	0.1243955	0.1748952	0.1416108	0.0886697	0.1553413	0.2504149	0.0775020	0.0327898	0.0041304	0.0927911	0.0041283	0.0210712	0.0150137	0.0275803	0.0889250
TRADD	HES4	1.0000000	1.0000000	1.0000000	1.0000000	1.0000000	1.0000000	1.0000000	1.0000000	1.0000000	1.0000000	1.0000000	1.0000000	1.0000000	1.0000000	1.0000000	1.0000000	1.0000000	1.0000000	1.0000000	1.0000000	1.0000000	1.0000000	1.0000000	1.0000000	1.0000000	1.0000000	1.0000000	1.0000000	1.0000000	1.0000000	1.0000000	1.0000000	1.0000000	1.0000000	1.0000000	1.0000000	1.0000000	1.0000000	1.0000000	1.0000000	1.0000000	1.0000000	1.0000000	1.0000000	1.0000000	1.0000000	1.0000000	1.0000000
C18orf32	HES4	0.1686112	0.1695851	0.1673369	0.1692018	0.1717451	0.1646493	0.1370116	0.1285017	0.0789258	0.1768021	0.1299813	0.1446659	0.1689580	0.1264867	0.1194342	0.0375632	0.0002022	0.0733787	0.1814721	0.1802580	0.0712880	0.0140929	0.0170953	0.0269163	0.0170967	0.0001912	0.0268122	0.1796415	0.0794437	0.0002093	0.1116700	0.0707361	0.1069684	0.1686905	0.2425068	0.0702600	0.0781701	0.1752060	0.1036755	0.0669199	0.1039075	0.0172092	0.0386942	0.0654103	0.1041206	0.0172907	0.1697089	0.0144334
CCNO	HES4	0.0339722	0.0134178	0.0060831	0.0315806	0.0405815	0.0181444	0.0405962	0.0321434	0.0180902	0.0395292	0.0389148	0.0369463	0.0385658	0.0283245	0.0207446	0.0058329	0.0136860	0.0129382	0.0365634	0.0463564	0.0316087	0.0256425	0.0246345	0.0171966	0.0165752	0.0311754	0.0079411	0.0619970	0.0089240	0.0213218	0.0709967	0.0628268	0.0063732	0.0387889	0.0455378	0.0140096	0.0019320	0.0251752	0.0133509	0.0028146	0.0041721	0.0099944	0.0019887	0.0029105	0.0052709	0.0075214	0.0202051	0.0070774
EVA1B	HES4	0.0881075	0.0715677	0.0874416	0.0835382	0.1935346	0.0479494	0.0663890	0.0451887	0.0250962	0.0682649	0.0633686	0.0589010	0.0649756	0.0643401	0.0372026	0.0116961	0.0085149	0.0237938	0.0805516	0.0658577	0.0424936	0.0334413	0.0309435	0.0332750	0.0473274	0.0571799	0.0015742	0.0938714	0.0015750	0.0654302	0.0897342	0.1244597	0.0160428	0.0459932	0.0771552	0.0389709	0.0289125	0.0636570	0.0568483	0.0075640	0.0065472	0.0081383	0.0173529	0.0028755	0.0092589	0.0110181	0.0361189	0.0147699
SFT2D1	HES4	0.0089828	0.0066551	0.0004068	0.0059084	0.0076746	0.0007219	0.0052574	0.0017204	0.0022638	0.0083415	0.0055663	0.0038594	0.0061586	0.0074754	0.0015839	0.0063686	0.0072727	0.0010157	0.0061392	0.0096779	0.0042928	0.0034711	0.0027096	0.0028667	0.0042862	0.0077261	0.0029853	0.0156934	0.0001943	0.0081875	0.0152317	0.0164299	0.0066338	0.0113055	0.0168341	0.0110482	0.0077780	0.0119390	0.0107925	0.0053313	0.0020909	0.0015451	0.0029373	0.0009254	0.0008343	0.0015143	0.0001496	0.0037167
ARHGAP27	HES4	0.0106280	0.0153394	0.0387167	0.0217958	0.0011826	0.0777650	0.0383694	0.0078974	0.0145632	0.0409549	0.0390082	0.0196914	0.0726672	0.0541392	0.0037836	0.0327853	0.0652904	0.0298549	0.0811229	0.1412676	0.0339234	0.0278516	0.0206677	0.0133370	0.0080369	0.0402733	0.0362531	0.1046102	0.0188598	0.0500926	0.1383735	0.1584055	0.0354411	0.0778508	0.1233374	0.0895885	0.0615014	0.1001530	0.1097037	0.0417609	0.0151948	0.0186371	0.0471381	0.0209722	0.0154271	0.0077427	0.0227049	0.0083694
FBXL6	HES4	0.0432166	0.0402688	0.0232956	0.0197060	0.0739427	0.0237838	0.0846448	0.0428207	0.0318622	0.0785474	0.0788527	0.0631266	0.1106075	0.0789930	0.0298539	0.0055798	0.0520699	0.0105144	0.1441932	0.1097687	0.0718981	0.0603112	0.0507878	0.0009150	0.0029905	0.0436284	0.0576648	0.1252427	0.0421761	0.0320587	0.1139669	0.1421987	0.0026041	0.0722722	0.1102097	0.0094503	0.0300454	0.0381692	0.0174608	0.0454834	0.0383109	0.0227200	0.0587628	0.0334535	0.0250927	0.0019484	0.0595778	0.0151836
PHLDA2	HES4	0.0190706	0.0106651	0.0061045	0.0048207	0.0252933	0.0053720	0.0113250	0.0020442	0.0053973	0.0120335	0.0102148	0.0050404	0.0243877	0.0129835	0.0233232	0.0063746	0.0254745	0.0046155	0.0152020	0.0320965	0.0003828	0.0017908	0.0010635	0.0115461	0.0162179	0.0031254	0.0013196	0.0432402	0.0041348	0.0397751	0.0568632	0.0598117	0.0171204	0.0371006	0.0480325	0.0338246	0.0206721	0.0404321	0.0103277	0.0177919	0.0117145	0.0128119	0.0019982	0.0119893	0.0025735	0.0006143	0.0012132	0.0077233
TSPO	HES4	0.0001135	0.0009154	0.0021706	0.0009134	0.0025779	0.0049503	0.0062976	0.0038584	0.0025289	0.0063707	0.0059342	0.0047341	0.0058514	0.0042130	0.0004260	0.0021481	0.0037522	0.0008058	0.0229144	0.0164607	0.0051360	0.0035700	0.0030005	0.0020621	0.0019038	0.0038173	0.0035419	0.0116340	0.0030833	0.0097714	0.0202720	0.0274258	0.0051973	0.0091247	0.0111789	0.0067011	0.0048281	0.0079877	0.0043670	0.0037588	0.0019228	0.0005282	0.0044272	0.0006861	0.0044466	0.0005966	0.0112030	0.0044999
ZNF296	HES4	0.0094689	0.0110152	0.0108692	0.0065513	0.0151755	0.0049921	0.0076520	0.0009237	0.0000603	0.0081715	0.0080861	0.0066425	0.0118904	0.0102696	0.0079443	0.0018222	0.0130418	0.0017962	0.0094769	0.0146875	0.0064200	0.0073150	0.0047325	0.0016258	0.0003224	0.0074684	0.0016195	0.0158732	0.0011689	0.0042325	0.0081929	0.0148332	0.0034346	0.0048996	0.0111705	0.0082855	0.0053174	0.0113694	0.0030744	0.0061626	0.0042828	0.0022486	0.0042978	0.0011743	0.0028933	0.0050990	0.0006070	0.0110016
YDJC	HES4	0.0590353	0.0446917	0.0211029	0.0542004	0.0795683	0.0157362	0.0866912	0.0418927	0.0231129	0.0795708	0.0732026	0.0654326	0.1043428	0.0715213	0.0215370	0.0118182	0.0532293	0.0091190	0.1555799	0.1292463	0.0741787	0.0693270	0.0440682	0.0238875	0.0369382	0.0680227	0.0266178	0.1741942	0.0168132	0.0711343	0.1463846	0.1715085	0.0390025	0.1059028	0.1467489	0.0636655	0.0417266	0.0847799	0.0159246	0.0367601	0.0099610	0.0011640	0.0419298	0.0076276	0.0071143	0.0110175	0.0375005	0.0000988
DVL1	HES4	0.0498733	0.0096431	0.0218829	0.0152743	0.1204515	0.1419129	0.1855898	0.0606587	0.0098255	0.1927259	0.1757282	0.1371556	0.1974179	0.1180033	0.0026462	0.1224285	0.2217418	0.0909454	0.2739194	0.3933430	0.1224237	0.1027823	0.0987642	0.0916046	0.0949314	0.2235110	0.1200725	0.3641532	0.0677727	0.1678301	0.4120832	0.5335278	0.0043771	0.1888336	0.3268198	0.1530530	0.0065191	0.1774605	0.2785347	0.1333046	0.0374125	0.0737888	0.0367999	0.0725446	0.0091070	0.0609103	0.0245406	0.0740974
PLEKHF1	HES4	0.0510341	0.0758759	0.0029001	0.0094829	0.0729462	0.0957972	0.1033205	0.0542869	0.0121414	0.1082255	0.1127522	0.0662646	0.0985547	0.0407978	0.0380972	0.1000576	0.0624340	0.0393711	0.0770776	0.1139544	0.0899167	0.0848191	0.0658297	0.0067458	0.0050826	0.0713464	0.1250642	0.1766939	0.1008219	0.0011202	0.1392718	0.2950234	0.0906108	0.0515927	0.1095094	0.0185749	0.0468766	0.0441516	0.0365662	0.0263668	0.0392482	0.0093420	0.1022423	0.0072807	0.0227331	0.0139893	0.0117245	0.0512654
TYMP	HES4	0.0341969	0.0182057	0.0094243	0.0285086	0.0009207	0.0640314	0.0074572	0.0260505	0.0292393	0.0514707	0.0533208	0.0337490	0.0207559	0.0004863	0.0654906	0.0301992	0.1432087	0.0863692	0.1923398	0.2075485	0.0173823	0.0038569	0.0086170	0.0464452	0.0524500	0.0913020	0.0201069	0.1506875	0.0333127	0.0903645	0.1364209	0.2050341	0.0473709	0.0163972	0.0521790	0.0929241	0.0593225	0.1098613	0.0178520	0.0900805	0.0579460	0.0548947	0.0259814	0.0492246	0.0703518	0.0693275	0.0531405	0.0367839
OGFR	HES4	0.0079284	0.0059331	0.0024506	0.0050789	0.0117998	0.0058038	0.0098596	0.0027036	0.0013727	0.0133924	0.0129671	0.0089993	0.0164128	0.0108225	0.0103112	0.0004580	0.0155541	0.0040788	0.0269139	0.0419766	0.0092468	0.0078031	0.0095934	0.0013281	0.0034173	0.0112731	0.0033294	0.0373799	0.0011814	0.0151136	0.0366198	0.0402748	0.0048611	0.0167327	0.0252158	0.0256387	0.0185519	0.0290327	0.0004205	0.0075431	0.0016512	0.0104152	0.0034656	0.0102375	0.0088915	0.0127610	0.0061659	0.0122058
MREG	HES4	0.0015106	0.0116592	0.0123953	0.0027291	0.0034024	0.0314636	0.0116714	0.0045331	0.0147792	0.0255467	0.0161557	0.0073920	0.0036130	0.0091822	0.0102604	0.0265778	0.0465592	0.0231157	0.0436031	0.0772350	0.0048289	0.0091804	0.0002179	0.0155419	0.0205505	0.0293342	0.0037353	0.0701430	0.0251624	0.0410325	0.0798550	0.0743607	0.0082034	0.0188973	0.0495577	0.0322551	0.0115716	0.0340171	0.0741381	0.0359237	0.0159182	0.0371202	0.0095640	0.0298819	0.0162544	0.0104118	0.0170864	0.0090595
FBXO6	HES4	0.0033763	0.0000769	0.0054349	0.0028644	0.0004115	0.0124408	0.0082876	0.0022586	0.0012419	0.0099259	0.0089768	0.0066472	0.0095648	0.0052271	0.0042963	0.0024517	0.0083236	0.0008660	0.0115033	0.0252162	0.0050877	0.0033941	0.0029773	0.0040947	0.0045531	0.0089453	0.0113729	0.0323133	0.0126336	0.0189565	0.0304276	0.0355287	0.0082584	0.0018945	0.0050044	0.0117942	0.0043150	0.0119287	0.0073024	0.0116953	0.0019909	0.0043625	0.0002881	0.0044057	0.0035616	0.0036019	0.0041332	0.0014077
ZNF503	HES4	0.0294326	0.0081196	0.0205283	0.0032696	0.0349957	0.0355321	0.0219320	0.0063081	0.0272178	0.0294972	0.0193466	0.0143737	0.0824038	0.0684257	0.0476870	0.0041284	0.1170097	0.0544857	0.1133475	0.1947106	0.0321695	0.0396572	0.0415973	0.0012014	0.0042055	0.0274682	0.0160349	0.1256479	0.0017232	0.0103727	0.0757277	0.1009337	0.0120096	0.0254212	0.0703804	0.0619135	0.0366714	0.0821963	0.1630462	0.0465549	0.0094518	0.0296018	0.0074569	0.0210660	0.0043037	0.0169204	0.0032016	0.0043014
IRF7	HES4	0.0134310	0.0112389	0.0103093	0.0047306	0.0086513	0.0003715	0.0035463	0.0075846	0.0099016	0.0100137	0.0105175	0.0088075	0.0075955	0.0061016	0.0179283	0.0143433	0.0129086	0.0066642	0.0132646	0.0221631	0.0027729	0.0043358	0.0053304	0.0016519	0.0021056	0.0020423	0.0136497	0.0292310	0.0175221	0.0125739	0.0204645	0.0250474	0.0002236	0.0066867	0.0100399	0.0209071	0.0165532	0.0214673	0.0107768	0.0114139	0.0083839	0.0100247	0.0071290	0.0093977	0.0101668	0.0113996	0.0079745	0.0077608
RNF126	HES4	0.0531764	0.0375945	0.0122234	0.0046546	0.0717227	0.0297936	0.0523715	0.0020764	0.0109896	0.0623464	0.0602865	0.0423085	0.0894401	0.0668619	0.0352702	0.0172978	0.0900076	0.0355754	0.1120217	0.1601864	0.0510152	0.0466362	0.0454407	0.0057137	0.0035312	0.0520391	0.0426249	0.1229617	0.0296241	0.0503433	0.1560736	0.1738885	0.0072705	0.0533983	0.0896849	0.0127668	0.0213352	0.0402059	0.0236118	0.0553429	0.0163445	0.0111505	0.0320537	0.0069349	0.0282605	0.0113490	0.0515365	0.0347448
OASL	ISG15	1.0000000	1.0000000	1.0000000	1.0000000	1.0000000	1.0000000	1.0000000	1.0000000	1.0000000	1.0000000	1.0000000	1.0000000	1.0000000	1.0000000	1.0000000	1.0000000	1.0000000	1.0000000	1.0000000	1.0000000	1.0000000	1.0000000	1.0000000	1.0000000	1.0000000	1.0000000	1.0000000	1.0000000	1.0000000	1.0000000	1.0000000	1.0000000	1.0000000	1.0000000	1.0000000	1.0000000	1.0000000	1.0000000	1.0000000	1.0000000	1.0000000	1.0000000	1.0000000	1.0000000	1.0000000	1.0000000	1.0000000	1.0000000
HES4	ISG15	0.1097937	0.0600427	0.0531079	0.0993738	0.1401184	0.0444407	0.0726472	0.0292275	0.0035698	0.0745073	0.0673670	0.0536008	0.0677852	0.0622353	0.0894272	0.0234938	0.0833493	0.0443763	0.1119512	0.1847923	0.0251054	0.0208514	0.0153247	0.0008159	0.0126430	0.0346184	0.0091520	0.1957853	0.0023804	0.0747123	0.0867619	0.1121315	0.0488111	0.1129562	0.1451743	0.0809424	0.0784763	0.1426065	0.0537815	0.1110938	0.0959036	0.0127201	0.0636750	0.0230450	0.0010408	0.0059031	0.0196760	0.0075364
ISG20	ISG15	0.0163577	0.0108973	0.0009661	0.0000576	0.0099766	0.0230521	0.0071702	0.0358413	0.0358667	0.0067663	0.0056907	0.0031397	0.0439928	0.0369464	0.0458112	0.0353692	0.0755524	0.0104814	0.0339512	0.0797421	0.0007621	0.0152989	0.0099799	0.0001438	0.0055909	0.0248415	0.0131329	0.1343584	0.0343536	0.0703628	0.1286686	0.1864145	0.0135706	0.0145763	0.0292508	0.0686814	0.0477075	0.0696912	0.0189635	0.0719652	0.0397015	0.0548080	0.0463886	0.0546292	0.0533349	0.0576708	0.0545250	0.0105995
IFIT1	ISG15	0.1546324	0.1124595	0.1253230	0.1092146	0.0995754	0.0069684	0.1665961	0.1821157	0.1885900	0.1180293	0.0908506	0.0640524	0.0062363	0.0098632	0.1749669	0.1346650	0.1554128	0.0262115	0.0377436	0.1793234	0.1459155	0.1565147	0.1545031	0.1814828	0.1847526	0.1650119	0.1600381	0.1824602	0.1800397	0.1862698	0.1746706	0.1880396	0.0530313	0.0118724	0.0744521	0.2148421	0.1855411	0.2169419	0.1721640	0.1891461	0.1776845	0.1805591	0.1449931	0.1677538	0.2532860	0.2187940	0.2745079	0.1877431
IFI6	ISG15	0.0844249	0.0612192	0.0948813	0.0295332	0.0251169	0.0276071	0.0435896	0.0646013	0.0669961	0.0823422	0.0773638	0.0677767	0.0781887	0.0710833	0.1071348	0.0918764	0.0732911	0.0371283	0.0556275	0.1153932	0.0434582	0.0444988	0.0493939	0.0520977	0.0446050	0.0269295	0.0917053	0.1590196	0.0801479	0.0826421	0.1642989	0.1334833	0.0461713	0.0823724	0.1092228	0.1125221	0.0870469	0.1178852	0.0380567	0.0950755	0.0616279	0.0707877	0.0514408	0.0611959	0.0833280	0.0738429	0.0979584	0.0933958
IRF7	ISG15	0.0046194	0.0039758	0.0037287	0.0019929	0.0031770	0.0005567	0.0016758	0.0029601	0.0036592	0.0035176	0.0037193	0.0029834	0.0025297	0.0018910	0.0067900	0.0051786	0.0044136	0.0025793	0.0042743	0.0067805	0.0013949	0.0019107	0.0022308	0.0009948	0.0011587	0.0003179	0.0048346	0.0088170	0.0059844	0.0042166	0.0063818	0.0075675	0.0004979	0.0021262	0.0035771	0.0080806	0.0061065	0.0084198	0.0038894	0.0040099	0.0031582	0.0033223	0.0021393	0.0030394	0.0033053	0.0038557	0.0024460	0.0029481
MROH1	AGRN	1.0000000	1.0000000	1.0000000	1.0000000	1.0000000	1.0000000	1.0000000	1.0000000	1.0000000	1.0000000	1.0000000	1.0000000	1.0000000	1.0000000	1.0000000	1.0000000	1.0000000	1.0000000	1.0000000	1.0000000	1.0000000	1.0000000	1.0000000	1.0000000	1.0000000	1.0000000	1.0000000	1.0000000	1.0000000	1.0000000	1.0000000	1.0000000	1.0000000	1.0000000	1.0000000	1.0000000	1.0000000	1.0000000	1.0000000	1.0000000	1.0000000	1.0000000	1.0000000	1.0000000	1.0000000	1.0000000	1.0000000	1.0000000
SLC25A22	AGRN	0.0259282	0.0266658	0.0178479	0.0127993	0.0368560	0.0199870	0.0422368	0.0006646	0.0100900	0.0380479	0.0395804	0.0239244	0.0742310	0.0556452	0.0051519	0.0272683	0.0455255	0.0247965	0.0414930	0.0441689	0.0268855	0.0222621	0.0195127	0.0031941	0.0080862	0.0311682	0.0207775	0.0388586	0.0012372	0.0364845	0.0421790	0.0330647	0.0085776	0.0703244	0.1188097	0.0768064	0.0219365	0.0841608	0.0433929	0.0407099	0.0273687	0.0059169	0.0398547	0.0196051	0.0302317	0.0064508	0.0421781	0.0066531
TMEM8A	AGRN	0.0019966	0.0005157	0.0010128	0.0015408	0.0044092	0.0077822	0.0115822	0.0059344	0.0029660	0.0122030	0.0118726	0.0091209	0.0113070	0.0076522	0.0006457	0.0039739	0.0106858	0.0037219	0.0147585	0.0216245	0.0101611	0.0087554	0.0080923	0.0039857	0.0041691	0.0106378	0.0064921	0.0170749	0.0050256	0.0105255	0.0226143	0.0260839	0.0068833	0.0159104	0.0226574	0.0120373	0.0050075	0.0136034	0.0110586	0.0057972	0.0011430	0.0047083	0.0004066	0.0035852	0.0007723	0.0003706	0.0025912	0.0027211
SBF1	AGRN	0.0000281	0.0000452	0.0040701	0.0045531	0.0043325	0.0130630	0.0169420	0.0081572	0.0049793	0.0174900	0.0167382	0.0126137	0.0117211	0.0071170	0.0074688	0.0128054	0.0130085	0.0037405	0.0210635	0.0316906	0.0127460	0.0116924	0.0109179	0.0057517	0.0052274	0.0131777	0.0109923	0.0282843	0.0062547	0.0099866	0.0305754	0.0486794	0.0043799	0.0153498	0.0285891	0.0164888	0.0061370	0.0191663	0.0279941	0.0071567	0.0020409	0.0049027	0.0046666	0.0042516	0.0012753	0.0017048	0.0033007	0.0006846
ZDHHC8	AGRN	0.0165663	0.0187034	0.0175646	0.0180816	0.0128092	0.0088529	0.0090994	0.0183679	0.0186656	0.0074305	0.0079661	0.0117291	0.0076779	0.0008939	0.0165298	0.0149832	0.0209779	0.0061757	0.0509666	0.0700878	0.0126040	0.0101969	0.0143596	0.0173909	0.0182051	0.0053895	0.0088055	0.0374706	0.0162288	0.0066640	0.0599211	0.1042680	0.0186085	0.0032423	0.0184884	0.0115745	0.0184962	0.0074041	0.0632176	0.0060524	0.0143833	0.0103215	0.0014311	0.0153300	0.0156861	0.0159408	0.0035827	0.0182472
HIST1H2AE	RNF223	1.0000000	1.0000000	1.0000000	1.0000000	1.0000000	1.0000000	1.0000000	1.0000000	1.0000000	1.0000000	1.0000000	1.0000000	1.0000000	1.0000000	1.0000000	1.0000000	1.0000000	1.0000000	1.0000000	1.0000000	1.0000000	1.0000000	1.0000000	1.0000000	1.0000000	1.0000000	1.0000000	1.0000000	1.0000000	1.0000000	1.0000000	1.0000000	1.0000000	1.0000000	1.0000000	1.0000000	1.0000000	1.0000000	1.0000000	1.0000000	1.0000000	1.0000000	1.0000000	1.0000000	1.0000000	1.0000000	1.0000000	1.0000000
CST6	RNF223	0.4702377	0.6204315	0.5287861	0.4939911	0.3100903	0.7253343	0.6469023	0.3141754	0.6469023	0.3141754	0.6469023	0.6469023	0.6469023	0.6469023	0.4369609	0.6469023	0.6469023	0.6469023	0.4369609	0.6469023	0.6469023	0.6469023	0.6469023	0.6469023	0.6469023	0.6469023	0.6469023	0.6469023	0.6469023	0.6469023	0.6469023	0.6469023	0.9217457	0.9614980	0.8066545	0.7717272	0.7333427	0.7669942	0.6469023	0.6469023	0.6469023	0.6469023	0.6469023	0.6469023	0.6469023	0.6469023	0.6469023	0.6498611
ISL1	RNF223	0.1612111	0.1034369	0.2237407	0.0351766	0.0486665	0.3208488	0.1719301	0.2054159	0.2054159	0.1512440	0.1512440	0.2054159	0.1512440	0.2054159	0.2054159	0.2054159	0.1719301	0.2054159	0.2054159	0.2054159	0.1719301	0.1719301	0.2054159	0.2054159	0.1512440	0.1719301	0.2054159	0.2054159	0.1719301	0.2054159	0.2054159	0.2054159	0.2486093	0.3091072	0.3324887	0.2724407	0.1727638	0.2296381	0.1719301	0.2054159	0.2054159	0.1512440	0.1719301	0.1719301	0.2054159	0.2054159	0.2054159	0.0194008
NUBP2	C1orf159	1.0000000	1.0000000	1.0000000	1.0000000	1.0000000	1.0000000	1.0000000	1.0000000	1.0000000	1.0000000	1.0000000	1.0000000	1.0000000	1.0000000	1.0000000	1.0000000	1.0000000	1.0000000	1.0000000	1.0000000	1.0000000	1.0000000	1.0000000	1.0000000	1.0000000	1.0000000	1.0000000	1.0000000	1.0000000	1.0000000	1.0000000	1.0000000	1.0000000	1.0000000	1.0000000	1.0000000	1.0000000	1.0000000	1.0000000	1.0000000	1.0000000	1.0000000	1.0000000	1.0000000	1.0000000	1.0000000	1.0000000	1.0000000
TBL3	C1orf159	0.0410138	0.0338222	0.0243386	0.0079753	0.0605434	0.0412072	0.0811803	0.0382380	0.0185127	0.0790533	0.0745311	0.0548560	0.0957085	0.0715295	0.0204555	0.0162387	0.0629542	0.0163455	0.0794586	0.1288572	0.0775977	0.0730029	0.0653587	0.0242958	0.0206202	0.0675381	0.0721137	0.1079266	0.0531709	0.0652522	0.1637253	0.2182537	0.0378497	0.0986832	0.1420797	0.0339317	0.0053778	0.0575742	0.0309156	0.0266616	0.0148159	0.0048446	0.0434655	0.0060099	0.0039043	0.0168482	0.0014145	0.0051886
RPS19BP1	C1orf159	0.0516064	0.0434002	0.0152809	0.0516164	0.0885053	0.0225374	0.0892489	0.0476431	0.0285854	0.0886559	0.0843139	0.0620492	0.0980630	0.0672148	0.0028678	0.0310043	0.0431603	0.0163640	0.0350698	0.1418723	0.0856129	0.0645625	0.0661453	0.0189800	0.0092470	0.0592100	0.0518655	0.1731789	0.0164173	0.0789519	0.2077282	0.2040863	0.0484948	0.1095720	0.1435691	0.0583737	0.0164709	0.0726101	0.0485066	0.0226295	0.0022132	0.0091704	0.0471367	0.0100556	0.0133664	0.0262675	0.0044308	0.0193274
FOLR1	MIR429	1.0000000	1.0000000	1.0000000	1.0000000	1.0000000	1.0000000	1.0000000	1.0000000	1.0000000	1.0000000	1.0000000	1.0000000	1.0000000	1.0000000	1.0000000	1.0000000	1.0000000	1.0000000	1.0000000	0.8438184	1.0000000	1.0000000	1.0000000	1.0000000	1.0000000	1.0000000	1.0000000	1.0000000	1.0000000	1.0000000	0.8438184	0.8438184	1.0000000	1.0000000	1.0000000	1.0000000	1.0000000	1.0000000	0.8438184	1.0000000	1.0000000	1.0000000	0.8438184	1.0000000	1.0000000	1.0000000	0.8438184	1.0000000
ERP27	MIR429	0.0965821	0.0853677	0.1042769	0.0846641	0.0695487	0.1071676	0.1456963	0.1273191	0.1098548	0.1273191	0.1934300	0.1456963	0.0860447	0.0053639	0.1456963	0.1934300	0.0789678	0.1934300	0.1934300	0.1632198	0.1934300	0.1934300	0.1934300	0.1456963	0.0090825	0.1934300	0.0228685	0.1456963	0.0068482	0.1456963	0.1632198	0.1632198	0.0770863	0.0868510	0.0957029	0.0763274	0.0733144	0.0853290	0.0666345	0.1934300	0.1456963	0.1934300	0.1632198	0.1934300	0.1456963	0.1934300	0.1632198	0.0844008
HIST1H2BG	MIR429	0.2179302	0.2456444	0.3456836	0.2642052	0.2548027	0.3592416	0.4989627	0.4360265	0.3762171	0.4360265	0.6624349	0.4989627	0.2946751	0.2946751	0.4989627	0.6624349	0.6624349	0.6624349	0.6624349	0.3271797	0.3877371	0.6624349	0.6624349	0.1694668	0.4989627	0.3877371	0.4360265	0.4989627	0.3762171	0.0813480	0.3271797	0.5589748	0.1174851	0.2123625	0.3155199	0.3907665	0.2851755	0.4649594	0.5589748	0.6624349	0.4989627	0.6624349	0.5589748	0.6624349	0.4989627	0.6624349	0.5589748	0.1727453
GPSM3	MIR429	0.1088499	0.0864075	0.1184371	0.1113097	0.0994120	0.1457307	0.1235845	0.0733171	0.1926178	0.0454965	0.1113873	0.1025297	0.0740141	0.0457906	0.0137629	0.2340421	0.1962132	0.1640738	0.5633568	0.2363454	0.1113873	0.1640738	0.1640738	0.0382415	0.0073996	0.0098238	0.0733171	0.3179194	0.1329197	0.4243345	0.2861871	0.4753708	0.0685296	0.1035884	0.1466917	0.1479540	0.1051437	0.1606567	0.1655683	0.3391572	0.4243345	0.1640738	0.1974890	0.0507704	0.1762864	0.1113873	0.3561567	0.1204732
ZNF439	MIR429	0.0147125	0.0113577	0.0158643	0.0141816	0.0149886	0.0216720	0.0132834	0.0116079	0.0100156	0.0116079	0.0176353	0.0132834	0.0078448	0.0078448	0.0132834	0.0176353	0.0176353	0.0176353	0.0176353	0.0148810	0.0176353	0.0176353	0.0176353	0.0132834	0.0132834	0.0176353	0.0116079	0.0132834	0.0100156	0.0132834	0.0148810	0.0148810	0.0065764	0.0065409	0.0034591	0.0068890	0.0062339	0.0081167	0.0148810	0.0176353	0.0132834	0.0176353	0.0148810	0.0176353	0.0132834	0.0176353	0.0148810	0.0012115
FUT1	MIR429	0.1704723	0.1540214	0.1803633	0.1537915	0.1535857	0.2041442	0.3215805	0.3830923	0.3305438	0.2208638	0.3355482	0.4383879	0.0631256	0.0788737	0.3215805	0.4269380	0.5820144	0.4269380	0.5820144	0.4911144	0.3355482	0.3355482	0.3355482	0.2608566	0.2487329	0.4838085	0.2208638	0.3215805	0.1905681	0.2527433	0.3602582	0.4911144	0.0325079	0.0502901	0.1064693	0.2354388	0.1855624	0.2341944	0.4911144	0.3355482	0.2034865	0.2701537	0.4911144	0.3355482	0.3215805	0.5820144	0.3602582	0.1112589
MUC1	MIR429	0.0600329	0.0562247	0.0608551	0.0575545	0.0542016	0.0710914	0.0424219	0.0618542	0.0673240	0.0088613	0.0256136	0.0358685	0.0683682	0.0644806	0.0239566	0.0007803	0.2455621	0.2245972	0.3048380	0.2289956	0.0193316	0.0352210	0.0427699	0.0577161	0.0269682	0.0712919	0.0906348	0.2456242	0.0736003	0.0947356	0.2971425	0.2572279	0.0308514	0.0559291	0.0688980	0.0798899	0.0703793	0.0865074	0.1000285	0.2713801	0.0919633	0.0256136	0.0685765	0.0545133	0.0527708	0.0912941	0.0591177	0.0275144
ZNF493	MIR429	0.0247422	0.0306674	0.0343211	0.0270586	0.0235690	0.0303284	0.0328330	0.0533191	0.0460054	0.0147191	0.0435899	0.0328330	0.0360341	0.0193904	0.0168437	0.0810053	0.0810053	0.0435899	0.0810053	0.0683538	0.0435899	0.0810053	0.0810053	0.0610152	0.0168437	0.0218864	0.0533191	0.0328330	0.0247561	0.0054901	0.0683538	0.0367820	0.0177885	0.0182266	0.0288682	0.0331685	0.0320113	0.0330306	0.0683538	0.0810053	0.0610152	0.0435899	0.0683538	0.0810053	0.0054901	0.0810053	0.0683538	0.0266556
BDNF-AS	MIR429	0.2524370	0.3013273	0.3670523	0.2669382	0.3177646	0.3706757	0.3132648	0.2737514	0.2362011	0.1501858	0.2281703	0.0700620	0.2826328	0.2570731	0.5515600	0.7322644	0.4158979	0.2281703	0.2281703	0.6178982	0.2281703	0.7322644	0.4158979	0.3861958	0.4352925	0.6353637	0.1150646	0.5515600	0.0570223	0.3132648	0.3509423	0.3509423	0.0346867	0.1168357	0.2254161	0.1545110	0.0949902	0.1824047	0.6178982	0.7322644	0.3132648	0.4158979	0.0784887	0.7322644	0.5515600	0.4158979	0.6178982	0.0857412
BATF	MIR429	0.1551126	0.1266194	0.1387149	0.1196224	0.0932698	0.1807158	0.2015682	0.1761436	0.1519821	0.0688484	0.2676068	0.2015682	0.1190412	0.1190412	0.2015682	0.1045982	0.2676068	0.2676068	0.2676068	0.2258115	0.2676068	0.2676068	0.2676068	0.2015682	0.2015682	0.2676068	0.1761436	0.2015682	0.1519821	0.2015682	0.2258115	0.2258115	0.1003984	0.1853966	0.2017607	0.1683553	0.1289714	0.2003670	0.2258115	0.2676068	0.2015682	0.2676068	0.2258115	0.2676068	0.2015682	0.2676068	0.2258115	0.0553168
CYP4X1	MIR429	0.0371965	0.0327172	0.0344446	0.0314330	0.0336458	0.0395986	0.0369065	0.0322514	0.0278275	0.0322514	0.0489980	0.0123446	0.0117702	0.0072904	0.0123446	0.0489980	0.0489980	0.0489980	0.0163890	0.0413454	0.0163890	0.0489980	0.0489980	0.0123446	0.0123446	0.0162036	0.0322514	0.0369065	0.0278275	0.0369065	0.0413454	0.0413454	0.0060425	0.0116319	0.0127587	0.0057235	0.0064973	0.0186080	0.0413454	0.0489980	0.0369065	0.0489980	0.0413454	0.0163890	0.0369065	0.0489980	0.0138293	0.0129778
TMEM25	MIR429	0.4411785	0.4230266	0.4426956	0.4363274	0.4240366	0.4935987	0.4378483	0.7800469	0.3301369	0.5821238	0.4826191	0.2503902	0.2146865	0.2146865	0.5329816	0.8843938	0.7075993	0.8843938	0.5812980	1.0000000	0.7075993	0.4826191	0.4014475	0.3635209	0.3023804	0.2723410	0.4657545	0.8926390	0.4018673	0.8926390	1.0000000	1.0000000	0.3471826	0.4149065	0.5087470	0.4007488	0.2991428	0.4401183	1.0000000	0.8843938	0.4378483	0.8843938	1.0000000	0.8843938	0.6661477	0.8843938	1.0000000	0.4412944
SOWAHB	MIR429	0.1191393	0.1042809	0.1301524	0.1173772	0.1178267	0.1409706	0.1391102	0.1853737	0.1276667	0.0580011	0.1536500	0.1391102	0.0475037	0.0119898	0.1157330	0.2247927	0.3795002	0.3795002	0.3795002	0.3202292	0.0881184	0.1536500	0.1536500	0.0427606	0.1391102	0.1536500	0.1215637	0.2121306	0.0872625	0.1157330	0.2376443	0.2376443	0.0341207	0.0580116	0.0975759	0.0901412	0.0544146	0.0907870	0.3202292	0.2816297	0.1693196	0.3795002	0.3202292	0.3795002	0.0966255	0.1067893	0.0901108	0.0951889
SLC13A5	MIR429	0.0138738	0.0138379	0.0133438	0.0149984	0.0154462	0.0157575	0.0096905	0.0164233	0.0274201	0.0032809	0.0128654	0.0096905	0.0064889	0.0110992	0.0363663	0.0482807	0.0482807	0.0049845	0.0249511	0.0407402	0.0049845	0.0089639	0.0120014	0.0141687	0.0187850	0.0326094	0.0317792	0.0363663	0.0274201	0.0096905	0.0407402	0.0407402	0.0112590	0.0151258	0.0169564	0.0201615	0.0175810	0.0203319	0.0407402	0.0249511	0.0363663	0.0249511	0.0407402	0.0482807	0.0363663	0.0249511	0.0042060	0.0082554
ZNF506	MIR429	0.1649126	0.1674286	0.2185375	0.1605460	0.1708815	0.2075537	0.1786415	0.0950659	0.0618117	0.0716383	0.1444292	0.1786415	0.0384013	0.0078083	0.2966978	0.5497446	0.5497446	0.1862694	0.1862694	0.4638846	0.3939031	0.5497446	0.5497446	0.1786415	0.0586153	0.3024135	0.2592741	0.4140815	0.3122168	0.4140815	0.4638846	0.4638846	0.0889668	0.0428537	0.1541982	0.2075120	0.1725944	0.1896924	0.4638846	0.5497446	0.2966978	0.5497446	0.4638846	0.5497446	0.4140815	0.5497446	0.2551821	0.1088014
C19orf18	MIR429	0.1728759	0.1859883	0.1571653	0.1666380	0.1780594	0.1796082	0.2161693	0.1889030	0.0182696	0.1889030	0.0840534	0.0633112	0.1276643	0.0497173	0.0633112	0.2869916	0.2869916	0.0840534	0.1117655	0.2421688	0.0840534	0.0840534	0.2869916	0.2161693	0.0242303	0.0321688	0.0211741	0.2161693	0.1629913	0.2161693	0.2421688	0.2421688	0.0119961	0.1656301	0.1558570	0.1235132	0.2059101	0.1243980	0.2421688	0.2869916	0.2161693	0.0840534	0.2421688	0.2869916	0.2161693	0.2869916	0.2421688	0.0157780
CDKN2B-AS1	MIR429	0.3189799	0.2991471	0.3419810	0.2521537	0.3839152	0.4330186	0.3996771	0.3492643	0.3013559	0.3492643	0.5306211	0.3996771	0.2360395	0.2360395	0.3996771	0.5306211	0.5306211	0.5306211	0.5306211	0.4477478	0.5306211	0.5306211	0.5306211	0.3996771	0.3996771	0.5306211	0.3492643	0.3996771	0.3013559	0.3996771	0.4477478	0.4477478	0.4163537	0.4703793	0.5601581	0.3462128	0.3442926	0.4801636	0.4477478	0.5306211	0.3996771	0.5306211	0.4477478	0.5306211	0.3996771	0.5306211	0.4477478	0.2173333
LEMD1	TNFRSF18	1.0000000	1.0000000	1.0000000	1.0000000	0.9899699	1.0000000	1.0000000	1.0000000	1.0000000	1.0000000	1.0000000	1.0000000	1.0000000	1.0000000	1.0000000	1.0000000	1.0000000	1.0000000	1.0000000	1.0000000	1.0000000	1.0000000	1.0000000	1.0000000	1.0000000	1.0000000	1.0000000	1.0000000	1.0000000	1.0000000	1.0000000	1.0000000	1.0000000	1.0000000	1.0000000	1.0000000	1.0000000	1.0000000	1.0000000	1.0000000	1.0000000	1.0000000	1.0000000	1.0000000	1.0000000	1.0000000	1.0000000	1.0000000
TMEM45B	TNFRSF18	0.0834721	0.0558629	0.1200976	0.0745292	0.1071949	0.1688682	0.1185705	0.1185705	0.2543131	0.1467900	0.1185705	0.1185705	0.0284981	0.0105407	0.0635891	0.2543131	0.2543131	0.2543131	0.1865102	0.2543131	0.1467900	0.0751859	0.1185705	0.0191131	0.0026501	0.0178459	0.2543131	0.2543131	0.2543131	0.1865102	0.2543131	0.1865102	0.1878355	0.2204400	0.2718941	0.2523091	0.1974758	0.2388168	0.2543131	0.2543131	0.1467900	0.1865102	0.2428224	0.1467900	0.2543131	0.2543131	0.1467900	0.1445494
CST6	TNFRSF18	0.8016459	0.3626827	0.3954197	0.5654450	1.0000000	0.0638827	0.0825909	0.3533360	0.0825909	0.3533360	0.0825909	0.0825909	0.0825909	0.0825909	0.1743293	0.0825909	0.0825909	0.0825909	0.1743293	0.0825909	0.0825909	0.0788592	0.0825909	0.0825909	0.0825909	0.0825909	0.0825909	0.0825909	0.0825909	0.0825909	0.0825909	0.0825909	0.2814790	0.0195478	0.1483665	0.1711789	0.2500097	0.0361690	0.0825909	0.0825909	0.0825909	0.0825909	0.0788592	0.0825909	0.0825909	0.0825909	0.0825909	0.3117419
PAPPA	TNFRSF18	0.0877317	0.0981189	0.0596660	0.0922108	0.0715408	0.0322671	0.2569553	0.2029007	0.1794377	0.2954229	0.2735494	0.2521495	0.2203309	0.2446129	0.1189860	0.0528843	0.1280981	0.1907746	0.1671411	0.0398734	0.2619758	0.2464052	0.2511880	0.3484148	0.3373264	0.3685652	0.3276618	0.1102611	0.2885261	0.1811762	0.0785914	0.0593199	0.3800133	0.3722803	0.3581783	0.2437785	0.3699316	0.3612538	0.0680851	0.1333839	0.1933866	0.2961332	0.2205884	0.2870173	0.2563208	0.2390483	0.2752320	0.2666181
RNF223	TNFRSF18	0.1801867	0.0478198	0.2355613	0.1512007	0.0456469	0.0432442	0.2444368	0.1128736	0.4689712	0.2444368	0.4689712	0.4689712	0.2444368	0.2444368	0.2444368	0.4689712	0.4689712	0.4689712	0.4689712	0.2444368	0.4689712	0.4477815	0.4689712	0.4689712	0.4689712	0.4689712	0.4689712	0.4689712	0.2444368	0.4689712	0.4689712	0.4689712	0.5379099	0.6392475	0.7839760	0.7739588	0.6707924	0.8633906	0.4689712	0.4689712	0.4689712	0.2444368	0.4477815	0.2444368	0.4689712	0.4689712	0.4689712	0.3086078
HCG4	TNFRSF18	0.1597384	0.1644702	0.1208825	0.1329922	0.1130608	0.4107035	0.2997659	0.2997659	0.1315278	0.2997659	0.2997659	0.2997659	0.2997659	0.2997659	0.2997659	0.2997659	0.2997659	0.2997659	0.2997659	0.2997659	0.2997659	0.1255849	0.2997659	0.0316523	0.1315278	0.1315278	0.1315278	0.2997659	0.2997659	0.1315278	0.2997659	0.2997659	0.1686526	0.3152394	0.3982764	0.5296652	0.4434402	0.5369014	0.2997659	0.2997659	0.1315278	0.1315278	0.2862215	0.1315278	0.1315278	0.1315278	0.0316523	0.2264126
TMED3	SDF4	1.0000000	1.0000000	1.0000000	1.0000000	1.0000000	1.0000000	1.0000000	1.0000000	1.0000000	1.0000000	1.0000000	1.0000000	1.0000000	1.0000000	1.0000000	1.0000000	1.0000000	1.0000000	1.0000000	1.0000000	1.0000000	1.0000000	1.0000000	1.0000000	1.0000000	1.0000000	1.0000000	1.0000000	1.0000000	1.0000000	1.0000000	1.0000000	1.0000000	1.0000000	1.0000000	1.0000000	1.0000000	1.0000000	1.0000000	1.0000000	1.0000000	1.0000000	1.0000000	1.0000000	1.0000000	1.0000000	1.0000000	1.0000000
TMED9	SDF4	0.0048649	0.0049866	0.0170348	0.0068073	0.0115398	0.0451915	0.0454587	0.0226655	0.0002486	0.0561044	0.0497441	0.0308670	0.0714598	0.0630804	0.0129210	0.0092602	0.0534969	0.0164175	0.0505210	0.1119596	0.0444325	0.0344168	0.0362131	0.0238897	0.0266574	0.0515845	0.0376587	0.0988606	0.0225044	0.0807577	0.1394142	0.1612662	0.0406408	0.0844096	0.1208897	0.0595643	0.0225371	0.0651895	0.0345753	0.0367096	0.0106213	0.0108277	0.0153338	0.0078545	0.0019217	0.0097469	0.0047605	0.0125557
B4GALT7	SDF4	0.0013691	0.0035755	0.0176633	0.0079617	0.0020622	0.0366403	0.0290173	0.0081653	0.0012522	0.0274702	0.0269700	0.0184966	0.0394724	0.0326826	0.0004842	0.0109883	0.0251678	0.0112095	0.0253493	0.0509980	0.0256035	0.0210427	0.0230086	0.0118446	0.0083533	0.0306477	0.0193413	0.0572770	0.0084029	0.0234206	0.0632322	0.0803765	0.0135967	0.0404106	0.0598111	0.0293391	0.0122093	0.0365573	0.0011274	0.0141099	0.0032738	0.0051183	0.0190345	0.0044003	0.0007587	0.0027637	0.0028573	0.0013851
BCKDK	SDF4	0.0005714	0.0004099	0.0025905	0.0015420	0.0005572	0.0059734	0.0050966	0.0020436	0.0003054	0.0052511	0.0050324	0.0038087	0.0049903	0.0032035	0.0005529	0.0035449	0.0045149	0.0013691	0.0045160	0.0071491	0.0047638	0.0046732	0.0036958	0.0023067	0.0040130	0.0069812	0.0025860	0.0095544	0.0012382	0.0071453	0.0120441	0.0140791	0.0012758	0.0066853	0.0100763	0.0047571	0.0022851	0.0057649	0.0004969	0.0030273	0.0004492	0.0009454	0.0017030	0.0005444	0.0005068	0.0002322	0.0003903	0.0005462
SPINT2	SDF4	0.0000940	0.0013285	0.0039541	0.0008491	0.0012294	0.0112241	0.0101754	0.0041996	0.0007074	0.0125576	0.0112464	0.0081456	0.0174211	0.0145334	0.0018333	0.0006304	0.0100650	0.0028608	0.0101785	0.0234126	0.0074100	0.0057737	0.0043980	0.0057163	0.0073202	0.0135554	0.0111075	0.0185337	0.0074753	0.0120909	0.0276539	0.0311365	0.0111231	0.0197668	0.0282232	0.0164272	0.0092274	0.0182939	0.0091040	0.0071470	0.0016428	0.0023161	0.0039589	0.0007437	0.0011738	0.0004437	0.0015508	0.0058275
TSTA3	SDF4	0.0008230	0.0006012	0.0068545	0.0046439	0.0013748	0.0254850	0.0173620	0.0079324	0.0016828	0.0178917	0.0178005	0.0087260	0.0303388	0.0193945	0.0003777	0.0056459	0.0270129	0.0103823	0.0167001	0.0475140	0.0204016	0.0177485	0.0140171	0.0074984	0.0038422	0.0204407	0.0205064	0.0341967	0.0133674	0.0201880	0.0501620	0.0513849	0.0143030	0.0348709	0.0499947	0.0178213	0.0020314	0.0197159	0.0047385	0.0159487	0.0033749	0.0037660	0.0143662	0.0016396	0.0024256	0.0015564	0.0024299	0.0038855
ANXA11	SDF4	0.0005544	0.0024483	0.0085051	0.0012928	0.0009000	0.0414743	0.0177390	0.0003551	0.0068797	0.0196003	0.0187393	0.0089846	0.0234794	0.0101843	0.0175283	0.0241970	0.0262757	0.0175192	0.0238566	0.0180651	0.0189597	0.0176721	0.0138113	0.0004122	0.0035592	0.0290028	0.0096463	0.0209788	0.0010597	0.0247724	0.0082860	0.0063575	0.0212224	0.0520108	0.0885057	0.0586726	0.0292150	0.0626445	0.0149908	0.0214780	0.0096692	0.0026875	0.0207948	0.0065582	0.0107481	0.0115719	0.0096752	0.0152052
COMT	SDF4	0.0019012	0.0012216	0.0071816	0.0040346	0.0028283	0.0154657	0.0111543	0.0030585	0.0004597	0.0138941	0.0133710	0.0085012	0.0183198	0.0119239	0.0000791	0.0031495	0.0156986	0.0061771	0.0079617	0.0236813	0.0096515	0.0084744	0.0067031	0.0078123	0.0080417	0.0177568	0.0100150	0.0226158	0.0086801	0.0161261	0.0332611	0.0436102	0.0095858	0.0216377	0.0315991	0.0153281	0.0045472	0.0177816	0.0066385	0.0095548	0.0030293	0.0002859	0.0087201	0.0018493	0.0015921	0.0001248	0.0016202	0.0001502
LMF2	SDF4	0.0019854	0.0020961	0.0038075	0.0018093	0.0041075	0.0108270	0.0168589	0.0072315	0.0023879	0.0160604	0.0158327	0.0121459	0.0173542	0.0132689	0.0009971	0.0057493	0.0124922	0.0036317	0.0218545	0.0246841	0.0159111	0.0149236	0.0108110	0.0035967	0.0063987	0.0152336	0.0046507	0.0281665	0.0008439	0.0195362	0.0361927	0.0504931	0.0086662	0.0233714	0.0330617	0.0153367	0.0067835	0.0182560	0.0029473	0.0034401	0.0012403	0.0028774	0.0056556	0.0005625	0.0009034	0.0023352	0.0019029	0.0016499
CC2D1A	SDF4	0.0093828	0.0170531	0.0184820	0.0156015	0.0053534	0.0368122	0.0211523	0.0072583	0.0026107	0.0236767	0.0217136	0.0172139	0.0363905	0.0227488	0.0064420	0.0117899	0.0209592	0.0043142	0.0166302	0.0469528	0.0237706	0.0237229	0.0226102	0.0062483	0.0127648	0.0281232	0.0151638	0.0489376	0.0107926	0.0315259	0.0684023	0.0814802	0.0007125	0.0239116	0.0450121	0.0198746	0.0030615	0.0232292	0.0031203	0.0092729	0.0059674	0.0065819	0.0107862	0.0050601	0.0016807	0.0035132	0.0018730	0.0002201
INF2	B3GALT6	1.0000000	1.0000000	1.0000000	1.0000000	1.0000000	1.0000000	1.0000000	1.0000000	1.0000000	1.0000000	1.0000000	1.0000000	1.0000000	1.0000000	1.0000000	1.0000000	1.0000000	1.0000000	1.0000000	1.0000000	1.0000000	1.0000000	1.0000000	1.0000000	1.0000000	1.0000000	1.0000000	1.0000000	1.0000000	1.0000000	1.0000000	1.0000000	1.0000000	1.0000000	1.0000000	1.0000000	1.0000000	1.0000000	1.0000000	1.0000000	1.0000000	1.0000000	1.0000000	1.0000000	1.0000000	1.0000000	1.0000000	1.0000000
JTB	B3GALT6	0.0357266	0.0411294	0.0153559	0.0431660	0.0559154	0.0262287	0.0836072	0.0454707	0.0273439	0.0955120	0.0889837	0.0695716	0.1003361	0.0832413	0.0221195	0.0088724	0.0358925	0.0081780	0.0539297	0.0806526	0.0690217	0.0522876	0.0435258	0.0380856	0.0325222	0.0686821	0.0655871	0.1010519	0.0453000	0.0410171	0.1320550	0.1248617	0.0159995	0.0672598	0.1108243	0.0383117	0.0014589	0.0486459	0.0154023	0.0251804	0.0099410	0.0069081	0.0354288	0.0040255	0.0009307	0.0075989	0.0047761	0.0339194
RPS2	B3GALT6	0.0009936	0.0003232	0.0033426	0.0009736	0.0015090	0.0105461	0.0101015	0.0052409	0.0021119	0.0106263	0.0102653	0.0072144	0.0137231	0.0113605	0.0000896	0.0025495	0.0068862	0.0005102	0.0075151	0.0151875	0.0071699	0.0069432	0.0070462	0.0067984	0.0076577	0.0129525	0.0086794	0.0144545	0.0054606	0.0042721	0.0150403	0.0176714	0.0025532	0.0099279	0.0157188	0.0058660	0.0034595	0.0097161	0.0047626	0.0038444	0.0006129	0.0009006	0.0056838	0.0005689	0.0010427	0.0013384	0.0001209	0.0039121
STX10	B3GALT6	0.0252633	0.0214406	0.0446911	0.0168751	0.0138294	0.0952791	0.0756850	0.0416949	0.0207227	0.0884372	0.0832473	0.0654692	0.0963244	0.0745675	0.0020943	0.0077682	0.0602648	0.0132701	0.0226230	0.1377382	0.0797799	0.0707851	0.0603043	0.0385697	0.0420295	0.0981495	0.0552420	0.1380134	0.0281644	0.0287609	0.1184439	0.1507942	0.0134525	0.0752148	0.1250239	0.0307364	0.0085182	0.0473882	0.0218547	0.0238809	0.0041946	0.0118507	0.0457789	0.0194289	0.0131642	0.0094190	0.0191676	0.0357911
COMMD5	B3GALT6	0.0102605	0.0089248	0.0052885	0.0059527	0.0206137	0.0164972	0.0323791	0.0175326	0.0099530	0.0350142	0.0315964	0.0266352	0.0359080	0.0254345	0.0012567	0.0098152	0.0211504	0.0003617	0.0292120	0.0423203	0.0264614	0.0190935	0.0208989	0.0078892	0.0042446	0.0218699	0.0298907	0.0369597	0.0210044	0.0095597	0.0473386	0.0579958	0.0016487	0.0274816	0.0442031	0.0198182	0.0000980	0.0220812	0.0013909	0.0066182	0.0011299	0.0052616	0.0085818	0.0061298	0.0067271	0.0072727	0.0069296	0.0167564
GNB2	UBE2J2	1.0000000	1.0000000	1.0000000	1.0000000	1.0000000	1.0000000	1.0000000	1.0000000	1.0000000	1.0000000	1.0000000	1.0000000	1.0000000	1.0000000	1.0000000	1.0000000	1.0000000	1.0000000	1.0000000	1.0000000	1.0000000	1.0000000	1.0000000	1.0000000	1.0000000	1.0000000	1.0000000	1.0000000	1.0000000	1.0000000	1.0000000	1.0000000	1.0000000	1.0000000	1.0000000	1.0000000	1.0000000	1.0000000	1.0000000	1.0000000	1.0000000	1.0000000	1.0000000	1.0000000	1.0000000	1.0000000	1.0000000	1.0000000
SLC39A13	UBE2J2	0.0021396	0.0035544	0.0096937	0.0027053	0.0094066	0.0355686	0.0391946	0.0213148	0.0117484	0.0385578	0.0372794	0.0280950	0.0471239	0.0397423	0.0057285	0.0100113	0.0317824	0.0131831	0.0601075	0.0832433	0.0347270	0.0281696	0.0275321	0.0193743	0.0247867	0.0421188	0.0146555	0.0785303	0.0076747	0.0458760	0.0974242	0.0937205	0.0220743	0.0166312	0.0381948	0.0054509	0.0165945	0.0095055	0.0350730	0.0291727	0.0050061	0.0087698	0.0124445	0.0060225	0.0054168	0.0019391	0.0236868	0.0143526
UBXN6	UBE2J2	0.0172990	0.0191764	0.0374142	0.0205095	0.0069637	0.0630281	0.0341401	0.0049595	0.0060073	0.0326919	0.0336770	0.0173286	0.0532265	0.0366898	0.0026511	0.0150955	0.0577779	0.0207276	0.0485543	0.0988642	0.0393479	0.0317441	0.0287976	0.0200035	0.0262099	0.0581754	0.0378079	0.0903636	0.0201175	0.0391550	0.0957722	0.1309986	0.0088706	0.0393852	0.0677139	0.0255511	0.0033699	0.0342358	0.0076174	0.0342861	0.0036426	0.0014588	0.0350202	0.0098106	0.0066301	0.0114632	0.0123074	0.0030804
FPGS	UBE2J2	0.0004419	0.0001767	0.0194377	0.0074689	0.0076083	0.0645162	0.0647553	0.0275953	0.0116228	0.0650308	0.0625790	0.0513699	0.0543609	0.0443438	0.0208690	0.0251920	0.0340740	0.0171249	0.0392358	0.0837917	0.0540776	0.0454040	0.0400771	0.0228648	0.0364857	0.0686320	0.0271911	0.1050159	0.0108536	0.0367668	0.1474501	0.1623007	0.0208027	0.0287291	0.0705774	0.0122397	0.0255348	0.0181501	0.0124670	0.0234639	0.0107697	0.0160445	0.0113292	0.0113953	0.0047890	0.0044030	0.0119353	0.0099981
GLI4	SCNN1D	1.0000000	1.0000000	1.0000000	1.0000000	1.0000000	1.0000000	1.0000000	1.0000000	1.0000000	1.0000000	1.0000000	1.0000000	1.0000000	1.0000000	1.0000000	1.0000000	1.0000000	1.0000000	1.0000000	1.0000000	1.0000000	1.0000000	1.0000000	1.0000000	1.0000000	1.0000000	1.0000000	1.0000000	1.0000000	1.0000000	1.0000000	1.0000000	1.0000000	1.0000000	1.0000000	1.0000000	1.0000000	1.0000000	1.0000000	1.0000000	1.0000000	1.0000000	1.0000000	1.0000000	1.0000000	1.0000000	1.0000000	1.0000000
ASPSCR1	SCNN1D	0.0464587	0.0372921	0.0188713	0.0321937	0.0611317	0.0293849	0.1147398	0.0790998	0.0683199	0.1113853	0.1105204	0.1000167	0.1573997	0.1228671	0.0779941	0.0412582	0.0108493	0.0414927	0.0056635	0.0602262	0.1078271	0.1017630	0.0997697	0.0567127	0.0638602	0.1216051	0.0749550	0.1048573	0.0512055	0.0399363	0.1389776	0.1785421	0.0239324	0.0563158	0.0906375	0.0106184	0.0326848	0.0251030	0.1016271	0.0095042	0.0423642	0.0476551	0.0069977	0.0380313	0.0423866	0.0428691	0.0286429	0.0693628
FBF1	SCNN1D	0.0286610	0.0210462	0.0086420	0.0132685	0.0364034	0.0080475	0.0526888	0.0469423	0.0325407	0.0528205	0.0528305	0.0528267	0.0515930	0.0513995	0.0062166	0.0086670	0.0086565	0.0089327	0.0104985	0.0018622	0.0528307	0.0526396	0.0529896	0.0187251	0.0191710	0.0522931	0.0302841	0.0241883	0.0128176	0.0015250	0.0247380	0.5786384	0.0368997	0.0096244	0.0454113	0.0074958	0.0341262	0.0098814	0.0156773	0.0067799	0.0217175	0.0095662	0.0190899	0.0001732	0.0186046	0.0054459	0.0024104	0.0367588
QTRT1	SCNN1D	0.0534742	0.0332580	0.0263959	0.0276629	0.0654917	0.0086018	0.0795873	0.0449597	0.0261554	0.0785332	0.0756592	0.0635906	0.1438165	0.1162811	0.0497375	0.0402732	0.0285019	0.0047434	0.0079938	0.0809390	0.0813505	0.0792015	0.0669012	0.0481366	0.0466412	0.0904438	0.0765431	0.0675139	0.0643775	0.0010746	0.0893207	0.0954627	0.0238732	0.0377103	0.0723412	0.0090690	0.0633671	0.0110522	0.0254633	0.0193620	0.0060827	0.0240744	0.0532692	0.0257332	0.0051126	0.0156484	0.0032563	0.0293950
CNFN	SCNN1D	0.1800139	0.1003647	0.0672354	0.2481822	0.1958471	0.0036394	0.1921290	0.1300458	0.0434943	0.2299605	0.2106099	0.1640824	0.3807158	0.2933524	0.2372731	0.1171608	0.0111081	0.1134871	0.0033824	0.0810011	0.2377350	0.1987055	0.2195073	0.1481826	0.1505384	0.2418302	0.1822444	0.0930899	0.1365537	0.1232875	0.1581021	0.3493438	0.0510521	0.0439419	0.1213166	0.0917662	0.1539785	0.0402620	0.2420889	0.0471027	0.0809260	0.0188272	0.0735949	0.0407598	0.0162451	0.0131151	0.0390937	0.0678889
HEXDC	SCNN1D	0.2104994	0.2682566	0.1427110	0.1813589	0.2395350	0.0678897	0.2815553	0.1763513	0.1442179	0.2764204	0.2681658	0.2366519	0.4081708	0.3607164	0.2205744	0.1541612	0.0208728	0.0712755	0.1436024	0.2476242	0.2724464	0.2665231	0.2264776	0.1811978	0.1942381	0.2877761	0.2166410	0.1564016	0.1866332	0.0191276	0.1340641	0.1855151	0.0690944	0.0222421	0.1751748	0.0634400	0.0458575	0.1050404	0.1442998	0.0001401	0.0488276	0.0517383	0.0322510	0.0519574	0.0922274	0.0952944	0.0545633	0.2528416
MZF1	SCNN1D	0.0469774	0.0362625	0.0559306	0.0067630	0.0455631	0.1216494	0.2624151	0.1432717	0.1171712	0.2519254	0.2309354	0.1924240	0.4467023	0.3768078	0.3173357	0.1612002	0.0594072	0.0373779	0.1278495	0.3199775	0.2279463	0.2204988	0.2043354	0.1309485	0.1690112	0.2649631	0.1664046	0.2056846	0.1348265	0.0038626	0.2635420	0.2841607	0.0986204	0.0310441	0.1677239	0.1202002	0.1961552	0.0338340	0.0143476	0.0125189	0.0241471	0.0504216	0.0782732	0.0011087	0.0052319	0.0321567	0.0069157	0.0416384
DPP7	SCNN1D	0.0868428	0.0523707	0.0337274	0.0365610	0.1628591	0.0410298	0.2401007	0.1480776	0.1270384	0.2462752	0.2331790	0.2017573	0.3533595	0.2768679	0.1642116	0.0784491	0.1065058	0.0286666	0.2174910	0.3112663	0.2109095	0.1857890	0.1853375	0.1292167	0.1452282	0.2518342	0.1943901	0.2145972	0.1507004	0.0574807	0.2528476	0.3291783	0.0746039	0.0863688	0.1908238	0.0075575	0.1347033	0.0122414	0.1714700	0.0047291	0.0544536	0.0281261	0.0658087	0.0136900	0.0256604	0.0620761	0.0064215	0.0772434
TMEM259	ACAP3	1.0000000	1.0000000	1.0000000	1.0000000	1.0000000	1.0000000	1.0000000	1.0000000	1.0000000	1.0000000	1.0000000	1.0000000	1.0000000	1.0000000	1.0000000	1.0000000	1.0000000	1.0000000	1.0000000	1.0000000	1.0000000	1.0000000	1.0000000	1.0000000	1.0000000	1.0000000	1.0000000	1.0000000	1.0000000	1.0000000	1.0000000	1.0000000	1.0000000	1.0000000	1.0000000	1.0000000	1.0000000	1.0000000	1.0000000	1.0000000	1.0000000	1.0000000	1.0000000	1.0000000	1.0000000	1.0000000	1.0000000	1.0000000
MFSD10	ACAP3	0.0048877	0.0034025	0.0016005	0.0006432	0.0064141	0.0091666	0.0133800	0.0071733	0.0035749	0.0139301	0.0139640	0.0103428	0.0192710	0.0140540	0.0050470	0.0004101	0.0109973	0.0046907	0.0271662	0.0217404	0.0094840	0.0080540	0.0073448	0.0048867	0.0052813	0.0111705	0.0070806	0.0230276	0.0052637	0.0128467	0.0282005	0.0329980	0.0002578	0.0129488	0.0212610	0.0069466	0.0015548	0.0094393	0.0026391	0.0080892	0.0037168	0.0012818	0.0065915	0.0017338	0.0083149	0.0020894	0.0153196	0.0048396
GSTP1	ACAP3	0.0429069	0.0402551	0.0725027	0.0511006	0.0202960	0.1289727	0.0619546	0.0140786	0.0194079	0.0685162	0.0611538	0.0318685	0.1273115	0.0807054	0.0303978	0.0388103	0.0717880	0.0301204	0.0739493	0.1009291	0.0577030	0.0383458	0.0217945	0.0145081	0.0166639	0.0380402	0.0874755	0.0957004	0.0584065	0.0764449	0.1287896	0.1411950	0.0407128	0.0336943	0.0893616	0.0081994	0.0560985	0.0050485	0.0205271	0.0596438	0.0322743	0.0277708	0.0679810	0.0412248	0.0431734	0.0391703	0.0589734	0.0149476
ZDHHC8	ACAP3	0.0061294	0.0144732	0.0317701	0.0264984	0.0206412	0.0650901	0.0642611	0.0229337	0.0133109	0.0690598	0.0677351	0.0566556	0.1089536	0.0865576	0.0386654	0.0125156	0.0844972	0.0393627	0.1225034	0.1416380	0.0539670	0.0614845	0.0479848	0.0019616	0.0223144	0.0745572	0.0654962	0.1054716	0.0403463	0.0383802	0.1305062	0.1829595	0.0147025	0.0803245	0.1396931	0.0569519	0.0092235	0.0692284	0.1386299	0.0397695	0.0155878	0.0277863	0.0492411	0.0105606	0.0115175	0.0108682	0.0449533	0.0251089
SGSM3	ACAP3	0.0069660	0.0127298	0.0170265	0.0158857	0.0030076	0.0360196	0.0223071	0.0045527	0.0060800	0.0231861	0.0235236	0.0159875	0.0430121	0.0337897	0.0048697	0.0039248	0.0346281	0.0161243	0.0427410	0.0576041	0.0163818	0.0118508	0.0119795	0.0090121	0.0026821	0.0222191	0.0167048	0.0548313	0.0122818	0.0252471	0.0603040	0.0733167	0.0063831	0.0337987	0.0546613	0.0160720	0.0003084	0.0207432	0.0314451	0.0269222	0.0106250	0.0049907	0.0246241	0.0057539	0.0143264	0.0124951	0.0248566	0.0128449
NUDT16L1	PUSL1	1.0000000	1.0000000	1.0000000	1.0000000	1.0000000	1.0000000	1.0000000	1.0000000	1.0000000	1.0000000	1.0000000	1.0000000	1.0000000	1.0000000	1.0000000	1.0000000	1.0000000	1.0000000	1.0000000	1.0000000	1.0000000	1.0000000	1.0000000	1.0000000	1.0000000	1.0000000	1.0000000	1.0000000	1.0000000	1.0000000	1.0000000	1.0000000	1.0000000	1.0000000	1.0000000	1.0000000	1.0000000	1.0000000	1.0000000	1.0000000	1.0000000	1.0000000	1.0000000	1.0000000	1.0000000	1.0000000	1.0000000	1.0000000
SLC25A22	PUSL1	0.0002564	0.0002877	0.0000568	0.0000628	0.0006563	0.0007302	0.0011507	0.0003456	0.0001260	0.0010711	0.0010946	0.0008000	0.0016936	0.0013777	0.0002302	0.0003030	0.0010511	0.0002027	0.0020895	0.0019997	0.0008509	0.0007656	0.0007122	0.0003992	0.0001654	0.0009522	0.0007364	0.0022988	0.0003065	0.0005682	0.0021698	0.0027758	0.0005002	0.0016272	0.0024022	0.0017280	0.0007548	0.0018432	0.0009243	0.0007504	0.0002936	0.0002149	0.0008277	0.0000974	0.0003684	0.0004597	0.0009204	0.0001975
SLC25A39	PUSL1	0.0062097	0.0074659	0.0282735	0.0211960	0.0226290	0.0761384	0.0660002	0.0303575	0.0088623	0.0651229	0.0670702	0.0508840	0.0740155	0.0546918	0.0135792	0.0475082	0.0813423	0.0246443	0.1021978	0.1099088	0.0648878	0.0574677	0.0505169	0.0021284	0.0087614	0.0570971	0.0633479	0.1073264	0.0475600	0.0639063	0.1090005	0.0891489	0.0541959	0.1162430	0.1824789	0.0716586	0.0360322	0.0858804	0.0079647	0.0533903	0.0089463	0.0217695	0.0833653	0.0322991	0.0169081	0.0034857	0.0556674	0.0167795
YDJC	PUSL1	0.0296805	0.0224296	0.0107838	0.0272173	0.0392329	0.0078477	0.0440522	0.0210138	0.0115261	0.0404696	0.0371920	0.0331283	0.0534198	0.0363612	0.0109427	0.0061743	0.0262395	0.0046842	0.0728033	0.0608535	0.0371777	0.0347624	0.0220951	0.0118309	0.0186570	0.0345559	0.0130751	0.0819400	0.0082142	0.0337972	0.0691525	0.0807706	0.0195661	0.0541767	0.0758004	0.0325674	0.0211278	0.0436957	0.0078253	0.0181938	0.0051120	0.0007438	0.0212661	0.0039981	0.0037095	0.0054326	0.0189434	0.0001021
MFSD10	PUSL1	0.0217131	0.0151094	0.0070539	0.0028527	0.0286036	0.0399255	0.0579998	0.0313388	0.0157143	0.0602940	0.0605507	0.0450539	0.0832919	0.0610282	0.0222635	0.0018205	0.0493761	0.0207577	0.1231894	0.0988476	0.0410512	0.0350134	0.0319918	0.0215370	0.0232559	0.0486566	0.0306687	0.1044247	0.0228547	0.0575654	0.1294986	0.1517066	0.0011277	0.0558673	0.0907622	0.0303031	0.0068482	0.0409872	0.0117124	0.0360687	0.0164183	0.0056724	0.0296729	0.0076971	0.0369912	0.0092880	0.0686383	0.0212907
C1orf122	PUSL1	0.0097056	0.0144088	0.0051293	0.0172512	0.0230266	0.0184856	0.0332810	0.0098618	0.0066285	0.0377349	0.0324372	0.0252893	0.0350787	0.0252310	0.0057254	0.0182806	0.0273546	0.0066188	0.0750023	0.0487710	0.0318823	0.0248054	0.0227919	0.0084322	0.0021758	0.0253715	0.0247999	0.0558888	0.0205717	0.0188393	0.0657572	0.0675921	0.0181609	0.0461957	0.0630606	0.0159185	0.0013439	0.0244927	0.0304262	0.0100414	0.0032096	0.0012335	0.0178530	0.0050116	0.0117868	0.0027734	0.0326440	0.0020543
EME2	TAS1R3	1.0000000	1.0000000	1.0000000	1.0000000	1.0000000	1.0000000	1.0000000	1.0000000	1.0000000	1.0000000	1.0000000	1.0000000	1.0000000	1.0000000	1.0000000	1.0000000	1.0000000	1.0000000	0.6138292	0.3708462	1.0000000	1.0000000	1.0000000	1.0000000	1.0000000	1.0000000	1.0000000	1.0000000	1.0000000	1.0000000	0.8011928	0.7449318	0.6039600	1.0000000	1.0000000	1.0000000	0.9403054	1.0000000	0.4990331	1.0000000	1.0000000	1.0000000	1.0000000	1.0000000	1.0000000	1.0000000	1.0000000	1.0000000
MTHFD2L	TAS1R3	0.2000686	0.1133317	0.1073995	0.1018502	0.1906983	0.0983212	0.0722149	0.0190621	0.0758183	0.1092848	0.1087826	0.0399615	0.1036121	0.0692442	0.0086407	0.1494684	0.3645218	0.0084345	0.0616120	0.3968446	0.0837106	0.0615210	0.1225954	0.0249456	0.0138719	0.1317775	0.0541628	0.5762148	0.0236345	0.1392952	0.4599587	0.2913150	0.0428737	0.1178682	0.1785810	0.0249456	0.2631929	0.0250655	0.3308127	0.0854334	0.0382001	0.0318870	0.1084635	0.0417589	0.0179985	0.0609637	0.0531390	0.0279298
FSCN1	TAS1R3	0.0624293	0.0509112	0.1045456	0.0720496	0.0043517	0.1692779	0.1427964	0.0731128	0.0418809	0.1535801	0.1570748	0.1302422	0.1106596	0.0926791	0.0038311	0.1466202	0.1319623	0.0006723	0.1478475	0.2581690	0.1471187	0.1444250	0.1375372	0.0889553	0.1297762	0.1631808	0.1076301	0.2270430	0.0793881	0.1659527	0.3421549	0.3674293	0.4933273	0.4263213	0.1582164	0.3370444	0.5454534	0.2457642	0.1432180	0.0327243	0.0496543	0.0769238	0.0614117	0.0622601	0.0361739	0.0610032	0.0057842	0.1003394
BOP1	TAS1R3	0.1034661	0.1026938	0.0803669	0.0856176	0.1274146	0.0799074	0.1343045	0.0875422	0.0403859	0.1400491	0.1609760	0.1191905	0.0296317	0.0267830	0.1388730	0.2904618	0.1599899	0.0033659	0.1391311	0.2774426	0.1222418	0.0963183	0.1139864	0.0007659	0.0282894	0.0717115	0.0682749	0.3148428	0.0340483	0.1886312	0.3378008	0.3155752	0.0641063	0.1418770	0.1815681	0.0135746	0.1810731	0.0402177	0.1334247	0.0288959	0.0339508	0.0262107	0.0797461	0.0335725	0.0718828	0.0689467	0.0868663	0.1098224
SLC39A13	TAS1R3	0.0110064	0.0140026	0.0391399	0.0107361	0.0467356	0.1334036	0.1380746	0.0847855	0.0532033	0.1365934	0.1404335	0.1108067	0.1614890	0.1467214	0.0229995	0.0550850	0.2182781	0.0733720	0.3856088	0.3632786	0.1284675	0.1026496	0.1005235	0.1130557	0.1306655	0.1725035	0.0433066	0.3880313	0.0226713	0.1880165	0.4353170	0.3748400	0.1187494	0.1123534	0.1480629	0.0310249	0.1130075	0.0451233	0.2150941	0.1763420	0.0271246	0.0433247	0.0816231	0.0311653	0.0314527	0.0093267	0.1510785	0.0601001
DHRS1	TAS1R3	0.3663509	0.2379405	0.4182329	0.3187830	0.3549295	0.5856045	0.1598851	0.0346434	0.1415849	0.1753347	0.1185887	0.0415526	0.2415493	0.2580561	0.1309886	0.2681418	0.7290521	0.3405398	0.5045620	0.7069981	0.1629455	0.1069611	0.1030987	0.0394677	0.1401743	0.2605788	0.0170650	0.8362596	0.0744687	0.5522905	0.9750266	0.8753736	0.3049390	0.0548043	0.1822980	0.3583264	0.6679364	0.2938946	0.5373260	0.5797873	0.3026789	0.3176286	0.5609970	0.3213100	0.2905480	0.2979365	0.2401846	0.2623740
ZNF483	TAS1R3	0.0168735	0.0045837	0.0829819	0.0198344	0.1213456	0.0059311	0.0864806	0.0139855	0.0073529	0.1118814	0.0859602	0.0436418	0.0748331	0.0698179	0.0520677	0.0974707	0.0076995	0.0863251	0.0307346	0.1550931	0.0612571	0.0402416	0.0839933	0.0064571	0.1118926	0.1159523	0.0104461	0.2604521	0.0378079	0.1031552	0.1605719	0.1441606	0.2729610	0.3423001	0.1923524	0.2965838	0.3448856	0.2432541	0.3088466	0.1499295	0.1064632	0.0712301	0.0542327	0.1078284	0.0630496	0.0299408	0.1149722	0.0199306
SH2D5	TAS1R3	0.0002148	0.0017167	0.0182284	0.0026863	0.0076734	0.0265818	0.0187823	0.0093653	0.0004089	0.0160201	0.0176090	0.0130046	0.0085311	0.0015693	0.0241322	0.0427905	0.0567667	0.0281510	0.0765498	0.0782191	0.0037383	0.0051527	0.0031584	0.0115199	0.0204057	0.0111467	0.0084062	0.0530803	0.0036553	0.0049020	0.0462541	0.0491498	0.0701802	0.0597278	0.0252831	0.0485983	0.1082186	0.0495753	0.0327301	0.0284654	0.0144483	0.0085848	0.0158055	0.0044400	0.0005040	0.0004693	0.0158080	0.0127478
TUBB3	TAS1R3	0.0150281	0.0040828	0.0191651	0.0280576	0.0189140	0.0640972	0.0487142	0.0278253	0.0164823	0.0498286	0.0534855	0.0411903	0.0292166	0.0099398	0.0168678	0.0596066	0.0696320	0.0096566	0.0227887	0.0643807	0.0364064	0.0306532	0.0273141	0.0294377	0.0112821	0.0272639	0.0018722	0.1460119	0.0097312	0.0819173	0.1646657	0.1551881	0.0531522	0.0090464	0.0376995	0.0148145	0.0730030	0.0059724	0.0633573	0.0318198	0.0065478	0.0157469	0.0259885	0.0159664	0.0151832	0.0211389	0.0104860	0.0167804
ASAH2B	TAS1R3	0.0254376	0.0412346	0.0299450	0.0021235	0.0175041	0.0395726	0.0017392	0.0080979	0.0093317	0.0297510	0.0219537	0.0137378	0.0146974	0.0482164	0.0220163	0.0404090	0.1247123	0.0552040	0.0347455	0.0598836	0.0025451	0.0328821	0.0127221	0.0040847	0.0186811	0.0175739	0.0105488	0.1325176	0.0159867	0.0554262	0.0837967	0.1085443	0.0962594	0.0498149	0.0019049	0.0093132	0.0899861	0.0076386	0.0805830	0.0805585	0.0388118	0.0266543	0.0867229	0.0026750	0.0028361	0.0036730	0.0338405	0.0454961
B4GALNT4	TAS1R3	0.0358523	0.0362594	0.0733268	0.0449431	0.0287608	0.0934574	0.0401753	0.0209609	0.0085683	0.0684262	0.0689165	0.0568763	0.1316570	0.1125969	0.0704629	0.0563548	0.1110941	0.0476887	0.1257802	0.1584047	0.0461601	0.0477491	0.0422773	0.0183052	0.0541273	0.0725509	0.0063495	0.1911828	0.0250630	0.0405957	0.1673149	0.1908346	0.1746619	0.1118967	0.0165164	0.1464629	0.2023059	0.0686988	0.0357426	0.0957130	0.0245445	0.0682235	0.1275309	0.0804627	0.0476986	0.0376935	0.0854569	0.0435493
ZNF84	TAS1R3	0.0032281	0.0090862	0.0036300	0.0050415	0.0142340	0.0205960	0.0065299	0.0020299	0.0009163	0.0207486	0.0133087	0.0057252	0.0045512	0.0003398	0.0192437	0.0459879	0.0690852	0.0221713	0.0044092	0.0539830	0.0053373	0.0067960	0.0078918	0.0051791	0.0124512	0.0245124	0.0097785	0.0467623	0.0006029	0.0131683	0.0426631	0.0905223	0.0129829	0.0194978	0.0144377	0.0116125	0.0271288	0.0004472	0.1059897	0.0326773	0.0226274	0.0004686	0.0378359	0.0083570	0.0013210	0.0018564	0.0168257	0.0199862
DENND1C	TAS1R3	0.0156675	0.0009885	0.0161061	0.0027951	0.0193617	0.0149136	0.0463878	0.0319771	0.0387754	0.0427991	0.0487957	0.0410527	0.0567574	0.0562874	0.0136862	0.0086137	0.0227776	0.0030032	0.0043311	0.0921812	0.0040467	0.0023826	0.0118235	0.0606579	0.0012522	0.0162204	0.0116682	0.0787826	0.0462429	0.0434465	0.0954376	0.0856833	0.0825664	0.1374808	0.0772561	0.0897119	0.1385192	0.0977001	0.0631659	0.0933928	0.0245241	0.0521305	0.1005393	0.0552440	0.0701639	0.0653401	0.0792847	0.0418103
SRM	TAS1R3	0.0411678	0.0464896	0.0250799	0.0043202	0.0500820	0.1861202	0.1887674	0.0979058	0.0418114	0.1746171	0.1914567	0.1529393	0.2861036	0.2205456	0.1186429	0.0295021	0.2350837	0.0361727	0.0935912	0.2121820	0.1538066	0.1421307	0.1102862	0.0699058	0.0087847	0.1723400	0.0689100	0.6280136	0.1009032	0.3773074	0.6706588	0.7217218	0.1365561	0.1265869	0.1591804	0.1008570	0.3801372	0.0494545	0.1763814	0.0557161	0.0695042	0.0409370	0.1689322	0.0132617	0.1445330	0.1162969	0.1339774	0.1484473
DGKQ	TAS1R3	0.0752600	0.0122601	0.0760659	0.1081195	0.1877320	0.2374139	0.3568416	0.2192651	0.1886850	0.3189501	0.3475705	0.2793616	0.3962753	0.3634767	0.1517439	0.0369497	0.2853186	0.0057177	0.7912203	0.7431294	0.3135466	0.2767163	0.2381566	0.1616696	0.0728044	0.3156844	0.1495053	0.5822777	0.0941952	0.2680425	0.8134734	0.9633859	0.4030033	0.1404955	0.2979026	0.1083973	0.3548337	0.0168188	1.0000000	0.2790806	0.0084873	0.0035274	0.4278007	0.0023849	0.0071749	0.0382657	0.1467632	0.0977687
OIP5-AS1	TAS1R3	0.0232741	0.0553191	0.0266297	0.0466171	0.0779819	0.0644020	0.0943803	0.0316283	0.0051371	0.1365340	0.1052906	0.0731797	0.0499654	0.0391188	0.0860505	0.1965457	0.1261643	0.0023127	0.0531180	0.2185906	0.0757107	0.0682907	0.0646111	0.0893200	0.1065731	0.1297638	0.0738810	0.2480572	0.0195846	0.0693730	0.2329053	0.2218999	0.1303276	0.1330391	0.0518005	0.1359932	0.2996214	0.1062137	0.2064635	0.0569572	0.0238295	0.0485217	0.0590500	0.0481282	0.0485408	0.0445359	0.0847410	0.0164615
C16orf74	TAS1R3	0.1622823	0.1627459	0.2825706	0.1839241	0.1703744	0.3753549	0.1775805	0.0498500	0.0424406	0.2287260	0.2191851	0.1810023	0.2990111	0.2601951	0.1697588	0.1172801	0.2971171	0.0538259	0.4794557	0.5502569	0.1135257	0.1136944	0.0453876	0.0477705	0.1876109	0.2003942	0.0081853	0.7124896	0.1023534	0.4080072	0.7202022	0.6465936	0.4186519	0.1267927	0.0475584	0.2339546	0.5455617	0.2529194	0.0684513	0.2933269	0.1908994	0.2495840	0.7096803	0.2414318	0.2118211	0.1725592	0.5628177	0.2043951
TUBB2A	TAS1R3	0.0361153	0.0900226	0.0522627	0.0275029	0.0012468	0.2483298	0.2007199	0.1200742	0.0330401	0.2078809	0.2156561	0.1412470	0.0214497	0.0759257	0.3661595	0.6136594	0.6580255	0.2434387	0.2869699	0.7779387	0.1121668	0.0668857	0.0903248	0.0187148	0.0324293	0.1522732	0.1877112	0.4529710	0.1277822	0.3794870	0.6900328	0.7231018	0.3619399	0.0037673	0.1721325	0.0420252	0.3102300	0.0647777	0.3470659	0.2488771	0.1208349	0.0753327	0.2320034	0.0652063	0.0037886	0.0168286	0.0245537	0.0768695
SLC30A4	TAS1R3	0.0006502	0.0023722	0.0066346	0.0008302	0.0003577	0.0078906	0.0058705	0.0022718	0.0003326	0.0070837	0.0051724	0.0034376	0.0020972	0.0026267	0.0206414	0.0159241	0.0064965	0.0034401	0.0043583	0.0166274	0.0054041	0.0043539	0.0037406	0.0106189	0.0102569	0.0076634	0.0021091	0.0216362	0.0021730	0.0048983	0.0172147	0.0209157	0.0197750	0.0196307	0.0023664	0.0170089	0.0286502	0.0113361	0.0382712	0.0056718	0.0024834	0.0031357	0.0094483	0.0023659	0.0078845	0.0041910	0.0089094	0.0042324
APC2	TAS1R3	0.3339498	0.1767283	0.2343849	0.3622408	0.6129059	0.2113152	0.4264118	0.3177802	0.3460146	0.3932713	0.3918871	0.3645060	0.3923862	0.3800238	0.1641204	0.1446274	0.2091751	0.3837675	0.1811216	0.3487967	0.1006983	0.0996016	0.1500286	0.0113344	0.1577446	0.1982599	0.0856052	0.4922722	0.0172790	0.0085014	0.1621501	0.4032170	1.0000000	0.7310847	0.4108262	0.8599483	1.0000000	0.5966317	0.6596347	0.2591726	0.0483933	0.1932283	0.3747725	0.3358421	0.1381630	0.1128577	0.4023564	0.0461375
SH3TC1	TAS1R3	0.0262036	0.0202358	0.0313657	0.0343837	0.0127820	0.0553388	0.0266133	0.0024069	0.0063297	0.0251227	0.0274881	0.0188831	0.0319445	0.0182322	0.0092591	0.0284083	0.0744049	0.0329234	0.1096812	0.1035745	0.0247697	0.0207048	0.0113129	0.0091179	0.0055843	0.0264515	0.0063767	0.1113317	0.0027273	0.0414608	0.1043236	0.0786843	0.1345425	0.0837530	0.0259938	0.0244207	0.0475578	0.0086274	0.0434517	0.0384278	0.0098982	0.0183628	0.0636632	0.0251720	0.0292998	0.0192132	0.0585727	0.0325114
NBPF15	TAS1R3	0.0707012	0.0693607	0.0281677	0.0582975	0.0220984	0.1466323	0.1883790	0.1250125	0.0683350	0.2069372	0.2093980	0.1830810	0.0463473	0.0249003	0.1591512	0.3221092	0.1308688	0.0349001	0.1519918	0.2662470	0.1790436	0.1459881	0.1150322	0.2523477	0.2720891	0.2793290	0.0606723	0.5040311	0.0230459	0.1985844	0.3858014	0.5708319	0.3629452	0.1811660	0.0758496	0.1097531	0.4183499	0.0143223	0.9358947	0.0093545	0.0511179	0.0699867	0.0395634	0.0687667	0.0251404	0.0568475	0.0823861	0.1076158
RNF126	TAS1R3	0.3695576	0.2233330	0.0702699	0.0252174	0.5052791	0.1662184	0.2746309	0.0153140	0.0706282	0.3288498	0.3376877	0.2491794	0.4571650	0.3673642	0.2210123	0.1357418	0.8945256	0.2825153	1.0000000	1.0000000	0.2779600	0.2507799	0.2451945	0.0441687	0.0315613	0.3149806	0.1867552	0.8706909	0.1325382	0.2870507	1.0000000	1.0000000	0.0537029	0.5514526	0.5277241	0.1170125	0.2108845	0.2964764	0.2130251	0.4780972	0.1206659	0.0861905	0.2994015	0.0578688	0.2271335	0.0833288	0.4730629	0.2161274
FOXD1	TAS1R3	0.0025930	0.0019367	0.0076559	0.0029317	0.0074883	0.0102644	0.0057404	0.0003352	0.0000873	0.0090542	0.0100749	0.0044865	0.0067663	0.0049911	0.0071379	0.0187700	0.0405801	0.0161684	0.0372319	0.0439188	0.0005066	0.0009388	0.0011570	0.0082599	0.0102079	0.0145271	0.0021755	0.0454037	0.0015174	0.0057662	0.0323825	0.0283460	0.0226671	0.0005173	0.0109646	0.0004931	0.0090450	0.0053951	0.0679321	0.0443047	0.0226562	0.0013091	0.0148711	0.0030796	0.0149104	0.0145797	0.0176913	0.0005906
SLC39A13	DVL1	1.0000000	1.0000000	1.0000000	1.0000000	1.0000000	1.0000000	1.0000000	1.0000000	1.0000000	1.0000000	1.0000000	1.0000000	1.0000000	1.0000000	1.0000000	1.0000000	1.0000000	1.0000000	1.0000000	1.0000000	1.0000000	1.0000000	1.0000000	1.0000000	1.0000000	1.0000000	1.0000000	1.0000000	1.0000000	1.0000000	1.0000000	1.0000000	1.0000000	1.0000000	1.0000000	1.0000000	1.0000000	1.0000000	1.0000000	1.0000000	1.0000000	1.0000000	1.0000000	1.0000000	1.0000000	1.0000000	1.0000000	1.0000000
BCAR1	DVL1	0.0069879	0.0032768	0.0053536	0.0004646	0.0128438	0.0200020	0.0298048	0.0114851	0.0024346	0.0299803	0.0268020	0.0210797	0.0275422	0.0190810	0.0041160	0.0208981	0.0328271	0.0103074	0.0451592	0.0625674	0.0217148	0.0229032	0.0182881	0.0010428	0.0093375	0.0228186	0.0266458	0.0437230	0.0203401	0.0252660	0.0550770	0.0718040	0.0070714	0.0340024	0.0557408	0.0306995	0.0101896	0.0394587	0.0194595	0.0136468	0.0001528	0.0187158	0.0000192	0.0195879	0.0047971	0.0040065	0.0018669	0.0054230
SBF1	DVL1	0.0000560	0.0000582	0.0000821	0.0001002	0.0001880	0.0004312	0.0005855	0.0002320	0.0001124	0.0006068	0.0005716	0.0004092	0.0003788	0.0001951	0.0002764	0.0004148	0.0003999	0.0001675	0.0005927	0.0008125	0.0004112	0.0003715	0.0003388	0.0001435	0.0001247	0.0004388	0.0003482	0.0007559	0.0001615	0.0003350	0.0007923	0.0012260	0.0000936	0.0005320	0.0010757	0.0005710	0.0001565	0.0006793	0.0007550	0.0002594	0.0000093	0.0001114	0.0001976	0.0000876	0.0000960	0.0000031	0.0001567	0.0000342
GAK	DVL1	0.0056113	0.0054445	0.0137033	0.0078318	0.0035765	0.0240556	0.0138427	0.0041953	0.0005549	0.0147695	0.0137932	0.0088515	0.0165894	0.0106151	0.0032265	0.0161130	0.0160709	0.0042803	0.0170524	0.0319690	0.0133921	0.0141663	0.0128643	0.0058692	0.0060933	0.0173204	0.0092165	0.0375827	0.0044764	0.0164230	0.0433111	0.0400180	0.0050016	0.0091709	0.0217481	0.0057738	0.0050258	0.0098530	0.0205179	0.0084508	0.0005255	0.0053637	0.0042065	0.0036842	0.0010999	0.0000381	0.0025384	0.0004369
UBE2J2	DVL1	0.0024193	0.0027079	0.0145759	0.0021175	0.0097476	0.0311915	0.0340247	0.0102083	0.0030980	0.0417066	0.0361653	0.0284550	0.0424936	0.0339587	0.0000286	0.0167142	0.0336949	0.0083652	0.0339659	0.0657738	0.0301240	0.0251365	0.0212892	0.0153503	0.0174998	0.0444474	0.0267269	0.0793541	0.0078444	0.0241781	0.0796025	0.1048940	0.0062110	0.0265508	0.0520107	0.0130258	0.0049042	0.0191625	0.0122752	0.0250685	0.0079856	0.0076093	0.0186800	0.0032376	0.0008203	0.0011294	0.0049212	0.0018120
ZDHHC8	DVL1	0.0022559	0.0055453	0.0120130	0.0100871	0.0078211	0.0240525	0.0237059	0.0086372	0.0050828	0.0254776	0.0250161	0.0210761	0.0398468	0.0318724	0.0146309	0.0047101	0.0328161	0.0150334	0.0480339	0.0560728	0.0199826	0.0228610	0.0178618	0.0008084	0.0083904	0.0274431	0.0245249	0.0415919	0.0152226	0.0148540	0.0516464	0.0724443	0.0057120	0.0300074	0.0512893	0.0215096	0.0036073	0.0260055	0.0538935	0.0153367	0.0058697	0.0104210	0.0188374	0.0039165	0.0043180	0.0040499	0.0172652	0.0095026
PLEC	DVL1	0.0008415	0.0032729	0.0181089	0.0196730	0.0164901	0.0494114	0.0525873	0.0147572	0.0048071	0.0431622	0.0396011	0.0266176	0.0226920	0.0061679	0.0344525	0.0707202	0.0402423	0.0156151	0.0622990	0.1051446	0.0270382	0.0288938	0.0283409	0.0160383	0.0259423	0.0514211	0.0309807	0.0932019	0.0091805	0.0586024	0.1127195	0.1389353	0.0047793	0.0302723	0.0787936	0.0581312	0.0226034	0.0697355	0.0729243	0.0274227	0.0020005	0.0213768	0.0160732	0.0200991	0.0039059	0.0103084	0.0050849	0.0182085
CSPG4	MXRA8	1.0000000	1.0000000	1.0000000	1.0000000	1.0000000	1.0000000	1.0000000	1.0000000	1.0000000	1.0000000	1.0000000	1.0000000	1.0000000	1.0000000	1.0000000	1.0000000	1.0000000	1.0000000	1.0000000	1.0000000	1.0000000	1.0000000	1.0000000	1.0000000	1.0000000	1.0000000	1.0000000	1.0000000	1.0000000	1.0000000	1.0000000	1.0000000	1.0000000	1.0000000	1.0000000	1.0000000	1.0000000	1.0000000	1.0000000	1.0000000	1.0000000	1.0000000	1.0000000	1.0000000	1.0000000	1.0000000	1.0000000	1.0000000
PGAM2	MXRA8	0.0478232	0.0270041	0.0545629	0.0478501	0.0257503	0.0546567	0.0876533	0.0492093	0.0069718	0.0726031	0.0565619	0.0460402	0.1549652	0.1346218	0.0495956	0.0121529	0.0281520	0.0091508	0.0223149	0.0418178	0.0472485	0.0235998	0.0418178	0.0235998	0.0235998	0.0402227	0.0235998	0.0235998	0.0223149	0.0235998	0.0235998	0.0235998	0.0472485	0.0445125	0.0402227	0.0362705	0.0452800	0.0392089	0.0235998	0.0235998	0.0235998	0.0226996	0.0235998	0.0235998	0.0235998	0.0235998	0.0235998	0.0009529
RNF39	MXRA8	0.1040207	0.1040792	0.1304716	0.1087505	0.0958546	0.1593658	0.0543944	0.0161067	0.0116856	0.0563780	0.0392208	0.0415422	0.0440841	0.0398274	0.0091028	0.0224453	0.0173318	0.0040326	0.0430092	0.0557844	0.1202364	0.1202364	0.1202364	0.1202364	0.1202364	0.1156500	0.1202364	0.1202364	0.1136898	0.1202364	0.1202364	0.1202364	0.0147490	0.0180812	0.0590258	0.0647865	0.0417473	0.0680119	0.0879355	0.1202364	0.1202364	0.1156500	0.1202364	0.1202364	0.1202364	0.1202364	0.1202364	0.0439710
ENG	MXRA8	0.4106574	0.4208285	0.4784850	0.4229628	0.3247088	0.6133778	0.2208736	0.1378331	0.1334680	0.1862591	0.1698546	0.1605640	0.3780716	0.2943244	0.0837504	0.0517508	0.0534333	0.1510925	0.3835646	0.2393218	0.4056515	0.4056515	0.4056515	0.4056515	0.4056515	0.2301929	0.3006427	0.4056515	0.2842733	0.3006427	0.4056515	0.4056515	0.3006427	0.2842733	0.2301929	0.0704797	0.1883827	0.1836345	0.4056515	0.4056515	0.4056515	0.2301929	0.4056515	0.1621432	0.4056515	0.4056515	0.3006427	0.3813483
C19orf71	MXRA8	0.1365238	0.0778134	0.0558940	0.1366007	0.2255761	0.0200185	0.4064829	0.3204743	0.2908548	0.3888612	0.3626969	0.3227328	0.3032147	0.2857048	0.2389321	0.1734666	0.1290412	0.1906820	0.1128798	0.0911381	0.0313891	0.1193798	0.1556865	0.2067379	0.2067379	0.0465549	0.2067379	0.2939533	0.1472097	0.2939533	0.2939533	0.2939533	0.2939533	0.1472097	0.0196621	0.1148261	0.1497479	0.0854521	0.2939533	0.2067379	0.2939533	0.2827405	0.2939533	0.2939533	0.2939533	0.1556865	0.2939533	0.0430659
DUOX1	MXRA8	0.2642361	0.2786437	0.2907794	0.2605056	0.2410483	0.3508633	0.0140921	0.0077877	0.0369955	0.0247689	0.0066399	0.0138787	0.0316381	0.0092870	0.0755944	0.0861249	0.0737630	0.0639983	0.1610563	0.1312234	0.1703305	0.1703305	0.1703305	0.1703305	0.1703305	0.1638333	0.1703305	0.1703305	0.1610563	0.1703305	0.1703305	0.1703305	0.1082539	0.0492682	0.0230014	0.0641556	0.0280226	0.0586546	0.1703305	0.1703305	0.1703305	0.1638333	0.1312234	0.1703305	0.1703305	0.1703305	0.1703305	0.1993376
EPN3	MXRA8	0.2151639	0.2364579	0.2787539	0.2139433	0.1769248	0.3099788	0.0424416	0.0093017	0.0058609	0.0554889	0.0436096	0.0175172	0.1058938	0.1025406	0.0291033	0.0428123	0.1236431	0.0425624	0.1254248	0.2909491	0.1685757	0.1685757	0.1189751	0.2909491	0.2298255	0.2210589	0.0711647	0.2298255	0.0914158	0.1488102	0.1940225	0.2909491	0.2031132	0.2624678	0.3227123	0.1115396	0.0860503	0.1510503	0.2909491	0.1940225	0.1685757	0.1866216	0.2909491	0.2909491	0.2909491	0.1940225	0.2909491	0.2209743
ATAD3A	AURKAIP1	1.0000000	1.0000000	1.0000000	1.0000000	1.0000000	1.0000000	1.0000000	1.0000000	1.0000000	1.0000000	1.0000000	1.0000000	1.0000000	1.0000000	1.0000000	1.0000000	1.0000000	1.0000000	1.0000000	1.0000000	1.0000000	1.0000000	1.0000000	1.0000000	1.0000000	1.0000000	1.0000000	1.0000000	1.0000000	1.0000000	1.0000000	1.0000000	1.0000000	1.0000000	1.0000000	1.0000000	1.0000000	1.0000000	1.0000000	1.0000000	1.0000000	1.0000000	1.0000000	1.0000000	1.0000000	1.0000000	1.0000000	1.0000000
UQCR11	AURKAIP1	0.0127916	0.0077507	0.0039593	0.0144958	0.0335263	0.0225725	0.0327212	0.0171340	0.0018322	0.0414486	0.0381436	0.0221398	0.0536052	0.0420024	0.0170929	0.0046726	0.0397817	0.0057292	0.0525389	0.0845832	0.0338890	0.0231399	0.0281920	0.0067801	0.0069547	0.0291333	0.0483401	0.0483623	0.0411546	0.0187345	0.0639769	0.0896108	0.0133520	0.0499335	0.0652403	0.0134706	0.0073475	0.0166164	0.0364974	0.0150421	0.0037802	0.0040345	0.0154338	0.0005728	0.0081516	0.0030872	0.0207327	0.0112330
COPE	AURKAIP1	0.0056305	0.0013659	0.0024887	0.0103946	0.0124017	0.0279985	0.0323648	0.0158448	0.0054332	0.0330906	0.0295898	0.0199805	0.0472543	0.0349189	0.0092362	0.0036755	0.0325002	0.0095691	0.0325373	0.0441991	0.0285392	0.0223662	0.0228428	0.0048961	0.0054959	0.0233157	0.0245492	0.0508134	0.0195356	0.0384992	0.0761013	0.1004724	0.0068696	0.0392485	0.0563686	0.0155252	0.0076298	0.0183332	0.0207033	0.0171224	0.0011373	0.0051501	0.0040450	0.0076343	0.0004984	0.0064326	0.0021476	0.0009985
RABEP2	AURKAIP1	0.0270980	0.0110958	0.0027464	0.0150728	0.0322452	0.0106880	0.0428893	0.0188916	0.0084402	0.0408974	0.0360231	0.0283682	0.0528705	0.0455657	0.0017281	0.0158090	0.0283087	0.0064345	0.0351526	0.0608343	0.0301091	0.0337930	0.0301957	0.0087303	0.0035007	0.0292960	0.0291758	0.0504932	0.0147785	0.0270847	0.0805932	0.0654706	0.0107858	0.0386940	0.0652664	0.0097529	0.0091659	0.0185747	0.0239249	0.0079340	0.0015768	0.0082316	0.0085413	0.0056783	0.0016830	0.0027421	0.0087901	0.0077852
TBL3	AURKAIP1	0.0209641	0.0176236	0.0125683	0.0042026	0.0301828	0.0211752	0.0447411	0.0207593	0.0099336	0.0433353	0.0410657	0.0299275	0.0534645	0.0396382	0.0110734	0.0088416	0.0330150	0.0088451	0.0399927	0.0662700	0.0429415	0.0400973	0.0357157	0.0129188	0.0110167	0.0368510	0.0389733	0.0552755	0.0285656	0.0331017	0.0801600	0.1052144	0.0203192	0.0545892	0.0801095	0.0183009	0.0029687	0.0311076	0.0169111	0.0143338	0.0079295	0.0024301	0.0226141	0.0032456	0.0019450	0.0088562	0.0008480	0.0028021
C1orf122	AURKAIP1	0.0087976	0.0129885	0.0045755	0.0153868	0.0208261	0.0163548	0.0292957	0.0087893	0.0059331	0.0332962	0.0285859	0.0223194	0.0312441	0.0227718	0.0052159	0.0167450	0.0249564	0.0059794	0.0684947	0.0459699	0.0283008	0.0219771	0.0201449	0.0075649	0.0019923	0.0225996	0.0221023	0.0525839	0.0185497	0.0173208	0.0623262	0.0642729	0.0161900	0.0406138	0.0548991	0.0141533	0.0012448	0.0217242	0.0269970	0.0090478	0.0029095	0.0011131	0.0159176	0.0044032	0.0104545	0.0024710	0.0291164	0.0018122
C19orf70	AURKAIP1	0.0009823	0.0015262	0.0179521	0.0099346	0.0128590	0.0333423	0.0377166	0.0170900	0.0050138	0.0395983	0.0383093	0.0250319	0.0644973	0.0437597	0.0243354	0.0062672	0.0292434	0.0004098	0.0402842	0.0633412	0.0354410	0.0291290	0.0239092	0.0168575	0.0126266	0.0325099	0.0340249	0.0592308	0.0225702	0.0492289	0.0971533	0.0790536	0.0005529	0.0325980	0.0515722	0.0100707	0.0182474	0.0159149	0.0270667	0.0134721	0.0003631	0.0049886	0.0252488	0.0123272	0.0128169	0.0027857	0.0129283	0.0029554
FAM193B	CCNL2	1.0000000	1.0000000	1.0000000	1.0000000	1.0000000	1.0000000	1.0000000	1.0000000	1.0000000	1.0000000	1.0000000	1.0000000	1.0000000	1.0000000	1.0000000	1.0000000	1.0000000	1.0000000	1.0000000	1.0000000	1.0000000	1.0000000	1.0000000	1.0000000	1.0000000	1.0000000	1.0000000	1.0000000	1.0000000	1.0000000	1.0000000	1.0000000	1.0000000	1.0000000	1.0000000	1.0000000	1.0000000	1.0000000	1.0000000	1.0000000	1.0000000	1.0000000	1.0000000	1.0000000	1.0000000	1.0000000	1.0000000	1.0000000
FAM160B2	CCNL2	0.0122827	0.0109611	0.0254127	0.0181788	0.0053556	0.0471367	0.0441721	0.0238453	0.0149068	0.0471561	0.0440712	0.0358830	0.0618364	0.0486696	0.0170473	0.0052837	0.0349352	0.0054740	0.0505403	0.0831341	0.0409586	0.0390594	0.0371140	0.0228415	0.0276817	0.0519565	0.0235748	0.0644089	0.0096694	0.0307904	0.0801718	0.1097530	0.0312864	0.0034200	0.0289824	0.0015381	0.0283992	0.0003417	0.0201338	0.0155465	0.0046977	0.0112785	0.0087243	0.0123065	0.0017677	0.0013802	0.0113296	0.0061358
NAT9	CCNL2	0.0005237	0.0006472	0.0007336	0.0000406	0.0004374	0.0026314	0.0030263	0.0016636	0.0004409	0.0032576	0.0031017	0.0023258	0.0047924	0.0038498	0.0010675	0.0000531	0.0031505	0.0008009	0.0041495	0.0065493	0.0031557	0.0025378	0.0025887	0.0029838	0.0026863	0.0044366	0.0027022	0.0059321	0.0016326	0.0008027	0.0060495	0.0071569	0.0013140	0.0012775	0.0036476	0.0019058	0.0003988	0.0016223	0.0014132	0.0019359	0.0005193	0.0003514	0.0013617	0.0000344	0.0003982	0.0002661	0.0010730	0.0015928
LMBR1L	CCNL2	0.0152706	0.0251138	0.0508582	0.0242220	0.0159809	0.0889628	0.0412188	0.0163455	0.0051031	0.0572797	0.0421544	0.0309374	0.1030973	0.0938848	0.0243732	0.0106706	0.0611570	0.0352905	0.0881612	0.1403780	0.0409428	0.0389111	0.0175632	0.0474301	0.0629917	0.0904172	0.0401569	0.1130190	0.0347330	0.0441817	0.1236438	0.1142290	0.0533014	0.0284720	0.0171446	0.0060261	0.0301264	0.0145925	0.0499457	0.0595897	0.0261245	0.0007561	0.0325213	0.0100305	0.0216747	0.0193278	0.0286946	0.0170920
LTBR	CCNL2	0.0018364	0.0016784	0.0026586	0.0021318	0.0012692	0.0058492	0.0034200	0.0009537	0.0002184	0.0042771	0.0039898	0.0031956	0.0081618	0.0065094	0.0029127	0.0010203	0.0059786	0.0026459	0.0073229	0.0114053	0.0035354	0.0032234	0.0024903	0.0022296	0.0025979	0.0054916	0.0046635	0.0072218	0.0032451	0.0024839	0.0084470	0.0104126	0.0020565	0.0014173	0.0050325	0.0014969	0.0013515	0.0020350	0.0046165	0.0027436	0.0000644	0.0019440	0.0010869	0.0016417	0.0005947	0.0003342	0.0002206	0.0008339
MAN2C1	CCNL2	0.0211944	0.0148942	0.0053703	0.0155070	0.0275804	0.0330746	0.0727382	0.0467749	0.0252842	0.0745754	0.0710031	0.0585559	0.1081355	0.0917476	0.0387587	0.0312898	0.0374815	0.0133127	0.0703123	0.0943741	0.0689359	0.0639794	0.0539047	0.0480260	0.0472174	0.0857746	0.0810834	0.0475788	0.0648431	0.0144061	0.0733310	0.1012129	0.0458106	0.0002140	0.0447518	0.0158740	0.0608624	0.0125208	0.0395966	0.0300624	0.0034119	0.0003736	0.0311390	0.0058500	0.0059747	0.0019382	0.0086513	0.0172014
RNF123	CCNL2	0.0127698	0.0136737	0.0212533	0.0170530	0.0132508	0.0400904	0.0322181	0.0180556	0.0074357	0.0335376	0.0323314	0.0235100	0.0333803	0.0253908	0.0018674	0.0066850	0.0219795	0.0007635	0.0235456	0.0748607	0.0271060	0.0251029	0.0207508	0.0107876	0.0156093	0.0329496	0.0265419	0.0467462	0.0203005	0.0133945	0.0720751	0.0950230	0.0074687	0.0092955	0.0334067	0.0068333	0.0138440	0.0130667	0.0690238	0.0139446	0.0018136	0.0046863	0.0118805	0.0020056	0.0021664	0.0026967	0.0001622	0.0041552
MAPK8IP3	CCNL2	0.0125935	0.0240847	0.0300661	0.0214838	0.0086967	0.0434094	0.0320787	0.0162306	0.0075327	0.0322432	0.0296770	0.0234517	0.0510243	0.0401618	0.0223454	0.0028862	0.0334350	0.0149379	0.0325405	0.0744215	0.0261541	0.0251991	0.0221671	0.0077642	0.0241429	0.0426755	0.0436581	0.0311014	0.0326786	0.0037970	0.0431984	0.0604004	0.0238909	0.0030835	0.0292771	0.0116791	0.0082105	0.0161891	0.0529216	0.0278323	0.0106142	0.0004480	0.0144079	0.0003944	0.0116626	0.0067090	0.0145013	0.0062703
CD2BP2	LOC148413	1.0000000	1.0000000	1.0000000	1.0000000	1.0000000	1.0000000	1.0000000	1.0000000	1.0000000	1.0000000	1.0000000	1.0000000	1.0000000	1.0000000	1.0000000	1.0000000	1.0000000	1.0000000	1.0000000	1.0000000	1.0000000	1.0000000	1.0000000	1.0000000	1.0000000	1.0000000	1.0000000	1.0000000	1.0000000	1.0000000	1.0000000	1.0000000	1.0000000	1.0000000	1.0000000	1.0000000	1.0000000	1.0000000	1.0000000	1.0000000	1.0000000	1.0000000	1.0000000	1.0000000	1.0000000	1.0000000	1.0000000	1.0000000
TMUB2	LOC148413	0.0010924	0.0001502	0.0071890	0.0000371	0.0023696	0.0158695	0.0185029	0.0089879	0.0029644	0.0193493	0.0188166	0.0137304	0.0184802	0.0156741	0.0032391	0.0077631	0.0113982	0.0003067	0.0129647	0.0302379	0.0193470	0.0163745	0.0161166	0.0152624	0.0174001	0.0271321	0.0174441	0.0318357	0.0114291	0.0088107	0.0374550	0.0391195	0.0050934	0.0170396	0.0319294	0.0178044	0.0094812	0.0200595	0.0158978	0.0069467	0.0028591	0.0048238	0.0037506	0.0036992	0.0041151	0.0048453	0.0047565	0.0125995
MPI	LOC148413	0.0210842	0.0085062	0.0516511	0.0200151	0.0128220	0.1046684	0.0683858	0.0301308	0.0014527	0.0894858	0.0888974	0.0509823	0.0885372	0.0844472	0.0005393	0.0179528	0.0558883	0.0311637	0.0442552	0.0905334	0.0719120	0.0616170	0.0555328	0.0477353	0.0761437	0.1073258	0.0682707	0.0674668	0.0417604	0.0460952	0.0878126	0.0827170	0.0075146	0.0416208	0.1053599	0.0168609	0.0266031	0.0270847	0.0524532	0.0414711	0.0059297	0.0084502	0.0323170	0.0139322	0.0114147	0.0039677	0.0052653	0.0416272
NIT1	LOC148413	0.0097894	0.0046704	0.0170235	0.0021397	0.0010690	0.0435143	0.0246024	0.0093815	0.0041636	0.0350304	0.0302848	0.0189478	0.0482256	0.0387347	0.0027112	0.0138403	0.0295455	0.0039239	0.0277902	0.0728430	0.0398273	0.0322924	0.0310148	0.0269144	0.0327981	0.0536576	0.0390821	0.0600571	0.0282195	0.0152184	0.0709019	0.0989190	0.0010664	0.0313867	0.0532560	0.0312553	0.0126151	0.0335823	0.0302064	0.0268706	0.0013317	0.0074173	0.0135204	0.0058506	0.0094817	0.0055462	0.0096765	0.0296947
MRPL10	LOC148413	0.0001162	0.0026077	0.0106160	0.0037635	0.0039742	0.0259042	0.0262119	0.0105976	0.0034808	0.0297903	0.0276719	0.0184919	0.0321456	0.0267834	0.0006460	0.0141938	0.0119410	0.0091436	0.0114630	0.0446665	0.0283620	0.0278431	0.0253148	0.0304390	0.0362643	0.0490502	0.0247647	0.0451032	0.0173746	0.0125714	0.0491969	0.0620913	0.0038315	0.0247481	0.0432145	0.0305566	0.0112333	0.0316698	0.0220413	0.0101542	0.0057268	0.0056764	0.0098633	0.0041329	0.0092074	0.0101764	0.0071522	0.0228021
PSMD9	MRPL20	1.0000000	1.0000000	1.0000000	1.0000000	1.0000000	1.0000000	1.0000000	1.0000000	1.0000000	1.0000000	1.0000000	1.0000000	1.0000000	1.0000000	1.0000000	1.0000000	1.0000000	1.0000000	1.0000000	1.0000000	1.0000000	1.0000000	1.0000000	1.0000000	1.0000000	1.0000000	1.0000000	1.0000000	1.0000000	1.0000000	1.0000000	1.0000000	1.0000000	1.0000000	1.0000000	1.0000000	1.0000000	1.0000000	1.0000000	1.0000000	1.0000000	1.0000000	1.0000000	1.0000000	1.0000000	1.0000000	1.0000000	1.0000000
EIF5A	MRPL20	0.0057586	0.0079411	0.0112526	0.0037938	0.0092825	0.0277541	0.0340669	0.0181047	0.0081492	0.0368770	0.0341440	0.0246572	0.0258166	0.0161498	0.0131308	0.0266377	0.0187434	0.0010655	0.0084694	0.0486671	0.0314047	0.0269989	0.0235802	0.0135425	0.0112845	0.0306806	0.0297608	0.0427839	0.0227156	0.0301159	0.0679015	0.0754568	0.0045442	0.0205464	0.0415015	0.0007219	0.0198604	0.0046610	0.0118334	0.0090276	0.0037146	0.0108792	0.0104968	0.0061953	0.0079243	0.0116842	0.0055450	0.0040108
SAMM50	MRPL20	0.0152642	0.0125988	0.0298457	0.0067072	0.0073849	0.0582566	0.0381082	0.0095667	0.0014389	0.0463671	0.0394670	0.0222979	0.0328145	0.0162698	0.0283186	0.0426726	0.0338184	0.0027794	0.0055099	0.0493582	0.0395409	0.0317287	0.0316387	0.0159316	0.0182277	0.0462505	0.0445161	0.0649536	0.0233445	0.0487068	0.0965474	0.0992623	0.0032786	0.0377811	0.0727398	0.0152636	0.0190858	0.0178557	0.0025729	0.0199860	0.0039125	0.0017872	0.0286836	0.0006352	0.0151870	0.0077131	0.0206230	0.0133217
SF3B5	MRPL20	0.0001849	0.0023867	0.0104797	0.0007967	0.0077143	0.0228735	0.0256583	0.0121633	0.0027679	0.0269986	0.0248795	0.0143161	0.0216247	0.0157192	0.0085418	0.0164232	0.0177976	0.0016621	0.0003499	0.0249356	0.0263860	0.0207440	0.0150316	0.0063386	0.0074035	0.0204319	0.0215895	0.0321958	0.0164924	0.0243186	0.0511048	0.0594353	0.0037903	0.0228307	0.0397266	0.0058652	0.0116550	0.0102978	0.0175662	0.0088461	0.0020536	0.0009966	0.0120517	0.0017935	0.0055672	0.0036072	0.0042779	0.0034720
TRAPPC2L	MRPL20	0.0045547	0.0038798	0.0085314	0.0036440	0.0023786	0.0208390	0.0196814	0.0116503	0.0037018	0.0220712	0.0212877	0.0137848	0.0238245	0.0174977	0.0042224	0.0098993	0.0184882	0.0044882	0.0069913	0.0277951	0.0198358	0.0180555	0.0135744	0.0095256	0.0118765	0.0234904	0.0144805	0.0312854	0.0073790	0.0220965	0.0462945	0.0432485	0.0070545	0.0204545	0.0340028	0.0092002	0.0023632	0.0102905	0.0094769	0.0077389	0.0007482	0.0017412	0.0078409	0.0009506	0.0055261	0.0020624	0.0057884	0.0032692
PARK7	MRPL20	0.0044098	0.0005061	0.0155280	0.0001656	0.0026293	0.0338445	0.0312237	0.0138507	0.0043759	0.0383093	0.0321532	0.0224289	0.0375300	0.0270454	0.0000664	0.0108496	0.0170520	0.0050576	0.0102459	0.0365580	0.0296465	0.0237276	0.0199805	0.0211236	0.0188826	0.0377907	0.0261541	0.0510637	0.0118389	0.0349621	0.0678207	0.0709305	0.0074282	0.0156257	0.0367776	0.0012176	0.0188028	0.0014753	0.0043743	0.0143552	0.0013477	0.0051615	0.0143448	0.0004675	0.0095963	0.0039908	0.0139894	0.0118908
CCND2	ANKRD65	1.0000000	1.0000000	1.0000000	1.0000000	1.0000000	1.0000000	1.0000000	1.0000000	1.0000000	1.0000000	1.0000000	1.0000000	1.0000000	1.0000000	1.0000000	1.0000000	1.0000000	1.0000000	1.0000000	1.0000000	1.0000000	1.0000000	1.0000000	1.0000000	1.0000000	1.0000000	1.0000000	1.0000000	1.0000000	1.0000000	1.0000000	1.0000000	1.0000000	1.0000000	1.0000000	1.0000000	1.0000000	1.0000000	1.0000000	1.0000000	1.0000000	1.0000000	1.0000000	1.0000000	1.0000000	1.0000000	1.0000000	1.0000000
SERPINB13	ANKRD65	0.2729889	0.2940708	0.3064268	0.2636467	0.2645233	0.2860014	0.8109424	0.8109424	0.8109424	0.8109424	0.8109424	0.8109424	0.8109424	0.8109424	0.6188809	0.8109424	0.8109424	0.8109424	0.8109424	0.8109424	0.6188809	0.8109424	0.5302343	0.8109424	0.6188809	0.6188809	0.4825674	0.8109424	0.4825674	0.8109424	0.8109424	0.8109424	0.6188809	0.4202911	0.3479698	0.4202911	0.8109424	0.3830729	0.8109424	0.8109424	0.8109424	0.8109424	0.8109424	0.8109424	0.8109424	0.8109424	0.8109424	0.2102238
TMEM54	VWA1	1.0000000	1.0000000	1.0000000	1.0000000	1.0000000	1.0000000	1.0000000	1.0000000	1.0000000	1.0000000	1.0000000	1.0000000	1.0000000	1.0000000	1.0000000	1.0000000	1.0000000	1.0000000	1.0000000	1.0000000	1.0000000	1.0000000	1.0000000	1.0000000	1.0000000	1.0000000	1.0000000	1.0000000	1.0000000	1.0000000	1.0000000	1.0000000	1.0000000	1.0000000	1.0000000	1.0000000	1.0000000	1.0000000	1.0000000	1.0000000	1.0000000	1.0000000	1.0000000	1.0000000	1.0000000	1.0000000	1.0000000	1.0000000
CAMSAP3	VWA1	0.0048385	0.0054361	0.0087612	0.0064358	0.0028500	0.0123297	0.0067272	0.0010525	0.0035788	0.0078427	0.0065195	0.0055014	0.0130081	0.0085867	0.0007734	0.0064728	0.0118820	0.0037405	0.0115734	0.0172915	0.0068307	0.0087063	0.0059653	0.0024062	0.0000563	0.0078166	0.0026614	0.0178047	0.0021872	0.0092429	0.0154287	0.0229272	0.0066230	0.0130873	0.0222059	0.0127988	0.0071044	0.0148682	0.0018651	0.0038487	0.0003738	0.0028151	0.0103175	0.0039529	0.0053246	0.0032253	0.0052532	0.0046672
IGSF8	VWA1	0.0074627	0.0055958	0.0120021	0.0114290	0.0054884	0.0281948	0.0114081	0.0025502	0.0018675	0.0180614	0.0137590	0.0112394	0.0235036	0.0176860	0.0079972	0.0033215	0.0265854	0.0144292	0.0190346	0.0279736	0.0123156	0.0092353	0.0100556	0.0022311	0.0107877	0.0202759	0.0009958	0.0377883	0.0046076	0.0314165	0.0454930	0.0470917	0.0152842	0.0351268	0.0522519	0.0308868	0.0161255	0.0349480	0.0112208	0.0104932	0.0028146	0.0033465	0.0061476	0.0004354	0.0021926	0.0026602	0.0020126	0.0035645
RNASET2	VWA1	0.0102080	0.0140414	0.0144884	0.0413608	0.0166552	0.0703288	0.0807829	0.0402498	0.0051550	0.0911713	0.0802591	0.0595468	0.1403958	0.1100442	0.0439151	0.0238465	0.0517225	0.0083520	0.0035017	0.1018188	0.0511447	0.0482561	0.0267419	0.0151770	0.0293642	0.0862118	0.0134241	0.1982393	0.0380707	0.1812078	0.1256144	0.2027405	0.1531123	0.2315181	0.2949463	0.1618274	0.1405927	0.2087991	0.0006852	0.0377640	0.0120698	0.0320020	0.0869599	0.0387866	0.0012873	0.0065714	0.0211288	0.0066263
PPDPF	VWA1	0.0969433	0.1283231	0.1804921	0.0448245	0.0473844	0.2342569	0.1182509	0.0295253	0.0024790	0.1282828	0.1271252	0.0819343	0.2105471	0.1302095	0.0615961	0.0409184	0.1593958	0.0554167	0.3284142	0.3072496	0.0901985	0.0944183	0.1006654	0.0189034	0.0270926	0.1317140	0.0516081	0.3210425	0.0884369	0.2268580	0.3380065	0.3590135	0.1580690	0.3242731	0.4114737	0.2276317	0.1574707	0.2868179	0.0936231	0.0669632	0.0068017	0.0507423	0.1403590	0.0837997	0.0930832	0.0481119	0.1489982	0.0722062
ARRDC1	VWA1	0.0000333	0.0000147	0.0003465	0.0001676	0.0000357	0.0009573	0.0009559	0.0004062	0.0000582	0.0009157	0.0009522	0.0006221	0.0013260	0.0009531	0.0003380	0.0001751	0.0006463	0.0000288	0.0009569	0.0011488	0.0006978	0.0006156	0.0004356	0.0002355	0.0004499	0.0009757	0.0002722	0.0013130	0.0001703	0.0010950	0.0012623	0.0012283	0.0002368	0.0011197	0.0017966	0.0009542	0.0003361	0.0012172	0.0003254	0.0006657	0.0001649	0.0001912	0.0005957	0.0003210	0.0004466	0.0001789	0.0006140	0.0002553
LMF2	VWA1	0.0014690	0.0011975	0.0023980	0.0010104	0.0027598	0.0074997	0.0116917	0.0046629	0.0013636	0.0111506	0.0109817	0.0081650	0.0119787	0.0088586	0.0004543	0.0036884	0.0073642	0.0024040	0.0126487	0.0133300	0.0108182	0.0100931	0.0071389	0.0022008	0.0041588	0.0106807	0.0027964	0.0147498	0.0003550	0.0106163	0.0172730	0.0231561	0.0057506	0.0171641	0.0258199	0.0107930	0.0043919	0.0132061	0.0017741	0.0022615	0.0006138	0.0016747	0.0036024	0.0001828	0.0004051	0.0013404	0.0013770	0.0008828
ARHGEF16	VWA1	0.0015080	0.0016806	0.0020263	0.0020334	0.0012804	0.0031844	0.0014620	0.0000107	0.0001258	0.0015569	0.0013048	0.0009033	0.0020997	0.0015855	0.0001775	0.0000703	0.0015222	0.0008143	0.0013423	0.0031176	0.0009939	0.0007633	0.0005199	0.0006720	0.0013629	0.0019751	0.0011863	0.0044206	0.0020406	0.0055890	0.0052607	0.0051111	0.0013977	0.0035478	0.0048810	0.0029190	0.0018066	0.0031538	0.0009001	0.0011665	0.0001580	0.0002157	0.0009106	0.0003455	0.0008732	0.0015853	0.0017657	0.0012985
ZNF563	ATAD3C	1.0000000	1.0000000	1.0000000	1.0000000	1.0000000	1.0000000	1.0000000	1.0000000	1.0000000	1.0000000	1.0000000	1.0000000	1.0000000	1.0000000	1.0000000	1.0000000	1.0000000	1.0000000	1.0000000	1.0000000	1.0000000	1.0000000	1.0000000	1.0000000	1.0000000	1.0000000	1.0000000	1.0000000	1.0000000	1.0000000	1.0000000	1.0000000	1.0000000	1.0000000	1.0000000	1.0000000	1.0000000	1.0000000	1.0000000	1.0000000	1.0000000	1.0000000	1.0000000	1.0000000	1.0000000	1.0000000	1.0000000	1.0000000
FAM83F	ATAD3C	0.5548048	0.4485209	0.5737276	0.5096326	0.4680451	0.7116568	0.9641191	0.9641191	0.9641191	0.9641191	0.9641191	0.9641191	0.9641191	0.9641191	0.9641191	0.9641191	0.9641191	0.9641191	0.7089133	0.9641191	0.9641191	0.9641191	0.9641191	0.9641191	0.9641191	0.9641191	0.9641191	0.9641191	0.9641191	0.9641191	0.9641191	0.9641191	0.5030884	0.6452924	0.7102561	0.3626453	0.4592105	0.4950925	0.9641191	0.9641191	0.9641191	0.9641191	0.9641191	0.9641191	0.9641191	0.9641191	0.9641191	0.4012485
RHOD	ATAD3B	1.0000000	1.0000000	1.0000000	1.0000000	1.0000000	1.0000000	1.0000000	1.0000000	1.0000000	1.0000000	1.0000000	1.0000000	1.0000000	1.0000000	1.0000000	1.0000000	1.0000000	1.0000000	1.0000000	1.0000000	1.0000000	1.0000000	1.0000000	1.0000000	1.0000000	1.0000000	1.0000000	1.0000000	1.0000000	1.0000000	1.0000000	1.0000000	1.0000000	1.0000000	1.0000000	1.0000000	1.0000000	1.0000000	1.0000000	1.0000000	1.0000000	1.0000000	1.0000000	1.0000000	1.0000000	1.0000000	1.0000000	1.0000000
ELMO3	ATAD3B	0.1249804	0.1359547	0.1429406	0.1477318	0.0928084	0.2045063	0.0174719	0.0258676	0.0871493	0.0186477	0.0151887	0.0148650	0.0961260	0.0537790	0.0440408	0.1134324	0.3307268	0.2104041	0.3156693	0.4059552	0.0088373	0.0008018	0.0085130	0.1396187	0.1986130	0.0282534	0.0328758	0.3908216	0.0137904	0.1904101	0.5093759	0.5892160	0.1672943	0.2342895	0.2796945	0.1913031	0.1537987	0.2171185	0.0970054	0.2857737	0.1491602	0.1424019	0.2760179	0.2089598	0.1320580	0.1538021	0.1976393	0.1193224
CLTB	ATAD3B	0.0082693	0.0077376	0.0107141	0.0091514	0.0074958	0.0150751	0.0022269	0.0033144	0.0051186	0.0014099	0.0014772	0.0012576	0.0050607	0.0015810	0.0077704	0.0109645	0.0152785	0.0078750	0.0105547	0.0267559	0.0001888	0.0007394	0.0024424	0.0080164	0.0069127	0.0009184	0.0019456	0.0261166	0.0046373	0.0202411	0.0368972	0.0367825	0.0018302	0.0080929	0.0114336	0.0057379	0.0010502	0.0067136	0.0052031	0.0119264	0.0085426	0.0032682	0.0087606	0.0039430	0.0071685	0.0079750	0.0077825	0.0075562
MSLN	ATAD3B	0.0389702	0.0387845	0.0525110	0.0723073	0.0422770	0.0882172	0.0076889	0.0526703	0.0149753	0.0105457	0.0330505	0.0079969	0.0283498	0.0196974	0.0408881	0.0659835	0.1365940	0.0337846	0.1247917	0.1384188	0.0171141	0.0441628	0.0795121	0.0558414	0.0262434	0.0171318	0.0341806	0.1526197	0.0819801	0.1194536	0.2269303	0.2218676	0.0730913	0.1138479	0.1216710	0.0964878	0.0696484	0.1087547	0.0693734	0.1078274	0.0660741	0.0336437	0.0969385	0.0335526	0.0893048	0.0658492	0.1753307	0.0665751
LAD1	ATAD3B	0.0395156	0.0383700	0.0410265	0.0397216	0.0383768	0.0428941	0.0396547	0.0426946	0.0434780	0.0386468	0.0406899	0.0418140	0.0424680	0.0471582	0.0450085	0.0406573	0.0386385	0.0423327	0.0496558	0.0353831	0.0387393	0.0397575	0.0396198	0.0452316	0.0437514	0.0352278	0.0421999	0.0161973	0.0376013	0.0153560	0.0080249	0.0093763	0.0352021	0.0419037	0.0444686	0.0370821	0.0262384	0.0386762	0.0428172	0.0466587	0.0469379	0.0477546	0.0469221	0.0434546	0.0475374	0.0468560	0.0497579	0.0356849
RPUSD1	ATAD3A	1.0000000	1.0000000	1.0000000	1.0000000	1.0000000	1.0000000	1.0000000	1.0000000	1.0000000	1.0000000	1.0000000	1.0000000	1.0000000	1.0000000	1.0000000	1.0000000	1.0000000	1.0000000	1.0000000	1.0000000	1.0000000	1.0000000	1.0000000	1.0000000	1.0000000	1.0000000	1.0000000	1.0000000	1.0000000	1.0000000	1.0000000	1.0000000	1.0000000	1.0000000	1.0000000	1.0000000	1.0000000	1.0000000	1.0000000	1.0000000	1.0000000	1.0000000	1.0000000	1.0000000	1.0000000	1.0000000	1.0000000	1.0000000
TBL3	ATAD3A	0.0028973	0.0044278	0.0063110	0.0087885	0.0026815	0.0083521	0.0053210	0.0082977	0.0096004	0.0053662	0.0054399	0.0066250	0.0056506	0.0058573	0.0100708	0.0080284	0.0042806	0.0074497	0.0094859	0.0304087	0.0053861	0.0055060	0.0058835	0.0096316	0.0094997	0.0059260	0.0057061	0.0212288	0.0070243	0.0041658	0.0411387	0.0622507	0.0082908	0.0054815	0.0068118	0.0085136	0.0088223	0.0064313	0.0086134	0.0056142	0.0098243	0.0096334	0.0018661	0.0087789	0.0095714	0.0095091	0.0094711	0.0088181
DEXI	ATAD3A	0.0175626	0.0213788	0.0323728	0.0080380	0.0136168	0.0786685	0.1135442	0.0571885	0.0178159	0.1119866	0.1019080	0.0769093	0.0768030	0.0556138	0.0351553	0.0524872	0.0516661	0.0010470	0.0875119	0.1412698	0.0866962	0.0789247	0.0762403	0.0412247	0.0280521	0.0746480	0.0528779	0.1803368	0.0172623	0.0936222	0.2236032	0.2738184	0.0177020	0.0848383	0.1433143	0.0256597	0.0068387	0.0532064	0.0050762	0.0396605	0.0001103	0.0044183	0.0709683	0.0093851	0.0035561	0.0056048	0.0134408	0.0113988
DDAH2	TMEM240	1.0000000	1.0000000	1.0000000	1.0000000	1.0000000	1.0000000	1.0000000	1.0000000	1.0000000	1.0000000	1.0000000	1.0000000	1.0000000	1.0000000	1.0000000	1.0000000	1.0000000	1.0000000	1.0000000	0.9623331	1.0000000	1.0000000	1.0000000	1.0000000	1.0000000	1.0000000	1.0000000	1.0000000	1.0000000	1.0000000	1.0000000	1.0000000	1.0000000	1.0000000	1.0000000	1.0000000	1.0000000	1.0000000	0.8429615	1.0000000	1.0000000	1.0000000	1.0000000	1.0000000	1.0000000	1.0000000	1.0000000	1.0000000
MSH5-SAPCD1	TMEM240	0.1644020	0.1581805	0.0263199	0.2850519	0.0921658	0.0064880	0.1459053	0.0455946	0.0741408	0.1499956	0.1382397	0.1451798	0.2430386	0.2674446	0.2022735	0.1885272	0.1489963	0.0255877	0.0570766	0.0298270	0.2263610	0.1289079	0.1878957	0.2591787	0.1277446	0.2795550	0.1102972	0.1112627	0.1589270	0.2428422	0.1780691	0.0262741	0.1477331	0.1236245	0.1552416	0.1098335	0.1215480	0.1195670	0.0830765	0.0961024	0.0466786	0.2713664	0.2485271	0.2737621	0.0070453	0.0986048	0.1273899	0.0058303
VWA7	TMEM240	0.0783262	0.0753621	0.1329026	0.1093979	0.0433839	0.1957120	0.1419385	0.1011016	0.1455015	0.1365095	0.1359810	0.1571251	0.0920970	0.1140390	0.1967979	0.1876154	0.0144795	0.0605243	0.0782192	0.2173994	0.1518943	0.1626065	0.1481838	0.1539896	0.1611391	0.1283356	0.1771859	0.0884150	0.2094527	0.0680982	0.2155252	0.0740039	0.1405217	0.0945515	0.0673544	0.0973286	0.1249445	0.0895840	1.0000000	0.0452369	0.1608734	0.0155220	0.0402024	0.1280446	0.0448928	0.1342044	0.3124960	0.2089456
GCHFR	TMEM240	0.3061531	0.2945674	0.0982718	0.0975413	0.4662136	0.2241495	0.3486754	0.1755609	0.1698340	0.3178817	0.3896498	0.3280960	0.4709706	0.5575235	0.5491745	0.3220897	0.3934820	0.1750226	0.6426155	1.0000000	0.4644093	0.3799367	0.3305400	0.1458584	0.2283248	0.3587901	0.3496601	0.4115180	0.1452143	0.1522321	0.6507240	0.8808819	0.4279113	0.5041490	0.5477189	0.3205864	0.2723869	0.3910763	0.4692799	0.1208315	0.1202224	0.3353955	0.7836038	0.3383565	0.0328281	0.0278434	0.1360115	0.3187566
LOC100134368	TMEM240	0.1114564	0.1072386	0.0075976	0.2199823	0.0070951	0.1019806	0.1759833	0.1000541	0.0517841	0.1806765	0.1240965	0.1462968	0.1207731	0.1167372	0.0256979	0.1377618	0.0460108	0.0784653	0.0370446	0.0716734	0.1305073	0.1509131	0.0930205	0.0958242	0.1124770	0.1731531	0.0628246	0.0343585	0.1443307	0.0969022	0.0323657	0.0041858	0.1193141	0.1076688	0.1728691	0.1117302	0.1211801	0.1433871	0.0964647	0.0508289	0.1351276	0.2094208	0.0451720	0.1092403	0.0504423	0.0273328	0.0245946	0.0417428
SLC2A4RG	TMEM240	0.0583085	0.0335666	0.0035955	0.0532887	0.0793232	0.0206478	0.0807068	0.0642374	0.0525146	0.0786465	0.0835612	0.0743555	0.0769194	0.0676510	0.0439162	0.0068462	0.0329041	0.0212439	0.0425466	0.0737708	0.0928837	0.0973871	0.0810769	0.0738677	0.0677960	0.0909470	0.0218304	0.1451298	0.0002879	0.0780194	0.1246099	0.1317942	0.0632478	0.0781418	0.0868036	0.0603418	0.0432227	0.0657189	0.0293320	0.0116341	0.0329493	0.0051183	0.0563898	0.0138411	0.0260442	0.0194706	0.0109796	0.0369225
PGAP3	TMEM240	0.0597006	0.0549897	0.0267141	0.0609267	0.0598334	0.0256502	0.0499942	0.0124744	0.0272953	0.0530283	0.0484215	0.0439136	0.0788922	0.0792660	0.0034165	0.0044940	0.0564752	0.0223357	0.1023154	0.1001208	0.0683668	0.0618764	0.0552652	0.0544552	0.0534110	0.0714409	0.0174982	0.1234204	0.0325494	0.1244393	0.1763261	0.1276144	0.2509946	0.2148467	0.2105237	0.1940967	0.2020632	0.1935783	0.0265870	0.0721208	0.0000148	0.0450968	0.0628068	0.0466104	0.0438955	0.0286098	0.0418662	0.0604358
HSD17B8	TMEM240	0.0003788	0.0060203	0.0644804	0.0169376	0.0974485	0.1072601	0.1682034	0.1183848	0.0686097	0.1743738	0.1699373	0.1493594	0.1937563	0.1813849	0.1132199	0.0693595	0.1277910	0.0446845	0.1121659	0.1980309	0.1759655	0.1510551	0.1348567	0.1584585	0.1632052	0.2158225	0.1929342	0.1998068	0.1971854	0.1280397	0.2715381	0.2082343	0.1857549	0.2039631	0.2260745	0.1985814	0.1430650	0.1936964	0.0003278	0.0388859	0.0162559	0.1763992	0.1550610	0.1638821	0.0631511	0.0888539	0.0755334	0.1374815
LLGL2	TMEM240	0.0807092	0.0733325	0.0334899	0.0433515	0.1029658	0.0357190	0.1136036	0.0865764	0.0688678	0.1076031	0.1044226	0.0942708	0.1093510	0.1070222	0.0399154	0.0153457	0.0202511	0.0294173	0.0462515	0.0685788	0.1153579	0.1165349	0.0910784	0.0205599	0.0281571	0.0619593	0.0827829	0.1149744	0.0730029	0.0596255	0.1172532	0.1263830	0.0499005	0.0810166	0.1071042	0.0700343	0.0397936	0.0749091	0.0067950	0.0200037	0.0757518	0.0419002	0.0883094	0.0505375	0.0123447	0.0008827	0.0343035	0.0415359
PPIE	SSU72	1.0000000	1.0000000	1.0000000	1.0000000	1.0000000	1.0000000	1.0000000	1.0000000	1.0000000	1.0000000	1.0000000	1.0000000	1.0000000	1.0000000	1.0000000	1.0000000	1.0000000	1.0000000	1.0000000	1.0000000	1.0000000	1.0000000	1.0000000	1.0000000	1.0000000	1.0000000	1.0000000	1.0000000	1.0000000	1.0000000	1.0000000	1.0000000	1.0000000	1.0000000	1.0000000	1.0000000	1.0000000	1.0000000	1.0000000	1.0000000	1.0000000	1.0000000	1.0000000	1.0000000	1.0000000	1.0000000	1.0000000	1.0000000
PSMD13	SSU72	0.0027589	0.0007869	0.0054330	0.0008245	0.0015186	0.0120904	0.0082485	0.0030365	0.0001874	0.0103207	0.0086886	0.0051280	0.0074214	0.0056944	0.0056679	0.0075578	0.0094989	0.0034641	0.0006841	0.0151476	0.0075486	0.0059824	0.0047103	0.0041004	0.0033557	0.0095741	0.0054434	0.0209315	0.0012754	0.0122304	0.0261393	0.0265319	0.0017529	0.0091048	0.0160610	0.0060988	0.0008325	0.0060423	0.0012944	0.0064734	0.0024502	0.0039732	0.0046695	0.0021679	0.0022599	0.0006109	0.0036740	0.0031175
BRK1	SSU72	0.0026391	0.0019867	0.0075750	0.0003003	0.0007892	0.0127884	0.0119086	0.0059003	0.0026784	0.0149405	0.0118648	0.0084504	0.0100795	0.0089527	0.0012505	0.0111351	0.0122790	0.0012205	0.0005636	0.0286980	0.0115821	0.0105761	0.0091138	0.0093724	0.0114561	0.0160595	0.0096637	0.0493675	0.0052756	0.0141944	0.0617914	0.0608509	0.0040673	0.0099393	0.0182097	0.0075189	0.0023783	0.0084550	0.0020218	0.0062373	0.0014795	0.0056703	0.0037032	0.0031271	0.0057820	0.0030121	0.0069969	0.0063838
ARPC3	SSU72	0.0030023	0.0007004	0.0069681	0.0016492	0.0018252	0.0150853	0.0087420	0.0018985	0.0027221	0.0137976	0.0093575	0.0051623	0.0141791	0.0108053	0.0006830	0.0067772	0.0127341	0.0024925	0.0050075	0.0154237	0.0099965	0.0072482	0.0056564	0.0092322	0.0095133	0.0170035	0.0074727	0.0255919	0.0001534	0.0173664	0.0335466	0.0329898	0.0009205	0.0067350	0.0156157	0.0068627	0.0003617	0.0062630	0.0074539	0.0105660	0.0036091	0.0028462	0.0068535	0.0001216	0.0040159	0.0010750	0.0073008	0.0056414
DYNLL1	SSU72	0.0134802	0.0063626	0.0176578	0.0104105	0.0056094	0.0411672	0.0173189	0.0024630	0.0110025	0.0282307	0.0215333	0.0090303	0.0331844	0.0231458	0.0026382	0.0178983	0.0301275	0.0025705	0.0008828	0.0413778	0.0225016	0.0175193	0.0183961	0.0154420	0.0156845	0.0318738	0.0212564	0.0562257	0.0091438	0.0307999	0.0678785	0.0760267	0.0043191	0.0182578	0.0399361	0.0076540	0.0121482	0.0069468	0.0153882	0.0200609	0.0070187	0.0071804	0.0102941	0.0057189	0.0052778	0.0050952	0.0100246	0.0091649
SEC22A	SSU72	0.0006766	0.0032329	0.0177975	0.0026412	0.0022615	0.0250322	0.0310831	0.0070536	0.0062404	0.0397301	0.0290845	0.0206362	0.0238077	0.0168143	0.0201613	0.0348600	0.0284484	0.0062832	0.0045842	0.0448455	0.0282284	0.0290378	0.0244239	0.0301424	0.0388539	0.0520357	0.0141641	0.0743482	0.0039031	0.0323019	0.0924362	0.0860433	0.0085745	0.0126231	0.0366609	0.0213085	0.0024590	0.0209950	0.0253429	0.0173517	0.0002705	0.0059531	0.0184499	0.0007262	0.0101220	0.0122687	0.0217769	0.0152949
C11orf80	SSU72	0.0053150	0.0077544	0.0126972	0.0040792	0.0048329	0.0296727	0.0210298	0.0045381	0.0031283	0.0236396	0.0178053	0.0144039	0.0261734	0.0212985	0.0095105	0.0098276	0.0297829	0.0074519	0.0044448	0.0318317	0.0164401	0.0116526	0.0130647	0.0179529	0.0233995	0.0337674	0.0036391	0.0555399	0.0072432	0.0289107	0.0598813	0.0635494	0.0076895	0.0193146	0.0378025	0.0133408	0.0013225	0.0160851	0.0017489	0.0145487	0.0066357	0.0023100	0.0128871	0.0023142	0.0036512	0.0056045	0.0071569	0.0035650
FBXL15	MIB2	1.0000000	1.0000000	1.0000000	1.0000000	1.0000000	1.0000000	1.0000000	1.0000000	1.0000000	1.0000000	1.0000000	1.0000000	1.0000000	1.0000000	1.0000000	1.0000000	1.0000000	1.0000000	1.0000000	1.0000000	1.0000000	1.0000000	1.0000000	1.0000000	1.0000000	1.0000000	1.0000000	1.0000000	1.0000000	1.0000000	1.0000000	1.0000000	1.0000000	1.0000000	1.0000000	1.0000000	1.0000000	1.0000000	1.0000000	1.0000000	1.0000000	1.0000000	1.0000000	1.0000000	1.0000000	1.0000000	1.0000000	1.0000000
TMEM134	MIB2	0.0282844	0.0171356	0.0236574	0.0134606	0.0411948	0.0191310	0.0395026	0.0119858	0.0119454	0.0434951	0.0391698	0.0303533	0.0726455	0.0514662	0.0084425	0.0148212	0.0487185	0.0188150	0.0466891	0.0478668	0.0410017	0.0383170	0.0211729	0.0190871	0.0191888	0.0591311	0.0482597	0.0501255	0.0383806	0.0447089	0.0309516	0.0037818	0.0053529	0.0379496	0.0717611	0.0087980	0.0279548	0.0086240	0.0012438	0.0406357	0.0216656	0.0364201	0.0494538	0.0454900	0.0335260	0.0263682	0.0370959	0.0136532
TMEM175	MIB2	0.0044365	0.0023040	0.0046704	0.0111992	0.0362111	0.0196732	0.0469113	0.0188013	0.0049087	0.0442771	0.0425369	0.0379905	0.0835528	0.0704970	0.0348672	0.0069663	0.0261219	0.0062484	0.0643482	0.0756705	0.0417769	0.0463534	0.0318001	0.0204319	0.0258910	0.0511616	0.0370059	0.0636801	0.0358924	0.0487679	0.0699678	0.1375820	0.0009411	0.0455166	0.0718551	0.0149914	0.0126924	0.0317735	0.0021310	0.0338296	0.0126470	0.0022200	0.0462422	0.0336677	0.0050418	0.0156547	0.0350993	0.0190291
PWWP2B	MIB2	0.0417153	0.0304788	0.0129956	0.0207527	0.0555936	0.0201950	0.0509807	0.0259289	0.0177507	0.0576104	0.0534881	0.0404573	0.0659410	0.0532349	0.0111508	0.0115519	0.0321914	0.0087540	0.0928753	0.0976822	0.0510599	0.0483961	0.0389623	0.0330430	0.0249452	0.0643064	0.0671994	0.0833657	0.0474737	0.0160702	0.0717537	0.0922328	0.0049765	0.0519537	0.0768128	0.0458851	0.0140624	0.0501618	0.0055923	0.0155447	0.0072571	0.0149248	0.0364178	0.0004765	0.0068668	0.0124604	0.0202151	0.0026684
TBC1D10B	CDK11B	1.0000000	1.0000000	1.0000000	1.0000000	1.0000000	1.0000000	1.0000000	1.0000000	1.0000000	1.0000000	1.0000000	1.0000000	1.0000000	1.0000000	1.0000000	1.0000000	1.0000000	1.0000000	1.0000000	1.0000000	1.0000000	1.0000000	1.0000000	1.0000000	1.0000000	1.0000000	1.0000000	1.0000000	1.0000000	1.0000000	1.0000000	1.0000000	1.0000000	1.0000000	1.0000000	1.0000000	1.0000000	1.0000000	1.0000000	1.0000000	1.0000000	1.0000000	1.0000000	1.0000000	1.0000000	1.0000000	1.0000000	1.0000000
KLC2	CDK11B	0.0195053	0.0183879	0.0564767	0.0426493	0.0016289	0.1324491	0.0992345	0.0378489	0.0161935	0.1041376	0.1077293	0.0820769	0.1204145	0.0870957	0.0171379	0.0343131	0.1014397	0.0349575	0.0486956	0.2104838	0.0908546	0.0980444	0.0722203	0.0533329	0.0404265	0.1301905	0.0712090	0.2034427	0.0445951	0.0934430	0.2592392	0.3089651	0.0518440	0.0353825	0.1164301	0.0396304	0.0545397	0.0498599	0.1138319	0.0428733	0.0128480	0.0400932	0.0183908	0.0309860	0.0385461	0.0257063	0.0338451	0.0215474
SCYL1	CDK11B	0.0039145	0.0025496	0.0143768	0.0081578	0.0062896	0.0347931	0.0324189	0.0127356	0.0069565	0.0348429	0.0324272	0.0257721	0.0461047	0.0342085	0.0051278	0.0027821	0.0240620	0.0012552	0.0278330	0.0619708	0.0336628	0.0323985	0.0292687	0.0169766	0.0197000	0.0395635	0.0236427	0.0646555	0.0145955	0.0191586	0.0737213	0.0860907	0.0092026	0.0111831	0.0390811	0.0130928	0.0083945	0.0186295	0.0105590	0.0101394	0.0079895	0.0194412	0.0047718	0.0197194	0.0127329	0.0127826	0.0117279	0.0145916
GTF2F1	CDK11B	0.0008982	0.0003093	0.0042620	0.0023536	0.0002799	0.0091490	0.0066946	0.0031865	0.0012593	0.0081136	0.0077919	0.0064524	0.0084329	0.0055115	0.0021004	0.0048055	0.0059017	0.0001256	0.0011012	0.0150167	0.0065217	0.0065088	0.0054551	0.0041235	0.0046496	0.0099826	0.0052662	0.0170363	0.0013834	0.0058913	0.0207274	0.0218073	0.0050577	0.0009478	0.0069889	0.0016643	0.0028119	0.0022313	0.0038564	0.0033282	0.0004620	0.0037799	0.0011825	0.0031823	0.0037671	0.0027554	0.0042687	0.0022064
EWSR1	CDK11B	0.0039717	0.0030169	0.0065513	0.0020534	0.0025287	0.0123566	0.0075051	0.0028581	0.0002872	0.0087953	0.0082832	0.0055228	0.0107199	0.0073336	0.0008206	0.0043234	0.0066972	0.0005960	0.0014886	0.0169520	0.0084965	0.0085160	0.0080855	0.0036234	0.0031646	0.0096136	0.0051393	0.0175171	0.0019394	0.0086814	0.0242759	0.0254865	0.0009217	0.0059642	0.0131503	0.0060685	0.0004980	0.0058299	0.0106990	0.0040090	0.0002916	0.0031749	0.0016232	0.0027815	0.0047645	0.0033662	0.0050247	0.0037304
PHRF1	CDK11B	0.0038601	0.0062398	0.0127664	0.0091507	0.0007569	0.0257545	0.0226141	0.0112481	0.0052064	0.0235356	0.0234175	0.0185212	0.0205850	0.0126546	0.0039642	0.0157519	0.0191287	0.0019669	0.0134212	0.0407010	0.0217837	0.0205842	0.0210012	0.0023632	0.0043514	0.0181263	0.0132010	0.0427357	0.0057684	0.0183078	0.0464598	0.0528287	0.0038364	0.0087952	0.0252953	0.0049737	0.0075247	0.0087159	0.0215522	0.0004871	0.0096018	0.0123148	0.0011209	0.0125102	0.0104599	0.0081523	0.0118226	0.0041512
ATG4B	CDK11B	0.0009031	0.0006551	0.0019564	0.0010594	0.0010466	0.0042402	0.0031298	0.0013420	0.0007079	0.0037509	0.0033906	0.0027715	0.0040166	0.0033684	0.0000040	0.0014331	0.0035859	0.0008866	0.0018122	0.0069769	0.0029106	0.0024573	0.0027142	0.0019234	0.0020554	0.0043982	0.0010150	0.0080991	0.0003771	0.0035686	0.0112798	0.0113216	0.0005004	0.0034507	0.0056669	0.0023142	0.0001338	0.0024806	0.0024983	0.0021323	0.0000124	0.0002987	0.0021726	0.0001354	0.0006313	0.0003496	0.0002418	0.0011811
ENTPD4	SLC35E2B	1.0000000	1.0000000	1.0000000	1.0000000	1.0000000	1.0000000	1.0000000	1.0000000	1.0000000	1.0000000	1.0000000	1.0000000	1.0000000	1.0000000	1.0000000	1.0000000	1.0000000	1.0000000	1.0000000	1.0000000	1.0000000	1.0000000	1.0000000	1.0000000	1.0000000	1.0000000	1.0000000	1.0000000	1.0000000	1.0000000	1.0000000	1.0000000	1.0000000	1.0000000	1.0000000	1.0000000	1.0000000	1.0000000	1.0000000	1.0000000	1.0000000	1.0000000	1.0000000	1.0000000	1.0000000	1.0000000	1.0000000	1.0000000
NDUFS2	SLC35E2B	0.0138885	0.0010528	0.0323246	0.0089510	0.0105953	0.0637502	0.0604812	0.0346730	0.0146739	0.0674475	0.0607727	0.0465573	0.0521860	0.0383086	0.0224613	0.0335058	0.0260654	0.0096923	0.0004897	0.0738747	0.0631319	0.0614219	0.0585904	0.0564729	0.0559069	0.0832794	0.0415236	0.0903612	0.0243578	0.0604101	0.1317278	0.1478230	0.0107355	0.0527737	0.0840300	0.0462586	0.0084762	0.0475278	0.1232382	0.0104011	0.0152941	0.0225162	0.0059636	0.0141593	0.0295453	0.0251081	0.0394444	0.0319976
DNAJC14	SLC35E2B	0.0034036	0.0024723	0.0058650	0.0018434	0.0020369	0.0094783	0.0064360	0.0030363	0.0019836	0.0090542	0.0083511	0.0062337	0.0051748	0.0054301	0.0037105	0.0066756	0.0046771	0.0002914	0.0029622	0.0136722	0.0066553	0.0063586	0.0055577	0.0056751	0.0059580	0.0101099	0.0064505	0.0131808	0.0030922	0.0042188	0.0177287	0.0200407	0.0013780	0.0034800	0.0099328	0.0045462	0.0011375	0.0054171	0.0229600	0.0032789	0.0007251	0.0023733	0.0041184	0.0009087	0.0034563	0.0023927	0.0042285	0.0039952
PPP1R9B	SLC35E2B	0.0565440	0.0491089	0.0694599	0.0402441	0.0389612	0.1293789	0.0911324	0.0298538	0.0199301	0.0947114	0.0906204	0.0682610	0.0790384	0.0520229	0.0378460	0.0879065	0.0546191	0.0032298	0.0313192	0.1763903	0.1011271	0.0959736	0.0969853	0.0636861	0.0619191	0.1252982	0.0991024	0.1426793	0.0701477	0.0099099	0.1450785	0.1599963	0.0126305	0.0512263	0.1191540	0.0586030	0.0018029	0.0740330	0.1959647	0.0303189	0.0250034	0.0325701	0.0304846	0.0231962	0.0348232	0.0233832	0.0357805	0.0671696
CMTM4	SLC35E2B	0.0262617	0.0315040	0.0753694	0.0202886	0.0130868	0.0996988	0.0912565	0.0435783	0.0299326	0.1021525	0.0833138	0.0698978	0.0677863	0.0641137	0.0569018	0.0771595	0.0332145	0.0094768	0.0233530	0.1662010	0.0812198	0.0799980	0.0637041	0.1038245	0.0998624	0.1273076	0.0773147	0.1376348	0.0397345	0.0699230	0.1777650	0.1780085	0.0543199	0.0866811	0.1628824	0.0901993	0.0431233	0.0864706	0.2603697	0.0218282	0.0242885	0.0037021	0.0763485	0.0135942	0.0140666	0.0125462	0.0245318	0.0691973
OCRL	SLC35E2B	0.0273094	0.0173810	0.0439007	0.0128965	0.0221734	0.0688084	0.0413689	0.0121890	0.0036221	0.0571283	0.0451032	0.0370330	0.0228109	0.0176855	0.0410161	0.0787522	0.0509893	0.0071567	0.0024872	0.0906162	0.0455076	0.0453116	0.0398748	0.0625072	0.0591350	0.0858382	0.0445017	0.0909106	0.0202906	0.0568569	0.0621544	0.0489079	0.0125270	0.0036941	0.0502114	0.0336884	0.0021160	0.0333864	0.0985302	0.0289018	0.0050331	0.0306555	0.0118879	0.0202725	0.0305174	0.0208818	0.0357376	0.0529034
DEPDC5	SLC35E2B	0.0223149	0.0185193	0.0468597	0.0093986	0.0154015	0.0936858	0.0666517	0.0339027	0.0183662	0.0791408	0.0720877	0.0496679	0.0522365	0.0382576	0.0236561	0.0248212	0.0372405	0.0019475	0.0019403	0.0974083	0.0811846	0.0696515	0.0675117	0.0456060	0.0543171	0.0856367	0.0843828	0.1072499	0.0411323	0.0226963	0.1709882	0.1758480	0.0200813	0.0365834	0.1110813	0.0412747	0.0120545	0.0620584	0.2300301	0.0368193	0.0215097	0.0202959	0.0227600	0.0141586	0.0435415	0.0326238	0.0413683	0.0415687
GBA2	CDK11A	1.0000000	1.0000000	1.0000000	1.0000000	1.0000000	1.0000000	1.0000000	1.0000000	1.0000000	1.0000000	1.0000000	1.0000000	1.0000000	1.0000000	1.0000000	1.0000000	1.0000000	1.0000000	1.0000000	1.0000000	1.0000000	1.0000000	1.0000000	1.0000000	1.0000000	1.0000000	1.0000000	1.0000000	1.0000000	1.0000000	1.0000000	1.0000000	1.0000000	1.0000000	1.0000000	1.0000000	1.0000000	1.0000000	1.0000000	1.0000000	1.0000000	1.0000000	1.0000000	1.0000000	1.0000000	1.0000000	1.0000000	1.0000000
TRIM41	CDK11A	0.0115610	0.0143002	0.0234661	0.0097450	0.0060764	0.0318737	0.0226681	0.0117487	0.0025226	0.0241935	0.0250512	0.0171042	0.0388677	0.0328168	0.0126211	0.0031512	0.0204522	0.0003898	0.0258962	0.0507845	0.0256785	0.0227501	0.0220848	0.0126067	0.0120956	0.0280437	0.0242868	0.0389452	0.0118103	0.0027951	0.0426484	0.0487818	0.0156809	0.0049042	0.0231088	0.0072033	0.0124704	0.0079049	0.0300024	0.0108479	0.0036761	0.0006397	0.0134756	0.0023599	0.0030997	0.0051825	0.0041960	0.0162076
E2F4	CDK11A	0.0096042	0.0098482	0.0067717	0.0006442	0.0060848	0.0398260	0.0387742	0.0169692	0.0016384	0.0418332	0.0436777	0.0309831	0.0397630	0.0287231	0.0093635	0.0328455	0.0404400	0.0046302	0.0259330	0.0742731	0.0388115	0.0363841	0.0338919	0.0241474	0.0204737	0.0483898	0.0302172	0.0730836	0.0205751	0.0151733	0.0739336	0.0894582	0.0192913	0.0182689	0.0543913	0.0261723	0.0062768	0.0270476	0.0448690	0.0185149	0.0006387	0.0214773	0.0012840	0.0188748	0.0140262	0.0163024	0.0068380	0.0176288
NAT9	CDK11A	0.0067101	0.0082077	0.0079471	0.0001926	0.0057921	0.0304994	0.0349709	0.0186667	0.0044188	0.0376919	0.0359682	0.0265485	0.0580334	0.0460622	0.0120023	0.0012991	0.0376896	0.0098811	0.0489119	0.0817182	0.0365247	0.0288655	0.0295858	0.0347967	0.0310939	0.0522824	0.0304493	0.0721742	0.0179685	0.0099526	0.0761463	0.0905684	0.0162797	0.0146445	0.0437900	0.0223417	0.0054611	0.0187872	0.0173862	0.0229521	0.0065637	0.0033369	0.0162913	0.0010515	0.0051842	0.0023863	0.0127368	0.0193056
SCYL1	CDK11A	0.0035993	0.0023168	0.0137684	0.0077036	0.0062236	0.0331232	0.0304506	0.0119588	0.0064693	0.0326424	0.0306101	0.0242674	0.0424179	0.0311663	0.0046556	0.0026583	0.0228805	0.0010573	0.0260534	0.0579010	0.0313530	0.0300840	0.0272302	0.0154823	0.0180503	0.0361883	0.0212690	0.0581802	0.0131505	0.0177247	0.0674393	0.0771382	0.0092846	0.0110283	0.0382986	0.0127509	0.0084222	0.0182944	0.0104968	0.0097916	0.0074646	0.0183141	0.0044176	0.0186608	0.0119579	0.0119349	0.0108393	0.0141372
PCBP1	CDK11A	0.0192976	0.0274351	0.0218857	0.0134724	0.0354858	0.0750036	0.0931122	0.0456555	0.0274173	0.1050331	0.1001177	0.0758794	0.1274103	0.0959124	0.0270563	0.0183532	0.0751412	0.0062884	0.0399193	0.1654661	0.0823571	0.0778620	0.0656819	0.0443830	0.0520550	0.1058044	0.0535802	0.1758847	0.0301701	0.0411950	0.1876696	0.2010186	0.0480375	0.0294390	0.1022896	0.0390374	0.0301417	0.0455579	0.1732295	0.0359707	0.0109560	0.0361459	0.0314043	0.0229560	0.0323574	0.0182416	0.0318652	0.0602629
ZNF335	CDK11A	0.0017569	0.0007025	0.0149528	0.0084281	0.0133675	0.0512460	0.0421907	0.0117245	0.0028277	0.0423226	0.0418792	0.0317930	0.0600603	0.0450231	0.0000010	0.0111512	0.0349258	0.0094107	0.0391887	0.0746885	0.0371990	0.0409634	0.0337618	0.0148311	0.0247296	0.0500739	0.0251112	0.0913821	0.0145980	0.0030752	0.0804838	0.0978596	0.0246143	0.0112204	0.0531555	0.0301813	0.0031495	0.0342300	0.0475024	0.0242642	0.0008685	0.0060570	0.0190388	0.0078918	0.0005104	0.0006922	0.0104281	0.0125043
SPG7	CDK11A	0.0046956	0.0077171	0.0071379	0.0033076	0.0080739	0.0263704	0.0283794	0.0109593	0.0035996	0.0310707	0.0289087	0.0225353	0.0406390	0.0337540	0.0057897	0.0009979	0.0298638	0.0062015	0.0117573	0.0603228	0.0252334	0.0251228	0.0224850	0.0111351	0.0135670	0.0335600	0.0342154	0.0489360	0.0228699	0.0127326	0.0598198	0.0739658	0.0058026	0.0214803	0.0437254	0.0199113	0.0001408	0.0234762	0.0183715	0.0175880	0.0000092	0.0039354	0.0173129	0.0011309	0.0038229	0.0013321	0.0014039	0.0211202
ATP1B3	NADK	1.0000000	1.0000000	1.0000000	1.0000000	1.0000000	1.0000000	1.0000000	1.0000000	1.0000000	1.0000000	1.0000000	1.0000000	1.0000000	1.0000000	1.0000000	1.0000000	1.0000000	1.0000000	1.0000000	1.0000000	1.0000000	1.0000000	1.0000000	1.0000000	1.0000000	1.0000000	1.0000000	1.0000000	1.0000000	1.0000000	1.0000000	1.0000000	1.0000000	1.0000000	1.0000000	1.0000000	1.0000000	1.0000000	1.0000000	1.0000000	1.0000000	1.0000000	1.0000000	1.0000000	1.0000000	1.0000000	1.0000000	1.0000000
TMED4	NADK	0.0052686	0.0049030	0.0007567	0.0024331	0.0081021	0.0140637	0.0184404	0.0078360	0.0022520	0.0227108	0.0189222	0.0149905	0.0108790	0.0128205	0.0095221	0.0216568	0.0152884	0.0007419	0.0057174	0.0273348	0.0156400	0.0132376	0.0126430	0.0191885	0.0183509	0.0283250	0.0181076	0.0317304	0.0092806	0.0193013	0.0450916	0.0480155	0.0072036	0.0190175	0.0370360	0.0208280	0.0067062	0.0217328	0.0404990	0.0108219	0.0011756	0.0054824	0.0073512	0.0057906	0.0038130	0.0017910	0.0013116	0.0058097
ELOVL1	NADK	0.0021733	0.0001546	0.0054136	0.0021376	0.0020844	0.0155308	0.0096825	0.0029041	0.0017404	0.0109355	0.0098314	0.0059962	0.0052146	0.0042886	0.0092043	0.0130566	0.0142751	0.0051558	0.0086372	0.0221089	0.0087460	0.0066308	0.0050241	0.0065088	0.0066973	0.0139744	0.0036854	0.0265254	0.0000232	0.0184195	0.0357617	0.0422409	0.0026288	0.0110804	0.0198685	0.0117690	0.0022552	0.0125484	0.0124014	0.0080509	0.0018209	0.0044772	0.0032716	0.0025526	0.0039457	0.0034727	0.0038933	0.0008087
PIEZO1	NADK	0.0048347	0.0012600	0.0064791	0.0062239	0.0066267	0.0216609	0.0278436	0.0135995	0.0078350	0.0269299	0.0265709	0.0209810	0.0119134	0.0038107	0.0126202	0.0227728	0.0216544	0.0089599	0.0304238	0.0468641	0.0176754	0.0189598	0.0167549	0.0105376	0.0121135	0.0245753	0.0141193	0.0418538	0.0086062	0.0240105	0.0510172	0.0669657	0.0005921	0.0156387	0.0364124	0.0247679	0.0071783	0.0293589	0.0353760	0.0107591	0.0009486	0.0149250	0.0004981	0.0137283	0.0028354	0.0034756	0.0028195	0.0003151
SBF1	NADK	0.0000365	0.0001029	0.0036453	0.0041721	0.0039780	0.0120910	0.0156578	0.0074228	0.0044828	0.0160246	0.0153419	0.0115790	0.0109201	0.0064862	0.0069164	0.0118438	0.0111949	0.0033179	0.0176769	0.0265603	0.0115893	0.0106386	0.0099039	0.0052015	0.0047414	0.0122071	0.0100328	0.0247156	0.0056476	0.0088066	0.0263533	0.0421059	0.0038974	0.0142570	0.0267563	0.0151603	0.0054818	0.0176502	0.0251626	0.0062803	0.0017726	0.0043909	0.0043061	0.0038101	0.0011682	0.0014264	0.0029088	0.0005701
GAK	NADK	0.0105573	0.0102574	0.0254407	0.0147777	0.0067150	0.0449153	0.0258160	0.0079124	0.0010421	0.0273113	0.0257352	0.0165773	0.0312406	0.0199337	0.0060943	0.0307211	0.0304360	0.0079883	0.0311237	0.0602285	0.0249928	0.0263724	0.0240334	0.0109670	0.0114213	0.0322439	0.0170462	0.0715726	0.0083529	0.0308289	0.0833344	0.0771612	0.0091339	0.0169156	0.0396931	0.0106480	0.0092584	0.0181407	0.0397950	0.0159056	0.0009934	0.0099869	0.0079381	0.0068958	0.0020392	0.0000644	0.0046240	0.0008364
ARF1	NADK	0.0026320	0.0007107	0.0145277	0.0053137	0.0027952	0.0344051	0.0209983	0.0057535	0.0056842	0.0248431	0.0224426	0.0137656	0.0294419	0.0194611	0.0071131	0.0217730	0.0351037	0.0145386	0.0117759	0.0564119	0.0222174	0.0197719	0.0142622	0.0093780	0.0123509	0.0289190	0.0132743	0.0657836	0.0017412	0.0399693	0.0891072	0.0923494	0.0114876	0.0335669	0.0569306	0.0294603	0.0083214	0.0309617	0.0420365	0.0202842	0.0040385	0.0121917	0.0064136	0.0100466	0.0060414	0.0039880	0.0053009	0.0013681
CSDE1	GNB1	1.0000000	1.0000000	1.0000000	1.0000000	1.0000000	1.0000000	1.0000000	1.0000000	1.0000000	1.0000000	1.0000000	1.0000000	1.0000000	1.0000000	1.0000000	1.0000000	1.0000000	1.0000000	1.0000000	1.0000000	1.0000000	1.0000000	1.0000000	1.0000000	1.0000000	1.0000000	1.0000000	1.0000000	1.0000000	1.0000000	1.0000000	1.0000000	1.0000000	1.0000000	1.0000000	1.0000000	1.0000000	1.0000000	1.0000000	1.0000000	1.0000000	1.0000000	1.0000000	1.0000000	1.0000000	1.0000000	1.0000000	1.0000000
STK10	GNB1	0.0391837	0.0313122	0.0473332	0.0408399	0.0385613	0.0801632	0.0341703	0.0064313	0.0003327	0.0387498	0.0362559	0.0229494	0.0072693	0.0207030	0.0688828	0.0649959	0.0428272	0.0120202	0.0151503	0.0885312	0.0303303	0.0314707	0.0221305	0.0345571	0.0366908	0.0589536	0.0137309	0.1053956	0.0034393	0.0621372	0.1382788	0.1390046	0.0260085	0.0043351	0.0306044	0.0374094	0.0040328	0.0377361	0.0679622	0.0336768	0.0112048	0.0370583	0.0093491	0.0334341	0.0202659	0.0178398	0.0173484	0.0183325
MAP4	GNB1	0.0446965	0.0385192	0.0520753	0.0386842	0.0394966	0.0764453	0.0306563	0.0099209	0.0011923	0.0347233	0.0318623	0.0203556	0.0096762	0.0014945	0.0440884	0.0590996	0.0368717	0.0110147	0.0170005	0.0741165	0.0317166	0.0303182	0.0268315	0.0308128	0.0329491	0.0516833	0.0197489	0.0721129	0.0056145	0.0563370	0.1216477	0.1263322	0.0198001	0.0017218	0.0351136	0.0140600	0.0094820	0.0172532	0.0762118	0.0197737	0.0010235	0.0113035	0.0135943	0.0074096	0.0124071	0.0021435	0.0138095	0.0047142
DIAPH1	GNB1	0.0155894	0.0129176	0.0218612	0.0122029	0.0144009	0.0335624	0.0144005	0.0026842	0.0008304	0.0167343	0.0141524	0.0100758	0.0007381	0.0009402	0.0243058	0.0330603	0.0235556	0.0095651	0.0084804	0.0433763	0.0128379	0.0112419	0.0079196	0.0072531	0.0104568	0.0192996	0.0074671	0.0469407	0.0010507	0.0332856	0.0640251	0.0689403	0.0034388	0.0142394	0.0304546	0.0189853	0.0050953	0.0185933	0.0352325	0.0127655	0.0003175	0.0117197	0.0051561	0.0074598	0.0060605	0.0021811	0.0093708	0.0005340
ADD1	GNB1	0.0099290	0.0090039	0.0137142	0.0086565	0.0083058	0.0200233	0.0100126	0.0034874	0.0003746	0.0112050	0.0104993	0.0076441	0.0043015	0.0016574	0.0104785	0.0155626	0.0099385	0.0027508	0.0005540	0.0179004	0.0104063	0.0101725	0.0086279	0.0075769	0.0091561	0.0159162	0.0075338	0.0223913	0.0023538	0.0174936	0.0383876	0.0369555	0.0047600	0.0011995	0.0114500	0.0010117	0.0068013	0.0015544	0.0180906	0.0052036	0.0010768	0.0040311	0.0039777	0.0029316	0.0050509	0.0013114	0.0069128	0.0008110
PAK2	GNB1	0.0147397	0.0127796	0.0239309	0.0122504	0.0114359	0.0318953	0.0124735	0.0013488	0.0077177	0.0195289	0.0124428	0.0052891	0.0012536	0.0006365	0.0276144	0.0476193	0.0168187	0.0010256	0.0063357	0.0343217	0.0121892	0.0142513	0.0103576	0.0193518	0.0200124	0.0295432	0.0092441	0.0425964	0.0014384	0.0259974	0.0565447	0.0586090	0.0044050	0.0019943	0.0221966	0.0135558	0.0005176	0.0113515	0.0465330	0.0118899	0.0007416	0.0131731	0.0056841	0.0102062	0.0117390	0.0063304	0.0169189	0.0067585
SUMO3	GNB1	0.0075490	0.0056285	0.0122673	0.0065975	0.0053337	0.0169110	0.0095236	0.0033652	0.0001544	0.0118425	0.0096470	0.0061078	0.0031225	0.0018145	0.0121524	0.0161911	0.0098024	0.0007476	0.0030313	0.0184585	0.0092783	0.0089221	0.0089428	0.0062013	0.0064044	0.0137353	0.0056906	0.0226104	0.0023442	0.0167591	0.0318988	0.0315925	0.0004698	0.0063177	0.0148349	0.0035122	0.0027291	0.0045378	0.0171264	0.0049510	0.0006525	0.0038041	0.0034715	0.0035335	0.0065536	0.0032927	0.0083998	0.0025655
CATSPER2	CALML6	1.0000000	1.0000000	1.0000000	1.0000000	1.0000000	1.0000000	1.0000000	1.0000000	1.0000000	1.0000000	1.0000000	1.0000000	1.0000000	1.0000000	1.0000000	1.0000000	1.0000000	1.0000000	1.0000000	1.0000000	1.0000000	1.0000000	1.0000000	1.0000000	1.0000000	1.0000000	1.0000000	1.0000000	1.0000000	1.0000000	0.9312710	0.6956432	1.0000000	1.0000000	1.0000000	1.0000000	1.0000000	1.0000000	1.0000000	1.0000000	1.0000000	1.0000000	1.0000000	1.0000000	1.0000000	1.0000000	1.0000000	1.0000000
CA11	CALML6	0.1259400	0.1372728	0.1620298	0.0972941	0.1367374	0.1851393	0.0971727	0.0441704	0.0303402	0.1647732	0.1864238	0.1279779	0.2837487	0.2668299	0.1376058	0.0926262	0.0014367	0.1027985	0.0157205	0.2225091	0.1774864	0.1680020	0.2008370	0.1739529	0.1644093	0.2113362	0.1146537	0.3377092	0.0662346	0.0606727	0.3559543	0.6190942	0.1987739	0.0590401	0.1154853	0.0811244	0.2661505	0.0501111	0.1328695	0.0069758	0.1200905	0.0636397	0.0938657	0.0008442	0.0368321	0.0554723	0.0281654	0.6524354
ATG16L2	CALML6	0.0866179	0.0157207	0.0651648	0.0276818	0.0168088	0.1426216	0.3112857	0.2264283	0.2024426	0.3020620	0.3194175	0.2651069	0.5525900	0.5074933	0.3642806	0.3360642	0.2927664	0.0565580	0.3738344	0.5801649	0.2546994	0.2681567	0.2764543	0.2016981	0.2355508	0.3828081	0.3676499	0.2047724	0.3631040	0.0421408	0.4450360	0.5547087	0.0973838	0.1705126	0.3169587	0.0965048	0.1927972	0.0061217	0.4689072	0.1847167	0.0061217	0.1838333	0.3313000	0.2277185	0.2301271	0.2927664	0.1574968	0.3073857
ANKRD24	CALML6	0.0497743	0.1320745	0.0390100	0.0687165	0.0482237	0.1320139	0.1937441	0.0820486	0.0466027	0.1794050	0.1865803	0.0613809	0.4192394	0.3182401	0.3653596	0.3732199	0.4561207	0.0581201	0.2515650	0.4909495	0.1525284	0.1507838	0.1806538	0.2263124	0.2998966	0.3747997	0.3004840	0.1603511	0.1420037	0.1040438	0.3652368	0.4963243	0.0447932	0.0166978	0.1989514	0.1148732	0.2632098	0.2349694	0.1875718	0.1446460	0.0924327	0.0375683	0.0544869	0.0381044	0.0145102	0.0997390	0.0815509	0.7134754
BCAM	CALML6	0.0679813	0.1532438	0.1254704	0.0356630	0.0244189	0.1781035	0.2145411	0.1002964	0.0412345	0.2478848	0.2735260	0.2274307	0.4422343	0.3927100	0.2244165	0.1186375	0.1573185	0.0514791	0.2045416	0.5314491	0.3189855	0.3607078	0.3507380	0.2922400	0.2973303	0.3864412	0.2567757	0.4054536	0.2835121	0.0912481	0.7159614	0.8807428	0.1374272	0.1084134	0.3373755	0.1742955	0.0082953	0.2544457	0.1812247	0.0035479	0.2044694	0.1638861	0.2445659	0.1372452	0.0067385	0.0858219	0.0096461	0.7997604
RNF207	CALML6	0.0753709	0.1424723	0.1346826	0.1334197	0.1407269	0.2981292	0.3330263	0.2454015	0.1946067	0.3238326	0.3453325	0.3264378	0.4460684	0.4109668	0.3167051	0.2534522	0.1868066	0.0298236	0.1216280	0.5302427	0.2566169	0.2679848	0.2586560	0.1802626	0.1955576	0.3265976	0.2924370	0.3777523	0.2671415	0.0732159	0.6882720	0.8457783	0.2010709	0.1408967	0.3519954	0.1585439	0.0197300	0.2370287	0.6174177	0.2455475	0.0785207	0.0035028	0.1759237	0.0189249	0.0139451	0.0438969	0.0189249	0.6802461
PAQR6	CALML6	0.0012920	0.0031519	0.0022973	0.0061732	0.0036602	0.0066832	0.0182849	0.0153313	0.0148540	0.0188898	0.0196704	0.0171610	0.0292860	0.0271265	0.0237765	0.0213729	0.0125547	0.0027876	0.0317526	0.0480013	0.0191043	0.0202356	0.0214235	0.0143682	0.0148074	0.0216895	0.0153039	0.0211176	0.0163523	0.0001680	0.0461002	0.0445381	0.0091788	0.0016910	0.0132015	0.0068526	0.0008991	0.0028862	0.0047462	0.0081000	0.0066023	0.0022772	0.0063299	0.0014476	0.0021584	0.0005134	0.0029543	0.0712100
CYB5D2	CALML6	0.0046619	0.0021501	0.0176982	0.0036550	0.0057739	0.0257807	0.0537995	0.0401881	0.0305566	0.0559556	0.0597473	0.0480463	0.0597777	0.0588037	0.0293280	0.0084126	0.0020914	0.0272403	0.0089559	0.0584955	0.0552515	0.0530346	0.0459001	0.0524492	0.0529956	0.0685421	0.0392177	0.0568795	0.0364647	0.0310477	0.1291744	0.1602609	0.1060823	0.0328247	0.0001976	0.0546665	0.1088184	0.0597582	0.0124773	0.0012728	0.0260328	0.0010675	0.0311924	0.0085694	0.0173822	0.0134558	0.0186788	0.0902781
RPL13A	CALML6	0.1843321	0.1332692	0.2316608	0.0295292	0.0997243	0.3660926	0.2645180	0.0885159	0.0296592	0.3195331	0.3067683	0.1761907	0.5881248	0.5136221	0.2187277	0.2110720	0.3446416	0.0690708	0.0896245	0.5858279	0.3368437	0.3204190	0.2195852	0.3963750	0.4222191	0.5706398	0.3483306	0.6535040	0.3099861	0.1173660	1.0000000	1.0000000	0.4297643	0.1156140	0.1914398	0.0196168	0.2911470	0.0531337	0.0210353	0.3505689	0.0823052	0.0757816	0.3688841	0.2040060	0.0118775	0.1769814	0.1113127	0.8531472
MAMDC4	CALML6	0.0941859	0.0122473	0.0195417	0.0156107	0.0768789	0.0509235	0.2723641	0.2205317	0.2405673	0.2594411	0.2900046	0.2739875	0.2709890	0.2517828	0.1415783	0.0776841	0.0295661	0.0164221	0.2851456	0.3399832	0.2781418	0.2640940	0.2670388	0.1509853	0.1700148	0.2343023	0.3010720	0.0306132	0.3030391	0.1472564	0.0716583	0.2081833	0.2830686	0.1101543	0.0987218	0.3143338	0.4610237	0.1601270	0.0404817	0.0115160	0.0407971	0.0617780	0.1557710	0.0411090	0.0362794	0.0218164	0.0521225	0.4466014
LOC155060	CALML6	0.1093327	0.0226802	0.0201576	0.0454871	0.1778081	0.0511128	0.3200148	0.2623258	0.2065395	0.3572470	0.3556438	0.3063453	0.5248552	0.5115697	0.3775213	0.3373348	0.0510637	0.0147975	0.1426250	0.5574691	0.3563201	0.3669813	0.3565639	0.3028235	0.3454412	0.4364119	0.3039952	0.3389657	0.3175681	0.0734387	0.3527006	0.3789923	0.3993311	0.2028885	0.1884562	0.3010560	0.4426887	0.2832508	0.3589534	0.3057669	0.1119859	0.0392928	0.0494391	0.0545129	0.0042981	0.0510637	0.0194104	0.8837541
VMO1	CALML6	0.0226537	0.0561683	0.0275095	0.0581010	0.0107376	0.0897974	0.2088116	0.1191516	0.1395913	0.1562198	0.1536675	0.1667417	0.2914660	0.2300545	0.1228946	0.0441041	0.0487260	0.0656536	0.0115604	0.3695557	0.1525767	0.1907326	0.2112392	0.1736123	0.1651736	0.1693208	0.1401573	0.0183579	0.1603601	0.0104706	0.2835973	0.4835459	0.1530263	0.0895381	0.0145383	0.3099482	0.1696412	0.2044667	0.3067030	0.1884550	0.1654481	0.0336100	0.0409857	0.1769193	0.0968075	0.0895381	0.0398405	0.4380661
DYRK1B	CALML6	0.0002364	0.0010831	0.0015867	0.0005962	0.0018969	0.0044984	0.0067456	0.0028926	0.0021135	0.0059843	0.0060933	0.0046028	0.0097256	0.0077342	0.0046526	0.0012686	0.0049317	0.0003268	0.0066030	0.0079975	0.0063125	0.0070705	0.0059767	0.0013202	0.0048277	0.0071425	0.0088915	0.0058846	0.0094762	0.0010204	0.0095220	0.0099806	0.0078728	0.0035278	0.0031552	0.0053478	0.0088829	0.0027692	0.0032119	0.0032119	0.0028943	0.0000407	0.0035301	0.0009922	0.0007155	0.0009785	0.0000369	0.0131113
TMEM91	CALML6	0.0529274	0.0951947	0.0790802	0.0672274	0.0977579	0.1375361	0.1870828	0.1235657	0.0717471	0.1579512	0.1453198	0.1166989	0.3721017	0.3205391	0.2052115	0.1379379	0.1483103	0.0612866	0.1994710	0.5520098	0.1483163	0.0854411	0.1286299	0.1337303	0.1808592	0.2658595	0.1674630	0.4573820	0.1658643	0.0753850	0.6721721	0.7222783	0.1217942	0.0549077	0.1127351	0.0418785	0.1483538	0.0524675	0.2348081	0.1882118	0.0141153	0.2709664	0.2164666	0.1318279	0.0801189	0.0463900	0.1806663	0.2290856
TMEM179B	TMEM52	1.0000000	1.0000000	1.0000000	1.0000000	1.0000000	1.0000000	1.0000000	1.0000000	1.0000000	1.0000000	1.0000000	1.0000000	1.0000000	1.0000000	1.0000000	1.0000000	1.0000000	1.0000000	1.0000000	1.0000000	1.0000000	1.0000000	1.0000000	1.0000000	1.0000000	1.0000000	1.0000000	1.0000000	1.0000000	1.0000000	0.8648273	0.9572384	1.0000000	1.0000000	1.0000000	1.0000000	1.0000000	1.0000000	1.0000000	1.0000000	1.0000000	1.0000000	1.0000000	1.0000000	1.0000000	1.0000000	1.0000000	1.0000000
SMPDL3B	TMEM52	0.0030882	0.0213629	0.0652805	0.0303596	0.0043813	0.1567265	0.0883768	0.0414463	0.0290965	0.1180567	0.1067009	0.0484059	0.2500155	0.2512271	0.0659410	0.0006907	0.1117862	0.0756863	0.0569260	0.1615392	0.0954701	0.0822696	0.0734870	0.0924303	0.1047445	0.1680277	0.1433568	0.1268596	0.1046376	0.1030525	0.1439091	0.1766542	0.2257516	0.2854690	0.3687775	0.2423655	0.1642194	0.2677676	0.0007064	0.0248139	0.0390029	0.0680026	0.1311190	0.0988403	0.0299721	0.0288113	0.0270040	0.1902089
SURF1	TMEM52	0.0713401	0.0773172	0.0057851	0.0823160	0.0445237	0.0606894	0.1567591	0.0878660	0.0329349	0.1886746	0.1686643	0.1262368	0.2262583	0.1673541	0.0160635	0.0202077	0.1196716	0.0396311	0.0537363	0.1678238	0.1511056	0.1141776	0.1073750	0.1425611	0.1504642	0.2459828	0.2275874	0.1661039	0.1601874	0.0567349	0.1961284	0.2558406	0.0350497	0.1858273	0.2845328	0.1073659	0.0214009	0.1329803	0.0038325	0.0903762	0.0081862	0.0114116	0.1165130	0.0553416	0.0178692	0.0051242	0.0407445	0.1632945
PIH1D1	TMEM52	0.0557391	0.0881429	0.0247543	0.0318946	0.1759062	0.3385034	0.4342262	0.2593640	0.1890371	0.5542619	0.5377721	0.4097443	0.6582563	0.5403270	0.1739646	0.1406465	0.3151315	0.0508460	0.0943071	0.5000951	0.4457838	0.4328625	0.3692179	0.3887948	0.3285453	0.6406942	0.1830655	0.8507926	0.0380755	0.4493222	0.9238112	1.0000000	0.1271491	0.4364254	0.6956060	0.1831767	0.0779749	0.2337669	0.0865752	0.1682858	0.0736191	0.0861621	0.0960731	0.0650840	0.1941991	0.1407939	0.2717301	0.3134509
PLD3	TMEM52	0.0687885	0.0765446	0.0514583	0.0366071	0.1136929	0.1027560	0.2104226	0.1092293	0.0351081	0.2230769	0.2097937	0.1649240	0.3076763	0.2638054	0.1117918	0.0039982	0.1574555	0.0122902	0.1381750	0.3437467	0.2434437	0.2255234	0.2000604	0.1892373	0.2098136	0.3039334	0.2123885	0.2366285	0.1890369	0.1729932	0.3628663	0.4868901	0.0178767	0.1742813	0.2877736	0.1342989	0.0136601	0.1691262	0.0189369	0.0394100	0.0862952	0.0885159	0.0226220	0.0712996	0.0638425	0.0720274	0.0293304	0.1146692
SLC2A11	TMEM52	0.0072950	0.0061564	0.0158042	0.0091987	0.0079655	0.0314082	0.0308308	0.0053033	0.0017349	0.0353821	0.0332373	0.0211301	0.0530834	0.0516104	0.0111945	0.0009720	0.0206065	0.0026658	0.0238298	0.0403086	0.0270656	0.0206328	0.0253351	0.0206194	0.0321123	0.0435453	0.0419166	0.0232306	0.0342984	0.0144735	0.0400866	0.0365188	0.0078140	0.0350029	0.0661117	0.0292702	0.0032562	0.0291835	0.0015578	0.0101132	0.0032975	0.0043479	0.0087739	0.0032201	0.0026100	0.0037809	0.0011717	0.0212010
TSPAN3	TMEM52	0.0399922	0.0973633	0.0566487	0.1118068	0.0771161	0.2104900	0.3229247	0.1589049	0.0672693	0.3898944	0.3266944	0.2523747	0.3793978	0.3117924	0.0200550	0.1140273	0.2005544	0.0548612	0.0250156	0.4225283	0.3345040	0.2975275	0.2861405	0.2022583	0.2767235	0.4101145	0.2899246	0.4628210	0.1694540	0.3079680	0.5451379	0.6799088	0.1583703	0.3017646	0.5084360	0.1964449	0.0484590	0.2136032	0.5756074	0.0826393	0.0814302	0.2023866	0.0200370	0.1575561	0.1873953	0.1049397	0.2192017	0.3345150
TMEM231	TMEM52	0.0162165	0.0122500	0.0369812	0.0177300	0.0032660	0.0722806	0.0857469	0.0572727	0.0417699	0.0827603	0.0868425	0.0753012	0.0896653	0.0677273	0.0278256	0.0986258	0.0011778	0.0374919	0.0222292	0.0575610	0.0842024	0.0791133	0.0763233	0.1045308	0.1127242	0.1354947	0.0391758	0.1744194	0.0082500	0.0768432	0.1613766	0.1696381	0.0471592	0.0895820	0.1344756	0.0761676	0.0364402	0.0808980	0.1101338	0.0044355	0.0415623	0.0239806	0.0275943	0.0046386	0.0373180	0.0441787	0.0598754	0.0610803
CAPN5	TMEM52	0.0623569	0.0397180	0.0962308	0.0176117	0.0463746	0.1377201	0.1611390	0.0217350	0.0194102	0.1780881	0.1696653	0.1225289	0.3051467	0.2881751	0.0767116	0.0046003	0.1624816	0.0496042	0.0903444	0.3316629	0.2309694	0.2301733	0.1765863	0.2644594	0.2916349	0.3928187	0.1871430	0.3158261	0.1115281	0.2949128	0.3971143	0.3872815	0.1792040	0.2979974	0.4487185	0.2929891	0.1676247	0.3335564	0.1760020	0.0388315	0.1314438	0.1575639	0.0285282	0.1372200	0.0533966	0.0196974	0.0515649	0.1827440
COX6A1	TMEM52	0.0102830	0.0182123	0.0030178	0.0106364	0.0296055	0.0351572	0.0582349	0.0378650	0.0199956	0.0631279	0.0586274	0.0443977	0.0739544	0.0616549	0.0236731	0.0062604	0.0298220	0.0175991	0.0198322	0.0777773	0.0611173	0.0523489	0.0376720	0.0497187	0.0469851	0.0657323	0.0650568	0.0622192	0.0606347	0.0508354	0.1032276	0.1328142	0.0177539	0.0548711	0.0806084	0.0286418	0.0005329	0.0353512	0.0069270	0.0239555	0.0014103	0.0077215	0.0300278	0.0101459	0.0177302	0.0110447	0.0092687	0.0233362
CRIP2	TMEM52	0.0600189	0.0458547	0.0156983	0.0363587	0.1232313	0.0279228	0.1492459	0.0773346	0.0292038	0.1410990	0.1395985	0.1045392	0.2339363	0.1823651	0.0361161	0.0397971	0.0157811	0.0701271	0.0740528	0.1484011	0.1578154	0.1597588	0.1340875	0.0378801	0.1186530	0.1847813	0.1329901	0.1795272	0.1084649	0.1195460	0.2631236	0.3278966	0.1501530	0.2964078	0.3739636	0.1369039	0.0576268	0.1673056	0.1137463	0.0199766	0.0338876	0.1318463	0.1647675	0.1396137	0.0228689	0.0244230	0.0694592	0.0741725
ABCA2	TMEM52	0.0137471	0.0164767	0.0470275	0.0257103	0.0463523	0.1040428	0.2234366	0.1346295	0.1149794	0.2325355	0.2268615	0.2010901	0.2210996	0.1946394	0.0762385	0.0075285	0.0233429	0.0621958	0.0077281	0.1960579	0.1886693	0.1876782	0.1737676	0.1255181	0.1980591	0.2428361	0.1478014	0.2145124	0.1003231	0.1172392	0.2927802	0.3765519	0.0708444	0.1620212	0.2755346	0.1370189	0.0577580	0.1613264	0.2425139	0.0012155	0.1025038	0.0271334	0.0570851	0.0204112	0.0418179	0.0526460	0.0410854	0.1907666
RPL19	TMEM52	0.2154614	0.2537303	0.0035776	0.2403390	0.3003763	0.2083926	0.3708132	0.1634256	0.0106762	0.4553634	0.4122635	0.2575216	0.5792388	0.4396169	0.0697687	0.0730065	0.2900571	0.0265662	0.1311426	0.5498993	0.3894275	0.3365025	0.3120917	0.3655821	0.3922052	0.6307793	0.4149989	0.7078650	0.2397399	0.3499483	0.8219914	0.9155523	0.4409824	0.7176927	0.9503732	0.6872065	0.4472502	0.7103182	0.1045358	0.2021667	0.0250242	0.0512399	0.1771362	0.0092592	0.1103621	0.0700252	0.1378871	0.2767118
TSPAN6	TMEM52	0.1750818	0.1375219	0.0070137	0.1966885	0.2896442	0.1258603	0.3807421	0.1671416	0.0128802	0.5224767	0.3718409	0.2932432	0.3599909	0.3839640	0.0235103	0.2842926	0.1450584	0.1390294	0.0431145	0.4028439	0.3723889	0.3299694	0.3173150	0.3595543	0.4119468	0.5382632	0.4043429	0.4320399	0.2385096	0.2476365	0.4900887	0.6273239	0.3170365	0.4457315	0.7105497	0.3454759	0.1566347	0.3319205	0.6036354	0.1242203	0.0730405	0.1214430	0.1647900	0.0373259	0.1745138	0.1166097	0.2195378	0.3860610
SPAG16	TMEM52	0.0115972	0.0091088	0.0093107	0.0104117	0.0120567	0.0052828	0.0135747	0.0030280	0.0043449	0.0246937	0.0170566	0.0088803	0.0156792	0.0226873	0.0071031	0.0172542	0.0106410	0.0003692	0.0050932	0.0182323	0.0175228	0.0098943	0.0159238	0.0144089	0.0212902	0.0316496	0.0066493	0.0177666	0.0010773	0.0076382	0.0199608	0.0250839	0.0146618	0.0217096	0.0401042	0.0157842	0.0038226	0.0135179	0.0173503	0.0089829	0.0040295	0.0044370	0.0127061	0.0050489	0.0029949	0.0030326	0.0025003	0.0148632
TCTN1	TMEM52	0.1025909	0.1447626	0.0342777	0.2657361	0.0825906	0.1761056	0.4856805	0.2717497	0.1291388	0.5909443	0.4882576	0.4174997	0.6716305	0.6347121	0.1938295	0.0789455	0.1968304	0.1683670	0.1787504	0.3656452	0.4385327	0.4615840	0.4332511	0.4275131	0.4598052	0.6933192	0.3745242	0.5927856	0.2639103	0.4348264	1.0000000	0.9855976	0.0966390	0.2931666	0.5785599	0.0579433	0.1155259	0.1647180	0.2877444	0.1024264	0.1406512	0.2303515	0.1055957	0.1384418	0.2167711	0.1650502	0.2212448	0.3898442
HENMT1	TMEM52	0.1107711	0.0315880	0.0375000	0.1224882	0.1012639	0.0702574	0.1480433	0.0854037	0.0317297	0.2245827	0.1727509	0.1370491	0.1626539	0.1481039	0.0801466	0.0822964	0.0204061	0.0918341	0.0331595	0.1713152	0.1934559	0.1500040	0.1509728	0.1766121	0.2076304	0.2681793	0.0777942	0.2963411	0.0195871	0.1868054	0.2288387	0.3298234	0.1820182	0.2702351	0.3729173	0.1938270	0.1723815	0.2197105	0.1137270	0.0450960	0.0364476	0.0544028	0.1662191	0.0062895	0.0951699	0.0989595	0.1097389	0.0454445
RNF130	TMEM52	0.1565627	0.1465027	0.0162836	0.2396844	0.1821457	0.1966547	0.5380798	0.2954245	0.2022132	0.6100867	0.5294414	0.4546141	0.6259760	0.6093528	0.2005384	0.0256241	0.1706468	0.1771674	0.2153587	0.4177922	0.5069340	0.4672274	0.4283711	0.5165102	0.5514063	0.7404768	0.2382424	0.7580348	0.1094996	0.4512070	0.7508324	0.8579625	0.1570639	0.3889019	0.6311526	0.2042578	0.0439895	0.3176719	0.2160736	0.0993583	0.0961684	0.1557227	0.1824241	0.1046853	0.2205262	0.1416777	0.2767839	0.4161463
CPNE1	TMEM52	0.0004218	0.0000130	0.0069431	0.0000876	0.0009383	0.0123793	0.0148415	0.0100101	0.0073713	0.0153690	0.0151738	0.0136532	0.0153926	0.0140520	0.0039060	0.0013103	0.0049373	0.0050614	0.0035399	0.0196483	0.0141318	0.0131203	0.0129457	0.0117930	0.0127982	0.0156963	0.0124249	0.0309669	0.0091380	0.0151117	0.0433966	0.0538058	0.0103034	0.0159002	0.0194624	0.0123824	0.0054275	0.0125477	0.0028947	0.0056469	0.0030810	0.0057937	0.0054370	0.0035711	0.0045514	0.0053973	0.0044789	0.0097389
NMNAT3	TMEM52	0.0163558	0.0010408	0.0085524	0.1207633	0.0072706	0.0209303	0.0978598	0.0656310	0.0157095	0.1126811	0.1022434	0.0719251	0.1425293	0.1493254	0.0673919	0.0164201	0.0089365	0.0221991	0.0399781	0.0553611	0.1191918	0.1066047	0.1118212	0.1448430	0.1488502	0.2143627	0.0379993	0.1305404	0.0010203	0.0403590	0.1613762	0.1269619	0.0699683	0.1482415	0.2332385	0.1110304	0.0845896	0.1416223	0.0707677	0.0288294	0.0281642	0.0523252	0.0274077	0.0526229	0.0153624	0.0164373	0.0525586	0.0074489
CCR7	GABRD	1.0000000	1.0000000	1.0000000	1.0000000	1.0000000	1.0000000	1.0000000	1.0000000	1.0000000	1.0000000	1.0000000	1.0000000	1.0000000	1.0000000	1.0000000	1.0000000	1.0000000	1.0000000	1.0000000	1.0000000	1.0000000	1.0000000	1.0000000	1.0000000	1.0000000	1.0000000	1.0000000	1.0000000	1.0000000	1.0000000	1.0000000	1.0000000	1.0000000	1.0000000	1.0000000	1.0000000	1.0000000	1.0000000	1.0000000	1.0000000	1.0000000	1.0000000	1.0000000	1.0000000	1.0000000	1.0000000	1.0000000	1.0000000
PILRA	GABRD	0.1445445	0.1262357	0.0692144	0.1852124	0.1559796	0.0139509	0.0688073	0.0457268	0.0363373	0.0609175	0.0627609	0.0514659	0.1041565	0.0976937	0.0826096	0.0817414	0.0161882	0.0108444	0.0267480	0.1240691	0.0973024	0.1124647	0.0884618	0.0755218	0.0807911	0.0980653	0.1112149	0.0369398	0.1442322	0.0473652	0.0627625	0.0994162	0.2235145	0.1954458	0.0282295	0.1115690	0.1115690	0.0210624	0.0003946	0.0157852	0.0477096	0.0469731	0.0076053	0.0551387	0.0431924	0.0298318	0.0051125	0.1852124
VTN	GABRD	0.5912620	0.7058955	0.7135354	0.5912620	0.7994750	0.4675589	0.2455390	0.1463979	0.0907548	0.2941825	0.3080230	0.2421996	0.7214050	0.6901426	0.6619321	0.5829061	0.1449070	0.0266061	0.1933210	0.3238444	0.3659731	0.3715040	0.2906516	0.0635916	0.0184584	0.1824666	0.5623254	0.2210380	0.6193715	0.0236414	0.5291035	0.7099082	0.7135354	0.8722200	0.5452855	0.7135354	0.7135354	0.6470223	0.2567137	0.0649340	0.2975927	0.0857115	0.0810515	0.0777918	0.1439924	0.1758615	0.1419324	0.5912620
APOH	GABRD	0.1477068	0.1616366	0.1782526	0.1477068	0.1997217	0.1070621	0.0409710	0.0317737	0.0294048	0.0459259	0.0405175	0.0391664	0.0823986	0.0856262	0.0643021	0.0390725	0.0259468	0.0456988	0.0427683	0.0151314	0.0695006	0.0739993	0.0615871	0.0457443	0.0301149	0.0499151	0.0763257	0.0240375	0.0890356	0.0077397	0.0132872	0.0299134	0.1119606	0.1056540	0.0527697	0.1782526	0.1782526	0.1015240	0.0290779	0.0559399	0.0788712	0.0183278	0.0013131	0.0224663	0.0448454	0.0342712	0.0655781	0.1477068
DHDDS	PRKCZ	1.0000000	1.0000000	1.0000000	1.0000000	1.0000000	1.0000000	1.0000000	1.0000000	1.0000000	1.0000000	1.0000000	1.0000000	1.0000000	1.0000000	1.0000000	1.0000000	1.0000000	1.0000000	1.0000000	1.0000000	1.0000000	1.0000000	1.0000000	1.0000000	1.0000000	1.0000000	1.0000000	1.0000000	1.0000000	1.0000000	1.0000000	1.0000000	1.0000000	1.0000000	1.0000000	1.0000000	1.0000000	1.0000000	1.0000000	1.0000000	1.0000000	1.0000000	1.0000000	1.0000000	1.0000000	1.0000000	1.0000000	1.0000000
RAB1B	PRKCZ	0.0351226	0.0302109	0.0437812	0.0370770	0.0291332	0.0621660	0.0247618	0.0066602	0.0037370	0.0258571	0.0272593	0.0153851	0.0230581	0.0142715	0.0171626	0.0341686	0.0340009	0.0060438	0.0247924	0.0782313	0.0275589	0.0225388	0.0252323	0.0009279	0.0027988	0.0232739	0.0233436	0.0583866	0.0150862	0.0447506	0.0853609	0.0912981	0.0043557	0.0313624	0.0552580	0.0222868	0.0033148	0.0246205	0.0054296	0.0107952	0.0106067	0.0108045	0.0088694	0.0119159	0.0085944	0.0089861	0.0058984	0.0016632
AP1S1	PRKCZ	0.0475925	0.0325624	0.0671548	0.0376666	0.0402807	0.0936227	0.0394556	0.0094570	0.0116659	0.0492945	0.0420652	0.0249017	0.0374768	0.0333998	0.0300401	0.0506009	0.0479030	0.0062646	0.0219536	0.1079192	0.0413226	0.0342350	0.0308002	0.0233408	0.0235254	0.0568753	0.0538853	0.0836843	0.0366633	0.0579176	0.1345201	0.1300638	0.0299420	0.0159546	0.0556748	0.0005432	0.0310340	0.0054696	0.0133191	0.0431656	0.0177507	0.0050198	0.0277276	0.0021236	0.0021920	0.0065435	0.0098376	0.0166510
ZDHHC3	PRKCZ	0.0753488	0.0710908	0.0910067	0.0562222	0.0629835	0.1223553	0.0322069	0.0033752	0.0223981	0.0411793	0.0338347	0.0155662	0.0046483	0.0139072	0.0651856	0.0911615	0.0721871	0.0284020	0.0350193	0.1190062	0.0334496	0.0293823	0.0195387	0.0134757	0.0189615	0.0505043	0.0434974	0.1044398	0.0208947	0.0576509	0.1355064	0.1409750	0.0149439	0.0498585	0.0968099	0.0535155	0.0211388	0.0549165	0.0560372	0.0428142	0.0125082	0.0042048	0.0355209	0.0051803	0.0110702	0.0012889	0.0208925	0.0068782
IPO13	PRKCZ	0.0252949	0.0268161	0.0339483	0.0260984	0.0197652	0.0519291	0.0239006	0.0052231	0.0002039	0.0233487	0.0195058	0.0113157	0.0151749	0.0064058	0.0236509	0.0362787	0.0286434	0.0110510	0.0306205	0.0586896	0.0204869	0.0167892	0.0118937	0.0050415	0.0074850	0.0251328	0.0184848	0.0544037	0.0089415	0.0259789	0.0653283	0.0694640	0.0128424	0.0080800	0.0299908	0.0045136	0.0147778	0.0099281	0.0212421	0.0150478	0.0043010	0.0005947	0.0184728	0.0029896	0.0023466	0.0004854	0.0013349	0.0043157
NFRKB	SKI	1.0000000	1.0000000	1.0000000	1.0000000	1.0000000	1.0000000	1.0000000	1.0000000	1.0000000	1.0000000	1.0000000	1.0000000	1.0000000	1.0000000	1.0000000	1.0000000	1.0000000	1.0000000	1.0000000	1.0000000	1.0000000	1.0000000	1.0000000	1.0000000	1.0000000	1.0000000	1.0000000	1.0000000	1.0000000	1.0000000	1.0000000	1.0000000	1.0000000	1.0000000	1.0000000	1.0000000	1.0000000	1.0000000	1.0000000	1.0000000	1.0000000	1.0000000	1.0000000	1.0000000	1.0000000	1.0000000	1.0000000	1.0000000
NSMF	SKI	0.0125824	0.0162726	0.0308708	0.0195697	0.0034244	0.0553662	0.0415499	0.0181370	0.0116620	0.0405891	0.0398297	0.0270000	0.0280924	0.0164907	0.0138236	0.0249462	0.0330360	0.0022412	0.0213133	0.0708255	0.0358455	0.0337998	0.0265118	0.0097515	0.0131563	0.0393903	0.0223351	0.0689020	0.0053312	0.0412779	0.0764424	0.0786447	0.0117204	0.0223170	0.0538439	0.0074459	0.0148303	0.0100355	0.0528718	0.0208831	0.0044188	0.0004477	0.0278819	0.0034670	0.0087362	0.0013565	0.0062571	0.0025871
PIAS3	SKI	0.0754572	0.0717872	0.1053194	0.0675628	0.0614157	0.1678842	0.0601486	0.0162759	0.0281737	0.0846104	0.0654984	0.0505340	0.0713330	0.0736570	0.0019747	0.0633566	0.0869886	0.0179743	0.0453511	0.1370835	0.0764044	0.0785995	0.0671203	0.0763462	0.0716237	0.1393749	0.0175903	0.2140155	0.0285748	0.1138295	0.2251680	0.2273576	0.0361047	0.0325126	0.1119856	0.0243443	0.0427644	0.0322025	0.1913180	0.0504332	0.0105127	0.0037870	0.0515406	0.0013732	0.0149262	0.0141487	0.0165538	0.0248414
BAP1	SKI	0.0142472	0.0131494	0.0272346	0.0182286	0.0080716	0.0450562	0.0271829	0.0104821	0.0048619	0.0306155	0.0292955	0.0195382	0.0183451	0.0119128	0.0240345	0.0291460	0.0262000	0.0080313	0.0239643	0.0546349	0.0254545	0.0230640	0.0206995	0.0040170	0.0066335	0.0261531	0.0173100	0.0484064	0.0084876	0.0241648	0.0614136	0.0634472	0.0108022	0.0091250	0.0371687	0.0058381	0.0169362	0.0092417	0.0405543	0.0152648	0.0007565	0.0033357	0.0135548	0.0003295	0.0000411	0.0006505	0.0037047	0.0046265
PWP2	SKI	0.0011743	0.0002395	0.0028119	0.0017292	0.0010499	0.0065542	0.0031791	0.0014735	0.0000188	0.0044219	0.0041535	0.0031531	0.0032801	0.0021285	0.0023048	0.0031767	0.0033987	0.0017629	0.0026961	0.0071269	0.0035613	0.0032195	0.0028876	0.0026109	0.0015022	0.0051334	0.0007378	0.0084885	0.0008619	0.0044961	0.0086423	0.0091725	0.0029973	0.0018799	0.0054321	0.0015107	0.0014747	0.0014802	0.0032586	0.0025121	0.0005563	0.0001019	0.0022265	0.0002688	0.0011659	0.0013859	0.0013791	0.0005480
MID1IP1	SKI	0.0116184	0.0147844	0.0297248	0.0109088	0.0042434	0.0455842	0.0314752	0.0122270	0.0007697	0.0345217	0.0314777	0.0221414	0.0377019	0.0304456	0.0021168	0.0160843	0.0249699	0.0045737	0.0089718	0.0579575	0.0281542	0.0258345	0.0212391	0.0295474	0.0259682	0.0472390	0.0105640	0.0570383	0.0042985	0.0245619	0.0586323	0.0733018	0.0156082	0.0094254	0.0340015	0.0318119	0.0093310	0.0332857	0.0671831	0.0143086	0.0003529	0.0033602	0.0104988	0.0004589	0.0035509	0.0017435	0.0103696	0.0083432
HDDC3	MORN1	1.0000000	1.0000000	1.0000000	1.0000000	1.0000000	1.0000000	1.0000000	1.0000000	1.0000000	1.0000000	1.0000000	1.0000000	1.0000000	1.0000000	1.0000000	1.0000000	1.0000000	1.0000000	1.0000000	1.0000000	1.0000000	1.0000000	1.0000000	1.0000000	1.0000000	1.0000000	1.0000000	1.0000000	1.0000000	1.0000000	1.0000000	1.0000000	1.0000000	1.0000000	1.0000000	1.0000000	1.0000000	1.0000000	1.0000000	1.0000000	1.0000000	1.0000000	1.0000000	1.0000000	1.0000000	1.0000000	1.0000000	1.0000000
PSMG3-AS1	MORN1	0.0012917	0.0111308	0.0260547	0.0225353	0.0207820	0.0632462	0.0972018	0.0782674	0.0540290	0.1000631	0.1045079	0.0813564	0.0999520	0.0795831	0.0355812	0.0195912	0.0039321	0.0328561	0.0425685	0.0961405	0.0849397	0.0880743	0.0796168	0.1008320	0.1068579	0.1294620	0.0759318	0.0669971	0.0506098	0.0455391	0.1038089	0.1615856	0.0383520	0.0556031	0.1180109	0.0705392	0.0138495	0.0777154	0.0834889	0.0106480	0.0606165	0.0426806	0.0095820	0.0379423	0.0559697	0.0456153	0.0355931	0.0682994
DBNDD1	MORN1	0.0250651	0.0271625	0.0078385	0.0024909	0.0282312	0.0462697	0.0831259	0.0439514	0.0372076	0.0886020	0.0856444	0.0706915	0.0922847	0.0809072	0.0176667	0.0129480	0.0283950	0.0127281	0.0329621	0.0842498	0.0773112	0.0774012	0.0734819	0.0463520	0.0617352	0.0899905	0.0835458	0.0599687	0.0681882	0.0137801	0.0911894	0.1198602	0.0152209	0.0662857	0.1150252	0.0524875	0.0077660	0.0606867	0.0274003	0.0043493	0.0291660	0.0166003	0.0162270	0.0182491	0.0475651	0.0342175	0.0337369	0.0597759
HS1BP3	MORN1	0.0044192	0.0005122	0.0435230	0.0014988	0.0064339	0.0975445	0.1422732	0.1038804	0.0709059	0.1360488	0.1311195	0.1097641	0.1055864	0.0870052	0.0201943	0.0564072	0.0300809	0.0223705	0.0389249	0.1530605	0.1173399	0.1058908	0.1012723	0.0961499	0.1184565	0.1590803	0.1164444	0.1002561	0.0864186	0.0533359	0.1800216	0.2154178	0.0153156	0.0499426	0.1333716	0.0823299	0.0240095	0.0932243	0.0057715	0.0008254	0.0453669	0.0702935	0.0190271	0.0600585	0.0236508	0.0383498	0.0155887	0.1040762
TUBG2	LOC100129534	1.0000000	1.0000000	1.0000000	1.0000000	1.0000000	1.0000000	1.0000000	1.0000000	1.0000000	1.0000000	1.0000000	1.0000000	1.0000000	1.0000000	1.0000000	1.0000000	1.0000000	1.0000000	1.0000000	1.0000000	1.0000000	1.0000000	1.0000000	1.0000000	1.0000000	1.0000000	1.0000000	1.0000000	1.0000000	1.0000000	1.0000000	1.0000000	1.0000000	1.0000000	1.0000000	1.0000000	1.0000000	1.0000000	1.0000000	1.0000000	1.0000000	1.0000000	1.0000000	1.0000000	1.0000000	1.0000000	1.0000000	1.0000000
GPR137	LOC100129534	0.0144601	0.0113175	0.0134344	0.0132657	0.0039082	0.0385463	0.0503224	0.0344519	0.0140685	0.0478318	0.0482149	0.0408732	0.0562911	0.0455723	0.0234013	0.0025250	0.0343625	0.0082406	0.0609340	0.1162351	0.0479020	0.0424875	0.0477015	0.0262394	0.0218807	0.0445924	0.0446367	0.1035718	0.0349463	0.0173725	0.1660520	0.1689247	0.0068246	0.0262743	0.0524932	0.0201533	0.0156528	0.0191670	0.0161163	0.0057493	0.0176890	0.0146086	0.0001733	0.0175328	0.0143053	0.0197014	0.0052094	0.0409797
CNPY4	LOC100129534	0.0211993	0.0087138	0.0233076	0.0111539	0.0072478	0.0167133	0.0210921	0.0250500	0.0156826	0.0146246	0.0159217	0.0235886	0.0119391	0.0181754	0.0173170	0.0341083	0.0408754	0.0196353	0.0149134	0.0053920	0.0094066	0.0145374	0.0136927	0.0241910	0.0213777	0.0033359	0.0029893	0.0778270	0.0007699	0.0015524	0.3028668	0.2508641	0.0399006	0.0037133	0.0223635	0.0307566	0.0314664	0.0185752	0.0355312	0.0303494	0.0091210	0.0081619	0.0422333	0.0133589	0.0233311	0.0178498	0.0210011	0.0266637
TP53	LOC100129534	0.0328047	0.0234255	0.0553823	0.0129021	0.0228392	0.1138424	0.1371109	0.0971912	0.0618887	0.1484940	0.1356251	0.1220258	0.1189772	0.1003022	0.0245331	0.0533260	0.0118822	0.0653791	0.0430109	0.1045989	0.1425228	0.1360021	0.1303290	0.1330994	0.1216272	0.1646627	0.1053869	0.2047458	0.0896507	0.0660200	0.4599725	0.4219579	0.0284316	0.0407436	0.1195076	0.0259181	0.0471399	0.0317355	0.0272819	0.0069911	0.0877241	0.0249622	0.0504542	0.0004778	0.0552437	0.0435216	0.0726050	0.1511827
CD99L2	LOC100129534	0.0141387	0.0072696	0.0379816	0.0078084	0.0117439	0.0762721	0.0951553	0.0691832	0.0519981	0.1024096	0.1017115	0.0872888	0.1075200	0.1003620	0.0081651	0.0094480	0.0087572	0.0491567	0.0006032	0.1459470	0.0956521	0.0861593	0.0894148	0.0771860	0.0848164	0.1068010	0.0657873	0.1779661	0.0427276	0.0376051	0.3049510	0.2587391	0.0647841	0.0066519	0.0467801	0.0091200	0.0507117	0.0020496	0.0177367	0.0190220	0.0689714	0.0224531	0.0195522	0.0173403	0.0506825	0.0430621	0.0564134	0.0971555
MED11	LOC100129534	0.0146853	0.0151975	0.0343855	0.0079105	0.0126388	0.0537257	0.0531596	0.0380135	0.0266618	0.0623237	0.0583859	0.0431888	0.0727588	0.0543588	0.0083158	0.0160633	0.0219266	0.0183063	0.0003796	0.0921954	0.0560976	0.0510914	0.0529945	0.0245010	0.0318791	0.0517248	0.0559546	0.0566929	0.0414786	0.0511454	0.1731100	0.1276269	0.0324880	0.0069311	0.0328538	0.0213959	0.0414083	0.0160712	0.0400044	0.0052120	0.0244053	0.0000820	0.0178523	0.0080816	0.0314099	0.0249420	0.0373481	0.0613077
LRRC23	LOC100129534	0.0019950	0.0006096	0.0058061	0.0014389	0.0038520	0.0167258	0.0189247	0.0135620	0.0122766	0.0238995	0.0226274	0.0175663	0.0310713	0.0264975	0.0113885	0.0074224	0.0057601	0.0050757	0.0035659	0.0236551	0.0182601	0.0190543	0.0177292	0.0211975	0.0225786	0.0290701	0.0080751	0.0364095	0.0029312	0.0249470	0.0678138	0.0439946	0.0091411	0.0055662	0.0142664	0.0039543	0.0054828	0.0044373	0.0157880	0.0000316	0.0084281	0.0026453	0.0057861	0.0036003	0.0091095	0.0095060	0.0093243	0.0224624
TMEM143	LOC100129534	0.0018508	0.0110891	0.0133575	0.0038550	0.0287642	0.0327987	0.0687520	0.0423064	0.0408321	0.0696124	0.0690050	0.0551484	0.1096103	0.0971412	0.0530730	0.0126754	0.0009263	0.0225380	0.0026985	0.0698224	0.0653266	0.0650482	0.0672303	0.0434912	0.0483109	0.0695509	0.0472544	0.0919302	0.0314889	0.0353491	0.2372819	0.2994666	0.0116839	0.0384276	0.0720139	0.0263254	0.0183730	0.0303572	0.0294005	0.0068187	0.0287660	0.0063253	0.0473407	0.0039626	0.0161666	0.0007911	0.0230434	0.0549787
SMARCC2	LOC100129534	0.0577790	0.0532763	0.0832331	0.0484505	0.0507093	0.1103345	0.0861260	0.0517005	0.0362632	0.0971812	0.0920162	0.0764771	0.0936460	0.0799813	0.0203641	0.0286387	0.0232846	0.0377890	0.0375228	0.1195248	0.0990677	0.0993908	0.0944046	0.0882723	0.0917542	0.1232750	0.0502498	0.2369810	0.0148884	0.1027447	0.3566023	0.3336336	0.0135792	0.0309038	0.0955714	0.0358082	0.0129367	0.0326189	0.0762587	0.0010303	0.0493475	0.0398358	0.0074359	0.0313945	0.0677358	0.0481185	0.0743094	0.0672364
ARFGAP2	RER1	1.0000000	1.0000000	1.0000000	1.0000000	1.0000000	1.0000000	1.0000000	1.0000000	1.0000000	1.0000000	1.0000000	1.0000000	1.0000000	1.0000000	1.0000000	1.0000000	1.0000000	1.0000000	1.0000000	1.0000000	1.0000000	1.0000000	1.0000000	1.0000000	1.0000000	1.0000000	1.0000000	1.0000000	1.0000000	1.0000000	1.0000000	1.0000000	1.0000000	1.0000000	1.0000000	1.0000000	1.0000000	1.0000000	1.0000000	1.0000000	1.0000000	1.0000000	1.0000000	1.0000000	1.0000000	1.0000000	1.0000000	1.0000000
TRAPPC3	RER1	0.0180823	0.0159664	0.0347245	0.0089804	0.0097559	0.0615772	0.0272394	0.0013442	0.0119844	0.0374965	0.0306910	0.0191738	0.0309909	0.0261970	0.0070076	0.0265420	0.0527163	0.0207858	0.0232494	0.0733374	0.0296915	0.0226743	0.0268623	0.0220973	0.0189561	0.0463977	0.0312172	0.0723467	0.0134597	0.0434357	0.1013314	0.1062055	0.0000619	0.0373008	0.0648657	0.0376197	0.0090105	0.0385093	0.0157831	0.0231532	0.0044842	0.0102847	0.0210380	0.0047647	0.0069298	0.0048229	0.0160925	0.0083967
ARPC3	RER1	0.0053878	0.0013575	0.0123265	0.0030050	0.0033244	0.0266858	0.0155585	0.0034764	0.0046919	0.0245266	0.0166605	0.0092307	0.0250295	0.0190857	0.0010731	0.0118074	0.0223714	0.0042927	0.0089573	0.0271014	0.0177284	0.0128723	0.0100959	0.0163988	0.0169014	0.0301886	0.0132234	0.0442341	0.0003966	0.0303343	0.0575346	0.0570783	0.0014843	0.0118974	0.0275676	0.0121135	0.0007612	0.0110780	0.0131444	0.0185581	0.0062535	0.0051266	0.0119200	0.0003419	0.0071943	0.0017695	0.0129596	0.0098206
EIF3F	RER1	0.0143307	0.0059040	0.0286114	0.0023610	0.0063668	0.0614724	0.0446557	0.0151952	0.0053097	0.0513751	0.0458898	0.0323773	0.0633808	0.0555488	0.0033126	0.0349994	0.0376387	0.0043448	0.0114293	0.0657287	0.0334279	0.0329380	0.0254899	0.0366838	0.0441319	0.0710750	0.0297044	0.0832789	0.0122840	0.0494365	0.1183447	0.1143704	0.0206797	0.0182878	0.0491194	0.0160829	0.0111993	0.0226151	0.0033142	0.0340274	0.0025436	0.0034540	0.0346098	0.0106944	0.0046371	0.0087858	0.0057885	0.0100690
EXOSC7	RER1	0.0020585	0.0011651	0.0040290	0.0018050	0.0010123	0.0077778	0.0050717	0.0022987	0.0007204	0.0060566	0.0057748	0.0031542	0.0065826	0.0038288	0.0028212	0.0040413	0.0071873	0.0017773	0.0033280	0.0101232	0.0046257	0.0032695	0.0037959	0.0039484	0.0036128	0.0071057	0.0042765	0.0104298	0.0012139	0.0045007	0.0130779	0.0130985	0.0019083	0.0038336	0.0080242	0.0034005	0.0014551	0.0031770	0.0030204	0.0038462	0.0018860	0.0002125	0.0050625	0.0006524	0.0003153	0.0001974	0.0009255	0.0012519
PPP1R7	RER1	0.0116543	0.0106540	0.0226302	0.0074186	0.0086326	0.0325244	0.0185956	0.0076585	0.0013068	0.0247490	0.0193769	0.0129067	0.0217711	0.0158732	0.0034442	0.0132698	0.0190016	0.0007698	0.0029680	0.0361899	0.0184318	0.0143269	0.0154183	0.0141473	0.0138714	0.0277086	0.0092841	0.0441181	0.0009384	0.0324855	0.0636411	0.0735802	0.0022715	0.0146006	0.0309510	0.0095991	0.0047944	0.0105409	0.0004095	0.0128806	0.0007691	0.0064699	0.0067328	0.0045767	0.0036759	0.0016654	0.0077026	0.0027097
CAPZB	RER1	0.0017444	0.0013482	0.0023480	0.0012690	0.0014014	0.0042168	0.0018536	0.0006838	0.0000749	0.0022838	0.0020811	0.0013866	0.0019903	0.0012324	0.0008940	0.0024333	0.0025755	0.0011242	0.0005206	0.0048552	0.0018487	0.0017387	0.0013407	0.0012828	0.0015788	0.0031506	0.0022692	0.0041859	0.0011598	0.0038762	0.0072257	0.0079621	0.0000715	0.0017302	0.0037271	0.0014001	0.0004782	0.0014174	0.0015274	0.0015816	0.0002148	0.0009768	0.0008937	0.0005701	0.0006294	0.0000914	0.0008664	0.0000434
TMEM177	PEX10	1.0000000	1.0000000	1.0000000	1.0000000	1.0000000	1.0000000	1.0000000	1.0000000	1.0000000	1.0000000	1.0000000	1.0000000	1.0000000	1.0000000	1.0000000	1.0000000	1.0000000	1.0000000	1.0000000	1.0000000	1.0000000	1.0000000	1.0000000	1.0000000	1.0000000	1.0000000	1.0000000	1.0000000	1.0000000	1.0000000	1.0000000	1.0000000	1.0000000	1.0000000	1.0000000	1.0000000	1.0000000	1.0000000	1.0000000	1.0000000	1.0000000	1.0000000	1.0000000	1.0000000	1.0000000	1.0000000	1.0000000	1.0000000
AIMP2	PEX10	0.0035192	0.0140147	0.0298132	0.0028252	0.0120521	0.0740776	0.0701684	0.0311312	0.0036675	0.0858965	0.0759827	0.0570079	0.0359117	0.0325808	0.0310289	0.0704463	0.0299841	0.0276303	0.0077025	0.0909442	0.0956558	0.0853415	0.0776403	0.1010389	0.0839966	0.1365529	0.0968507	0.0879638	0.0786453	0.0244575	0.1322863	0.1094350	0.0296080	0.0824481	0.1314222	0.0798162	0.0239167	0.0819051	0.0105223	0.0199763	0.0387951	0.0342151	0.0057258	0.0191359	0.0715067	0.0585032	0.0800121	0.0458240
RCC1	PEX10	0.0069832	0.0028432	0.0152044	0.0029428	0.0037121	0.0272317	0.0287475	0.0163064	0.0096153	0.0307893	0.0298949	0.0235498	0.0213524	0.0163739	0.0117554	0.0248880	0.0094920	0.0048866	0.0062752	0.0256299	0.0274175	0.0255079	0.0243096	0.0200876	0.0214231	0.0348561	0.0161175	0.0479732	0.0056602	0.0271458	0.0604946	0.0575712	0.0063108	0.0213127	0.0395233	0.0278990	0.0116343	0.0268136	0.0216150	0.0024296	0.0098156	0.0100806	0.0042280	0.0086636	0.0133739	0.0117745	0.0126731	0.0091173
POLR3H	PEX10	0.0318914	0.0133266	0.0569747	0.0227487	0.0108169	0.1157495	0.0770469	0.0272388	0.0012136	0.0786243	0.0888454	0.0576887	0.0677404	0.0420779	0.0657525	0.1154096	0.0936640	0.0289001	0.0716972	0.1564693	0.0985715	0.0922237	0.0894652	0.0503645	0.0444669	0.0998975	0.0626460	0.1591151	0.0332185	0.0796374	0.2034914	0.1908630	0.0471315	0.1045630	0.1767091	0.0776819	0.0144792	0.0835513	0.0340705	0.0099752	0.0425332	0.0366419	0.0301199	0.0332353	0.0464266	0.0410359	0.0429950	0.0002772
CCDC86	PEX10	0.0014912	0.0016146	0.0000403	0.0008174	0.0018372	0.0029144	0.0037070	0.0017307	0.0004567	0.0041049	0.0039633	0.0029918	0.0027661	0.0019656	0.0014816	0.0027107	0.0030560	0.0004106	0.0004747	0.0038568	0.0040962	0.0037510	0.0035654	0.0019854	0.0015328	0.0040657	0.0039669	0.0047077	0.0030029	0.0014005	0.0059991	0.0061237	0.0000789	0.0027508	0.0052793	0.0017948	0.0011322	0.0017569	0.0005587	0.0001200	0.0011641	0.0010375	0.0010252	0.0009679	0.0031057	0.0027820	0.0030624	0.0018122
INO80E	PEX10	0.0122798	0.0124418	0.0137640	0.0129526	0.0077178	0.0162856	0.0159208	0.0147408	0.0130106	0.0161385	0.0160326	0.0155969	0.0162299	0.0153685	0.0129537	0.0021838	0.0020980	0.0118677	0.0141862	0.0579218	0.0179979	0.0172482	0.0167956	0.0166416	0.0164761	0.0206519	0.0149802	0.0636927	0.0135745	0.0197111	0.1006352	0.1123558	0.0150113	0.0175227	0.0228595	0.0167862	0.0151604	0.0166636	0.0161599	0.0133931	0.0152634	0.0148719	0.0119966	0.0153704	0.0159943	0.0157813	0.0160633	0.0085320
PTGES2	PEX10	0.0088486	0.0085790	0.0031963	0.0033262	0.0102418	0.0082058	0.0205130	0.0121350	0.0083466	0.0220001	0.0206253	0.0168675	0.0183805	0.0120373	0.0000889	0.0035484	0.0065869	0.0025487	0.0079385	0.0234200	0.0209271	0.0198571	0.0164302	0.0129838	0.0113047	0.0224524	0.0168660	0.0185978	0.0128757	0.0101682	0.0297331	0.0394067	0.0077526	0.0213325	0.0303934	0.0119787	0.0022201	0.0146169	0.0131433	0.0002399	0.0074197	0.0066880	0.0037736	0.0044460	0.0077280	0.0064535	0.0057339	0.0035919
TRAF7	PEX10	0.0078595	0.0090985	0.0188356	0.0134824	0.0039646	0.0334301	0.0233608	0.0089253	0.0055359	0.0250894	0.0250676	0.0182787	0.0157065	0.0112697	0.0150104	0.0261390	0.0217572	0.0048035	0.0228746	0.0448741	0.0256470	0.0238986	0.0241458	0.0177276	0.0192979	0.0338630	0.0206578	0.0482423	0.0139054	0.0248928	0.0567738	0.0562898	0.0087034	0.0273771	0.0471728	0.0263563	0.0080377	0.0279976	0.0196936	0.0050358	0.0061247	0.0122522	0.0034379	0.0104400	0.0082031	0.0106256	0.0014588	0.0100632
S100A2	PLCH2	-1.0000000	-1.0000000	-1.0000000	-1.0000000	-1.0000000	-1.0000000	-1.0000000	-1.0000000	-1.0000000	-1.0000000	-1.0000000	-1.0000000	-1.0000000	-1.0000000	-1.0000000	-1.0000000	-1.0000000	-1.0000000	-1.0000000	-1.0000000	-1.0000000	-1.0000000	-1.0000000	-1.0000000	-1.0000000	-1.0000000	-1.0000000	-1.0000000	-1.0000000	-1.0000000	-1.0000000	-1.0000000	-1.0000000	-1.0000000	-1.0000000	-1.0000000	-1.0000000	-1.0000000	-1.0000000	-1.0000000	-1.0000000	-1.0000000	-1.0000000	-1.0000000	-1.0000000	-1.0000000	-1.0000000	-1.0000000
PIAS4	PANK4	1.0000000	1.0000000	1.0000000	1.0000000	1.0000000	1.0000000	1.0000000	1.0000000	1.0000000	1.0000000	1.0000000	1.0000000	1.0000000	1.0000000	1.0000000	1.0000000	1.0000000	1.0000000	1.0000000	1.0000000	1.0000000	1.0000000	1.0000000	1.0000000	1.0000000	1.0000000	1.0000000	1.0000000	1.0000000	1.0000000	1.0000000	1.0000000	1.0000000	1.0000000	1.0000000	1.0000000	1.0000000	1.0000000	1.0000000	1.0000000	1.0000000	1.0000000	1.0000000	1.0000000	1.0000000	1.0000000	1.0000000	1.0000000
NFRKB	PANK4	0.0368784	0.0409772	0.0602002	0.0390037	0.0407088	0.1006895	0.0554520	0.0171558	0.0030973	0.0634165	0.0558203	0.0410016	0.0306525	0.0225869	0.0466633	0.0648565	0.0535507	0.0053925	0.0393923	0.0919823	0.0502886	0.0489368	0.0398314	0.0314308	0.0396518	0.0664625	0.0229145	0.1149771	0.0012158	0.0651557	0.1445690	0.1689081	0.0269980	0.0193193	0.0743978	0.0335532	0.0063559	0.0368278	0.0979013	0.0358067	0.0004437	0.0051253	0.0299145	0.0109076	0.0051499	0.0095800	0.0221835	0.0051045
GATAD2A	PANK4	0.0040226	0.0042149	0.0129778	0.0067221	0.0002212	0.0268176	0.0087700	0.0035179	0.0076790	0.0126187	0.0106576	0.0068622	0.0064924	0.0012391	0.0145432	0.0150045	0.0157642	0.0116388	0.0147930	0.0023681	0.0110565	0.0100682	0.0077213	0.0035128	0.0027847	0.0197263	0.0033335	0.0043107	0.0052161	0.0152431	0.0044033	0.0201896	0.0092410	0.0011044	0.0246027	0.0073271	0.0077651	0.0080249	0.0087475	0.0120996	0.0050500	0.0028268	0.0084391	0.0010268	0.0011118	0.0001821	0.0008580	0.0075653
GAK	PANK4	0.0157393	0.0153456	0.0380181	0.0218871	0.0100508	0.0667834	0.0389467	0.0119066	0.0014769	0.0414502	0.0387881	0.0249762	0.0469789	0.0302309	0.0090171	0.0456627	0.0451072	0.0118434	0.0472469	0.0901674	0.0376589	0.0396759	0.0360572	0.0166071	0.0172478	0.0486571	0.0258220	0.1068068	0.0126965	0.0460699	0.1234781	0.1140668	0.0138956	0.0256524	0.0603381	0.0161149	0.0140069	0.0273355	0.0576977	0.0235605	0.0015598	0.0150200	0.0116688	0.0103118	0.0031478	0.0000147	0.0069531	0.0013315
DDA1	PANK4	0.0372970	0.0345086	0.0633768	0.0456313	0.0224596	0.1233013	0.0588252	0.0131057	0.0172768	0.0619369	0.0517394	0.0282709	0.0901863	0.0625246	0.0147326	0.0267319	0.0955763	0.0196607	0.0240066	0.1466128	0.0490634	0.0415914	0.0362488	0.0168346	0.0371783	0.0926086	0.0332504	0.1801128	0.0056059	0.0649412	0.1814145	0.2361668	0.0404825	0.0335133	0.1021154	0.0447623	0.0158937	0.0422217	0.0418670	0.0599989	0.0221049	0.0177622	0.0155964	0.0185729	0.0122047	0.0022558	0.0226237	0.0183962
MAL	HES5	1.0000000	1.0000000	1.0000000	1.0000000	1.0000000	1.0000000	0.7898858	0.8139598	0.8188995	0.7689930	0.7826080	0.7952433	1.0000000	0.7144229	0.8026843	0.8227969	0.8347523	0.8186210	0.8234896	1.0000000	0.7826729	0.7922003	0.7894895	0.7258100	0.8017136	0.7023544	0.6798842	0.9420103	0.7843144	0.8393745	1.0000000	1.0000000	1.0000000	0.7761431	1.0000000	0.8922367	1.0000000	1.0000000	1.0000000	0.8327353	0.8079901	0.8242128	0.8727418	0.8310757	0.8071930	0.8118189	0.7943178	1.0000000
CNTNAP3B	HES5	0.0647026	0.0682264	0.0040048	0.0386164	0.0511862	0.1246932	1.0000000	1.0000000	1.0000000	1.0000000	1.0000000	1.0000000	0.6428193	1.0000000	1.0000000	1.0000000	1.0000000	1.0000000	1.0000000	0.8963646	1.0000000	1.0000000	1.0000000	1.0000000	1.0000000	1.0000000	1.0000000	1.0000000	1.0000000	1.0000000	0.9355248	0.8018018	0.7043450	1.0000000	0.8121882	1.0000000	0.9263329	0.9256662	0.9871325	1.0000000	1.0000000	1.0000000	1.0000000	1.0000000	1.0000000	1.0000000	1.0000000	0.3117955
HOPX	HES5	0.0493723	0.0575710	0.0619173	0.0740341	0.0534571	0.0862373	0.1954730	0.2014306	0.2026530	0.1220327	0.1936720	0.1967988	0.1112973	0.1767982	0.1986403	0.2036175	0.2065761	0.2025841	0.2037890	0.2474700	0.1936880	0.1960458	0.1953750	0.1971744	0.1985452	0.1908025	0.1846982	0.2331193	0.1942363	0.2077200	0.2474700	0.2474700	0.1042734	0.0908697	0.0457491	0.2208018	0.2474700	0.1301126	0.2474700	0.2060770	0.1999533	0.2039679	0.2159774	0.2056663	0.1997560	0.2009008	0.1965698	0.0508856
GPC4	TNFRSF14	1.0000000	1.0000000	1.0000000	1.0000000	1.0000000	1.0000000	1.0000000	1.0000000	1.0000000	1.0000000	1.0000000	1.0000000	1.0000000	1.0000000	1.0000000	1.0000000	1.0000000	1.0000000	1.0000000	1.0000000	1.0000000	1.0000000	1.0000000	1.0000000	1.0000000	1.0000000	1.0000000	1.0000000	1.0000000	1.0000000	1.0000000	1.0000000	1.0000000	1.0000000	1.0000000	1.0000000	1.0000000	1.0000000	1.0000000	1.0000000	1.0000000	1.0000000	1.0000000	1.0000000	1.0000000	1.0000000	1.0000000	1.0000000
DNAJC15	TNFRSF14	0.4501013	0.4630448	0.5164145	0.4025290	0.4291749	0.5693767	0.4976565	0.7353354	0.7353354	0.4943253	0.4943253	0.6170660	0.2582743	0.3114087	0.1230900	0.1497438	0.7353354	0.7353354	0.6170660	0.7353354	0.7353354	0.5644975	0.5820664	0.6386131	0.7353354	0.3422238	0.4233139	0.4525662	0.3930379	0.6386131	0.7353354	0.7353354	0.3941545	0.4705392	0.5352593	0.4836404	0.4041155	0.4664325	0.6170660	0.6702243	0.7353354	0.4209683	0.6702243	0.5405280	0.5359003	0.4233139	0.3655962	0.2828166
ZNF204P	TNFRSF14	0.1013699	0.1035873	0.1163531	0.0971084	0.1042268	0.1187141	0.0470319	0.1347150	0.1347150	0.1169953	0.1169953	0.1347150	0.0064271	0.0312762	0.1086461	0.0620036	0.1347150	0.0862362	0.1347150	0.1347150	0.1347150	0.1034171	0.1169953	0.0506461	0.1347150	0.0945836	0.1169953	0.1347150	0.1169953	0.1169953	0.1347150	0.1347150	0.0704821	0.0784464	0.0951287	0.0975133	0.0845385	0.0884295	0.1347150	0.1347150	0.1347150	0.0862362	0.1347150	0.0695485	0.1169953	0.1169953	0.1169953	0.0582840
PGBD3	FAM213B	1.0000000	1.0000000	1.0000000	1.0000000	1.0000000	1.0000000	1.0000000	1.0000000	1.0000000	1.0000000	1.0000000	1.0000000	1.0000000	1.0000000	1.0000000	1.0000000	1.0000000	1.0000000	1.0000000	1.0000000	1.0000000	1.0000000	1.0000000	1.0000000	1.0000000	1.0000000	1.0000000	1.0000000	1.0000000	1.0000000	1.0000000	1.0000000	1.0000000	1.0000000	1.0000000	1.0000000	1.0000000	1.0000000	1.0000000	1.0000000	1.0000000	1.0000000	1.0000000	1.0000000	1.0000000	1.0000000	1.0000000	1.0000000
CBS	FAM213B	0.0006457	0.0052021	0.0108337	0.0054579	0.0039561	0.0204243	0.0438845	0.0352189	0.0310727	0.0435344	0.0478104	0.0426119	0.0265744	0.0218097	0.0052219	0.0118956	0.0191714	0.0335854	0.0086343	0.0116226	0.0421118	0.0407887	0.0408987	0.0786665	0.0756230	0.0832886	0.0485600	0.0070457	0.0467387	0.0059255	0.0298907	0.0380816	0.0503830	0.0647168	0.0728781	0.0728575	0.0563783	0.0749336	0.0102675	0.0098624	0.0224248	0.0431879	0.0292545	0.0367483	0.0381846	0.0397123	0.0328852	0.3209452
ECE2	FAM213B	0.0564910	0.0265237	0.0933315	0.0345442	0.0467603	0.1164625	0.1658045	0.1352207	0.1199268	0.1684260	0.1826119	0.1437856	0.1908577	0.1456924	0.1095886	0.1221478	0.0388512	0.1031153	0.1176131	0.1157464	0.1805372	0.1519819	0.1391290	0.1082912	0.1049843	0.1186039	0.1573833	0.1970868	0.1508440	0.0234815	0.3336408	0.3145057	0.1188275	0.1887516	0.2775098	0.1258318	0.0845702	0.1265868	0.1569570	0.0815121	0.0953271	0.0627263	0.0317372	0.0041095	0.1145601	0.1262723	0.0923331	0.5081067
EDEM2	FAM213B	0.0057348	0.0031693	0.0077674	0.0039615	0.0049965	0.0142061	0.0205017	0.0162065	0.0136574	0.0225277	0.0227841	0.0202403	0.0257175	0.0231599	0.0158281	0.0127184	0.0026231	0.0115976	0.0063203	0.0041081	0.0215849	0.0213695	0.0214175	0.0194889	0.0207139	0.0233970	0.0221034	0.0021905	0.0191130	0.0014736	0.0122630	0.0169706	0.0142855	0.0207052	0.0252262	0.0190743	0.0126879	0.0195491	0.0128251	0.0073642	0.0141558	0.0142889	0.0073721	0.0122688	0.0164354	0.0145942	0.0150971	0.1902381
ATRIP	FAM213B	0.0286669	0.0131062	0.0271363	0.0029260	0.0121653	0.1153811	0.1754421	0.1280279	0.1182013	0.1814842	0.1910991	0.1502867	0.1270909	0.1128674	0.0234310	0.0673369	0.0105895	0.0782542	0.0403548	0.1062038	0.1386439	0.1443205	0.1456547	0.0860328	0.0863457	0.1364819	0.0605153	0.1298739	0.0363574	0.0663104	0.1349137	0.1224483	0.0185552	0.0854377	0.1637145	0.0669853	0.0008435	0.0694997	0.0864838	0.0102868	0.0834531	0.0142200	0.0569393	0.0100586	0.0693609	0.0604647	0.0960335	0.4143433
PTPRS	FAM213B	0.0046281	0.0066903	0.0205432	0.0038011	0.0144536	0.0313732	0.0885137	0.0615238	0.0494764	0.0899325	0.0943295	0.0835570	0.0770780	0.0671590	0.0197482	0.0038547	0.0076841	0.0317508	0.0220583	0.0357269	0.0869219	0.0876318	0.0886916	0.0665633	0.0774536	0.0880087	0.0745475	0.0467343	0.0564322	0.0042353	0.0738160	0.0844806	0.0227877	0.0505403	0.0927797	0.0523243	0.0223627	0.0611923	0.0650795	0.0156899	0.0451593	0.0617853	0.0344462	0.0601750	0.0477216	0.0422569	0.0460615	0.3660889
NOS1	PRDM16	1.0000000	1.0000000	1.0000000	1.0000000	1.0000000	1.0000000	1.0000000	1.0000000	1.0000000	1.0000000	1.0000000	1.0000000	1.0000000	1.0000000	1.0000000	1.0000000	1.0000000	1.0000000	1.0000000	1.0000000	1.0000000	1.0000000	1.0000000	1.0000000	1.0000000	1.0000000	1.0000000	1.0000000	1.0000000	1.0000000	1.0000000	1.0000000	1.0000000	1.0000000	1.0000000	1.0000000	1.0000000	1.0000000	1.0000000	1.0000000	1.0000000	1.0000000	1.0000000	1.0000000	1.0000000	1.0000000	1.0000000	1.0000000
HEG1	PRDM16	0.1662720	0.1608726	0.2023876	0.1389777	0.1392076	0.2519753	0.0673203	0.0193847	0.0002596	0.0787160	0.0700811	0.0432298	0.0189319	0.0299779	0.0634084	0.0986978	0.0647370	0.0177049	0.0250384	0.1130285	0.0375142	0.0419703	0.0238210	0.1205588	0.1216722	0.1613150	0.0260661	0.1032996	0.0071152	0.0866837	0.1693300	0.1237757	0.1787949	0.1671751	0.1225304	0.1033742	0.1215557	0.1081982	0.1856041	0.0432145	0.0121590	0.0864290	0.0285117	0.0673171	0.0847820	0.0612539	0.0994686	0.0062039
ITPR2	PRDM16	0.1635263	0.1836684	0.3508205	0.0970320	0.1593409	0.5380287	0.1268932	0.0575822	0.0689012	0.2092837	0.0607521	0.0035334	0.0827424	0.0656603	0.1221312	0.0968170	0.1081033	0.0564831	0.0108945	0.1173606	0.1342374	0.1168971	0.1052209	0.2921637	0.3106636	0.4576136	0.0325463	0.0517770	0.0898311	0.1070697	0.0124213	0.0875330	0.0649916	0.0763220	0.0947517	0.0994608	0.0681612	0.0996374	0.0078194	0.1003370	0.0474836	0.1300990	0.0334835	0.1380864	0.0774527	0.0303875	0.1938523	0.1035017
SFRP1	PRDM16	0.1487928	0.1220230	0.2182922	0.0833227	0.1025406	0.2757236	0.1975371	0.1072380	0.0892325	0.2442023	0.2087644	0.1736872	0.0664454	0.0497797	0.0392411	0.0924475	0.0178858	0.0652652	0.1223828	0.0324468	0.1767173	0.1546805	0.1501188	0.1481911	0.1534270	0.2225562	0.0012905	0.2311083	0.0555484	0.1504165	0.2440181	0.3023257	0.5021408	0.5709398	0.4523722	0.3646072	0.4112177	0.3424894	0.2674705	0.0247434	0.0145196	0.0934907	0.0065238	0.0659607	0.2151940	0.1937688	0.2551960	0.0417796
TCF4	PRDM16	0.3137064	0.3170467	0.4222299	0.2314321	0.2415722	0.4677346	0.0930708	0.0007044	0.0861146	0.1623858	0.1294604	0.0613873	0.0595854	0.0580994	0.0911988	0.1925263	0.0833770	0.0130400	0.0375809	0.1142876	0.1179136	0.1223793	0.1271483	0.1053580	0.1456634	0.2348569	0.1393107	0.3468854	0.1970929	0.1732804	0.3468854	0.4575069	0.3323030	0.2740253	0.1632429	0.1484840	0.2532137	0.1410953	0.3135424	0.0722311	0.0268800	0.0721851	0.0755026	0.0352019	0.1316159	0.1159194	0.2016155	0.0271019
ZFP28	PRDM16	0.0728268	0.0736626	0.1121816	0.0650161	0.0853802	0.1874647	0.0850524	0.0145348	0.0052234	0.1233057	0.0951460	0.0753491	0.0321015	0.0322413	0.0265807	0.0578396	0.0419355	0.0033965	0.0124456	0.1111963	0.0674297	0.0613861	0.0745894	0.1401354	0.1419469	0.1857995	0.0290594	0.1215142	0.0533664	0.0836880	0.1335400	0.1427559	0.1992355	0.1992355	0.2079785	0.1992355	0.1992355	0.1992355	0.1053538	0.0223249	0.0175322	0.0473033	0.0035614	0.0301331	0.0543287	0.0415288	0.0818099	0.0071592
CLMP	PRDM16	0.0986293	0.0862628	0.1376607	0.0863994	0.0938215	0.2224487	0.0764489	0.0314019	0.0217745	0.1149620	0.0879091	0.0790812	0.0987065	0.0731722	0.1343034	0.1236731	0.0805128	0.0701801	0.0065124	0.1632588	0.0522996	0.0415671	0.0409331	0.1454616	0.1576696	0.2027518	0.1358041	0.2408955	0.0714250	0.1497951	0.2408955	0.1073993	0.1895823	0.1484121	0.1979018	0.1895823	0.2307687	0.1484121	0.1893538	0.0925971	0.0089262	0.1144723	0.0573712	0.1155372	0.1532944	0.1236501	0.1746855	0.0453028
SLC6A15	PRDM16	0.1726952	0.1545206	0.2107649	0.1598491	0.1671149	0.2840947	0.0005466	0.0466449	0.0642959	0.0474765	0.0062829	0.0174610	0.0352677	0.0613100	0.0108903	0.0779837	0.1386759	0.1247217	0.1297363	0.1801525	0.0149727	0.0264559	0.0167634	0.1883335	0.1912432	0.2450517	0.0108708	0.1557207	0.0052242	0.0118742	0.0929676	0.0965392	0.2736172	0.2736172	0.2856244	0.2736172	0.2736172	0.2736172	0.1819424	0.1024013	0.0690475	0.0784837	0.0100267	0.0685437	0.0377145	0.0314322	0.0500642	0.0853600
CAPG	ARHGEF16	1.0000000	1.0000000	1.0000000	1.0000000	1.0000000	1.0000000	1.0000000	1.0000000	1.0000000	1.0000000	1.0000000	1.0000000	1.0000000	1.0000000	1.0000000	1.0000000	1.0000000	1.0000000	1.0000000	1.0000000	1.0000000	1.0000000	1.0000000	1.0000000	1.0000000	1.0000000	1.0000000	1.0000000	1.0000000	1.0000000	1.0000000	1.0000000	1.0000000	1.0000000	1.0000000	1.0000000	1.0000000	1.0000000	1.0000000	1.0000000	1.0000000	1.0000000	1.0000000	1.0000000	1.0000000	1.0000000	1.0000000	1.0000000
FNDC4	ARHGEF16	0.0826393	0.0701174	0.0985283	0.0902443	0.0750045	0.1904231	0.0252718	0.0083290	0.0539108	0.0480077	0.0479841	0.0445251	0.0222923	0.0110191	0.0056400	0.0803456	0.1300584	0.0753653	0.1529557	0.1666692	0.0398008	0.0222624	0.0105542	0.0385297	0.0619528	0.0952519	0.1533207	0.2375129	0.1852595	0.2378117	0.2899965	0.2899965	0.0818141	0.1390353	0.1896192	0.1474888	0.1148147	0.1600420	0.0399441	0.0920297	0.0083172	0.0221994	0.0366301	0.0040679	0.0367178	0.0367260	0.0618806	0.0755253
ECHDC2	ARHGEF16	0.0723588	0.0979353	0.1385407	0.0984594	0.0632210	0.1829885	0.0847132	0.0151359	0.0161062	0.0978870	0.0868306	0.0661522	0.1936340	0.1717063	0.0593720	0.0288149	0.1454535	0.0636697	0.1455207	0.2155277	0.0667435	0.0444155	0.0610697	0.0748364	0.0703154	0.1532113	0.0253750	0.2754054	0.0792859	0.2346781	0.3143015	0.3431977	0.0722718	0.1600926	0.2406320	0.1301097	0.0674515	0.1314899	0.0270419	0.0394482	0.0284928	0.0447031	0.0680894	0.0446858	0.0315337	0.0300045	0.0198276	0.0151597
BCR	ARHGEF16	0.0355537	0.0286170	0.0482626	0.0366705	0.0234611	0.0749800	0.0319484	0.0078123	0.0011118	0.0328417	0.0316513	0.0216755	0.0238387	0.0160946	0.0296656	0.0330120	0.0476462	0.0197035	0.0398746	0.0788726	0.0228909	0.0204949	0.0130514	0.0016117	0.0005260	0.0273974	0.0002412	0.0960692	0.0092460	0.0644856	0.1172737	0.0954286	0.0222926	0.0479088	0.0877356	0.0491424	0.0238205	0.0589422	0.0411798	0.0295147	0.0110597	0.0020870	0.0278454	0.0070310	0.0040163	0.0080584	0.0084688	0.0149085
TCEA2	MEGF6	1.0000000	1.0000000	1.0000000	1.0000000	1.0000000	1.0000000	1.0000000	1.0000000	1.0000000	1.0000000	1.0000000	1.0000000	1.0000000	1.0000000	1.0000000	1.0000000	1.0000000	1.0000000	1.0000000	1.0000000	1.0000000	1.0000000	1.0000000	1.0000000	1.0000000	1.0000000	1.0000000	1.0000000	1.0000000	1.0000000	1.0000000	1.0000000	1.0000000	1.0000000	1.0000000	1.0000000	1.0000000	1.0000000	1.0000000	1.0000000	1.0000000	1.0000000	1.0000000	1.0000000	1.0000000	1.0000000	1.0000000	1.0000000
CADM4	MEGF6	0.0000123	0.0029356	0.0038188	0.0027212	0.0043969	0.0141980	0.0202046	0.0134408	0.0088506	0.0217607	0.0215835	0.0171173	0.0240818	0.0222934	0.0085204	0.0037749	0.0133137	0.0000111	0.0143108	0.0289395	0.0213546	0.0186077	0.0208950	0.0188024	0.0165668	0.0250338	0.0140687	0.0244936	0.0075476	0.0228726	0.0468852	0.0563354	0.0242125	0.0316644	0.0438848	0.0328096	0.0223545	0.0344258	0.0060158	0.0001350	0.0086761	0.0001654	0.0099876	0.0043058	0.0022341	0.0037756	0.0017126	0.0244074
OBSL1	MEGF6	0.0199281	0.0172325	0.0065729	0.0164430	0.0251035	0.0003500	0.0327933	0.0236688	0.0190537	0.0313813	0.0308607	0.0271085	0.0332063	0.0281290	0.0133055	0.0078341	0.0001525	0.0096471	0.0104928	0.0336795	0.0310896	0.0300275	0.0279431	0.0167511	0.0209252	0.0287023	0.0143837	0.0378337	0.0087769	0.0298376	0.0590764	0.0685391	0.0167793	0.0306297	0.0437444	0.0182654	0.0055769	0.0236596	0.0023583	0.0004123	0.0119882	0.0012326	0.0109794	0.0054651	0.0061808	0.0077878	0.0070145	0.0209205
ABCA2	MEGF6	0.0048388	0.0038649	0.0120605	0.0064565	0.0146900	0.0284002	0.0580535	0.0341009	0.0292807	0.0608672	0.0591782	0.0515069	0.0573218	0.0495535	0.0191939	0.0027128	0.0070929	0.0154832	0.0028855	0.0558324	0.0491204	0.0489152	0.0445181	0.0315871	0.0501499	0.0616817	0.0404051	0.0627484	0.0275290	0.0328566	0.1020871	0.1138720	0.0175243	0.0417102	0.0728690	0.0364482	0.0138692	0.0416500	0.0622459	0.0004937	0.0268201	0.0070590	0.0175169	0.0049084	0.0113094	0.0138029	0.0109658	0.0549665
YPEL1	MEGF6	0.0181184	0.0262093	0.0186724	0.1033336	0.0734293	0.0309581	0.1274020	0.0809308	0.0789149	0.1010905	0.1004513	0.0615864	0.1466632	0.1575668	0.0526385	0.0543597	0.0175408	0.0656987	0.0666519	0.0273265	0.1156945	0.0838468	0.0946983	0.1294499	0.1566887	0.1988071	0.0227867	0.1799200	0.0336339	0.1298897	0.2552352	0.2480380	0.0825148	0.1144650	0.1720146	0.1553962	0.0875666	0.1340653	0.0322537	0.0444520	0.0314717	0.0709385	0.1353471	0.0346300	0.0103680	0.0338950	0.0558537	0.1327764
RRNAD1	MEGF6	0.0084579	0.0133229	0.0111971	0.0048857	0.0148729	0.0191112	0.0370142	0.0226444	0.0177145	0.0430282	0.0398795	0.0341448	0.0595890	0.0529159	0.0189668	0.0090887	0.0141736	0.0099957	0.0179644	0.0320031	0.0386497	0.0352517	0.0314653	0.0348183	0.0384597	0.0524248	0.0252723	0.0725156	0.0118915	0.0332886	0.0772524	0.0854673	0.0095551	0.0385169	0.0567007	0.0460679	0.0254451	0.0470090	0.0116383	0.0077019	0.0130229	0.0016872	0.0195571	0.0030713	0.0005469	0.0074872	0.0004659	0.0345541
IDH2	MEGF6	0.0063415	0.0017634	0.0181295	0.0028461	0.0154598	0.0496160	0.0672784	0.0434187	0.0270651	0.0764540	0.0728931	0.0560249	0.0775341	0.0628103	0.0064598	0.0112199	0.0451079	0.0000014	0.0082768	0.0976852	0.0670867	0.0605943	0.0579395	0.0412425	0.0646239	0.0840580	0.0008051	0.1659141	0.0237388	0.1127264	0.2359743	0.2444138	0.0784476	0.1080598	0.1436317	0.0791921	0.0510053	0.0882022	0.0393557	0.0202579	0.0125837	0.0022435	0.0343058	0.0017295	0.0042884	0.0025560	0.0093356	0.0421714
CAPN1	TPRG1L	1.0000000	1.0000000	1.0000000	1.0000000	1.0000000	1.0000000	1.0000000	1.0000000	1.0000000	1.0000000	1.0000000	1.0000000	1.0000000	1.0000000	1.0000000	1.0000000	1.0000000	1.0000000	1.0000000	1.0000000	1.0000000	1.0000000	1.0000000	1.0000000	1.0000000	1.0000000	1.0000000	1.0000000	1.0000000	1.0000000	1.0000000	1.0000000	1.0000000	1.0000000	1.0000000	1.0000000	1.0000000	1.0000000	1.0000000	1.0000000	1.0000000	1.0000000	1.0000000	1.0000000	1.0000000	1.0000000	1.0000000	1.0000000
RHOC	TPRG1L	0.0414213	0.0335434	0.0742650	0.0510194	0.0366360	0.1348889	0.0430555	0.0035777	0.0206994	0.0504975	0.0466670	0.0197263	0.0523840	0.0290946	0.0346971	0.0466604	0.0974803	0.0568076	0.0666426	0.1432039	0.0489890	0.0316533	0.0242160	0.0102875	0.0035622	0.0437148	0.0699883	0.1045340	0.0425503	0.0763714	0.1583701	0.1744313	0.0089214	0.0533457	0.1093158	0.0334826	0.0172088	0.0418807	0.0131220	0.0603133	0.0246394	0.0065657	0.0306128	0.0027309	0.0114655	0.0186847	0.0182066	0.0222079
MICALL1	TPRG1L	0.0965436	0.0995398	0.1228089	0.1006014	0.0886775	0.1550080	0.0224462	0.0088893	0.0254913	0.0242709	0.0285239	0.0050323	0.0032611	0.0154843	0.0856688	0.1032585	0.0944188	0.0630362	0.1135061	0.1600858	0.0135505	0.0142053	0.0088152	0.0215649	0.0281881	0.0657842	0.0720411	0.0735233	0.0585366	0.0639525	0.1392033	0.1660085	0.0019412	0.0395342	0.0984113	0.0611652	0.0194701	0.0706047	0.0784162	0.0751654	0.0504137	0.0114892	0.0313693	0.0036386	0.0256119	0.0265421	0.0385744	0.0504571
IPO13	TPRG1L	0.0678133	0.0717118	0.0938345	0.0703895	0.0526061	0.1524801	0.0630453	0.0133942	0.0002486	0.0618066	0.0514500	0.0292432	0.0396640	0.0165372	0.0551264	0.0822881	0.0645100	0.0261636	0.0694767	0.1244001	0.0535988	0.0437708	0.0308961	0.0129616	0.0192823	0.0676106	0.0489805	0.1177874	0.0231727	0.0586556	0.1346309	0.1413792	0.0309510	0.0210163	0.0826429	0.0118708	0.0354950	0.0258942	0.0482506	0.0351109	0.0102446	0.0012482	0.0439840	0.0072669	0.0060879	0.0014500	0.0035704	0.0111641
TYK2	WRAP73	1.0000000	1.0000000	1.0000000	1.0000000	1.0000000	1.0000000	1.0000000	1.0000000	1.0000000	1.0000000	1.0000000	1.0000000	1.0000000	1.0000000	1.0000000	1.0000000	1.0000000	1.0000000	1.0000000	1.0000000	1.0000000	1.0000000	1.0000000	1.0000000	1.0000000	1.0000000	1.0000000	1.0000000	1.0000000	1.0000000	1.0000000	1.0000000	1.0000000	1.0000000	1.0000000	1.0000000	1.0000000	1.0000000	1.0000000	1.0000000	1.0000000	1.0000000	1.0000000	1.0000000	1.0000000	1.0000000	1.0000000	1.0000000
ARHGEF1	WRAP73	0.0126175	0.0124817	0.0043796	0.0078137	0.0198842	0.0116002	0.0338372	0.0210767	0.0138160	0.0353345	0.0341048	0.0288380	0.0352239	0.0267609	0.0049635	0.0040877	0.0101127	0.0050564	0.0129923	0.0371287	0.0302388	0.0286625	0.0280372	0.0198608	0.0202852	0.0358181	0.0129950	0.0494050	0.0055007	0.0262142	0.0662647	0.0747772	0.0118870	0.0096826	0.0290231	0.0099321	0.0063395	0.0128720	0.0155914	0.0001727	0.0092343	0.0127219	0.0030406	0.0097494	0.0101831	0.0143755	0.0084522	0.0063827
DDX51	WRAP73	0.0120842	0.0044303	0.0016128	0.0079629	0.0095236	0.0097273	0.0230316	0.0125436	0.0097878	0.0241735	0.0247605	0.0197263	0.0225266	0.0173001	0.0008914	0.0065691	0.0102597	0.0034226	0.0079347	0.0253972	0.0204871	0.0187191	0.0183548	0.0097881	0.0106444	0.0226555	0.0175851	0.0307263	0.0134021	0.0111515	0.0388903	0.0471459	0.0130309	0.0063804	0.0168179	0.0037448	0.0107825	0.0053801	0.0058377	0.0023933	0.0041355	0.0011380	0.0100661	0.0027371	0.0073406	0.0090002	0.0065340	0.0073475
TPCN2	WRAP73	0.0000156	0.0003253	0.0011663	0.0001057	0.0006374	0.0034311	0.0048267	0.0032817	0.0018932	0.0048313	0.0047324	0.0036027	0.0038057	0.0030173	0.0006952	0.0010273	0.0027941	0.0004330	0.0040336	0.0072066	0.0041926	0.0038145	0.0034420	0.0031845	0.0029723	0.0046520	0.0023365	0.0083189	0.0017910	0.0041755	0.0114505	0.0112330	0.0019344	0.0015962	0.0050815	0.0007948	0.0011561	0.0012550	0.0034760	0.0008306	0.0003390	0.0025442	0.0002252	0.0012239	0.0013278	0.0017288	0.0011192	0.0013094
COA4	WRAP73	0.0154032	0.0181168	0.0091162	0.0036389	0.0144832	0.0290580	0.0462231	0.0242501	0.0147040	0.0555219	0.0502465	0.0399197	0.0620528	0.0520230	0.0061668	0.0030237	0.0280649	0.0034142	0.0064629	0.0517905	0.0490882	0.0389156	0.0325298	0.0215890	0.0170879	0.0420134	0.0269052	0.0755859	0.0131843	0.0274673	0.1001907	0.1000970	0.0058736	0.0208116	0.0479328	0.0083308	0.0273226	0.0069627	0.0012679	0.0143576	0.0078890	0.0135000	0.0163844	0.0068017	0.0225395	0.0118565	0.0252441	0.0232219
ZNF598	WRAP73	0.0224488	0.0287009	0.0118667	0.0168023	0.0355122	0.0154412	0.0474439	0.0217792	0.0139566	0.0508918	0.0478117	0.0367696	0.0480179	0.0335987	0.0038187	0.0230131	0.0392048	0.0023538	0.0285097	0.0839976	0.0448876	0.0403542	0.0380022	0.0212261	0.0229782	0.0514183	0.0358445	0.0768202	0.0236587	0.0144462	0.0733178	0.1027820	0.0105581	0.0301272	0.0583796	0.0293135	0.0021359	0.0347128	0.0358560	0.0196684	0.0011078	0.0128656	0.0211689	0.0093449	0.0103038	0.0059166	0.0028882	0.0121282
STK11IP	WRAP73	0.0003304	0.0000327	0.0001459	0.0000740	0.0003487	0.0011384	0.0015890	0.0009273	0.0002951	0.0017013	0.0016067	0.0012269	0.0020023	0.0017310	0.0001550	0.0000218	0.0004646	0.0000805	0.0015268	0.0025209	0.0014172	0.0012610	0.0012053	0.0010111	0.0012139	0.0018782	0.0013225	0.0023408	0.0009719	0.0000548	0.0030703	0.0039916	0.0003462	0.0006487	0.0015831	0.0002558	0.0006691	0.0006876	0.0012069	0.0005025	0.0003728	0.0002194	0.0004093	0.0002317	0.0000676	0.0001794	0.0004106	0.0008182
GSDMB	TP73	0.4961095	0.4538206	0.1655266	0.6322510	0.4438620	0.1945185	1.0000000	1.0000000	1.0000000	1.0000000	1.0000000	1.0000000	0.2092351	0.4846870	0.8240904	1.0000000	1.0000000	1.0000000	1.0000000	1.0000000	1.0000000	1.0000000	1.0000000	1.0000000	1.0000000	0.1264394	1.0000000	1.0000000	1.0000000	1.0000000	1.0000000	1.0000000	0.6594697	0.9390516	0.9135652	1.0000000	1.0000000	1.0000000	1.0000000	1.0000000	1.0000000	1.0000000	1.0000000	1.0000000	1.0000000	1.0000000	1.0000000	1.0000000
ACE	TP73	0.0479538	0.0201443	0.0449348	0.0540235	0.0476545	0.0923759	0.2059384	0.1058445	0.0452175	0.2873059	0.2356376	0.1273973	0.2633667	0.2537464	0.0125546	0.0710282	0.0211162	0.0209421	0.0561858	0.1026425	0.2783806	0.1549323	0.1755484	0.2729713	0.3967552	0.3374997	0.1482479	0.1026425	0.1991347	0.1045007	0.0923288	0.0899794	0.4971919	0.4450611	0.3766131	0.2387310	0.2558943	0.2548966	0.0710532	0.0379894	0.0448138	0.0283436	0.0060869	0.0066115	0.0929841	0.1083479	0.0147102	0.0719349
GPANK1	TP73	0.1210184	0.0657777	0.2042519	0.0928245	0.0906435	0.2371375	0.2025099	0.0573216	0.0239829	0.2544287	0.2239157	0.1004724	0.3399392	0.2711955	0.0472668	0.0843804	0.0954124	0.0192844	0.1637314	0.2962040	0.2298514	0.1514580	0.1345315	0.1653518	0.2163751	0.2764305	0.1617564	0.1508150	0.1108624	0.0267287	0.1678281	0.1930463	0.2428402	0.3605653	0.3463044	0.2060248	0.1665665	0.2364969	0.0059488	0.0796108	0.0071108	0.0041499	0.0390683	0.0130307	0.0700813	0.0283258	0.0518499	0.0618604
TTC39A	TP73	0.0163850	0.0061622	0.0253178	0.0050580	0.0038569	0.0280145	0.0416468	0.0150715	0.0053647	0.0424665	0.0479287	0.0224813	0.0702972	0.0598637	0.0109536	0.0108149	0.0154667	0.0003181	0.0142884	0.0223921	0.0448892	0.0376437	0.0359990	0.0585297	0.0707367	0.0762062	0.0314177	0.0274072	0.0154413	0.0159240	0.0294368	0.0240259	0.0439492	0.0507756	0.0515228	0.0293432	0.0267941	0.0309160	0.0141419	0.0054034	0.0123973	0.0118946	0.0018861	0.0052627	0.0162908	0.0112690	0.0273095	0.0254921
ALPK3	TP73	0.0008172	0.0019010	0.0003910	0.0017968	0.0014771	0.0006798	0.0012085	0.0009614	0.0010034	0.0008841	0.0010097	0.0013493	0.0003776	0.0007086	0.0021889	0.0012919	0.0003472	0.0009531	0.0004660	0.0008253	0.0009872	0.0011405	0.0010307	0.0022778	0.0020168	0.0001558	0.0002617	0.0008253	0.0008410	0.0007026	0.0007424	0.0018979	0.0004698	0.0011998	0.0018710	0.0005310	0.0003400	0.0005246	0.0038806	0.0003151	0.0008339	0.0011570	0.0007448	0.0010749	0.0012888	0.0009334	0.0011014	0.0025834
ORMDL3	TP73	0.0370177	0.0404130	0.1369293	0.0075907	0.0149345	0.1601071	0.1564981	0.0335353	0.0243813	0.2152056	0.1495727	0.0813623	0.1522304	0.1621972	0.2240281	0.1924762	0.1226788	0.0916094	0.1679468	0.2192453	0.2048213	0.1198101	0.1336489	0.1003015	0.1061299	0.2129490	0.1351283	0.1728910	0.0447018	0.1004061	0.1924031	0.2335905	0.9042699	0.8213098	0.6418689	0.4434490	0.4716481	0.4690028	0.1755293	0.0830357	0.0438378	0.0299535	0.0958412	0.0491860	0.0525948	0.0383998	0.0631016	0.0813736
CHKA	TP73	0.1222877	0.0824956	0.1007622	0.3141680	0.3196289	0.1245652	0.4744056	0.1631707	0.0691153	0.6526616	0.4454672	0.3723018	0.7648822	0.7053659	0.1356489	0.0390378	0.0815370	0.0391035	0.0332988	0.2006917	0.4163284	0.3260934	0.2376238	0.1824828	0.3195277	0.4729316	0.4093834	0.1519512	0.2185163	0.0621026	0.2377283	0.1759321	0.3645720	0.4614081	0.4533795	0.2494012	0.2090845	0.2516793	0.1604766	0.0604527	0.0333301	0.0513357	0.1026886	0.0457488	0.0493115	0.0143615	0.0852027	0.2575308
SNTB1	TP73	0.2923928	0.1245893	0.1910717	0.0614308	0.0411050	0.1839929	0.2074678	0.0592652	0.0779170	0.3091815	0.2775664	0.1785670	0.7218634	0.7691468	0.3375755	0.0179652	0.1084728	0.0601445	0.0867141	0.1869796	0.2613430	0.0839467	0.2128862	0.6102607	0.7621071	0.6442152	0.2294663	0.1464158	0.0692375	0.0335724	0.1681915	0.1875180	0.6920554	0.5774835	0.5615241	0.4132291	0.3978391	0.4336336	0.1944633	0.1106985	0.0554362	0.0419339	0.1484192	0.0620258	0.0383102	0.0430775	0.1319318	0.2552443
MEX3A	TP73	1.0000000	1.0000000	1.0000000	1.0000000	1.0000000	1.0000000	0.3962686	0.0964100	0.1185648	0.7445982	0.5081857	0.3202028	0.5272878	0.3676826	0.4823771	0.4309037	0.2743353	0.1065551	0.3682315	0.4498209	0.8226498	0.6471360	0.7803275	0.6720560	0.6620697	0.8217650	0.6977650	0.3177674	0.3573979	0.0836392	0.2442756	0.3286467	0.3492153	0.1403600	0.4238625	0.2796922	0.1882334	0.2757622	0.2639581	0.1471123	0.0677316	0.0556391	0.2858369	0.1869181	0.1680681	0.1606300	0.0316479	0.1431800
EIF4A2	TP73	0.0320573	0.0298835	0.0505987	0.0242011	0.0278258	0.0424163	0.0204388	0.0025189	0.0101660	0.0457693	0.0230106	0.0114250	0.0357827	0.0454521	0.0201313	0.0442989	0.0171039	0.0023892	0.0027090	0.0283245	0.0277879	0.0206593	0.0174896	0.0430775	0.0613491	0.0657244	0.0243989	0.0264148	0.0028321	0.0078432	0.0289881	0.0266878	0.0373716	0.0436713	0.0483970	0.0360374	0.0317273	0.0363186	0.0639816	0.0159275	0.0087361	0.0070060	0.0235235	0.0095444	0.0048206	0.0032758	0.0123435	0.0196735
SORT1	TP73	0.2472976	0.2354318	0.2799946	0.1714992	0.1491380	0.2568029	0.2917444	0.1125677	0.0575990	0.3988128	0.2752542	0.2127730	0.2557428	0.1757023	0.1847942	0.1905048	0.0503872	0.0213306	0.0047877	0.1115918	0.3183195	0.2539246	0.2192965	0.2654252	0.3225999	0.3250065	0.2260556	0.1132430	0.1092275	0.0956134	0.1811695	0.1568144	0.2404114	0.2555532	0.2986320	0.1422810	0.1133961	0.1514095	0.1122698	0.0250852	0.0574748	0.0051271	0.0909272	0.0289951	0.0096807	0.0129974	0.0627571	0.0807950
TMEM184A	TP73	0.0263044	0.0927262	0.1697605	0.0773504	0.0781881	0.2359090	0.4837654	0.1943664	0.0772663	0.5582725	0.4701322	0.3454084	0.9313642	0.8348357	0.2122814	0.0094718	0.1758113	0.0448819	0.4389254	0.3501749	0.5523239	0.3744396	0.4503705	0.2821653	0.3919311	0.5436757	0.2999948	0.2421981	0.0683008	0.0925622	0.2463594	0.3121891	0.3337234	0.4910812	0.5061892	0.3002571	0.2163884	0.3409175	0.0548068	0.0024574	0.1273151	0.0590712	0.1646198	0.0663863	0.0359377	0.0879551	0.0324121	0.0276691
MYH14	TP73	0.0204166	0.0363211	0.2029536	0.2019310	0.0089876	0.2981506	0.2680934	0.0285672	0.0572079	0.2366447	0.2350321	0.0981881	0.2716388	0.0342694	0.2715201	0.2402644	0.1185586	0.0406323	0.0803808	0.1868985	0.2675871	0.2235652	0.2377843	0.2090788	0.1891441	0.0568829	0.4443733	0.1369224	0.2748679	0.0493516	0.1720736	0.1915003	0.9631387	0.9454718	0.7653206	0.5669783	0.5833130	0.6103038	0.1020331	0.0666131	0.0062331	0.1639323	0.0288691	0.1652547	0.0206965	0.0559400	0.0703576	0.1227660
COBL	TP73	0.3897275	0.3756441	0.6074381	0.4132541	0.3175522	0.6945111	0.6258530	0.1978623	0.0255102	0.8182669	0.6044102	0.3190055	0.3948101	0.2531557	1.0000000	0.8848894	0.2183175	0.1025396	0.0695015	0.4103526	0.5221763	0.5400457	0.3902694	0.3365357	0.4734847	0.7524420	0.8908012	0.2426096	0.4623925	0.1461731	0.3760175	0.4286662	0.7393583	0.7687633	0.8884147	0.6259691	0.4864127	0.6606503	0.5885671	0.1229181	0.0294584	0.0090871	0.2220366	0.0626033	0.0108014	0.0046785	0.1797075	0.3527982
RARA	TP73	0.0018441	0.0131356	0.0736982	0.0033903	0.1115962	0.1252134	0.1538012	0.0173021	0.0251691	0.1623354	0.1495612	0.0804533	0.2990837	0.2184638	0.0150140	0.0889757	0.0831707	0.0283956	0.1049779	0.1204891	0.1667841	0.1650945	0.1663515	0.2230480	0.3171795	0.3407838	0.1037005	0.1114104	0.0530041	0.0242240	0.1176398	0.1266891	0.2999874	0.3672604	0.3297141	0.2347703	0.2101514	0.2558967	0.0690294	0.0562932	0.0086467	0.0084648	0.0429688	0.0033064	0.0181033	0.0091223	0.0007110	0.0543240
FRY	TP73	0.2193970	0.2767566	0.1803952	0.0644983	0.1299857	0.1417491	0.1573207	0.0249783	0.0304063	0.2134625	0.0875109	0.0800015	0.3376472	0.3101784	0.0830701	0.0322100	0.0884018	0.0068871	0.0480927	0.0488692	0.0666819	0.0738800	0.0363756	0.0653862	0.2519961	0.2683220	0.2174701	0.0053909	0.1806037	0.0054885	0.0674680	0.0657512	0.2427262	0.2821064	0.2723552	0.1701192	0.1298547	0.1495330	0.1413299	0.0325173	0.0301348	0.1897026	0.1719718	0.1867922	0.0101375	0.0289457	0.1036407	0.0894987
C1orf226	TP73	0.0645574	0.0560410	0.0633038	0.0390729	0.0272269	0.0720274	0.0872659	0.0130759	0.0006222	0.0958832	0.0877189	0.0517268	0.0726208	0.0500680	0.0085027	0.0395329	0.0446344	0.0283249	0.0485124	0.0695481	0.0601557	0.0488436	0.0075234	0.0190380	0.0029789	0.0634801	0.0574772	0.0602426	0.0216669	0.0118029	0.0625598	0.0298654	0.1333379	0.1426269	0.1390362	0.0885559	0.0782065	0.1034813	0.0710029	0.0087237	0.0056773	0.0293722	0.0073812	0.0241084	0.0015989	0.0090577	0.0172962	0.0632818
INHA	TP73	0.0318218	0.0227492	0.0339969	0.0480586	0.0127815	0.0564557	0.0821958	0.0195506	0.0061375	0.0232474	0.0771230	0.0511044	0.2152862	0.1910905	0.0982574	0.0271091	0.0226517	0.0245528	0.0817330	0.0310196	0.1120187	0.0922543	0.0962202	0.0666487	0.1691235	0.1264015	0.0472613	0.0516637	0.0093227	0.0079750	0.0464724	0.0452899	0.0005287	0.0679540	0.0527989	0.0191094	0.0118318	0.0370379	0.0226517	0.0205578	0.0060827	0.0490736	0.0275629	0.0299382	0.0003416	0.0345412	0.0407590	0.0616473
PLXNB2	TP73	0.1504378	0.2091294	0.2856350	0.2949691	0.0623446	0.3482086	0.3462736	0.0735791	0.0079236	0.4211082	0.3504499	0.2223156	0.5607364	0.3509956	0.1048219	0.2111092	0.1986074	0.0863139	0.3119453	0.3054853	0.2997217	0.2592385	0.2113015	0.1675252	0.2571192	0.4456385	0.5294007	0.1676726	0.3186819	0.0095248	0.1877698	0.2229035	0.0915698	0.3141847	0.4110764	0.2571925	0.1645716	0.2989337	0.2398280	0.0964295	0.0130007	0.0166796	0.1119804	0.0044486	0.0749069	0.1027366	0.1483386	0.0519833
CERS4	TP73	0.0809060	0.0746270	0.1412874	0.0804636	0.0951449	0.1309139	0.1223353	0.0425396	0.0062098	0.1741899	0.1660051	0.1074787	0.4369904	0.3499427	0.0901723	0.0166550	0.0211708	0.0018452	0.0160254	0.0802211	0.2113921	0.1703317	0.1638813	0.1703551	0.2510875	0.2486722	0.1277972	0.0802211	0.0917018	0.0604217	0.0850210	0.0761956	0.0208194	0.1227698	0.1591280	0.0638441	0.0372956	0.0958903	0.0241553	0.0263492	0.0333460	0.0046268	0.0542913	0.0186773	0.0123742	0.0531244	0.0254280	0.0762315
PGPEP1	TP73	0.4662689	0.4076282	0.6177580	0.4069721	0.3213840	0.5653106	0.5285340	0.1664170	0.0630937	0.6234313	0.4561336	0.3163513	1.0000000	1.0000000	0.2601583	0.1330450	0.1085546	0.0278891	0.3291692	0.3200365	0.3946731	0.3423384	0.3928504	0.5054795	0.7839564	0.7985004	0.7366507	0.1615879	0.4630117	0.0363075	0.2243208	0.2694952	0.2102926	0.4042735	0.5494304	0.2796648	0.1735296	0.3238332	0.0384167	0.1100447	0.0951714	0.0769002	0.1145784	0.0773443	0.0525852	0.0367969	0.1256908	0.2310810
ALOX5	TP73	0.0432246	0.0067811	0.0436204	0.0154066	0.0250494	0.0391206	0.0028885	0.0159757	0.0184096	0.0005364	0.0114426	0.0104607	0.0052470	0.0105265	0.0020987	0.0177773	0.0367049	0.0299981	0.0299092	0.0234812	0.0139129	0.0004755	0.0116809	0.0221504	0.0458408	0.0390710	0.0651256	0.0032601	0.0397370	0.0052019	0.0170060	0.0136598	0.1254210	0.1108977	0.0905401	0.0687840	0.0722307	0.0729100	0.0276754	0.0166678	0.0015954	0.0140625	0.0223474	0.0201738	0.0108745	0.0422017	0.0330465	0.0371604
VAV3	TP73	0.2634177	0.2703503	0.3427693	0.1519770	0.1627928	0.2296202	0.1826917	0.0120479	0.0360271	0.2907087	0.1690357	0.0956923	0.3178380	0.3404809	0.0641870	0.1041143	0.0079008	0.0709503	0.0807825	0.0590866	0.3048221	0.2322428	0.2426664	0.0288674	0.0252944	0.1028776	0.1327182	0.1018212	0.0595307	0.0348894	0.1329871	0.0848013	0.3483515	0.3018384	0.3043669	0.1102629	0.0983564	0.1143929	0.1450065	0.0115657	0.0773649	0.0575979	0.1255044	0.0691987	0.0501345	0.0374110	0.0873834	0.0280402
CD27-AS1	TP73	0.4154694	0.4086056	0.4709842	0.4437885	0.3881094	0.4124046	0.0274492	0.1421724	0.0811850	0.1320188	0.0158861	0.0145229	0.3897165	0.2174985	0.0183278	0.0215221	0.1478596	0.0609584	0.0013610	0.1074666	0.1599278	0.1075741	0.1164277	0.0026297	0.0217079	0.1974564	0.1836331	0.2159591	0.0400954	0.1094120	0.2558858	0.0808846	0.4528224	0.4758845	0.4211820	0.3034526	0.2933906	0.3178394	0.1478596	0.1149532	0.0337190	0.0396384	0.0684315	0.0167636	0.1735075	0.2254687	0.0662599	0.1282337
TJP3	TP73	0.0034622	0.0188934	0.0226010	0.0238237	0.0050898	0.0464941	0.0479022	0.0064053	0.0012758	0.0588973	0.0501545	0.0280364	0.1607334	0.1366235	0.0789300	0.0304552	0.0129792	0.0015120	0.0307219	0.0416659	0.0447020	0.0377234	0.0316981	0.0101627	0.0124864	0.0437246	0.0508279	0.0222677	0.0270514	0.0019482	0.0132669	0.0247279	0.1070747	0.1093194	0.0911847	0.0504189	0.0549442	0.0585819	0.0007151	0.0006490	0.0202017	0.0183275	0.0385297	0.0240696	0.0055681	0.0229807	0.0094636	0.0106029
PCDHB15	TP73	0.1388926	0.2444721	0.1443293	0.0774247	0.0993916	0.2269349	0.2147143	0.0093210	0.0818030	0.1108984	0.2003318	0.0875858	0.3223664	0.2875392	0.1702219	0.0541580	0.0139298	0.0735170	0.0910389	0.0575459	0.1757953	0.0675496	0.1475927	0.1142264	0.2737471	0.2640259	0.1386709	0.0270799	0.0921136	0.0275701	0.0046651	0.0953041	0.0747273	0.1228953	0.1289320	0.1399074	0.0851771	0.1482126	0.1281353	0.0289664	0.0381511	0.0428409	0.1559164	0.0896421	0.0702679	0.1034247	0.1220422	0.0323129
OSBPL7	TP73	0.0546041	0.0572307	0.0681510	0.0429723	0.0234797	0.0565521	0.0749874	0.0382838	0.0127664	0.0939588	0.0762454	0.0552151	0.1776996	0.1565831	0.0762871	0.0220458	0.0258768	0.0032216	0.0205976	0.0393792	0.1020963	0.0823421	0.0732411	0.0527652	0.0524070	0.0969102	0.0718726	0.0349860	0.0493675	0.0005969	0.0381033	0.0483664	0.0404199	0.0663673	0.0637670	0.0190228	0.0015945	0.0220098	0.0223488	0.0207936	0.0001775	0.0250436	0.0407401	0.0147353	0.0266814	0.0108532	0.0200612	0.0174092
LOC143666	TP73	0.1811572	0.1541861	0.1079825	0.0393166	0.0721638	0.1052503	0.3221114	0.1382977	0.1125579	0.3945087	0.2878687	0.2876475	0.6648937	0.5839059	0.1570426	0.0451053	0.0247946	0.0010063	0.1306298	0.1349117	0.2727414	0.2083071	0.2863738	0.2524107	0.2446157	0.1403830	0.0517324	0.1871974	0.1005633	0.0840663	0.0742745	0.0723845	0.1452064	0.2352428	0.2255993	0.0866552	0.1127550	0.1124397	0.0068457	0.0008426	0.0382225	0.0634817	0.0743389	0.0194085	0.0245191	0.0931600	0.0851005	0.0783589
IDH2	TP73	0.0165220	0.0045427	0.0432959	0.0078465	0.0351549	0.0829138	0.1812162	0.0796506	0.0382903	0.2421758	0.1980530	0.1378564	0.2903439	0.2350314	0.0196077	0.0222095	0.0487087	0.0000179	0.0122284	0.0837777	0.2211954	0.1679597	0.1607318	0.1321159	0.2428918	0.2486840	0.0018929	0.1352472	0.0432582	0.1022284	0.1659680	0.1724456	0.2283605	0.2490627	0.2268240	0.0942730	0.0777527	0.1137273	0.0454248	0.0198272	0.0171720	0.0031696	0.0420708	0.0024366	0.0072364	0.0042588	0.0181153	0.0438574
LOC148413	TP73	0.1027482	0.0331006	0.1294808	0.0600841	0.0065476	0.1628138	0.1750337	0.0504818	0.0154476	0.2020799	0.1813032	0.1262732	0.3388889	0.2839578	0.0055276	0.0695153	0.0531508	0.0068501	0.1240541	0.1174094	0.2563782	0.1763082	0.1577419	0.1769622	0.1853973	0.2769117	0.1861948	0.0941942	0.0963253	0.0141471	0.0909745	0.1056463	0.0377423	0.1338832	0.1839909	0.0541964	0.0266272	0.0705355	0.0754808	0.0361559	0.0138002	0.0185741	0.0679101	0.0193975	0.0021890	0.0314667	0.0175567	0.0486648
PPARA	TP73	0.4360853	0.4584761	0.5940023	0.2874953	0.2679272	0.5289020	0.3178419	0.0605857	0.0072068	0.4889876	0.2716851	0.1660594	0.3236006	0.2203396	0.7017648	0.6533379	0.2380476	0.0425972	0.2136769	0.2506430	0.3971315	0.3517868	0.2437895	0.5789480	0.7438272	0.7359396	0.1711429	0.3266796	0.0594451	0.2415363	0.4107770	0.3530311	0.3571898	0.4813053	0.6379298	0.3656047	0.3293514	0.3974828	0.4569551	0.1045735	0.1265090	0.0175264	0.2161381	0.0021163	0.0801582	0.0124970	0.1340561	0.1398315
MCCC1	TP73	0.2777484	0.3134283	0.4349793	0.0182877	0.0083057	0.5463485	0.5853878	0.1537568	0.0365938	0.9149745	0.6154383	0.4664815	0.5987361	0.6516602	0.5361907	0.6064808	0.2064081	0.0625444	0.0574708	0.5266011	0.7465106	0.6537135	0.5502755	0.5958785	0.8529424	1.0000000	0.3826304	0.4517676	0.2093771	0.2042868	0.4423365	0.4407981	1.0000000	1.0000000	1.0000000	0.4124344	0.2985650	0.4281728	0.3696479	0.1454159	0.0246526	0.0832533	0.2782576	0.0575200	0.1992721	0.0722206	0.2686089	0.2919524
RNF220	TP73-AS1	1.0000000	1.0000000	1.0000000	1.0000000	1.0000000	1.0000000	1.0000000	1.0000000	1.0000000	1.0000000	1.0000000	1.0000000	1.0000000	1.0000000	1.0000000	1.0000000	1.0000000	1.0000000	1.0000000	1.0000000	1.0000000	1.0000000	1.0000000	1.0000000	1.0000000	1.0000000	1.0000000	1.0000000	1.0000000	1.0000000	1.0000000	1.0000000	1.0000000	1.0000000	1.0000000	1.0000000	1.0000000	1.0000000	1.0000000	1.0000000	1.0000000	1.0000000	1.0000000	1.0000000	1.0000000	1.0000000	1.0000000	1.0000000
SEMA4F	TP73-AS1	0.0206130	0.0139977	0.0363316	0.0027469	0.0038215	0.0776531	0.1015506	0.0643180	0.0521961	0.1061375	0.1024066	0.0845803	0.0581895	0.0569571	0.0023987	0.0209346	0.0117642	0.0260236	0.0278670	0.1005032	0.0936496	0.0859565	0.0783764	0.0891080	0.0883385	0.1204673	0.0095638	0.1474762	0.0158587	0.1102305	0.1730456	0.1683364	0.0082087	0.0430994	0.0991858	0.0434156	0.0065996	0.0491219	0.0712120	0.0069603	0.0349659	0.0277020	0.0140425	0.0130745	0.0397367	0.0375105	0.0287778	0.0462969
DOLPP1	TP73-AS1	0.0031969	0.0072514	0.0376298	0.0061922	0.0026455	0.0620287	0.0728605	0.0419627	0.0231987	0.0832447	0.0767138	0.0670075	0.0704183	0.0481184	0.0233001	0.0574681	0.0242225	0.0154002	0.0044786	0.0881046	0.0732222	0.0664814	0.0639938	0.0466045	0.0334893	0.0839628	0.0488512	0.1020123	0.0200927	0.0448260	0.1152630	0.1503704	0.0211930	0.0117262	0.0691765	0.0174959	0.0266233	0.0192259	0.0454553	0.0086934	0.0325184	0.0294380	0.0064143	0.0283216	0.0268489	0.0270971	0.0300198	0.0184757
NAA40	TP73-AS1	0.0235732	0.0108413	0.0632829	0.0044704	0.0080360	0.1016801	0.1066925	0.0673855	0.0422541	0.1223583	0.1132777	0.0935075	0.1144778	0.1005004	0.0105833	0.0255738	0.0361684	0.0153587	0.0298022	0.1112739	0.1148168	0.1049552	0.1007880	0.0733493	0.0683061	0.1299525	0.0452384	0.1634810	0.0141819	0.0721768	0.2036969	0.2202673	0.0135933	0.0643973	0.1395019	0.0503102	0.0024138	0.0351110	0.1287757	0.0038732	0.0321143	0.0449333	0.0084162	0.0262175	0.0494927	0.0423370	0.0599422	0.0288948
NUMA1	TP73-AS1	0.0218154	0.0219410	0.0346014	0.0199044	0.0145940	0.0512974	0.0413739	0.0231641	0.0125481	0.0443342	0.0412280	0.0333728	0.0449493	0.0364073	0.0043276	0.0156789	0.0098381	0.0104531	0.0003393	0.0453411	0.0432944	0.0437892	0.0405779	0.0246128	0.0298303	0.0489845	0.0211400	0.0574192	0.0087844	0.0267636	0.0784770	0.0809928	0.0017600	0.0216039	0.0508777	0.0239683	0.0000284	0.0272288	0.0308962	0.0020257	0.0202935	0.0219389	0.0034661	0.0188269	0.0213241	0.0139506	0.0208711	0.0194944
TM9SF1	TP73-AS1	0.0007239	0.0033282	0.0083798	0.0003737	0.0022281	0.0258611	0.0304220	0.0186485	0.0118054	0.0379916	0.0360076	0.0281015	0.0319482	0.0285135	0.0023303	0.0081489	0.0138442	0.0030643	0.0058564	0.0385720	0.0293945	0.0281823	0.0226780	0.0243310	0.0255762	0.0383456	0.0170406	0.0549714	0.0045907	0.0317734	0.0717432	0.0653322	0.0004188	0.0155540	0.0387307	0.0093315	0.0124636	0.0125782	0.0315192	0.0018152	0.0092752	0.0171684	0.0002450	0.0110836	0.0188799	0.0171274	0.0199104	0.0156258
ANKS6	TP73-AS1	0.0031162	0.0017819	0.0119408	0.0051366	0.0004434	0.0253716	0.0312670	0.0170854	0.0149441	0.0356633	0.0326682	0.0266867	0.0199458	0.0168819	0.0073329	0.0202476	0.0139799	0.0014771	0.0021207	0.0340459	0.0302870	0.0301937	0.0288494	0.0231935	0.0276606	0.0385495	0.0211348	0.0390374	0.0144823	0.0192473	0.0620163	0.0610773	0.0009754	0.0125290	0.0368961	0.0114124	0.0084353	0.0107302	0.0240053	0.0025759	0.0119475	0.0201633	0.0004668	0.0164102	0.0166209	0.0121245	0.0162330	0.0160770
TRADD	SMIM1	1.0000000	1.0000000	1.0000000	1.0000000	1.0000000	1.0000000	1.0000000	1.0000000	1.0000000	1.0000000	1.0000000	1.0000000	1.0000000	1.0000000	1.0000000	1.0000000	1.0000000	1.0000000	1.0000000	1.0000000	1.0000000	1.0000000	1.0000000	1.0000000	1.0000000	1.0000000	1.0000000	1.0000000	1.0000000	1.0000000	1.0000000	1.0000000	1.0000000	1.0000000	1.0000000	1.0000000	1.0000000	1.0000000	1.0000000	1.0000000	1.0000000	1.0000000	1.0000000	1.0000000	1.0000000	1.0000000	1.0000000	1.0000000
ABCD1	SMIM1	0.0034855	0.0001263	0.0218118	0.0143403	0.0153043	0.0439977	0.0366136	0.0044673	0.0022915	0.0497049	0.0462383	0.0323954	0.0829285	0.0582824	0.0183174	0.0070760	0.0301118	0.0014569	0.0690260	0.0579908	0.0431851	0.0424661	0.0355597	0.0095778	0.0268424	0.0558603	0.0035734	0.0715142	0.0059695	0.0686395	0.0590706	0.0812333	0.0477546	0.0906313	0.1526782	0.1185838	0.0802914	0.1336234	0.0117091	0.0244234	0.0064828	0.0138953	0.0325601	0.0100385	0.0161800	0.0237462	0.0235616	0.0172186
SPSB3	SMIM1	0.0765914	0.0235802	0.0408545	0.0096524	0.0602784	0.1583509	0.2578089	0.1387319	0.0783181	0.2597653	0.2546176	0.2090385	0.4926707	0.3743879	0.1952349	0.0772514	0.0761181	0.0043036	0.1560859	0.2474884	0.2167294	0.1664806	0.1438116	0.0986405	0.1521463	0.2973478	0.0479025	0.3501867	0.0044642	0.1979692	0.3660230	0.4665145	0.1120403	0.3351312	0.5535922	0.2227972	0.1051045	0.2881091	0.0645878	0.1016255	0.0278331	0.0523346	0.1628309	0.0838623	0.0801527	0.0311596	0.0890905	0.0294322
B3GALT4	SMIM1	0.0984933	0.0123487	0.0769227	0.0732570	0.0232308	0.2269225	0.0298413	0.0273085	0.0288591	0.2066802	0.1171844	0.0310694	0.3392975	0.2626331	0.1431417	0.0291731	0.0007470	0.0244476	0.2116795	0.0969413	0.0625204	0.0138325	0.0504741	0.1143608	0.1569765	0.3097542	0.1931478	0.2772923	0.2347922	0.3805453	0.2105712	0.3593923	0.4605514	0.7271919	0.9791493	0.7034362	0.5368052	0.8073986	0.0429723	0.3252906	0.0597377	0.1324220	0.1822969	0.1887863	0.0991460	0.0130432	0.1497899	0.0246151
MICALL2	SMIM1	0.0156558	0.0278086	0.0277554	0.0267331	0.0056887	0.0459782	0.0321947	0.0071998	0.0020646	0.0330899	0.0265351	0.0211705	0.0583715	0.0403574	0.0328394	0.0189304	0.0365168	0.0166549	0.0197045	0.0458610	0.0319351	0.0258794	0.0255786	0.0041500	0.0121254	0.0328951	0.0223929	0.0411776	0.0142534	0.0120604	0.0519097	0.0527062	0.0251690	0.0657528	0.1047431	0.0390527	0.0203262	0.0531358	0.0210461	0.0253331	0.0171441	0.0182851	0.0327654	0.0177642	0.0191918	0.0160134	0.0187914	0.0019113
CAPS	SMIM1	0.0240095	0.0271026	0.0371982	0.0212689	0.0041492	0.0352176	0.0233392	0.0119308	0.0064469	0.0153765	0.0241534	0.0033772	0.1048723	0.0881262	0.0443332	0.0360243	0.0161918	0.0364455	0.0478954	0.0586172	0.0239947	0.0214514	0.0147780	0.0091758	0.0026606	0.0378715	0.0139118	0.0593316	0.0161122	0.0183464	0.0728771	0.0724781	0.0820890	0.1277242	0.1665318	0.0927926	0.0633828	0.1021393	0.0044683	0.0087583	0.0113256	0.0350052	0.0618583	0.0482061	0.0289253	0.0185504	0.0363888	0.0098353
PNPLA2	SMIM1	0.0067168	0.0011088	0.0058233	0.0058650	0.0171398	0.0335520	0.0391440	0.0086973	0.0022605	0.0368420	0.0337766	0.0274954	0.0872793	0.0682157	0.0389144	0.0140478	0.0180905	0.0046015	0.0207022	0.0370400	0.0290511	0.0339361	0.0271496	0.0301237	0.0395403	0.0749486	0.0126860	0.0587052	0.0125181	0.0376345	0.0579882	0.0806183	0.0200017	0.0680417	0.1119461	0.0659634	0.0368720	0.0849104	0.0061327	0.0188587	0.0001102	0.0147109	0.0039735	0.0085092	0.0108112	0.0083516	0.0235853	0.0108355
MARCH9	SMIM1	0.0319205	0.0528736	0.1229613	0.0624145	0.0501645	0.2840281	0.1065180	0.0218774	0.0719233	0.1840254	0.1674094	0.0494590	0.4778100	0.3868989	0.1542321	0.0702393	0.1702396	0.0578877	0.1455574	0.2929409	0.1302058	0.1011055	0.1128043	0.1538248	0.2129521	0.3465851	0.0342338	0.3224170	0.0765841	0.1372207	0.3287303	0.3269306	0.2273655	0.4064861	0.6649975	0.3119976	0.2000143	0.4254348	0.0571831	0.0621356	0.0165239	0.0359904	0.1621375	0.0400149	0.0264404	0.0100985	0.0245755	0.0522840
ADCK5	SMIM1	0.0320995	0.0280280	0.0201354	0.0283006	0.0426406	0.1638368	0.3935149	0.2389562	0.1636664	0.3784016	0.3770418	0.2976467	0.6112084	0.5015342	0.2788003	0.1126850	0.2334576	0.0135934	0.2023016	0.2468568	0.2921728	0.2743454	0.2579754	0.0967980	0.0569522	0.2665088	0.1044994	0.4140468	0.0611194	0.1610910	0.4203990	0.5620426	0.2068627	0.5125077	0.7599303	0.2011562	0.0092201	0.3224514	0.0615317	0.0522773	0.0564031	0.0146932	0.0707170	0.0428020	0.1050837	0.0228498	0.1090275	0.0092982
PPDPF	SMIM1	0.0240914	0.0312775	0.0462500	0.0101356	0.0105312	0.0633687	0.0340392	0.0069208	0.0007028	0.0374744	0.0366264	0.0225136	0.0654903	0.0384106	0.0175354	0.0133820	0.0404434	0.0159157	0.0657069	0.0657363	0.0243559	0.0251686	0.0270091	0.0036619	0.0061077	0.0364011	0.0156342	0.0701397	0.0257818	0.0515508	0.0745139	0.0804352	0.0422336	0.0973377	0.1329426	0.0660089	0.0436520	0.0866826	0.0228352	0.0178804	0.0031066	0.0155497	0.0377195	0.0236130	0.0250558	0.0143321	0.0390985	0.0173119
ECHDC2	SMIM1	0.0971280	0.1282865	0.1917685	0.1301328	0.0785883	0.2719080	0.1355316	0.0218768	0.0227220	0.1585712	0.1388902	0.1016170	0.3251400	0.2721514	0.0913595	0.0417785	0.1786014	0.0850969	0.1495303	0.2263322	0.0999288	0.0653634	0.0894358	0.1022560	0.1028981	0.2370533	0.0362925	0.2935164	0.1119849	0.2532370	0.3230582	0.3503582	0.1050288	0.2698304	0.4521093	0.2087133	0.1006579	0.2233467	0.0371012	0.0497160	0.0387475	0.0645406	0.0906384	0.0617388	0.0424665	0.0425666	0.0267302	0.0197192
CCDC61	SMIM1	0.1256825	0.0800946	0.1064123	0.0008282	0.1480678	0.1331012	0.4087754	0.1894981	0.1350537	0.3681417	0.3707052	0.2451352	0.4701937	0.3364035	0.2169130	0.0702724	0.2007227	0.0554972	0.1872773	0.3036865	0.3247627	0.2797478	0.1916016	0.1398804	0.1263386	0.3129384	0.1423186	0.3283129	0.0280324	0.1578877	0.3152305	0.3361463	0.1288873	0.5173354	0.7170913	0.2529978	0.1127508	0.2751446	0.1350641	0.0415060	0.0389357	0.0057442	0.0612795	0.0038941	0.0335394	0.0365311	0.1000546	0.0267391
HDAC10	SMIM1	0.0136408	0.0439412	0.0817510	0.0312971	0.0042453	0.1473639	0.1481955	0.0320357	0.0048590	0.1464985	0.1175799	0.0891749	0.3555685	0.2638201	0.1535918	0.0516016	0.2069897	0.1065586	0.2365240	0.2185406	0.0942847	0.0816843	0.0867734	0.0148575	0.0306922	0.1349692	0.0963829	0.1899874	0.0759568	0.0635760	0.2057066	0.2045804	0.0691360	0.2544817	0.4189442	0.1537693	0.0886109	0.2062559	0.0827362	0.1168695	0.1108593	0.1121793	0.1906241	0.1422421	0.1489601	0.1384024	0.1906241	0.0626988
FCGRT	SMIM1	0.0010306	0.0018885	0.0078054	0.0001176	0.0059567	0.0172033	0.0342155	0.0153905	0.0055245	0.0423612	0.0381881	0.0301884	0.0822214	0.0696687	0.0256267	0.0193434	0.0122087	0.0018855	0.0395644	0.0363021	0.0454536	0.0404128	0.0342849	0.0380336	0.0438709	0.0630850	0.0116495	0.0409906	0.0000776	0.0293257	0.0616838	0.0526352	0.0445422	0.0781482	0.1154260	0.0652391	0.0448180	0.0722000	0.0083996	0.0079746	0.0067034	0.0094526	0.0215935	0.0104118	0.0027217	0.0030879	0.0120159	0.0194136
ARRDC1	SMIM1	0.0056532	0.0090967	0.0827171	0.0444687	0.0046593	0.2225083	0.2411457	0.1019673	0.0253252	0.2339090	0.2397397	0.1557563	0.3555488	0.2449743	0.0939620	0.0253550	0.1122417	0.0061071	0.1506725	0.2131677	0.1694194	0.1482128	0.1080662	0.0599456	0.1100683	0.2353316	0.0708460	0.3072279	0.0489817	0.2059903	0.3629524	0.3926969	0.0629961	0.2869744	0.5033141	0.2378997	0.0873125	0.3146010	0.0497321	0.1142121	0.0205489	0.0272171	0.1065260	0.0519231	0.0738815	0.0236559	0.1076267	0.0621263
C9orf16	SMIM1	0.0254774	0.0260220	0.0176661	0.0094275	0.0683903	0.0348415	0.0746876	0.0182006	0.0197763	0.0993630	0.0989462	0.0676874	0.1784939	0.1396294	0.1010893	0.0522551	0.0594283	0.0126399	0.1711726	0.1350406	0.0734783	0.0575094	0.0578043	0.0459771	0.0509316	0.0963987	0.0399583	0.0963273	0.0230259	0.0538129	0.0962440	0.1305214	0.0919399	0.1845901	0.2536066	0.1270143	0.0911236	0.1611602	0.0828887	0.0222368	0.0031710	0.0189803	0.0439717	0.0130694	0.0541366	0.0079293	0.1389799	0.0013856
YPEL3	SMIM1	0.0982249	0.0784691	0.1372220	0.0762002	0.0388221	0.2293861	0.0754113	0.0113920	0.0079822	0.0885194	0.0966083	0.0478369	0.3572577	0.3073817	0.1690382	0.0613007	0.0958991	0.0146036	0.0969253	0.1944286	0.1038743	0.0903708	0.0602051	0.0414504	0.1429347	0.2321370	0.0452908	0.2035409	0.0230093	0.0650634	0.2023505	0.1761688	0.0242012	0.1910555	0.3285540	0.1364781	0.0917364	0.2259328	0.1282992	0.1178015	0.0274647	0.0673725	0.1355236	0.0988170	0.0960081	0.1326330	0.1467068	0.0286546
VWA1	SMIM1	0.0040384	0.0176282	0.0298004	0.0358968	0.0132317	0.0678645	0.0673436	0.0134351	0.0111254	0.0934637	0.0828832	0.0564391	0.1364200	0.1023796	0.0388212	0.0046402	0.0445801	0.0024774	0.0909015	0.0946563	0.0673918	0.0586257	0.0514687	0.0076840	0.0175213	0.0599587	0.0660083	0.1596688	0.0733116	0.0952236	0.1591609	0.1524672	0.1305180	0.2284688	0.3217563	0.1230100	0.0896710	0.1674229	0.0074665	0.0258928	0.0028086	0.0409635	0.0816748	0.0397695	0.0433759	0.0286509	0.0544851	0.0393481
ELAVL1	LRRC47	1.0000000	1.0000000	1.0000000	1.0000000	1.0000000	1.0000000	1.0000000	1.0000000	1.0000000	1.0000000	1.0000000	1.0000000	1.0000000	1.0000000	1.0000000	1.0000000	1.0000000	1.0000000	1.0000000	1.0000000	1.0000000	1.0000000	1.0000000	1.0000000	1.0000000	1.0000000	1.0000000	1.0000000	1.0000000	1.0000000	1.0000000	1.0000000	1.0000000	1.0000000	1.0000000	1.0000000	1.0000000	1.0000000	1.0000000	1.0000000	1.0000000	1.0000000	1.0000000	1.0000000	1.0000000	1.0000000	1.0000000	1.0000000
DGCR8	LRRC47	0.0021697	0.0028977	0.0081092	0.0017016	0.0025135	0.0143334	0.0114483	0.0062281	0.0004227	0.0136890	0.0113872	0.0082183	0.0102383	0.0074251	0.0047842	0.0106450	0.0098295	0.0019312	0.0023469	0.0162050	0.0115055	0.0098346	0.0096088	0.0047520	0.0028916	0.0133206	0.0094534	0.0200908	0.0028580	0.0143535	0.0265696	0.0319336	0.0015594	0.0060434	0.0162777	0.0028432	0.0024147	0.0042400	0.0135463	0.0058064	0.0000277	0.0011886	0.0071299	0.0000678	0.0023654	0.0013869	0.0025860	0.0001766
STK25	LRRC47	0.0010871	0.0082306	0.0103881	0.0110635	0.0008116	0.0461734	0.0385708	0.0164444	0.0060474	0.0419234	0.0412377	0.0281550	0.0322591	0.0181480	0.0239255	0.0317864	0.0338715	0.0171550	0.0291890	0.0490436	0.0342600	0.0319986	0.0264917	0.0172037	0.0220677	0.0477389	0.0297554	0.0489849	0.0188834	0.0352470	0.0614619	0.0751087	0.0024205	0.0397577	0.0698882	0.0197861	0.0095172	0.0239351	0.0235108	0.0209752	0.0061081	0.0016618	0.0206038	0.0041331	0.0019355	0.0018590	0.0044699	0.0115072
DCTN2	LRRC47	0.0096484	0.0052325	0.0194739	0.0048673	0.0064123	0.0336409	0.0222450	0.0079971	0.0044287	0.0273015	0.0247303	0.0175683	0.0217994	0.0182562	0.0092320	0.0171216	0.0211323	0.0027779	0.0106096	0.0420962	0.0223434	0.0195142	0.0193670	0.0220861	0.0241639	0.0399823	0.0193519	0.0420071	0.0079731	0.0279735	0.0578696	0.0608741	0.0017675	0.0178700	0.0340970	0.0184918	0.0016664	0.0186801	0.0242768	0.0147888	0.0000575	0.0024017	0.0154213	0.0016010	0.0019847	0.0002852	0.0065589	0.0090088
RPAP1	LRRC47	0.0167137	0.0133454	0.0345180	0.0222376	0.0104955	0.0619601	0.0438092	0.0148956	0.0087789	0.0488302	0.0482320	0.0362931	0.0330245	0.0177699	0.0343621	0.0423948	0.0271987	0.0128697	0.0430823	0.0669733	0.0430627	0.0394251	0.0384965	0.0207126	0.0213043	0.0440629	0.0552767	0.0590054	0.0406129	0.0412742	0.0937705	0.1271717	0.0207685	0.0161833	0.0519375	0.0138816	0.0245635	0.0178748	0.0531602	0.0219131	0.0113625	0.0123683	0.0293217	0.0007722	0.0002945	0.0070937	0.0086658	0.0115828
NFRKB	CEP104	1.0000000	1.0000000	1.0000000	1.0000000	1.0000000	1.0000000	1.0000000	1.0000000	1.0000000	1.0000000	1.0000000	1.0000000	1.0000000	1.0000000	1.0000000	1.0000000	1.0000000	1.0000000	1.0000000	1.0000000	1.0000000	1.0000000	1.0000000	1.0000000	1.0000000	1.0000000	1.0000000	1.0000000	1.0000000	1.0000000	1.0000000	1.0000000	1.0000000	1.0000000	1.0000000	1.0000000	1.0000000	1.0000000	1.0000000	1.0000000	1.0000000	1.0000000	1.0000000	1.0000000	1.0000000	1.0000000	1.0000000	1.0000000
ACTR8	CEP104	0.0198580	0.0139235	0.0364538	0.0188014	0.0178518	0.0549757	0.0313211	0.0070062	0.0013718	0.0436168	0.0343751	0.0211905	0.0238617	0.0177107	0.0278889	0.0646532	0.0425096	0.0058137	0.0039652	0.0664666	0.0328695	0.0313197	0.0304440	0.0305561	0.0348614	0.0520761	0.0375780	0.0795706	0.0222853	0.0392692	0.1207847	0.1309695	0.0106319	0.0021441	0.0367536	0.0090544	0.0269068	0.0118462	0.0537407	0.0247741	0.0095575	0.0198647	0.0086642	0.0147228	0.0237797	0.0147316	0.0312284	0.0147833
MAP4	CEP104	0.0293644	0.0250773	0.0344897	0.0251354	0.0257249	0.0509156	0.0195843	0.0062001	0.0008030	0.0225050	0.0203825	0.0128995	0.0060354	0.0009968	0.0271581	0.0359322	0.0230299	0.0070203	0.0111561	0.0457892	0.0203039	0.0194010	0.0171971	0.0200534	0.0214901	0.0341928	0.0126699	0.0438779	0.0035096	0.0346078	0.0726375	0.0758317	0.0127888	0.0010539	0.0229563	0.0090723	0.0061499	0.0110920	0.0468576	0.0124475	0.0005954	0.0072361	0.0085963	0.0046871	0.0079940	0.0013141	0.0089382	0.0029132
AP3D1	CEP104	0.0183884	0.0168920	0.0287445	0.0211315	0.0162760	0.0485629	0.0256287	0.0096124	0.0019987	0.0281223	0.0274991	0.0189175	0.0158804	0.0098049	0.0200707	0.0357008	0.0229518	0.0077779	0.0045129	0.0470774	0.0221987	0.0217656	0.0189374	0.0083929	0.0080018	0.0273134	0.0187500	0.0503877	0.0076712	0.0279616	0.0748953	0.0768041	0.0122723	0.0113419	0.0336676	0.0043576	0.0163275	0.0079060	0.0494581	0.0131143	0.0025189	0.0146382	0.0047431	0.0134559	0.0140838	0.0107227	0.0149643	0.0051343
ADD1	CEP104	0.0150061	0.0135207	0.0207809	0.0129827	0.0124933	0.0303324	0.0147534	0.0052034	0.0007078	0.0167042	0.0154764	0.0112572	0.0063624	0.0025662	0.0148785	0.0220151	0.0142859	0.0038524	0.0006638	0.0258161	0.0153534	0.0150121	0.0127973	0.0114264	0.0137833	0.0240544	0.0112360	0.0318999	0.0035966	0.0250647	0.0538435	0.0521052	0.0069279	0.0019411	0.0172075	0.0016731	0.0099897	0.0024687	0.0259672	0.0073934	0.0017411	0.0061195	0.0056155	0.0044681	0.0076599	0.0020915	0.0104419	0.0010085
PARVA	CEP104	0.0414497	0.0317047	0.0580607	0.0269232	0.0365339	0.0857788	0.0534069	0.0180435	0.0077197	0.0588260	0.0470659	0.0361925	0.0373379	0.0202521	0.0354451	0.0706534	0.0322562	0.0048415	0.0064921	0.0686212	0.0394695	0.0343424	0.0319183	0.0554387	0.0545813	0.0801034	0.0280637	0.1002708	0.0027743	0.0724629	0.1447521	0.1547198	0.0530400	0.0227357	0.0243507	0.0045718	0.0378705	0.0070973	0.0543939	0.0231238	0.0078143	0.0205327	0.0230684	0.0112100	0.0253243	0.0132658	0.0332388	0.0108675
SEC22C	CEP104	0.0072636	0.0068447	0.0229514	0.0021809	0.0077194	0.0370497	0.0311517	0.0126398	0.0078421	0.0357794	0.0305993	0.0234442	0.0160453	0.0146725	0.0155524	0.0302604	0.0174907	0.0035852	0.0025856	0.0383506	0.0259492	0.0239997	0.0221727	0.0311264	0.0334183	0.0467859	0.0124395	0.0590457	0.0031820	0.0379342	0.0754487	0.0741486	0.0058179	0.0077880	0.0344548	0.0071375	0.0114911	0.0065111	0.0580473	0.0094496	0.0015545	0.0083017	0.0128303	0.0026919	0.0104038	0.0084177	0.0148327	0.0136729
KLC1	CEP104	0.0073780	0.0064982	0.0120443	0.0061778	0.0068315	0.0173959	0.0093392	0.0038396	0.0025579	0.0122203	0.0104152	0.0085899	0.0054801	0.0039877	0.0051064	0.0094878	0.0064313	0.0006365	0.0002644	0.0153868	0.0081154	0.0069734	0.0062616	0.0090883	0.0102317	0.0165977	0.0065164	0.0177134	0.0021738	0.0148785	0.0235734	0.0288817	0.0093655	0.0033337	0.0053448	0.0003122	0.0066688	0.0005120	0.0187068	0.0053104	0.0013107	0.0058078	0.0014466	0.0041704	0.0041343	0.0018248	0.0052760	0.0027819
SUMO3	CEP104	0.0250944	0.0184853	0.0412627	0.0216731	0.0175074	0.0572127	0.0309313	0.0105979	0.0007332	0.0390674	0.0313714	0.0196230	0.0097990	0.0056031	0.0379851	0.0497768	0.0311579	0.0026509	0.0098806	0.0575853	0.0301836	0.0290100	0.0291459	0.0204167	0.0211320	0.0461901	0.0184937	0.0693545	0.0073598	0.0520198	0.0959763	0.0955589	0.0017840	0.0205817	0.0494431	0.0114045	0.0091677	0.0147367	0.0532295	0.0160097	0.0018762	0.0122950	0.0113376	0.0113143	0.0215033	0.0105090	0.0277482	0.0084562
RER1	DFFB	1.0000000	1.0000000	1.0000000	1.0000000	1.0000000	1.0000000	1.0000000	1.0000000	1.0000000	1.0000000	1.0000000	1.0000000	1.0000000	1.0000000	1.0000000	1.0000000	1.0000000	1.0000000	1.0000000	1.0000000	1.0000000	1.0000000	1.0000000	1.0000000	1.0000000	1.0000000	1.0000000	1.0000000	1.0000000	1.0000000	1.0000000	1.0000000	1.0000000	1.0000000	1.0000000	1.0000000	1.0000000	1.0000000	1.0000000	1.0000000	1.0000000	1.0000000	1.0000000	1.0000000	1.0000000	1.0000000	1.0000000	1.0000000
AKT1	DFFB	0.0025048	0.0014704	0.0038386	0.0026197	0.0012442	0.0077254	0.0060432	0.0030920	0.0012419	0.0066395	0.0065092	0.0048859	0.0064332	0.0046053	0.0007230	0.0038523	0.0043380	0.0003868	0.0031280	0.0096235	0.0060695	0.0056864	0.0050206	0.0020485	0.0026287	0.0061620	0.0022140	0.0114906	0.0001146	0.0080646	0.0140790	0.0151827	0.0010027	0.0028293	0.0072246	0.0016837	0.0027621	0.0019916	0.0046981	0.0013453	0.0016656	0.0020726	0.0008812	0.0019137	0.0025149	0.0021288	0.0020040	0.0019690
NFATC2IP	DFFB	0.1127465	0.1126026	0.1913128	0.1026705	0.1188019	0.2964943	0.1691741	0.0813622	0.0478071	0.1912982	0.1644466	0.1480913	0.2006310	0.1824081	0.0484487	0.0447492	0.1137941	0.0206466	0.0689762	0.2913687	0.1415210	0.1144618	0.1182399	0.0985673	0.1013224	0.2042385	0.0324709	0.4223156	0.0346617	0.2498420	0.5124588	0.6047224	0.0021523	0.0982637	0.2527019	0.1378189	0.0238389	0.1325343	0.2219238	0.0822425	0.0157784	0.0413924	0.0694561	0.0307900	0.0331576	0.0337752	0.0637033	0.0439706
VPS26B	DFFB	0.0464963	0.0306019	0.0844386	0.0385378	0.0324060	0.1236677	0.0837547	0.0355550	0.0217957	0.0844427	0.0801195	0.0651906	0.0753934	0.0610955	0.0316829	0.0638499	0.0493280	0.0061863	0.0428925	0.1294596	0.0823395	0.0773069	0.0686052	0.0621834	0.0697586	0.1174129	0.0137460	0.1915833	0.0136327	0.1290113	0.2276473	0.2711710	0.0095019	0.0459837	0.1145032	0.0155653	0.0383987	0.0231771	0.0812853	0.0205003	0.0174961	0.0201182	0.0459871	0.0066264	0.0234434	0.0204059	0.0311335	0.0227358
EIF3I	DFFB	0.0021201	0.0012687	0.0031703	0.0018376	0.0016602	0.0059437	0.0034804	0.0015921	0.0006703	0.0041643	0.0038404	0.0026740	0.0044115	0.0031844	0.0002739	0.0012280	0.0032399	0.0003849	0.0001170	0.0044272	0.0028911	0.0025233	0.0022379	0.0025698	0.0021869	0.0044335	0.0001807	0.0089843	0.0017534	0.0074013	0.0113608	0.0108875	0.0000940	0.0025180	0.0051266	0.0018515	0.0009580	0.0019604	0.0003474	0.0021854	0.0006431	0.0010412	0.0013919	0.0003886	0.0008847	0.0007512	0.0013549	0.0001576
ANAPC4	C1orf174	1.0000000	1.0000000	1.0000000	1.0000000	1.0000000	1.0000000	1.0000000	1.0000000	1.0000000	1.0000000	1.0000000	1.0000000	1.0000000	1.0000000	1.0000000	1.0000000	1.0000000	1.0000000	1.0000000	1.0000000	1.0000000	1.0000000	1.0000000	1.0000000	1.0000000	1.0000000	1.0000000	1.0000000	1.0000000	1.0000000	1.0000000	1.0000000	1.0000000	1.0000000	1.0000000	1.0000000	1.0000000	1.0000000	1.0000000	1.0000000	1.0000000	1.0000000	1.0000000	1.0000000	1.0000000	1.0000000	1.0000000	1.0000000
MRPL16	C1orf174	0.0123421	0.0030866	0.0236385	0.0018799	0.0063239	0.0743513	0.0549000	0.0211752	0.0009749	0.0697598	0.0636921	0.0484175	0.0840645	0.0635885	0.0167088	0.0177697	0.0403784	0.0043454	0.0059309	0.0756781	0.0642500	0.0557321	0.0513593	0.0255522	0.0366760	0.0747002	0.0368218	0.1432871	0.0046446	0.1048426	0.1822469	0.1909719	0.0055325	0.0482572	0.0957768	0.0268862	0.0039298	0.0261437	0.0492275	0.0368041	0.0047787	0.0211693	0.0235310	0.0075857	0.0365318	0.0175336	0.0466912	0.0244537
ELAVL1	C1orf174	0.0104655	0.0052904	0.0168730	0.0065181	0.0049467	0.0324590	0.0208819	0.0082032	0.0004618	0.0231090	0.0210530	0.0179014	0.0146017	0.0091764	0.0148526	0.0263321	0.0190751	0.0029661	0.0028867	0.0365578	0.0221882	0.0223817	0.0161305	0.0175446	0.0155652	0.0306240	0.0178480	0.0471460	0.0078279	0.0243481	0.0676112	0.0699860	0.0029946	0.0141257	0.0309143	0.0121714	0.0040870	0.0117249	0.0371640	0.0091796	0.0041486	0.0043083	0.0130746	0.0021107	0.0106426	0.0048087	0.0125972	0.0106267
METTL9	C1orf174	0.0006066	0.0025160	0.0085942	0.0044251	0.0023964	0.0140544	0.0157665	0.0060202	0.0017157	0.0200765	0.0151460	0.0114925	0.0127415	0.0119444	0.0020184	0.0173150	0.0079169	0.0031143	0.0027961	0.0194378	0.0141207	0.0134595	0.0113952	0.0128469	0.0161986	0.0220603	0.0066656	0.0363003	0.0014847	0.0225389	0.0446144	0.0532483	0.0064089	0.0137871	0.0254161	0.0104602	0.0047894	0.0105268	0.0216236	0.0063248	0.0034457	0.0063799	0.0064682	0.0045398	0.0066225	0.0053639	0.0080798	0.0103123
FAM118A	C1orf174	0.0206056	0.0023080	0.0312346	0.0084710	0.0154444	0.0452278	0.0342055	0.0228283	0.0136673	0.0416208	0.0404543	0.0349080	0.0330513	0.0249511	0.0006382	0.0261221	0.0231960	0.0014361	0.0019404	0.0563871	0.0348045	0.0334993	0.0325854	0.0403697	0.0349572	0.0561006	0.0176898	0.0794329	0.0036691	0.0550694	0.1068907	0.1221995	0.0046672	0.0095453	0.0394303	0.0326315	0.0063350	0.0308031	0.0402794	0.0212771	0.0033022	0.0082953	0.0144886	0.0077202	0.0092238	0.0055447	0.0132653	0.0174022
ELMO2	C1orf174	0.0297953	0.0282055	0.0418479	0.0156520	0.0173422	0.0766178	0.0576449	0.0241544	0.0143656	0.0649122	0.0616715	0.0430707	0.0348636	0.0270467	0.0196623	0.0464405	0.0334081	0.0084984	0.0222374	0.0654502	0.0518491	0.0498360	0.0445166	0.0494691	0.0445497	0.0746750	0.0245718	0.1356717	0.0017304	0.0680235	0.1576802	0.1716731	0.0044178	0.0206155	0.0670933	0.0365572	0.0000489	0.0363248	0.1719834	0.0219507	0.0092660	0.0300033	0.0135702	0.0152396	0.0356758	0.0272346	0.0465802	0.0253784
MIR205HG	AJAP1	-1.0000000	-1.0000000	-1.0000000	-1.0000000	-1.0000000	-1.0000000	-1.0000000	-1.0000000	-1.0000000	-1.0000000	-1.0000000	-1.0000000	-1.0000000	-1.0000000	-1.0000000	-1.0000000	-1.0000000	-1.0000000	-1.0000000	-1.0000000	-1.0000000	-1.0000000	-1.0000000	-1.0000000	-1.0000000	-1.0000000	-1.0000000	-1.0000000	-1.0000000	-1.0000000	-1.0000000	-1.0000000	-1.0000000	-1.0000000	-1.0000000	-1.0000000	-1.0000000	-1.0000000	-1.0000000	-1.0000000	-1.0000000	-1.0000000	-1.0000000	-1.0000000	-1.0000000	-1.0000000	-1.0000000	-1.0000000
COPS7A	NPHP4	1.0000000	1.0000000	1.0000000	1.0000000	1.0000000	1.0000000	1.0000000	1.0000000	1.0000000	1.0000000	1.0000000	1.0000000	1.0000000	1.0000000	1.0000000	1.0000000	1.0000000	1.0000000	1.0000000	1.0000000	1.0000000	1.0000000	1.0000000	1.0000000	1.0000000	1.0000000	1.0000000	1.0000000	1.0000000	1.0000000	1.0000000	1.0000000	1.0000000	1.0000000	1.0000000	1.0000000	1.0000000	1.0000000	1.0000000	1.0000000	1.0000000	1.0000000	1.0000000	1.0000000	1.0000000	1.0000000	1.0000000	1.0000000
PACS2	NPHP4	0.0044933	0.0050357	0.0124196	0.0079191	0.0015856	0.0242193	0.0309855	0.0182814	0.0155120	0.0308725	0.0296693	0.0244031	0.0330971	0.0282740	0.0049685	0.0009394	0.0128839	0.0013647	0.0048379	0.0298493	0.0260999	0.0265048	0.0217315	0.0235937	0.0257694	0.0390930	0.0092492	0.0457632	0.0027851	0.0298377	0.0780273	0.0621291	0.0073682	0.0103560	0.0257992	0.0079703	0.0074890	0.0096131	0.0115830	0.0047248	0.0081002	0.0054152	0.0117156	0.0019598	0.0052644	0.0051300	0.0035237	0.0096694
MKS1	NPHP4	0.0208427	0.0165093	0.0500753	0.0088613	0.0110626	0.1085211	0.0965141	0.0589093	0.0445738	0.1100777	0.1058032	0.0831839	0.1074038	0.0985392	0.0079699	0.0425923	0.0029592	0.0408742	0.0103707	0.0829267	0.1056075	0.0876792	0.0973030	0.0888913	0.0949539	0.1326758	0.0459050	0.1417159	0.0250043	0.0997614	0.2107000	0.1973034	0.0474884	0.0028437	0.0649368	0.0020860	0.0604087	0.0043160	0.0842292	0.0071005	0.0385462	0.0130981	0.0384649	0.0258160	0.0416333	0.0358571	0.0470451	0.0097510
ARHGAP1	NPHP4	0.0398098	0.0318029	0.0512590	0.0354343	0.0247894	0.0878087	0.0659827	0.0325494	0.0102919	0.0613618	0.0581412	0.0420116	0.0528419	0.0367286	0.0238049	0.0597714	0.0324021	0.0040140	0.0191856	0.0830689	0.0662740	0.0664690	0.0553485	0.0388309	0.0517100	0.0835133	0.0301110	0.1113559	0.0098606	0.0933268	0.1754895	0.1880407	0.0113286	0.0254570	0.0704259	0.0192411	0.0303260	0.0242537	0.0774687	0.0150007	0.0223663	0.0224189	0.0196162	0.0096752	0.0224157	0.0218994	0.0221749	0.0038599
TBC1D9B	NPHP4	0.0017687	0.0020572	0.0157291	0.0049883	0.0028229	0.0386537	0.0457514	0.0232051	0.0167929	0.0487533	0.0489642	0.0403897	0.0394856	0.0307552	0.0147407	0.0255561	0.0235591	0.0012944	0.0147027	0.0586238	0.0390797	0.0384962	0.0336168	0.0236128	0.0341897	0.0518441	0.0230690	0.0648318	0.0121616	0.0412857	0.0962626	0.1003304	0.0031030	0.0203460	0.0545739	0.0147756	0.0118996	0.0175719	0.0650555	0.0143262	0.0078256	0.0057021	0.0171188	0.0021896	0.0099540	0.0064399	0.0083790	0.0107232
ADAM23	KCNAB2	1.0000000	1.0000000	1.0000000	1.0000000	1.0000000	1.0000000	1.0000000	1.0000000	1.0000000	1.0000000	1.0000000	1.0000000	1.0000000	1.0000000	1.0000000	1.0000000	1.0000000	1.0000000	1.0000000	1.0000000	1.0000000	1.0000000	1.0000000	1.0000000	1.0000000	1.0000000	1.0000000	1.0000000	1.0000000	1.0000000	1.0000000	1.0000000	1.0000000	1.0000000	1.0000000	1.0000000	1.0000000	1.0000000	1.0000000	1.0000000	1.0000000	1.0000000	1.0000000	1.0000000	1.0000000	1.0000000	1.0000000	1.0000000
EPB41L1	KCNAB2	0.0084908	0.0050414	0.0382067	0.0204147	0.0318542	0.0927405	0.1774285	0.1240766	0.1053968	0.1882317	0.1805948	0.1526206	0.1600582	0.1447602	0.0247457	0.0434341	0.0121521	0.0791587	0.0730601	0.0764518	0.1658254	0.1661131	0.1552740	0.1021336	0.1216995	0.1783370	0.2249637	0.0101995	0.1866704	0.0393065	0.1140261	0.1315163	0.0448041	0.0900413	0.1829893	0.0828637	0.0139685	0.0840888	0.0869628	0.0619833	0.1179526	0.0993110	0.0325698	0.0860222	0.1208564	0.0890391	0.1430532	0.3831797
RAB15	KCNAB2	0.0129112	0.0156476	0.0066514	0.0411460	0.0376471	0.0025870	0.0819320	0.0607311	0.0571429	0.0879210	0.0870207	0.0756542	0.0979214	0.0908363	0.0450774	0.0361157	0.0090292	0.0432107	0.0167995	0.0436389	0.0841587	0.0809627	0.0742622	0.0546614	0.0614724	0.0863700	0.0711381	0.0227773	0.0584634	0.0003634	0.0502232	0.0851806	0.0171977	0.0152376	0.0451465	0.0164747	0.0200837	0.0140523	0.0033859	0.0373201	0.0604716	0.0453872	0.0172990	0.0392254	0.0569556	0.0486311	0.0568540	0.1468475
AKR1C3	KCNAB2	0.1445100	0.1504985	0.1072414	0.1856427	0.1638744	0.0488852	0.2451315	0.1862275	0.1613105	0.2761703	0.2494269	0.2164102	0.2554003	0.2312304	0.1390991	0.1014593	0.1028824	0.1659080	0.1750042	0.0566120	0.2477279	0.2341897	0.2164890	0.2262346	0.2109999	0.2667471	0.2071095	0.0466745	0.1731890	0.0199844	0.1143952	0.1202162	0.0839460	0.0226330	0.0608861	0.0301365	0.1038116	0.0273311	0.1184103	0.1207495	0.1712825	0.1020653	0.0334264	0.0794994	0.1671486	0.1281380	0.1855027	0.5087283
ALDH3B1	KCNAB2	0.0312583	0.0349641	0.0289291	0.0347392	0.0396672	0.0196214	0.0532450	0.0437558	0.0392148	0.0520631	0.0510654	0.0460023	0.0552626	0.0494907	0.0282513	0.0199096	0.0212126	0.0308626	0.0129065	0.0023594	0.0524457	0.0529806	0.0498825	0.0420031	0.0453257	0.0543873	0.0355652	0.0078715	0.0328949	0.0016290	0.0246955	0.0291188	0.0019966	0.0114091	0.0269187	0.0104664	0.0017131	0.0130386	0.0289437	0.0284810	0.0371806	0.0236245	0.0133807	0.0208086	0.0298070	0.0285627	0.0262278	0.0993247
TLN2	CHD5	1.0000000	1.0000000	1.0000000	1.0000000	1.0000000	1.0000000	1.0000000	1.0000000	1.0000000	1.0000000	1.0000000	1.0000000	1.0000000	1.0000000	1.0000000	1.0000000	1.0000000	1.0000000	1.0000000	1.0000000	1.0000000	1.0000000	1.0000000	1.0000000	1.0000000	1.0000000	1.0000000	1.0000000	1.0000000	1.0000000	1.0000000	1.0000000	1.0000000	1.0000000	1.0000000	1.0000000	1.0000000	1.0000000	1.0000000	1.0000000	1.0000000	1.0000000	1.0000000	1.0000000	1.0000000	1.0000000	1.0000000	1.0000000
PALD1	CHD5	0.2105326	0.2316996	0.1332645	0.2094132	0.1904299	0.0749841	0.4289913	0.3502855	0.2874639	0.4385413	0.4286159	0.3933279	0.3130325	0.2661061	0.1066412	0.0570630	0.1549329	0.2647877	0.1329859	0.0326435	0.4154451	0.4056556	0.3828990	0.4094727	0.4530466	0.5001131	0.1257973	0.2305358	0.0508714	0.0455510	0.2285771	0.3263861	0.2611806	0.0460817	0.0000829	0.1480680	0.3916205	0.2144065	0.0263864	0.1716808	0.2487530	0.2776460	0.1851732	0.2439631	0.2649129	0.2816137	0.2402886	0.2066006
MYOM3	CHD5	0.0609652	0.0736294	0.0393604	0.0630216	0.0935606	0.0203197	0.1601078	0.1140795	0.1090482	0.1618558	0.1628970	0.1370127	0.0821088	0.0630299	0.0235917	0.0221377	0.0071653	0.0126339	0.0228276	0.0986694	0.1473090	0.1378963	0.1389836	0.1387230	0.1530951	0.1971769	0.0534131	0.0971511	0.0110383	0.1244067	0.1732458	0.1882557	0.0486654	0.0184589	0.0320694	0.0248187	0.0714651	0.0114200	0.0283746	0.0394776	0.0886917	0.0914791	0.0387985	0.0710396	0.0907055	0.0840170	0.0887397	0.1507489
AMIGO2	CHD5	0.1821089	0.1941408	0.1105630	0.1596764	0.1878400	0.0086713	0.3597272	0.2486086	0.2013701	0.4205544	0.3798944	0.3265264	0.1430606	0.1370233	0.0762019	0.1531853	0.0568765	0.0662387	0.0443703	0.1828397	0.3408376	0.3253236	0.2994636	0.4154897	0.4317569	0.5331117	0.1838161	0.2106542	0.1067438	0.0162986	0.2285428	0.2409462	0.2085623	0.1347622	0.0242347	0.0572260	0.0451542	0.0524777	0.3228399	0.0143099	0.1287029	0.0682303	0.0513354	0.0372052	0.1792187	0.1351710	0.1965599	0.2861865
MVB12B	CHD5	0.0433127	0.0623439	0.0039908	0.0804698	0.1059021	0.0561776	0.2772129	0.1709199	0.1694740	0.2835541	0.2794392	0.2326497	0.1750924	0.1561585	0.0163093	0.0636335	0.0050370	0.1024410	0.0199550	0.1704706	0.2719422	0.2691844	0.2418215	0.2549209	0.2416957	0.3429643	0.1152922	0.1305121	0.1070338	0.0348995	0.1595448	0.2640051	0.1027645	0.0867120	0.0732684	0.0017307	0.1268950	0.0255544	0.1367864	0.0603276	0.1215845	0.1005302	0.0005581	0.0797782	0.1350471	0.1467173	0.1426867	0.1044182
LTA4H	RPL22	1.0000000	1.0000000	1.0000000	1.0000000	1.0000000	1.0000000	1.0000000	1.0000000	1.0000000	1.0000000	1.0000000	1.0000000	1.0000000	1.0000000	1.0000000	1.0000000	1.0000000	1.0000000	1.0000000	1.0000000	1.0000000	1.0000000	1.0000000	1.0000000	1.0000000	1.0000000	1.0000000	1.0000000	1.0000000	1.0000000	1.0000000	1.0000000	1.0000000	1.0000000	1.0000000	1.0000000	1.0000000	1.0000000	1.0000000	1.0000000	1.0000000	1.0000000	1.0000000	1.0000000	1.0000000	1.0000000	1.0000000	1.0000000
RPS3	RPL22	0.0300716	0.0238748	0.0435093	0.0226725	0.0236592	0.0640928	0.0317597	0.0128198	0.0017510	0.0396937	0.0349952	0.0192605	0.0477258	0.0351196	0.0066499	0.0083618	0.0278068	0.0024973	0.0038683	0.0426158	0.0294420	0.0231441	0.0292373	0.0327587	0.0333041	0.0545585	0.0265779	0.0573175	0.0130978	0.0350381	0.0742915	0.0809235	0.0134763	0.0144253	0.0387740	0.0094337	0.0150838	0.0125902	0.0044033	0.0186830	0.0009240	0.0063714	0.0079846	0.0057246	0.0042680	0.0058515	0.0108424	0.0146419
RPL5	RPL22	0.0203776	0.0121715	0.0369196	0.0092488	0.0110555	0.0611010	0.0301343	0.0052115	0.0067415	0.0467404	0.0315366	0.0184519	0.0452648	0.0399079	0.0097400	0.0259428	0.0392864	0.0063696	0.0020952	0.0665293	0.0234300	0.0198353	0.0195768	0.0378301	0.0431601	0.0684780	0.0305763	0.0665271	0.0120478	0.0367360	0.0905225	0.0875733	0.0028269	0.0222882	0.0529141	0.0342325	0.0121974	0.0339441	0.0291324	0.0346216	0.0118392	0.0036472	0.0328349	0.0095750	0.0022464	0.0071614	0.0110945	0.0164460
RPL6	RPL22	0.0034168	0.0000729	0.0079625	0.0007108	0.0022998	0.0163623	0.0112690	0.0036931	0.0006473	0.0151377	0.0114992	0.0073369	0.0181475	0.0135470	0.0012295	0.0047554	0.0107307	0.0017843	0.0048272	0.0135531	0.0109205	0.0084097	0.0077484	0.0121712	0.0118600	0.0205911	0.0127720	0.0210904	0.0044744	0.0146106	0.0284871	0.0270834	0.0057440	0.0037196	0.0126028	0.0028365	0.0045063	0.0018585	0.0014502	0.0075438	0.0024820	0.0028573	0.0073886	0.0003921	0.0027108	0.0010367	0.0056932	0.0043111
MRPL32	RPL22	0.0212543	0.0128573	0.0345755	0.0186256	0.0190137	0.0645624	0.0301715	0.0049526	0.0040764	0.0432212	0.0355964	0.0235529	0.0537687	0.0372274	0.0070386	0.0172792	0.0347644	0.0044320	0.0041219	0.0641457	0.0308516	0.0299682	0.0262930	0.0152769	0.0214610	0.0482191	0.0239919	0.0717784	0.0018523	0.0344870	0.0796493	0.1036670	0.0027188	0.0203439	0.0564081	0.0277197	0.0042718	0.0236867	0.0373816	0.0204860	0.0069522	0.0060522	0.0208334	0.0046382	0.0291023	0.0188588	0.0394872	0.0236631
MGST3	RPL22	0.0077193	0.0054734	0.0115584	0.0048518	0.0070827	0.0205965	0.0136821	0.0068721	0.0032382	0.0173485	0.0139626	0.0098627	0.0220034	0.0167581	0.0048782	0.0017507	0.0109614	0.0027883	0.0014636	0.0176423	0.0113272	0.0097308	0.0072888	0.0060661	0.0078363	0.0155677	0.0069836	0.0237648	0.0017753	0.0190626	0.0319844	0.0319238	0.0007325	0.0099315	0.0190462	0.0075893	0.0002719	0.0087277	0.0044196	0.0063757	0.0003856	0.0025039	0.0049207	0.0001006	0.0057007	0.0000887	0.0080993	0.0051718
GUSBP11	RNF207	1.0000000	1.0000000	1.0000000	1.0000000	1.0000000	1.0000000	1.0000000	1.0000000	1.0000000	1.0000000	1.0000000	1.0000000	1.0000000	1.0000000	1.0000000	1.0000000	1.0000000	1.0000000	1.0000000	1.0000000	1.0000000	1.0000000	1.0000000	1.0000000	1.0000000	1.0000000	1.0000000	1.0000000	1.0000000	1.0000000	1.0000000	1.0000000	1.0000000	1.0000000	1.0000000	1.0000000	1.0000000	1.0000000	1.0000000	1.0000000	1.0000000	1.0000000	1.0000000	1.0000000	1.0000000	1.0000000	1.0000000	1.0000000
LENG8	RNF207	0.0494693	0.0727891	0.0863752	0.0526958	0.0377323	0.1366899	0.0900505	0.0417455	0.0147569	0.0899780	0.0805356	0.0615584	0.1871621	0.1599631	0.0956245	0.0290398	0.0829123	0.0434337	0.0538289	0.1378535	0.0943574	0.0965780	0.0851953	0.0536087	0.0644889	0.1521810	0.1110898	0.0742327	0.0795181	0.0053223	0.0832066	0.1060853	0.0545347	0.0143202	0.0802406	0.0302986	0.0230746	0.0371630	0.1373588	0.0554345	0.0226088	0.0123381	0.0493598	0.0104144	0.0083962	0.0308511	0.0093045	0.0565362
AP1G2	RNF207	0.0026975	0.0022596	0.0081957	0.0018590	0.0004102	0.0211404	0.0146621	0.0061603	0.0012636	0.0163045	0.0155111	0.0089698	0.0388435	0.0314263	0.0098589	0.0007501	0.0081489	0.0074027	0.0089391	0.0062688	0.0134284	0.0125519	0.0103301	0.0031214	0.0063787	0.0210219	0.0115710	0.0053006	0.0066810	0.0088651	0.0136110	0.0163092	0.0066390	0.0076175	0.0044158	0.0093314	0.0015960	0.0097713	0.0086432	0.0092481	0.0059882	0.0089850	0.0087100	0.0090037	0.0054777	0.0063359	0.0071159	0.0081355
ERVK13-1	RNF207	0.0084380	0.0083721	0.0153217	0.0050775	0.0061367	0.0221205	0.0192593	0.0087683	0.0035018	0.0222330	0.0172652	0.0148101	0.0234944	0.0239651	0.0068522	0.0008594	0.0059754	0.0026531	0.0008255	0.0221295	0.0200422	0.0185295	0.0194831	0.0150572	0.0168820	0.0261486	0.0161967	0.0192088	0.0064800	0.0018649	0.0280955	0.0271907	0.0001124	0.0088266	0.0259236	0.0117777	0.0047246	0.0133634	0.0256194	0.0029191	0.0072224	0.0039113	0.0052641	0.0026700	0.0060093	0.0038789	0.0083845	0.0143993
AFG3L1P	RNF207	0.0085153	0.0072214	0.0258066	0.0096440	0.0074258	0.0519460	0.0479368	0.0248835	0.0167869	0.0498187	0.0478642	0.0395060	0.0675253	0.0521647	0.0196252	0.0045831	0.0244438	0.0012206	0.0220596	0.0356203	0.0461464	0.0446327	0.0390189	0.0264731	0.0264008	0.0619303	0.0401585	0.0499839	0.0213630	0.0136946	0.0544353	0.0574720	0.0184567	0.0010541	0.0311262	0.0005561	0.0253889	0.0021039	0.0451837	0.0014646	0.0085071	0.0097521	0.0071897	0.0092662	0.0224991	0.0143543	0.0322775	0.0222274
CYTH2	RNF207	0.0011224	0.0108735	0.0244207	0.0050169	0.0072501	0.0919702	0.1018709	0.0577273	0.0382504	0.1079089	0.1061585	0.0808305	0.1867823	0.1590799	0.0706316	0.0359746	0.0334544	0.0025625	0.0230338	0.1244362	0.1030101	0.0862466	0.0863599	0.0692252	0.0861410	0.1582695	0.0789014	0.1098531	0.0407404	0.0588588	0.1435874	0.1454613	0.0397051	0.0297503	0.1048547	0.0291771	0.0272394	0.0407284	0.0708174	0.0323525	0.0175212	0.0524774	0.0132716	0.0439799	0.0208626	0.0168972	0.0209090	0.0776358
OSBPL7	RNF207	0.0451572	0.0489387	0.0722973	0.0334835	0.0188125	0.0945332	0.0819694	0.0540003	0.0192071	0.0899078	0.0832097	0.0627710	0.1676660	0.1420607	0.0689238	0.0246133	0.0529659	0.0100839	0.0343848	0.0841603	0.0952193	0.0885825	0.0769635	0.0434365	0.0368426	0.1090874	0.0816750	0.0780983	0.0679922	0.0054066	0.0935933	0.1110485	0.0313613	0.0811715	0.1343987	0.0384222	0.0064048	0.0447163	0.0464847	0.0488772	0.0042974	0.0418697	0.0677768	0.0266961	0.0384667	0.0186491	0.0273184	0.0370748
PABPC1L	RNF207	0.0003903	0.0014938	0.0015464	0.0001732	0.0005529	0.0045663	0.0046006	0.0025969	0.0016540	0.0053187	0.0047363	0.0045831	0.0086164	0.0075794	0.0032266	0.0014869	0.0026742	0.0005380	0.0019279	0.0074495	0.0053163	0.0048758	0.0042694	0.0062637	0.0058067	0.0096652	0.0045934	0.0060738	0.0024566	0.0018503	0.0067296	0.0063913	0.0000298	0.0031057	0.0068589	0.0044756	0.0003525	0.0043767	0.0051367	0.0026865	0.0015521	0.0009165	0.0037849	0.0013545	0.0013227	0.0000378	0.0007346	0.0017810
RFT1	ICMT	1.0000000	1.0000000	1.0000000	1.0000000	1.0000000	1.0000000	1.0000000	1.0000000	1.0000000	1.0000000	1.0000000	1.0000000	1.0000000	1.0000000	1.0000000	1.0000000	1.0000000	1.0000000	1.0000000	1.0000000	1.0000000	1.0000000	1.0000000	1.0000000	1.0000000	1.0000000	1.0000000	1.0000000	1.0000000	1.0000000	1.0000000	1.0000000	1.0000000	1.0000000	1.0000000	1.0000000	1.0000000	1.0000000	1.0000000	1.0000000	1.0000000	1.0000000	1.0000000	1.0000000	1.0000000	1.0000000	1.0000000	1.0000000
RPA2	ICMT	0.0129692	0.0086943	0.0523573	0.0054904	0.0021137	0.0692539	0.0692862	0.0284936	0.0156426	0.0881787	0.0757742	0.0538383	0.0229913	0.0157460	0.0470365	0.0708450	0.0309980	0.0132121	0.0191916	0.0768368	0.0720404	0.0685982	0.0649033	0.0421558	0.0417040	0.0875890	0.0421414	0.1130237	0.0058251	0.0624720	0.1388615	0.1495740	0.0116536	0.0315759	0.0789088	0.0271774	0.0165744	0.0177018	0.0481826	0.0098584	0.0137126	0.0260726	0.0302206	0.0109157	0.0516187	0.0366215	0.0548105	0.0055983
EIF3B	ICMT	0.0168964	0.0054697	0.0294498	0.0118744	0.0117226	0.0694110	0.0561686	0.0248500	0.0167341	0.0637519	0.0630098	0.0446623	0.0283302	0.0166242	0.0391822	0.0568355	0.0367277	0.0003091	0.0061313	0.0661390	0.0535579	0.0496928	0.0424806	0.0326730	0.0269544	0.0638124	0.0271006	0.1011423	0.0050118	0.0601212	0.1220728	0.1298925	0.0126927	0.0521429	0.0920794	0.0229935	0.0123603	0.0254927	0.0110247	0.0143421	0.0073550	0.0264381	0.0162719	0.0156203	0.0288173	0.0172731	0.0368624	0.0278904
HNRNPM	ICMT	0.0010276	0.0002408	0.0035680	0.0000279	0.0001275	0.0094305	0.0106358	0.0049869	0.0034348	0.0120154	0.0108653	0.0086015	0.0075634	0.0060241	0.0051151	0.0080562	0.0050401	0.0015142	0.0004228	0.0096498	0.0100404	0.0092089	0.0091479	0.0043538	0.0047868	0.0105858	0.0078534	0.0128930	0.0034992	0.0086934	0.0178588	0.0192217	0.0007521	0.0053181	0.0124343	0.0006730	0.0045645	0.0007486	0.0064203	0.0014532	0.0026567	0.0052962	0.0011273	0.0045863	0.0052047	0.0035995	0.0058965	0.0050659
NFS1	ICMT	0.0204980	0.0152720	0.0270175	0.0167906	0.0159571	0.0452068	0.0298274	0.0136705	0.0071016	0.0376956	0.0363774	0.0280734	0.0307239	0.0246446	0.0066388	0.0166015	0.0070105	0.0076356	0.0093519	0.0284033	0.0325868	0.0316287	0.0295791	0.0240184	0.0213683	0.0379157	0.0102968	0.0538255	0.0032025	0.0397273	0.0741515	0.0778891	0.0055617	0.0268363	0.0471391	0.0170675	0.0002660	0.0181654	0.0296484	0.0025309	0.0119852	0.0084338	0.0088307	0.0078072	0.0197099	0.0133906	0.0241935	0.0097263
WIPI2	ICMT	0.0112272	0.0076639	0.0201805	0.0122221	0.0038237	0.0371325	0.0279614	0.0145476	0.0085093	0.0313783	0.0289963	0.0214398	0.0273060	0.0204630	0.0123674	0.0192542	0.0111870	0.0029034	0.0053744	0.0247529	0.0299291	0.0279570	0.0230222	0.0177382	0.0195405	0.0359999	0.0034496	0.0577703	0.0081936	0.0512677	0.0802851	0.0712136	0.0055838	0.0208420	0.0416437	0.0118604	0.0001860	0.0176443	0.0133514	0.0055967	0.0063814	0.0133490	0.0031791	0.0097273	0.0137753	0.0094261	0.0148397	0.0057573
PORCN	GPR153	1.0000000	1.0000000	1.0000000	1.0000000	1.0000000	1.0000000	1.0000000	1.0000000	1.0000000	1.0000000	1.0000000	1.0000000	1.0000000	1.0000000	1.0000000	1.0000000	1.0000000	1.0000000	1.0000000	1.0000000	1.0000000	1.0000000	1.0000000	1.0000000	1.0000000	1.0000000	1.0000000	1.0000000	1.0000000	1.0000000	1.0000000	1.0000000	1.0000000	1.0000000	1.0000000	1.0000000	1.0000000	1.0000000	1.0000000	1.0000000	1.0000000	1.0000000	1.0000000	1.0000000	1.0000000	1.0000000	1.0000000	1.0000000
SERINC2	GPR153	0.0288904	0.0305163	0.0345047	0.0345590	0.0254701	0.0434847	0.0009825	0.0123752	0.0213548	0.0035604	0.0004022	0.0046411	0.0057381	0.0009060	0.0151799	0.0252584	0.0608228	0.0393984	0.0735019	0.0831801	0.0067409	0.0069473	0.0080126	0.0128789	0.0035622	0.0079325	0.0093416	0.0485926	0.0071164	0.0336989	0.0830364	0.0843431	0.0022001	0.0155526	0.0272362	0.0129297	0.0024033	0.0162666	0.0351419	0.0332959	0.0198871	0.0061483	0.0178267	0.0079723	0.0179668	0.0186756	0.0220744	0.0248206
CLTB	GPR153	0.0456981	0.0399728	0.0725428	0.0542728	0.0342183	0.0997964	0.0167057	0.0429366	0.0432682	0.0221710	0.0219677	0.0369207	0.0041152	0.0224291	0.0374426	0.0317612	0.0337746	0.0386820	0.0380975	0.0810253	0.0314262	0.0342259	0.0399340	0.0343156	0.0366515	0.0339170	0.0403088	0.1040033	0.0440711	0.0554164	0.2339959	0.2089161	0.0207738	0.0455950	0.0850991	0.0154749	0.0255306	0.0270799	0.0431434	0.0295335	0.0352387	0.0423062	0.0376944	0.0425283	0.0390305	0.0362904	0.0387310	0.0404575
PLEKHG5	GPR153	0.0538964	0.0578653	0.0646782	0.0598652	0.0502087	0.0756310	0.0017416	0.0181562	0.0295229	0.0062534	0.0037845	0.0055448	0.0161143	0.0116037	0.0081025	0.0166226	0.0571741	0.0389992	0.0645977	0.0805588	0.0003048	0.0005543	0.0034242	0.0051367	0.0151822	0.0251007	0.0488127	0.1372936	0.0416905	0.0812130	0.1555671	0.1433754	0.0436784	0.0311290	0.0054652	0.0012560	0.0150615	0.0123323	0.0831614	0.0452651	0.0372158	0.0128352	0.0258736	0.0100271	0.0296362	0.0194925	0.0283555	0.0482205
LIMK2	GPR153	0.0291155	0.0274684	0.0320561	0.0270371	0.0268205	0.0374830	0.0003780	0.0085540	0.0105806	0.0002606	0.0015695	0.0040653	0.0079394	0.0088527	0.0323475	0.0315870	0.0303845	0.0213952	0.0198192	0.0437531	0.0012985	0.0006182	0.0002359	0.0037547	0.0055938	0.0025526	0.0119233	0.0636347	0.0180592	0.0295779	0.0648521	0.0598549	0.0044268	0.0108519	0.0226898	0.0123180	0.0025400	0.0120573	0.0347962	0.0213718	0.0127971	0.0106079	0.0183254	0.0089207	0.0105937	0.0124702	0.0075233	0.0184382
MMP14	GPR153	0.1409705	0.1390526	0.1413592	0.1391643	0.1392509	0.1436688	0.0477154	0.0664320	0.0688535	0.0386517	0.0486012	0.0366278	0.0306226	0.0179779	0.0313356	0.0470300	0.1428458	0.0914100	0.0964360	0.1792303	0.0387178	0.0424169	0.0227379	0.0454944	0.0543102	0.0009025	0.0393540	0.1882729	0.0783170	0.1152984	0.2536482	0.3331218	0.0410569	0.0684104	0.0926765	0.0756081	0.0512718	0.0786653	0.1713220	0.1045575	0.0874710	0.1088877	0.1283879	0.0770128	0.1060761	0.0961888	0.1179943	0.1171858
ALS2CL	GPR153	0.0544121	0.0583743	0.0641705	0.0558419	0.0519273	0.0747503	0.0009236	0.0148613	0.0204445	0.0005664	0.0010337	0.0054394	0.0418144	0.0345507	0.0033502	0.0045588	0.0601604	0.0400480	0.0587897	0.0899365	0.0107930	0.0137591	0.0224933	0.0103114	0.0104563	0.0143053	0.0074233	0.1032666	0.0156269	0.0502369	0.1337067	0.1434601	0.0149717	0.0101354	0.0277384	0.0313865	0.0138010	0.0337111	0.0597020	0.0567750	0.0440579	0.0334181	0.0508775	0.0396553	0.0590117	0.0478915	0.0494645	0.0436131
ARHGDIA	ACOT7	1.0000000	1.0000000	1.0000000	1.0000000	1.0000000	1.0000000	1.0000000	1.0000000	1.0000000	1.0000000	1.0000000	1.0000000	1.0000000	1.0000000	1.0000000	1.0000000	1.0000000	1.0000000	1.0000000	1.0000000	1.0000000	1.0000000	1.0000000	1.0000000	1.0000000	1.0000000	1.0000000	1.0000000	1.0000000	1.0000000	1.0000000	1.0000000	1.0000000	1.0000000	1.0000000	1.0000000	1.0000000	1.0000000	1.0000000	1.0000000	1.0000000	1.0000000	1.0000000	1.0000000	1.0000000	1.0000000	1.0000000	1.0000000
ACTB	ACOT7	0.0099802	0.0058956	0.0241389	0.0118308	0.0040028	0.0565115	0.0446835	0.0192127	0.0053238	0.0502161	0.0467087	0.0339536	0.0410161	0.0321197	0.0077049	0.0322617	0.0376249	0.0141979	0.0057673	0.0532390	0.0370540	0.0375494	0.0276319	0.0228348	0.0252933	0.0541267	0.0007816	0.1058036	0.0109628	0.0942845	0.1522663	0.1588698	0.0021812	0.0354625	0.0680089	0.0286610	0.0030892	0.0296323	0.0271864	0.0214007	0.0023712	0.0150151	0.0171530	0.0076330	0.0086056	0.0033255	0.0103742	0.0168813
FAM129B	ACOT7	0.0026435	0.0026617	0.0054188	0.0042836	0.0017824	0.0104068	0.0071485	0.0029406	0.0009237	0.0073246	0.0072818	0.0052965	0.0027305	0.0005319	0.0056003	0.0068729	0.0066602	0.0023349	0.0066676	0.0125673	0.0063114	0.0057373	0.0053121	0.0013139	0.0041964	0.0068576	0.0038198	0.0129133	0.0016150	0.0097432	0.0173933	0.0190990	0.0021657	0.0033695	0.0091854	0.0008678	0.0039054	0.0017997	0.0078463	0.0035589	0.0002950	0.0043387	0.0005087	0.0035822	0.0000919	0.0007721	0.0012674	0.0020406
ATP13A2	ACOT7	0.0115157	0.0116986	0.0169108	0.0165916	0.0091737	0.0320836	0.0215352	0.0086383	0.0060950	0.0202157	0.0204839	0.0142715	0.0071611	0.0011527	0.0089386	0.0209731	0.0177426	0.0067535	0.0238983	0.0386937	0.0173410	0.0170204	0.0141226	0.0030635	0.0084104	0.0157871	0.0031025	0.0493591	0.0021219	0.0432995	0.0673478	0.1013905	0.0003700	0.0143598	0.0279773	0.0065544	0.0072366	0.0097650	0.0042082	0.0099030	0.0014040	0.0026610	0.0076240	0.0000168	0.0004288	0.0013209	0.0026881	0.0164107
RPS6KA4	ACOT7	0.0005797	0.0013280	0.0115735	0.0024985	0.0070386	0.0260261	0.0374843	0.0198718	0.0122179	0.0368748	0.0369781	0.0269360	0.0150559	0.0061386	0.0263795	0.0312448	0.0284634	0.0062127	0.0407366	0.0526628	0.0282270	0.0256406	0.0261217	0.0118260	0.0093470	0.0285666	0.0109148	0.0626708	0.0007580	0.0433730	0.0809304	0.0836210	0.0022391	0.0235901	0.0454146	0.0033632	0.0146501	0.0110373	0.0155970	0.0103837	0.0048770	0.0176582	0.0017436	0.0158020	0.0064768	0.0136708	0.0031787	0.0103682
TUBB3	ACOT7	0.0109982	0.0046588	0.0168095	0.0244140	0.0137650	0.0652508	0.0526472	0.0257461	0.0127288	0.0536168	0.0540784	0.0392087	0.0319595	0.0093441	0.0162912	0.0419280	0.0387634	0.0075419	0.0141659	0.0556893	0.0369929	0.0312749	0.0276829	0.0196575	0.0071561	0.0245317	0.0014341	0.1089873	0.0130842	0.0746292	0.1352273	0.1425989	0.0380885	0.0041200	0.0367396	0.0104547	0.0413238	0.0056298	0.0394736	0.0206490	0.0056306	0.0108973	0.0158763	0.0103925	0.0092279	0.0143295	0.0052758	0.0140354
NSG1	HES2	1.0000000	1.0000000	1.0000000	1.0000000	1.0000000	1.0000000	1.0000000	1.0000000	1.0000000	1.0000000	1.0000000	1.0000000	1.0000000	1.0000000	1.0000000	1.0000000	1.0000000	1.0000000	1.0000000	1.0000000	1.0000000	1.0000000	1.0000000	1.0000000	1.0000000	1.0000000	1.0000000	1.0000000	1.0000000	1.0000000	1.0000000	1.0000000	1.0000000	1.0000000	1.0000000	1.0000000	1.0000000	1.0000000	1.0000000	1.0000000	1.0000000	1.0000000	1.0000000	1.0000000	1.0000000	1.0000000	1.0000000	1.0000000
CSTA	HES2	0.3705246	0.3697363	0.4315652	0.3961561	0.4037096	0.4759764	0.3374093	0.4695940	0.3784888	0.1928022	0.2606487	0.3030752	0.0031758	0.0693511	0.1687048	0.3252134	0.3784888	0.2158837	0.4439199	0.4328571	0.2301168	0.2087862	0.2930234	0.0933888	0.0916317	0.0448036	0.0033258	0.2717148	0.0976501	0.1492878	0.3074330	0.3252134	0.3784888	0.3651763	0.3784888	0.1810279	0.2490542	0.2214011	0.3137747	0.4530770	0.3527240	0.3651763	0.3252134	0.3030752	0.3527240	0.4328571	0.2717148	0.4237591
PTHLH	HES2	0.0063765	0.0066220	0.0052763	0.0065878	0.0065000	0.0024219	0.0222087	0.0158560	0.0094050	0.0222278	0.0219523	0.0208617	0.0235794	0.0232438	0.0132347	0.0027094	0.0354663	0.0077645	0.0039056	0.0872067	0.0225094	0.0222720	0.0222673	0.0226693	0.0222659	0.0190344	0.0211880	0.0335273	0.0218407	0.0003726	0.0673758	0.0893159	0.1131748	0.0581020	0.0131236	0.0401130	0.0687656	0.0379199	0.1432911	0.0152943	0.0132347	0.0247372	0.0195412	0.0239410	0.0231090	0.0218924	0.0241540	0.0078838
FAT2	HES2	0.2554618	0.2619001	0.2978542	0.2151023	0.2134778	0.3300505	0.0422767	0.0031422	0.0462898	0.0157852	0.0255101	0.0431387	0.0437590	0.0419768	0.1536362	0.0170132	0.0910846	0.1519616	0.0029704	0.1519616	0.1469656	0.0811987	0.1485407	0.1457012	0.0789855	0.0026744	0.0145313	0.1558453	0.1410728	0.1590601	0.0861047	0.1648586	0.1648586	0.1590601	0.0462898	0.0910846	0.0030317	0.0437590	0.1590601	0.1590601	0.0431387	0.0878809	0.1648586	0.1536362	0.0848842	0.0426685	0.0861047	0.0866994
KLK9	ESPN	1.0000000	1.0000000	1.0000000	1.0000000	1.0000000	1.0000000	1.0000000	1.0000000	1.0000000	1.0000000	1.0000000	1.0000000	1.0000000	1.0000000	1.0000000	1.0000000	1.0000000	1.0000000	1.0000000	1.0000000	1.0000000	1.0000000	1.0000000	1.0000000	1.0000000	1.0000000	1.0000000	1.0000000	1.0000000	1.0000000	1.0000000	1.0000000	1.0000000	1.0000000	1.0000000	1.0000000	1.0000000	1.0000000	1.0000000	1.0000000	1.0000000	1.0000000	1.0000000	1.0000000	1.0000000	1.0000000	1.0000000	1.0000000
KLF8	ESPN	0.5365644	0.5398933	0.6159517	0.4955187	0.5140565	0.6589298	0.4644933	0.6956398	0.6956398	0.4644933	0.4644933	0.6956398	0.0685009	0.1592610	0.6956398	0.2335254	0.6956398	0.6956398	0.6956398	0.6956398	0.6956398	0.3293472	0.6956398	0.2335254	0.3225872	0.2287292	0.6956398	0.6956398	0.6956398	0.6956398	0.6956398	0.6956398	0.0596520	0.0230299	0.0908225	0.0503521	0.0794370	0.0014235	0.6956398	0.6956398	0.6956398	0.6956398	0.6956398	0.6956398	0.6956398	0.6956398	0.4644933	0.3191385
TMPRSS11E	ESPN	0.1057174	0.1098497	0.1249927	0.1089111	0.1100918	0.1341045	0.1615194	0.1615194	0.1615194	0.1615194	0.1615194	0.1615194	0.1121740	0.1615194	0.1615194	0.1615194	0.1615194	0.1615194	0.1615194	0.1615194	0.1615194	0.1615194	0.1615194	0.1615194	0.1121740	0.0726218	0.1615194	0.1615194	0.1615194	0.1615194	0.1615194	0.1615194	0.0085171	0.0395728	0.0502648	0.0138351	0.0008148	0.0044784	0.1615194	0.1615194	0.1615194	0.1615194	0.1615194	0.1615194	0.1615194	0.1615194	0.1615194	0.1111435
LYPD3	ESPN	0.1218444	0.1233707	0.1347191	0.1273107	0.1232015	0.1570969	0.1704084	0.1853369	0.1853369	0.1370591	0.1370591	0.1283615	0.0319675	0.0345706	0.0894465	0.1577542	0.2599101	0.1853369	0.2269764	0.2035563	0.1132852	0.1467677	0.1204840	0.1467677	0.0786757	0.0492625	0.2035563	0.3161522	0.3161522	0.1467677	0.2599101	0.3161522	0.0530860	0.0631869	0.0949012	0.0669885	0.0538154	0.0740217	0.2269764	0.2599101	0.1853369	0.0709331	0.1370591	0.0894465	0.1577542	0.1853369	0.2035563	0.1183602
KLK8	ESPN	0.1125572	0.1139723	0.1256874	0.1155317	0.1106485	0.1460052	0.1627561	0.1627561	0.1627561	0.1627561	0.1627561	0.1627561	0.0736202	0.1627561	0.1627561	0.1060058	0.1627561	0.1627561	0.1627561	0.1627561	0.1627561	0.1627561	0.1060058	0.1060058	0.1130329	0.1130329	0.1627561	0.1627561	0.1627561	0.1627561	0.1627561	0.1627561	0.0041181	0.0370590	0.0586163	0.0553020	0.0407722	0.0467753	0.1627561	0.1627561	0.1627561	0.1627561	0.1627561	0.1627561	0.1627561	0.1627561	0.1060058	0.1127296
ARHGEF4	TNFRSF25	1.0000000	1.0000000	1.0000000	1.0000000	1.0000000	1.0000000	1.0000000	1.0000000	1.0000000	1.0000000	1.0000000	1.0000000	1.0000000	1.0000000	1.0000000	1.0000000	1.0000000	1.0000000	1.0000000	1.0000000	1.0000000	1.0000000	1.0000000	1.0000000	1.0000000	1.0000000	1.0000000	1.0000000	1.0000000	1.0000000	1.0000000	1.0000000	1.0000000	1.0000000	1.0000000	1.0000000	1.0000000	1.0000000	1.0000000	1.0000000	1.0000000	1.0000000	1.0000000	1.0000000	1.0000000	1.0000000	1.0000000	1.0000000
GPR153	TNFRSF25	0.0454394	0.0443461	0.0521262	0.0487794	0.0436356	0.0665518	0.0055517	0.0137703	0.0224595	0.0021481	0.0048945	0.0076705	0.0142070	0.0072365	0.0073644	0.0073233	0.0335735	0.0233523	0.0382827	0.0565086	0.0045465	0.0045586	0.0021319	0.0128935	0.0077071	0.0052296	0.0158276	0.0609805	0.0311234	0.0410562	0.0816484	0.0802341	0.0024290	0.0159573	0.0362583	0.0089754	0.0021952	0.0129978	0.0379335	0.0335510	0.0241322	0.0235983	0.0315171	0.0261954	0.0250921	0.0225035	0.0300789	0.0411281
PLEKHG5	TNFRSF25	0.3508442	0.3809699	0.4332675	0.3952979	0.3256765	0.5342153	0.0111765	0.0994124	0.1573657	0.0350458	0.0205636	0.0321504	0.0937550	0.0664706	0.0469854	0.0921547	0.2842043	0.2050285	0.3112196	0.3615463	0.0005584	0.0019686	0.0204876	0.0280364	0.0850997	0.1489925	0.2628514	0.5743284	0.2194386	0.3721525	0.5337885	0.5693284	0.2392036	0.1805954	0.0347117	0.0061825	0.0850157	0.0716927	0.4293738	0.2354889	0.1996758	0.0714908	0.1380790	0.0566258	0.1619394	0.1070366	0.1541659	0.2952784
GJB2	TNFRSF25	0.0165709	0.0162987	0.0187413	0.0177592	0.0177894	0.0249251	0.0081158	0.0108087	0.0170037	0.0044758	0.0069540	0.0070753	0.0014049	0.0017205	0.0058614	0.0136811	0.0177312	0.0136073	0.0150002	0.0174779	0.0079079	0.0067867	0.0084637	0.0043823	0.0010397	0.0012324	0.0144999	0.0222650	0.0178000	0.0151943	0.0290574	0.0244597	0.0075915	0.0011679	0.0041729	0.0013774	0.0038846	0.0019432	0.0210028	0.0155388	0.0090470	0.0093854	0.0146699	0.0118064	0.0124146	0.0163113	0.0107827	0.0173761
ALS2CL	TNFRSF25	0.2030390	0.2202109	0.2461376	0.2112037	0.1931576	0.3020218	0.0023652	0.0467956	0.0627496	0.0025588	0.0027374	0.0180954	0.1408467	0.1150717	0.0101934	0.0149972	0.1711910	0.1206354	0.1624792	0.2306628	0.0362197	0.0456913	0.0732510	0.0343258	0.0347403	0.0484618	0.0236050	0.2482764	0.0477264	0.1327990	0.2631336	0.3258286	0.0476274	0.0329489	0.0970027	0.1054231	0.0434738	0.1137947	0.1774479	0.1687181	0.1352052	0.1053720	0.1543818	0.1259146	0.1831757	0.1491363	0.1531168	0.1531461
ARHGEF4	PLEKHG5	1.0000000	1.0000000	1.0000000	1.0000000	1.0000000	1.0000000	1.0000000	1.0000000	1.0000000	1.0000000	1.0000000	1.0000000	1.0000000	1.0000000	1.0000000	1.0000000	1.0000000	1.0000000	1.0000000	1.0000000	1.0000000	1.0000000	1.0000000	1.0000000	1.0000000	1.0000000	1.0000000	1.0000000	1.0000000	1.0000000	1.0000000	1.0000000	1.0000000	1.0000000	1.0000000	1.0000000	1.0000000	1.0000000	1.0000000	1.0000000	1.0000000	1.0000000	1.0000000	1.0000000	1.0000000	1.0000000	1.0000000	1.0000000
DUSP7	PLEKHG5	0.1076813	0.1007863	0.1202930	0.1127382	0.0952908	0.1541317	0.0102883	0.0193553	0.0310800	0.0080590	0.0080737	0.0041487	0.0514377	0.0418351	0.0782163	0.0889321	0.0722104	0.0489717	0.0580465	0.1145211	0.0030019	0.0053120	0.0068387	0.0109054	0.0005115	0.0248686	0.0696295	0.1846534	0.0755365	0.1079912	0.1944924	0.2337565	0.0407405	0.0067473	0.0331321	0.0043081	0.0371406	0.0080004	0.1290635	0.0487028	0.0346913	0.0133480	0.0192514	0.0100410	0.0080819	0.0021170	0.0065458	0.0779357
SEMA3F	PLEKHG5	0.1243494	0.1250500	0.1355170	0.1248250	0.1143052	0.1524307	0.0120871	0.0349791	0.0351576	0.0002139	0.0063954	0.0069785	0.0028964	0.0005766	0.0287343	0.0442871	0.0873425	0.0540333	0.0871474	0.1233638	0.0052737	0.0005793	0.0187026	0.0209976	0.0288455	0.0100088	0.0869477	0.1784158	0.0870228	0.1158437	0.1239648	0.1530002	0.0900170	0.0637994	0.0261164	0.0600484	0.0585952	0.0617667	0.0726040	0.0578056	0.0484057	0.0279723	0.0604072	0.0347546	0.0175231	0.0193644	0.0061325	0.0980201
GPR153	PLEKHG5	0.0399311	0.0386743	0.0466363	0.0434070	0.0381931	0.0609397	0.0106991	0.0171249	0.0233385	0.0078200	0.0101371	0.0124557	0.0075624	0.0006635	0.0120585	0.0121199	0.0305272	0.0237773	0.0331391	0.0439501	0.0099154	0.0098911	0.0078748	0.0162545	0.0124011	0.0012720	0.0187794	0.0472868	0.0288743	0.0361405	0.0570449	0.0580144	0.0080860	0.0092474	0.0306576	0.0022980	0.0040207	0.0062168	0.0334279	0.0305466	0.0243740	0.0235490	0.0285371	0.0252631	0.0248531	0.0232954	0.0280442	0.0356767
TNFRSF25	PLEKHG5	0.1364343	0.1709540	0.1861931	0.1622222	0.1315288	0.2411341	0.0198472	0.0476480	0.0872728	0.0032857	0.0387819	0.0033062	0.1121924	0.0925655	0.0801299	0.0048356	0.1752560	0.1021459	0.1582181	0.1340463	0.0131601	0.0388667	0.0273409	0.0271050	0.0006645	0.0848347	0.1438070	0.3312385	0.1439312	0.2269103	0.3284737	0.2683843	0.0676771	0.0516303	0.0367897	0.0656821	0.0006641	0.0704952	0.1595966	0.1118476	0.1435327	0.0472548	0.1195789	0.0862725	0.0941276	0.1110207	0.2202613	0.1626504
PLTP	PLEKHG5	0.0695410	0.0680541	0.0764332	0.0733369	0.0677345	0.0979576	0.0039543	0.0301438	0.0360993	0.0086412	0.0041963	0.0031977	0.0003829	0.0024309	0.0148654	0.0236906	0.0782150	0.0359649	0.0710078	0.0570612	0.0024486	0.0029823	0.0118659	0.0212696	0.0202814	0.0410406	0.0459601	0.1028052	0.0459998	0.1246249	0.1241935	0.1263042	0.0455238	0.0088908	0.0114402	0.0016970	0.0299772	0.0039121	0.0365123	0.0563235	0.0458724	0.0250463	0.0299819	0.0250927	0.0237841	0.0185297	0.0268636	0.0623263
WDR20	NOL9	1.0000000	1.0000000	1.0000000	1.0000000	1.0000000	1.0000000	1.0000000	1.0000000	1.0000000	1.0000000	1.0000000	1.0000000	1.0000000	1.0000000	1.0000000	1.0000000	1.0000000	1.0000000	1.0000000	1.0000000	1.0000000	1.0000000	1.0000000	1.0000000	1.0000000	1.0000000	1.0000000	1.0000000	1.0000000	1.0000000	1.0000000	1.0000000	1.0000000	1.0000000	1.0000000	1.0000000	1.0000000	1.0000000	1.0000000	1.0000000	1.0000000	1.0000000	1.0000000	1.0000000	1.0000000	1.0000000	1.0000000	1.0000000
CRCP	NOL9	0.0186236	0.0122853	0.0451650	0.0194157	0.0179174	0.0866296	0.0466464	0.0153548	0.0062910	0.0703726	0.0545157	0.0411506	0.0522813	0.0394916	0.0235969	0.0616611	0.0520575	0.0092316	0.0194717	0.1081462	0.0477779	0.0414130	0.0382289	0.0492106	0.0588640	0.0994830	0.0371595	0.1126044	0.0099683	0.0561535	0.1529996	0.1236227	0.0158776	0.0189337	0.0651395	0.0307795	0.0240400	0.0268261	0.1143927	0.0476034	0.0099196	0.0251053	0.0240636	0.0203520	0.0275535	0.0104410	0.0283021	0.0331342
HNRNPK	NOL9	0.0073553	0.0036256	0.0154145	0.0007968	0.0036916	0.0265581	0.0204702	0.0076775	0.0018390	0.0287327	0.0218319	0.0159131	0.0082914	0.0078913	0.0163120	0.0278281	0.0139229	0.0031432	0.0011056	0.0347958	0.0221698	0.0212189	0.0201223	0.0205874	0.0214494	0.0335852	0.0186476	0.0362528	0.0068729	0.0166544	0.0451335	0.0436131	0.0058335	0.0053123	0.0246850	0.0111251	0.0032821	0.0099880	0.0538489	0.0075865	0.0030521	0.0122664	0.0044234	0.0095523	0.0127259	0.0100771	0.0149930	0.0175238
SFPQ	NOL9	0.0464289	0.0306351	0.0745524	0.0172006	0.0309842	0.1178928	0.0765561	0.0188540	0.0033076	0.0983939	0.0829024	0.0590481	0.0518148	0.0272209	0.0464418	0.1148123	0.0481169	0.0205213	0.0202054	0.1221189	0.0880982	0.0885513	0.0981725	0.0324256	0.0422614	0.0966571	0.0503636	0.1551359	0.0035400	0.0766066	0.1734414	0.1984299	0.0144675	0.0239361	0.1040302	0.0283533	0.0196331	0.0289202	0.1722680	0.0210554	0.0289418	0.0427557	0.0247207	0.0383837	0.0627382	0.0475021	0.0765407	0.0644216
NCOA5	NOL9	0.0013870	0.0003068	0.0042753	0.0004169	0.0004167	0.0071869	0.0067717	0.0032546	0.0022537	0.0073429	0.0070195	0.0051762	0.0053952	0.0036174	0.0035236	0.0074129	0.0024788	0.0014309	0.0018228	0.0073323	0.0069578	0.0066874	0.0062961	0.0035017	0.0034018	0.0078679	0.0042431	0.0135343	0.0019444	0.0046601	0.0141709	0.0146606	0.0024377	0.0021832	0.0076961	0.0026551	0.0010715	0.0035366	0.0079601	0.0016863	0.0013046	0.0019416	0.0031854	0.0017267	0.0038875	0.0029040	0.0040308	0.0044959
MKRN2	NOL9	0.0028257	0.0001762	0.0142525	0.0020147	0.0001084	0.0207346	0.0160505	0.0055133	0.0049033	0.0222627	0.0168270	0.0107163	0.0112451	0.0089760	0.0146657	0.0248177	0.0133447	0.0006235	0.0007299	0.0255861	0.0172206	0.0152509	0.0137853	0.0212768	0.0223759	0.0303060	0.0144272	0.0363471	0.0040919	0.0142576	0.0433352	0.0440626	0.0090064	0.0018780	0.0171078	0.0083602	0.0033531	0.0105299	0.0407133	0.0151736	0.0032527	0.0053093	0.0085932	0.0023694	0.0082090	0.0061535	0.0119425	0.0098787
FAM193B	ZBTB48	1.0000000	1.0000000	1.0000000	1.0000000	1.0000000	1.0000000	1.0000000	1.0000000	1.0000000	1.0000000	1.0000000	1.0000000	1.0000000	1.0000000	1.0000000	1.0000000	1.0000000	1.0000000	1.0000000	1.0000000	1.0000000	1.0000000	1.0000000	1.0000000	1.0000000	1.0000000	1.0000000	1.0000000	1.0000000	1.0000000	1.0000000	1.0000000	1.0000000	1.0000000	1.0000000	1.0000000	1.0000000	1.0000000	1.0000000	1.0000000	1.0000000	1.0000000	1.0000000	1.0000000	1.0000000	1.0000000	1.0000000	1.0000000
VARS2	ZBTB48	0.0041275	0.0012868	0.0084463	0.0007093	0.0004194	0.0179056	0.0172849	0.0074730	0.0019965	0.0175325	0.0159993	0.0122116	0.0243648	0.0192137	0.0032180	0.0045980	0.0100667	0.0025266	0.0149077	0.0292932	0.0153948	0.0123795	0.0139830	0.0065207	0.0068149	0.0170885	0.0107241	0.0286787	0.0070523	0.0046644	0.0320965	0.0314126	0.0015669	0.0137820	0.0258905	0.0133373	0.0035555	0.0145307	0.0053802	0.0073436	0.0021921	0.0096787	0.0174403	0.0095501	0.0016293	0.0005694	0.0046306	0.0037354
WASH3P	ZBTB48	0.0125333	0.0035556	0.0096472	0.0009285	0.0097569	0.0575566	0.0470936	0.0271696	0.0179148	0.0540865	0.0505128	0.0356039	0.0946626	0.0750904	0.0247749	0.0096981	0.0666068	0.0400022	0.0744992	0.0901602	0.0570795	0.0485906	0.0349802	0.0125687	0.0218384	0.0674862	0.0151662	0.1668409	0.0077186	0.0355954	0.1257424	0.1266319	0.0033601	0.0643056	0.0814342	0.0628502	0.0335319	0.0595576	0.0173410	0.0502829	0.0098476	0.0009379	0.0425510	0.0273915	0.0087867	0.0084854	0.0155970	0.0221413
PTPN23	ZBTB48	0.0080423	0.0088664	0.0117848	0.0073274	0.0047473	0.0171243	0.0125319	0.0039240	0.0036150	0.0129239	0.0122383	0.0093965	0.0142732	0.0097543	0.0003393	0.0051528	0.0107706	0.0041677	0.0124362	0.0242801	0.0093623	0.0096111	0.0082808	0.0045498	0.0054487	0.0144338	0.0076171	0.0227961	0.0040363	0.0104631	0.0243649	0.0312480	0.0030741	0.0068241	0.0169220	0.0091745	0.0009833	0.0108643	0.0100141	0.0060544	0.0005450	0.0027404	0.0036004	0.0032431	0.0014358	0.0010757	0.0000747	0.0026168
RFNG	ZBTB48	0.0020339	0.0043111	0.0069673	0.0098679	0.0058854	0.0315947	0.0304115	0.0135459	0.0069275	0.0296598	0.0294341	0.0268820	0.0526422	0.0394776	0.0141458	0.0008285	0.0296314	0.0094292	0.0376095	0.0483958	0.0281976	0.0219967	0.0205087	0.0272955	0.0233598	0.0478707	0.0185802	0.0454841	0.0149258	0.0068470	0.0515935	0.0656515	0.0098293	0.0167886	0.0393547	0.0160640	0.0047545	0.0225992	0.0094660	0.0231229	0.0080807	0.0144056	0.0259939	0.0101731	0.0139415	0.0107799	0.0150701	0.0047723
TUBGCP6	ZBTB48	0.0043805	0.0084076	0.0104729	0.0088577	0.0037856	0.0210074	0.0180845	0.0090749	0.0060952	0.0194317	0.0175224	0.0142676	0.0264295	0.0214217	0.0068676	0.0012058	0.0155090	0.0090172	0.0272740	0.0356846	0.0166749	0.0146111	0.0133412	0.0066399	0.0082387	0.0180738	0.0110086	0.0324645	0.0072977	0.0103376	0.0314047	0.0352641	0.0023487	0.0073423	0.0232392	0.0075586	0.0051419	0.0108894	0.0187646	0.0090411	0.0014601	0.0041044	0.0115488	0.0060008	0.0067342	0.0020828	0.0035348	0.0019555
DDA1	ZBTB48	0.0178973	0.0158707	0.0375114	0.0240743	0.0075393	0.0838792	0.0341946	0.0014563	0.0164424	0.0365936	0.0288744	0.0116629	0.0568360	0.0361219	0.0024105	0.0210694	0.0510041	0.0178490	0.0201889	0.0610985	0.0267890	0.0212975	0.0174259	0.0038797	0.0179648	0.0596646	0.0151354	0.0601067	0.0099083	0.0390587	0.0602162	0.0530970	0.0282825	0.0154752	0.0678757	0.0236815	0.0156985	0.0219004	0.0289129	0.0372254	0.0190986	0.0045762	0.0157015	0.0051494	0.0008733	0.0080689	0.0076840	0.0171502
MICAL1	ZBTB48	0.0266742	0.0269709	0.0342306	0.0274706	0.0217810	0.0560032	0.0289653	0.0071562	0.0035074	0.0300525	0.0270438	0.0220952	0.0599509	0.0494897	0.0276272	0.0120564	0.0347107	0.0204797	0.0257114	0.0657484	0.0272507	0.0251409	0.0216819	0.0227081	0.0303078	0.0530828	0.0077392	0.0842897	0.0006125	0.0357684	0.0859091	0.0896814	0.0205022	0.0049829	0.0282482	0.0175951	0.0094439	0.0205007	0.0188059	0.0314174	0.0136187	0.0032679	0.0115491	0.0002959	0.0050645	0.0072589	0.0042789	0.0045634
PPP4R1	KLHL21	1.0000000	1.0000000	1.0000000	1.0000000	1.0000000	1.0000000	1.0000000	1.0000000	1.0000000	1.0000000	1.0000000	1.0000000	1.0000000	1.0000000	1.0000000	1.0000000	1.0000000	1.0000000	1.0000000	1.0000000	1.0000000	1.0000000	1.0000000	1.0000000	1.0000000	1.0000000	1.0000000	1.0000000	1.0000000	1.0000000	1.0000000	1.0000000	1.0000000	1.0000000	1.0000000	1.0000000	1.0000000	1.0000000	1.0000000	1.0000000	1.0000000	1.0000000	1.0000000	1.0000000	1.0000000	1.0000000	1.0000000	1.0000000
EHD4	KLHL21	0.0270166	0.0065845	0.0541113	0.0290543	0.0159199	0.1077844	0.0482021	0.0005123	0.0260728	0.0519442	0.0497545	0.0277622	0.0625558	0.0546669	0.0581600	0.0905046	0.1054806	0.0632357	0.0738591	0.1635384	0.0109430	0.0052583	0.0090542	0.0281918	0.0383720	0.0765962	0.0354506	0.1544948	0.0045911	0.1040498	0.2079164	0.2297614	0.0612319	0.0025206	0.0689231	0.0766895	0.0200766	0.0892664	0.2129379	0.0756320	0.0459716	0.0593082	0.0152026	0.0522245	0.0304539	0.0396208	0.0423996	0.0019795
PANX1	KLHL21	0.0172090	0.0101959	0.0401968	0.0193798	0.0146350	0.0627718	0.0211192	0.0070684	0.0206598	0.0295637	0.0168641	0.0086576	0.0394326	0.0229497	0.0634270	0.0947976	0.0621472	0.0433085	0.0260021	0.0924235	0.0111805	0.0133807	0.0026643	0.0162724	0.0262547	0.0398512	0.0194925	0.0848649	0.0031080	0.0603457	0.0980173	0.1086951	0.0324267	0.0034131	0.0393616	0.0302626	0.0002291	0.0292432	0.0941720	0.0475403	0.0252489	0.0280277	0.0059506	0.0202904	0.0140279	0.0013378	0.0220937	0.0156670
ITPKC	KLHL21	0.0769048	0.0761215	0.1046143	0.0835797	0.0677352	0.1338633	0.0272106	0.0297308	0.0547749	0.0220325	0.0198961	0.0155639	0.0328120	0.0273190	0.1320976	0.1413465	0.1489757	0.1002265	0.1630705	0.2408611	0.0213676	0.0015009	0.0033893	0.0223405	0.0369940	0.0768145	0.0830280	0.1718028	0.0534120	0.0026617	0.1725174	0.1904600	0.0398246	0.0239313	0.0885604	0.0947806	0.0583040	0.1047632	0.1566288	0.1343660	0.0535110	0.0300397	0.0291920	0.0225489	0.0371119	0.0318336	0.0507303	0.0214383
ARPC5L	KLHL21	0.0002549	0.0089103	0.0421321	0.0164923	0.0043151	0.0874330	0.0315447	0.0164670	0.0286099	0.0481570	0.0316351	0.0136116	0.0007196	0.0196611	0.0488396	0.0496751	0.0487862	0.0380465	0.0303728	0.0514108	0.0203008	0.0167872	0.0103528	0.0097818	0.0182140	0.0348234	0.0261988	0.0522732	0.0113244	0.0444404	0.0523974	0.0525825	0.0366983	0.0137447	0.0657904	0.0032751	0.0306664	0.0105615	0.0473319	0.0445714	0.0353113	0.0083494	0.0430753	0.0161206	0.0178891	0.0249748	0.0025796	0.0134739
RPL7L1	KLHL21	0.0391877	0.0357457	0.0632270	0.0277550	0.0361625	0.0849499	0.0348615	0.0081128	0.0006416	0.0475763	0.0439857	0.0310990	0.0373613	0.0327689	0.1791594	0.2082295	0.0498948	0.0054113	0.0209511	0.1800233	0.0280474	0.0216770	0.0271558	0.0376103	0.0294514	0.0588095	0.0483111	0.1072113	0.0202683	0.0643053	0.1736657	0.1583182	0.0038701	0.0239775	0.0742466	0.0474153	0.0064127	0.0452986	0.3641702	0.0333342	0.0027792	0.0266043	0.0124332	0.0197078	0.0122939	0.0148942	0.0173505	0.0277024
PTPN1	KLHL21	0.0609817	0.0554959	0.0855210	0.0449787	0.0472895	0.1190099	0.0223553	0.0099923	0.0276454	0.0352307	0.0262421	0.0102367	0.0167411	0.0197443	0.0812585	0.1179373	0.0720422	0.0366505	0.0388650	0.1340972	0.0249882	0.0262249	0.0162942	0.0243993	0.0261480	0.0610795	0.0188949	0.1303207	0.0129674	0.0619889	0.1582887	0.1654975	0.0061841	0.0326712	0.0906352	0.0504856	0.0030760	0.0495594	0.1859625	0.0492295	0.0234334	0.0434762	0.0003213	0.0429369	0.0083904	0.0030852	0.0103814	0.0088276
GORASP1	PHF13	1.0000000	1.0000000	1.0000000	1.0000000	1.0000000	1.0000000	1.0000000	1.0000000	1.0000000	1.0000000	1.0000000	1.0000000	1.0000000	1.0000000	1.0000000	1.0000000	1.0000000	1.0000000	1.0000000	1.0000000	1.0000000	1.0000000	1.0000000	1.0000000	1.0000000	1.0000000	1.0000000	1.0000000	1.0000000	1.0000000	1.0000000	1.0000000	1.0000000	1.0000000	1.0000000	1.0000000	1.0000000	1.0000000	1.0000000	1.0000000	1.0000000	1.0000000	1.0000000	1.0000000	1.0000000	1.0000000	1.0000000	1.0000000
LSM14B	PHF13	0.0013525	0.0044703	0.0182557	0.0011449	0.0062129	0.0504832	0.0454148	0.0188882	0.0163690	0.0593339	0.0552754	0.0402853	0.0487110	0.0464405	0.0138621	0.0329389	0.0362737	0.0020015	0.0051569	0.0921510	0.0525862	0.0479983	0.0450205	0.0544829	0.0544363	0.0846003	0.0070992	0.1363080	0.0226363	0.0533826	0.1430961	0.1470181	0.0227341	0.0580018	0.0922028	0.0642873	0.0298287	0.0686720	0.1186901	0.0170301	0.0117806	0.0126863	0.0147683	0.0103081	0.0204961	0.0118568	0.0277047	0.0244371
ANKLE2	PHF13	0.0017143	0.0001160	0.0167289	0.0013318	0.0010924	0.0463805	0.0396423	0.0136772	0.0038257	0.0449881	0.0381040	0.0305106	0.0189677	0.0014998	0.0305723	0.0517580	0.0429492	0.0233865	0.0079703	0.0770365	0.0315577	0.0241717	0.0198042	0.0399235	0.0438557	0.0677922	0.0066226	0.1124519	0.0093169	0.0553498	0.1264494	0.1170339	0.0092154	0.0192032	0.0564479	0.0575865	0.0321084	0.0563991	0.0870322	0.0294838	0.0090315	0.0244864	0.0105472	0.0162924	0.0138957	0.0062517	0.0218267	0.0298603
HDAC3	PHF13	0.0181908	0.0108617	0.0314919	0.0148042	0.0157655	0.0691978	0.0359298	0.0153491	0.0002149	0.0471849	0.0467564	0.0316829	0.0290618	0.0244747	0.0325241	0.0446241	0.0523460	0.0105746	0.0119590	0.0749841	0.0431338	0.0407523	0.0360691	0.0303066	0.0367053	0.0649608	0.0130657	0.1208655	0.0098970	0.0666754	0.1372563	0.1422556	0.0177149	0.0514003	0.0850971	0.0431834	0.0165795	0.0474283	0.0425705	0.0314188	0.0028235	0.0077242	0.0236126	0.0016337	0.0164059	0.0022558	0.0139374	0.0254037
ZNF783	PHF13	0.0081451	0.0176521	0.0589603	0.0188396	0.0150406	0.0938684	0.0679488	0.0327307	0.0037783	0.0912395	0.0835297	0.0538528	0.1115489	0.0960079	0.0000824	0.0397155	0.0982921	0.0270766	0.1619815	0.1797950	0.0797158	0.0621546	0.0753395	0.0892542	0.1003131	0.1443922	0.0237956	0.1762617	0.0257733	0.1039699	0.2302736	0.2117375	0.0120862	0.0515014	0.1219039	0.0891860	0.0455442	0.0869659	0.1093248	0.0427226	0.0024937	0.0000808	0.0431327	0.0185361	0.0123766	0.0208761	0.0151086	0.0466580
IST1	PHF13	0.0011307	0.0030462	0.0071811	0.0041924	0.0028079	0.0190992	0.0183790	0.0070106	0.0014581	0.0235105	0.0196649	0.0134240	0.0134979	0.0112330	0.0087949	0.0154379	0.0179293	0.0017336	0.0047498	0.0340028	0.0190729	0.0174057	0.0131726	0.0194788	0.0191527	0.0308646	0.0172031	0.0382881	0.0065253	0.0103940	0.0468819	0.0450904	0.0040319	0.0157745	0.0305842	0.0207299	0.0075127	0.0200672	0.0400703	0.0111228	0.0020741	0.0081868	0.0064093	0.0040691	0.0079727	0.0045424	0.0093898	0.0195380
WDR45B	PHF13	0.0003376	0.0033656	0.0067982	0.0035832	0.0052031	0.0208634	0.0198258	0.0071537	0.0000953	0.0253105	0.0221940	0.0166924	0.0131892	0.0088242	0.0149147	0.0211950	0.0164509	0.0021146	0.0044872	0.0422722	0.0200698	0.0170517	0.0165801	0.0186602	0.0188293	0.0309873	0.0138894	0.0444857	0.0032961	0.0194396	0.0580170	0.0577222	0.0017230	0.0144651	0.0328216	0.0148582	0.0044618	0.0172926	0.0582184	0.0112198	0.0012486	0.0095909	0.0044354	0.0061230	0.0083363	0.0057824	0.0083467	0.0161550
URGCP	PHF13	0.0124044	0.0046602	0.0281427	0.0150923	0.0049602	0.0650225	0.0431254	0.0168145	0.0012475	0.0487337	0.0448614	0.0313399	0.0564607	0.0498252	0.0379508	0.0439769	0.0538150	0.0278975	0.0269645	0.1093171	0.0451350	0.0358899	0.0360547	0.0174607	0.0259025	0.0660176	0.0136011	0.1387223	0.0108320	0.0571934	0.1518532	0.1530212	0.0046133	0.0350780	0.0785344	0.0641531	0.0256063	0.0638677	0.1079926	0.0302455	0.0033044	0.0197396	0.0153300	0.0107043	0.0161797	0.0079315	0.0132887	0.0206322
AMFR	PHF13	0.0100884	0.0045931	0.0242572	0.0008242	0.0005474	0.0566121	0.0614188	0.0329609	0.0184990	0.0718879	0.0641593	0.0522652	0.0618026	0.0506880	0.0145647	0.0289781	0.0403510	0.0117555	0.0435738	0.0916690	0.0561464	0.0528815	0.0451185	0.0598266	0.0674292	0.0914171	0.0245624	0.1276273	0.0042507	0.0709488	0.1594710	0.1687227	0.0168774	0.0521798	0.0964025	0.0630247	0.0249318	0.0657750	0.0851406	0.0253432	0.0094970	0.0223643	0.0218369	0.0063122	0.0115645	0.0070547	0.0154341	0.0401875
STX4	THAP3	1.0000000	1.0000000	1.0000000	1.0000000	1.0000000	1.0000000	1.0000000	1.0000000	1.0000000	1.0000000	1.0000000	1.0000000	1.0000000	1.0000000	1.0000000	1.0000000	1.0000000	1.0000000	1.0000000	1.0000000	1.0000000	1.0000000	1.0000000	1.0000000	1.0000000	1.0000000	1.0000000	1.0000000	1.0000000	1.0000000	1.0000000	1.0000000	1.0000000	1.0000000	1.0000000	1.0000000	1.0000000	1.0000000	1.0000000	1.0000000	1.0000000	1.0000000	1.0000000	1.0000000	1.0000000	1.0000000	1.0000000	1.0000000
WDR74	THAP3	0.0202238	0.0159748	0.0085075	0.0119065	0.0155963	0.0155942	0.0238545	0.0104660	0.0010918	0.0305837	0.0286907	0.0190156	0.0438437	0.0315143	0.0012370	0.0040786	0.0246713	0.0036432	0.0149712	0.0438401	0.0301192	0.0281601	0.0254995	0.0205880	0.0167489	0.0400216	0.0319452	0.0329497	0.0244001	0.0063167	0.0397704	0.0516959	0.0019490	0.0198485	0.0403413	0.0132125	0.0043334	0.0140262	0.0176748	0.0075634	0.0014584	0.0110695	0.0044156	0.0114374	0.0158334	0.0171355	0.0122799	0.0254322
CCDC9	THAP3	0.0010281	0.0013096	0.0000959	0.0010476	0.0009735	0.0012254	0.0022268	0.0010398	0.0007257	0.0026420	0.0024709	0.0020453	0.0025949	0.0019047	0.0002226	0.0006947	0.0013842	0.0005206	0.0024310	0.0036933	0.0021823	0.0021226	0.0021531	0.0013799	0.0012874	0.0027533	0.0005806	0.0038697	0.0008071	0.0017534	0.0037505	0.0042357	0.0002873	0.0016092	0.0030406	0.0022370	0.0008637	0.0023830	0.0020473	0.0004763	0.0007248	0.0021804	0.0011603	0.0019689	0.0011364	0.0013275	0.0005052	0.0012786
ZNF282	THAP3	0.0148126	0.0088695	0.0092274	0.0040906	0.0197549	0.0258548	0.0410417	0.0207047	0.0079734	0.0404801	0.0407521	0.0292872	0.0310603	0.0236549	0.0151566	0.0300098	0.0276584	0.0000579	0.0270420	0.0618291	0.0383007	0.0374405	0.0323189	0.0184943	0.0261072	0.0447071	0.0275875	0.0622413	0.0173723	0.0115763	0.0579565	0.0653758	0.0151874	0.0172774	0.0506399	0.0207820	0.0064733	0.0294325	0.0132210	0.0134801	0.0032507	0.0145649	0.0086916	0.0092016	0.0140799	0.0042484	0.0090206	0.0222036
ZNF212	THAP3	0.0064023	0.0064057	0.0022470	0.0035690	0.0052099	0.0050239	0.0087502	0.0032515	0.0024815	0.0102846	0.0100170	0.0078813	0.0134871	0.0116332	0.0029023	0.0047372	0.0099094	0.0015924	0.0045891	0.0152178	0.0079794	0.0070201	0.0060991	0.0068676	0.0064877	0.0125047	0.0047924	0.0169954	0.0023918	0.0026546	0.0219494	0.0219494	0.0013860	0.0088701	0.0147400	0.0109132	0.0036578	0.0117430	0.0127242	0.0073933	0.0000372	0.0038322	0.0036965	0.0016198	0.0018610	0.0037798	0.0031083	0.0059254
RAB24	THAP3	0.0380991	0.0287509	0.0070815	0.0136432	0.0263047	0.0405492	0.0636516	0.0266124	0.0083638	0.0765761	0.0701717	0.0563443	0.1518736	0.1312465	0.0507327	0.0349733	0.0658877	0.0189923	0.0628663	0.1541664	0.0753917	0.0597867	0.0544563	0.0385658	0.0413511	0.0908114	0.0291541	0.1633478	0.0014396	0.0196997	0.1293338	0.1326415	0.0019743	0.0604102	0.1012481	0.0751906	0.0463304	0.0937834	0.0083514	0.0542092	0.0055572	0.0216383	0.0129262	0.0107828	0.0257801	0.0067963	0.0247659	0.0626073
CCDC130	THAP3	0.0081411	0.0029657	0.0053256	0.0060691	0.0078860	0.0246530	0.0199997	0.0084477	0.0016333	0.0225108	0.0194545	0.0157383	0.0510886	0.0426098	0.0154095	0.0012739	0.0240701	0.0050910	0.0140745	0.0363133	0.0230912	0.0205321	0.0201069	0.0091672	0.0110740	0.0352700	0.0235347	0.0473302	0.0102362	0.0045999	0.0493951	0.0549800	0.0205299	0.0020568	0.0288234	0.0142016	0.0081350	0.0202084	0.0092188	0.0244564	0.0058159	0.0031702	0.0153244	0.0035377	0.0031767	0.0112102	0.0045755	0.0101735
LIN37	THAP3	0.0074002	0.0076217	0.0081187	0.0074044	0.0060891	0.0081783	0.0082997	0.0092680	0.0088386	0.0079192	0.0073644	0.0096115	0.0024322	0.0039141	0.0096683	0.0091208	0.0095522	0.0073012	0.0064469	0.0515046	0.0081539	0.0090174	0.0094658	0.0095666	0.0095907	0.0006054	0.0094060	0.0725205	0.0097090	0.0094061	0.0577210	0.0577210	0.0170209	0.0089565	0.0087003	0.0083006	0.0010910	0.0094683	0.0093301	0.0110514	0.0062584	0.0092627	0.0086476	0.0094162	0.0092105	0.0090338	0.0089714	0.0153160
PCBP1	THAP3	0.0051350	0.0072341	0.0058261	0.0035674	0.0093189	0.0206722	0.0258107	0.0123953	0.0073401	0.0292509	0.0276666	0.0208507	0.0356577	0.0265854	0.0071917	0.0048137	0.0190985	0.0016543	0.0102665	0.0400455	0.0229055	0.0216251	0.0181427	0.0120453	0.0141917	0.0296639	0.0150552	0.0438230	0.0083462	0.0107321	0.0451943	0.0479309	0.0121625	0.0076662	0.0276699	0.0102125	0.0076572	0.0119467	0.0432097	0.0093887	0.0029195	0.0096879	0.0081683	0.0061012	0.0086148	0.0048576	0.0085168	0.0155891
RPP38	THAP3	0.0243034	0.0388708	0.0087288	0.0238607	0.0132535	0.0511945	0.0463070	0.0107974	0.0018099	0.0800553	0.0603895	0.0428874	0.0799043	0.0554358	0.0164605	0.0681027	0.0836777	0.0075150	0.0173577	0.1342526	0.0522391	0.0491937	0.0418021	0.0447689	0.0473358	0.1047025	0.0668462	0.1185583	0.0345422	0.0295343	0.1322768	0.1286748	0.0173268	0.0269087	0.0677503	0.0463409	0.0201361	0.0577999	0.0654988	0.0459971	0.0243041	0.0018640	0.0481110	0.0119803	0.0210955	0.0122324	0.0257673	0.0566060
SPG7	THAP3	0.0127435	0.0210007	0.0202061	0.0088225	0.0219044	0.0761603	0.0824760	0.0314327	0.0104334	0.0907211	0.0837770	0.0649791	0.1191763	0.0979876	0.0164407	0.0023897	0.0799853	0.0167476	0.0314369	0.1548617	0.0735958	0.0731545	0.0651333	0.0319143	0.0389722	0.0986012	0.1004299	0.1293937	0.0662340	0.0345400	0.1529175	0.1872511	0.0150619	0.0586211	0.1237319	0.0546445	0.0000263	0.0644947	0.0482840	0.0480096	0.0003223	0.0113860	0.0470805	0.0034939	0.0109988	0.0040615	0.0042769	0.0573318
POLR3A	DNAJC11	1.0000000	1.0000000	1.0000000	1.0000000	1.0000000	1.0000000	1.0000000	1.0000000	1.0000000	1.0000000	1.0000000	1.0000000	1.0000000	1.0000000	1.0000000	1.0000000	1.0000000	1.0000000	1.0000000	1.0000000	1.0000000	1.0000000	1.0000000	1.0000000	1.0000000	1.0000000	1.0000000	1.0000000	1.0000000	1.0000000	1.0000000	1.0000000	1.0000000	1.0000000	1.0000000	1.0000000	1.0000000	1.0000000	1.0000000	1.0000000	1.0000000	1.0000000	1.0000000	1.0000000	1.0000000	1.0000000	1.0000000	1.0000000
WDR1	DNAJC11	0.0136815	0.0104440	0.0204998	0.0134800	0.0121103	0.0375647	0.0224994	0.0092752	0.0032533	0.0252529	0.0234331	0.0179374	0.0013260	0.0074883	0.0293039	0.0361753	0.0259141	0.0109910	0.0089138	0.0430292	0.0206649	0.0179382	0.0153553	0.0157358	0.0156178	0.0307111	0.0212614	0.0393505	0.0109604	0.0272234	0.0578726	0.0586004	0.0148099	0.0020924	0.0224748	0.0092884	0.0088208	0.0092342	0.0279282	0.0128179	0.0002408	0.0172904	0.0013438	0.0146353	0.0060280	0.0004803	0.0090834	0.0074244
PITRM1	DNAJC11	0.0013071	0.0011188	0.0019630	0.0010432	0.0011061	0.0032884	0.0011307	0.0000121	0.0002972	0.0014035	0.0010766	0.0004914	0.0002941	0.0001713	0.0014023	0.0019239	0.0013351	0.0004759	0.0001688	0.0022323	0.0015351	0.0014138	0.0012830	0.0013494	0.0013383	0.0025117	0.0013992	0.0025512	0.0005065	0.0020299	0.0031644	0.0037057	0.0004239	0.0007842	0.0025174	0.0006857	0.0008256	0.0007433	0.0016072	0.0008206	0.0002101	0.0015147	0.0000215	0.0012167	0.0010736	0.0007301	0.0014785	0.0007700
RBM8A	DNAJC11	0.0561247	0.0398693	0.0746965	0.0461744	0.0471840	0.1192919	0.0411764	0.0037143	0.0198412	0.0591260	0.0453368	0.0207840	0.0241856	0.0069470	0.0455785	0.0593111	0.0567319	0.0057251	0.0127473	0.0942107	0.0652663	0.0565760	0.0560640	0.0255318	0.0259989	0.0715662	0.0519978	0.0877302	0.0167628	0.0545574	0.1182111	0.1210994	0.0032826	0.0353818	0.0868277	0.0238866	0.0208955	0.0216179	0.0319032	0.0253019	0.0073636	0.0208323	0.0125035	0.0226948	0.0380013	0.0231335	0.0531237	0.0505920
PSME3	DNAJC11	0.0037770	0.0013486	0.0206370	0.0003239	0.0030332	0.0407847	0.0278933	0.0064671	0.0007564	0.0385890	0.0306865	0.0233968	0.0029647	0.0073166	0.0341001	0.0524926	0.0283333	0.0026760	0.0013616	0.0512508	0.0344812	0.0328749	0.0288628	0.0234240	0.0165503	0.0411229	0.0355600	0.0487132	0.0222852	0.0175550	0.0692433	0.0654921	0.0018217	0.0188049	0.0494164	0.0165477	0.0119648	0.0132203	0.0403331	0.0101122	0.0065307	0.0199310	0.0115668	0.0139619	0.0237100	0.0149500	0.0297178	0.0122114
ESYT1	DNAJC11	0.0213848	0.0147655	0.0311436	0.0155911	0.0097733	0.0556886	0.0348526	0.0134201	0.0056324	0.0395127	0.0364226	0.0273341	0.0007242	0.0055639	0.0426926	0.0479135	0.0294686	0.0122848	0.0189920	0.0562352	0.0342574	0.0313237	0.0250771	0.0266442	0.0290355	0.0504820	0.0373825	0.0528287	0.0224417	0.0337933	0.0803410	0.0838894	0.0046939	0.0164069	0.0487561	0.0096539	0.0158327	0.0134736	0.0400327	0.0156081	0.0034260	0.0106472	0.0191963	0.0011978	0.0126448	0.0090685	0.0116363	0.0056725
NDUFV2	CAMTA1	1.0000000	1.0000000	1.0000000	1.0000000	1.0000000	1.0000000	1.0000000	1.0000000	1.0000000	1.0000000	1.0000000	1.0000000	1.0000000	1.0000000	1.0000000	1.0000000	1.0000000	1.0000000	1.0000000	1.0000000	1.0000000	1.0000000	1.0000000	1.0000000	1.0000000	1.0000000	1.0000000	1.0000000	1.0000000	1.0000000	1.0000000	1.0000000	1.0000000	1.0000000	1.0000000	1.0000000	1.0000000	1.0000000	1.0000000	1.0000000	1.0000000	1.0000000	1.0000000	1.0000000	1.0000000	1.0000000	1.0000000	1.0000000
SNRPD1	CAMTA1	0.0079905	0.0041945	0.0235976	0.0037540	0.0122839	0.0480439	0.0307834	0.0066769	0.0081093	0.0432009	0.0291868	0.0188542	0.0306990	0.0186330	0.0122192	0.0286099	0.0343953	0.0020645	0.0230030	0.0428743	0.0354356	0.0269578	0.0313810	0.0211359	0.0164386	0.0437125	0.0186213	0.0879503	0.0087770	0.0467681	0.0914098	0.0991811	0.0146103	0.0402167	0.0605326	0.0435359	0.0166391	0.0364516	0.0002186	0.0191839	0.0015314	0.0083172	0.0209860	0.0067276	0.0218364	0.0147359	0.0298110	0.0280646
BRK1	CAMTA1	0.0003423	0.0017146	0.0113640	0.0050206	0.0041099	0.0238433	0.0219554	0.0072771	0.0002493	0.0281203	0.0217114	0.0135576	0.0168076	0.0141613	0.0073835	0.0200496	0.0217700	0.0032690	0.0045027	0.0365671	0.0210933	0.0188010	0.0152857	0.0160709	0.0210981	0.0308570	0.0167062	0.0532120	0.0057191	0.0236254	0.0624844	0.0621483	0.0027203	0.0167106	0.0340847	0.0106351	0.0008992	0.0129736	0.0090831	0.0149445	0.0027645	0.0065880	0.0115241	0.0007026	0.0069240	0.0004741	0.0099241	0.0151217
RAC1	CAMTA1	0.0021862	0.0047233	0.0021833	0.0036860	0.0031808	0.0118739	0.0092536	0.0005655	0.0014198	0.0124419	0.0109808	0.0058142	0.0101834	0.0064183	0.0039889	0.0121457	0.0152306	0.0025481	0.0030017	0.0192874	0.0088127	0.0087382	0.0050630	0.0116352	0.0148880	0.0215545	0.0071050	0.0275527	0.0020855	0.0203919	0.0363363	0.0372977	0.0057410	0.0135449	0.0226613	0.0159580	0.0093360	0.0168076	0.0068484	0.0107368	0.0032235	0.0070976	0.0053316	0.0034131	0.0062659	0.0006899	0.0085478	0.0053871
MRPS6	CAMTA1	0.0043547	0.0048553	0.0182462	0.0117043	0.0012850	0.0429172	0.0250432	0.0010480	0.0099731	0.0428721	0.0186006	0.0132972	0.0387370	0.0309401	0.0106529	0.0307681	0.0521128	0.0138373	0.0023945	0.0670738	0.0338074	0.0307710	0.0259704	0.0269758	0.0337461	0.0629608	0.0219340	0.1013083	0.0076581	0.0575768	0.1126041	0.1605011	0.0164255	0.0394303	0.0661302	0.0406447	0.0156093	0.0381839	0.0286480	0.0327792	0.0066968	0.0164202	0.0196442	0.0121113	0.0176827	0.0034460	0.0287932	0.0189919
MRPL22	CAMTA1	0.0095689	0.0053962	0.0142032	0.0025259	0.0057361	0.0248487	0.0137338	0.0024940	0.0042218	0.0205725	0.0145768	0.0104456	0.0197522	0.0135039	0.0016133	0.0126474	0.0165050	0.0031570	0.0033725	0.0357497	0.0200798	0.0168445	0.0153114	0.0129938	0.0120233	0.0244641	0.0164714	0.0393203	0.0037729	0.0204715	0.0521595	0.0514941	0.0041495	0.0176902	0.0284044	0.0159218	0.0034937	0.0151315	0.0079390	0.0087808	0.0000980	0.0071665	0.0077472	0.0038358	0.0084260	0.0059917	0.0105661	0.0160879
FAF1	CAMTA1	0.0006736	0.0004222	0.0019696	0.0002811	0.0003230	0.0029271	0.0022673	0.0005830	0.0000225	0.0027844	0.0024910	0.0014162	0.0014444	0.0010358	0.0022493	0.0032529	0.0023153	0.0001431	0.0006426	0.0040293	0.0023852	0.0021203	0.0018477	0.0023703	0.0023676	0.0039714	0.0013843	0.0057789	0.0000224	0.0026814	0.0065958	0.0074163	0.0013900	0.0031249	0.0047418	0.0027542	0.0013767	0.0027757	0.0012975	0.0014566	0.0003912	0.0007848	0.0016421	0.0003258	0.0015904	0.0009764	0.0024051	0.0019295
UBE2K	VAMP3	1.0000000	1.0000000	1.0000000	1.0000000	1.0000000	1.0000000	1.0000000	1.0000000	1.0000000	1.0000000	1.0000000	1.0000000	1.0000000	1.0000000	1.0000000	1.0000000	1.0000000	1.0000000	1.0000000	1.0000000	1.0000000	1.0000000	1.0000000	1.0000000	1.0000000	1.0000000	1.0000000	1.0000000	1.0000000	1.0000000	1.0000000	1.0000000	1.0000000	1.0000000	1.0000000	1.0000000	1.0000000	1.0000000	1.0000000	1.0000000	1.0000000	1.0000000	1.0000000	1.0000000	1.0000000	1.0000000	1.0000000	1.0000000
PCMT1	VAMP3	0.0003040	0.0002691	0.0006532	0.0002491	0.0003134	0.0011228	0.0005433	0.0000854	0.0001027	0.0008096	0.0005268	0.0002965	0.0000887	0.0000423	0.0008119	0.0012038	0.0007525	0.0002767	0.0001865	0.0012374	0.0004792	0.0004471	0.0003135	0.0004653	0.0005761	0.0010381	0.0004201	0.0013605	0.0000680	0.0010736	0.0021614	0.0018348	0.0000422	0.0004257	0.0011245	0.0004773	0.0000594	0.0004724	0.0008661	0.0004533	0.0000654	0.0002074	0.0002904	0.0001896	0.0001649	0.0000763	0.0003009	0.0002647
LZIC	VAMP3	0.0143958	0.0084017	0.0246237	0.0040861	0.0102377	0.0381557	0.0217405	0.0027130	0.0034403	0.0304342	0.0230603	0.0125327	0.0030470	0.0045767	0.0229182	0.0480111	0.0201116	0.0052873	0.0041402	0.0416465	0.0149380	0.0142589	0.0156040	0.0222592	0.0232270	0.0351038	0.0124939	0.0487716	0.0014804	0.0315099	0.0680876	0.0530190	0.0121451	0.0012271	0.0217683	0.0070763	0.0101233	0.0045915	0.0348043	0.0188580	0.0011008	0.0032515	0.0207037	0.0008218	0.0071601	0.0054708	0.0112691	0.0057306
CASP3	VAMP3	0.0196614	0.0176847	0.0393965	0.0138317	0.0102566	0.0634246	0.0242930	0.0037532	0.0197914	0.0491066	0.0257561	0.0079654	0.0082222	0.0007018	0.0484806	0.0754341	0.0446677	0.0049305	0.0105313	0.0817067	0.0187382	0.0236513	0.0178012	0.0314637	0.0294731	0.0518056	0.0165382	0.1070829	0.0101743	0.0805799	0.1249354	0.1187931	0.0082803	0.0147188	0.0625414	0.0344561	0.0047336	0.0274920	0.0730368	0.0270679	0.0107299	0.0083515	0.0234472	0.0046035	0.0171462	0.0156127	0.0250363	0.0217361
NCBP2	VAMP3	0.0410942	0.0356421	0.0640838	0.0381758	0.0377994	0.0847190	0.0195650	0.0074995	0.0218988	0.0367170	0.0246969	0.0103010	0.0199345	0.0222904	0.0387716	0.0529761	0.0482803	0.0168177	0.0036788	0.0828449	0.0201396	0.0176297	0.0171216	0.0321895	0.0347053	0.0613197	0.0243715	0.0817518	0.0008598	0.0463591	0.1041381	0.1073020	0.0037520	0.0150367	0.0488928	0.0287106	0.0010615	0.0191640	0.0746943	0.0430910	0.0193208	0.0100374	0.0394804	0.0090977	0.0015322	0.0023215	0.0142275	0.0183531
STK24	VAMP3	0.0189148	0.0168616	0.0309722	0.0138839	0.0131628	0.0431060	0.0090199	0.0029947	0.0110566	0.0174045	0.0116296	0.0041387	0.0082536	0.0101618	0.0185194	0.0369090	0.0262367	0.0107216	0.0024150	0.0459922	0.0137941	0.0140577	0.0084590	0.0235683	0.0252349	0.0424280	0.0172375	0.0432587	0.0028541	0.0317274	0.0598502	0.0620475	0.0196952	0.0059541	0.0170231	0.0089118	0.0058798	0.0089818	0.0514452	0.0266974	0.0066812	0.0025925	0.0162054	0.0004262	0.0073635	0.0017660	0.0144880	0.0015961
ZNF436	PER3	1.0000000	1.0000000	1.0000000	1.0000000	1.0000000	1.0000000	1.0000000	1.0000000	1.0000000	1.0000000	1.0000000	1.0000000	1.0000000	1.0000000	1.0000000	1.0000000	1.0000000	1.0000000	1.0000000	1.0000000	1.0000000	1.0000000	1.0000000	1.0000000	1.0000000	1.0000000	1.0000000	1.0000000	1.0000000	1.0000000	1.0000000	1.0000000	1.0000000	1.0000000	1.0000000	1.0000000	1.0000000	1.0000000	1.0000000	1.0000000	1.0000000	1.0000000	1.0000000	1.0000000	1.0000000	1.0000000	1.0000000	1.0000000
PCF11	PER3	0.0084285	0.0076542	0.0211251	0.0036357	0.0029292	0.0295318	0.0242480	0.0037044	0.0029228	0.0321054	0.0245622	0.0158673	0.0129944	0.0099735	0.0230798	0.0502584	0.0223547	0.0012100	0.0204288	0.0334045	0.0214686	0.0197826	0.0196575	0.0250062	0.0266214	0.0420106	0.0205006	0.0558251	0.0054611	0.0209925	0.0156179	0.0187908	0.0267589	0.0164882	0.0147765	0.0062029	0.0100972	0.0011931	0.0946735	0.0172614	0.0007773	0.0075894	0.0162173	0.0054362	0.0126868	0.0083515	0.0204853	0.0307163
MBIP	PER3	0.0042402	0.0213475	0.0476919	0.0106321	0.0049234	0.0577164	0.0445239	0.0009978	0.0256908	0.0738916	0.0451180	0.0241034	0.0451774	0.0406397	0.0473416	0.1093087	0.0621423	0.0212619	0.0530112	0.0727047	0.0516020	0.0640795	0.0452151	0.0368215	0.0483176	0.0849582	0.0380685	0.1294741	0.0009685	0.0106910	0.0806385	0.1084090	0.0306846	0.0108964	0.0609663	0.0280965	0.0090326	0.0248197	0.2159220	0.0538387	0.0023114	0.0076575	0.0389785	0.0054071	0.0432099	0.0243745	0.0588584	0.0489749
ZNF211	PER3	0.0845453	0.0876625	0.1068397	0.0640141	0.0802623	0.1560146	0.0700575	0.0019807	0.0235998	0.0930927	0.0715427	0.0464440	0.0356069	0.0284589	0.0924795	0.1616866	0.1332547	0.0290068	0.0255854	0.1562583	0.0663149	0.0574024	0.0380974	0.0767739	0.0621329	0.1393429	0.0570657	0.2731049	0.0197199	0.0545063	0.1260031	0.0808597	0.0751195	0.0249211	0.0559110	0.0375080	0.0030869	0.0353034	0.2969095	0.0900037	0.0371522	0.0219596	0.1149239	0.0253337	0.0219390	0.0075700	0.0311523	0.1121573
CEP85L	PER3	0.0237079	0.0000270	0.0388886	0.0284185	0.0206669	0.0604343	0.0285968	0.0096501	0.0197288	0.0051996	0.0299747	0.0319991	0.0292224	0.0317879	0.0233054	0.0117383	0.0311597	0.0033838	0.0344927	0.0239084	0.0263600	0.0317016	0.0220543	0.0140803	0.0382670	0.0498232	0.0212993	0.0301747	0.0286926	0.0456295	0.0184462	0.0300354	0.0106001	0.0154585	0.0283713	0.0322809	0.0131047	0.0327976	0.0811221	0.0226815	0.0239558	0.0331253	0.0254118	0.0335983	0.0264785	0.0331474	0.0156832	0.0284855
PLA2G4C	TNFRSF9	1.0000000	1.0000000	1.0000000	1.0000000	1.0000000	1.0000000	1.0000000	1.0000000	1.0000000	1.0000000	1.0000000	1.0000000	1.0000000	1.0000000	1.0000000	1.0000000	1.0000000	1.0000000	1.0000000	1.0000000	1.0000000	1.0000000	1.0000000	1.0000000	1.0000000	1.0000000	1.0000000	1.0000000	1.0000000	1.0000000	1.0000000	1.0000000	1.0000000	1.0000000	1.0000000	1.0000000	1.0000000	1.0000000	1.0000000	1.0000000	1.0000000	1.0000000	1.0000000	1.0000000	1.0000000	1.0000000	1.0000000	1.0000000
IRAK2	TNFRSF9	0.1592692	0.1784300	0.1399723	0.0785729	0.0644044	0.0512615	0.1548732	0.1044373	0.0647422	0.1744675	0.1678715	0.1390430	0.0214866	0.0073618	0.0356650	0.0081213	0.1289711	0.0366824	0.0387236	0.1418455	0.0988254	0.0929168	0.0803862	0.2530722	0.2391524	0.3160557	0.1038417	0.1618629	0.0531285	0.0005693	0.1396619	0.1732837	0.0854951	0.0408158	0.0729786	0.1923984	0.1216667	0.2024825	0.2648949	0.0488993	0.0048373	0.2179163	0.1400000	0.1999401	0.1329342	0.1107715	0.1308149	0.3108868
ANKRD33B	TNFRSF9	0.1088575	0.0808078	0.0572474	0.1238141	0.1079762	0.0358745	0.1039132	0.0570824	0.0421676	0.1301165	0.1084639	0.0986252	0.0517999	0.0323128	0.0207091	0.0652794	0.0284222	0.0744038	0.0571871	0.0551328	0.0811989	0.0814336	0.0767031	0.1499804	0.1368269	0.1838316	0.2233900	0.0056111	0.1744806	0.1265385	0.0319725	0.0025148	0.0831407	0.0199578	0.0458276	0.1335043	0.0787971	0.1348158	0.2073415	0.0272124	0.0416416	0.1208667	0.0524131	0.1123738	0.1183037	0.1183128	0.1133076	0.1848419
FAM110B	TNFRSF9	0.1054987	0.0828929	0.0571691	0.0834828	0.1277815	0.0503302	0.0524952	0.0355636	0.0390218	0.0820962	0.0941518	0.0693211	0.0913364	0.0916067	0.0225023	0.0245125	0.0826800	0.0091337	0.0732741	0.1071844	0.0894586	0.0806674	0.0693690	0.0960312	0.0806387	0.1517464	0.1809345	0.0226655	0.1639909	0.0671403	0.0125228	0.0202996	0.0623143	0.0388199	0.0630187	0.0187081	0.0057568	0.0488260	0.0498472	0.0090640	0.0656333	0.0595604	0.0125716	0.0500395	0.0415971	0.0392412	0.0564170	0.1031954
OXTR	TNFRSF9	0.0426252	0.0307922	0.0118817	0.0283945	0.0184857	0.0064050	0.0237993	0.0135488	0.0041045	0.0272083	0.0226646	0.0146998	0.0077071	0.0154997	0.0098211	0.0142891	0.0006250	0.0116620	0.0103954	0.0078949	0.0106009	0.0116115	0.0104059	0.0197758	0.0257360	0.0375639	0.0521200	0.0106470	0.0412752	0.0054315	0.0172021	0.0163147	0.0100838	0.0013362	0.0083639	0.0103220	0.0021974	0.0125973	0.0181710	0.0002879	0.0010116	0.0280396	0.0179253	0.0289317	0.0198124	0.0180411	0.0236009	0.0371156
GEM	TNFRSF9	0.1359937	0.1423883	0.1422795	0.1458884	0.1450418	0.1330079	0.1148558	0.0159025	0.0972603	0.1026387	0.0463186	0.0405680	0.0135243	0.0494746	0.1436831	0.1363762	0.1243425	0.0424058	0.0497936	0.1406112	0.0591411	0.0768956	0.0217743	0.1682272	0.1986868	0.4496489	0.1794549	0.1462471	0.0556169	0.1087447	0.1225936	0.1406444	0.1365248	0.1292917	0.0282631	0.0648646	0.0589694	0.0993506	0.0647267	0.1297582	0.0964231	0.2020137	0.0305844	0.2061266	0.0935496	0.0663605	0.0954868	0.1582550
TRAF1	TNFRSF9	0.1516205	0.1931717	0.1325727	0.1571544	0.1705295	0.0242318	0.1727806	0.0692646	0.0225810	0.1836846	0.1898621	0.1364916	0.2155593	0.1685757	0.0374543	0.0667809	0.1598973	0.0783525	0.1148009	0.2965631	0.1265334	0.1156163	0.1038270	0.3659816	0.3455537	0.5211327	0.2816667	0.1663058	0.1774590	0.0877860	0.2674218	0.2352021	0.3639201	0.3661478	0.1566593	0.3298553	0.1960008	0.3630641	0.2073305	0.1181943	0.0471313	0.3689630	0.2487633	0.3630327	0.3321379	0.3091082	0.2881490	0.4272782
STC2	TNFRSF9	0.0783715	0.0901973	0.0423252	0.0837477	0.0846975	0.0232835	0.0499440	0.0007122	0.0329267	0.0551268	0.0556171	0.0200329	0.0229289	0.0171906	0.0090147	0.0186684	0.0986265	0.0434510	0.0298341	0.1340894	0.0317757	0.0353584	0.0303227	0.2246418	0.2205420	0.2787231	0.1182769	0.1149605	0.0582369	0.0379097	0.1390326	0.1379674	0.0278430	0.0146017	0.0979267	0.2107102	0.1391917	0.2047940	0.2590067	0.1575181	0.1102551	0.1113064	0.0531055	0.1074416	0.0079456	0.0071415	0.0074741	0.1341148
PLD6	TNFRSF9	0.0801762	0.0644332	0.0612504	0.1486461	0.1247409	0.0015751	0.1509949	0.0597233	0.0372102	0.1484749	0.1185368	0.1017274	0.1367141	0.1205000	0.0715406	0.0826098	0.0372742	0.0109061	0.0222224	0.1457034	0.1255804	0.0727636	0.0811074	0.1736776	0.1550995	0.2479052	0.1535774	0.1094898	0.0981970	0.1642381	0.0065333	0.0685128	0.1362502	0.0175916	0.0536575	0.0874251	0.0175306	0.0885962	0.1281206	0.0645764	0.0066013	0.0673894	0.0296466	0.0476166	0.0675078	0.0388903	0.0605368	0.2634952
TUBGCP2	PARK7	1.0000000	1.0000000	1.0000000	1.0000000	1.0000000	1.0000000	1.0000000	1.0000000	1.0000000	1.0000000	1.0000000	1.0000000	1.0000000	1.0000000	1.0000000	1.0000000	1.0000000	1.0000000	1.0000000	1.0000000	1.0000000	1.0000000	1.0000000	1.0000000	1.0000000	1.0000000	1.0000000	1.0000000	1.0000000	1.0000000	1.0000000	1.0000000	1.0000000	1.0000000	1.0000000	1.0000000	1.0000000	1.0000000	1.0000000	1.0000000	1.0000000	1.0000000	1.0000000	1.0000000	1.0000000	1.0000000	1.0000000	1.0000000
PPIE	PARK7	0.0041057	0.0034272	0.0159041	0.0064085	0.0010380	0.0420379	0.0362950	0.0169812	0.0073056	0.0441068	0.0379694	0.0251820	0.0309537	0.0225948	0.0083863	0.0207786	0.0219439	0.0054180	0.0091710	0.0395462	0.0312126	0.0252364	0.0259629	0.0293460	0.0284005	0.0505524	0.0181730	0.0664982	0.0043944	0.0370600	0.0930686	0.0796620	0.0079722	0.0139853	0.0431742	0.0106381	0.0094775	0.0110373	0.0012126	0.0162640	0.0011492	0.0051436	0.0207928	0.0011096	0.0117444	0.0059690	0.0142053	0.0106266
RPL6	PARK7	0.0139676	0.0002617	0.0324140	0.0028819	0.0093997	0.0660672	0.0462052	0.0152693	0.0026501	0.0615758	0.0470330	0.0301259	0.0740904	0.0554237	0.0050667	0.0199252	0.0447677	0.0074101	0.0199419	0.0569948	0.0447360	0.0344756	0.0317827	0.0495555	0.0481982	0.0830447	0.0525870	0.0894722	0.0185589	0.0613388	0.1217932	0.1158889	0.0237559	0.0152692	0.0511978	0.0115946	0.0186338	0.0075953	0.0061378	0.0314572	0.0103224	0.0118069	0.0309209	0.0016665	0.0111528	0.0043245	0.0233998	0.0179702
QARS	PARK7	0.0059993	0.0043133	0.0124913	0.0061235	0.0041909	0.0249997	0.0199755	0.0109029	0.0038039	0.0222735	0.0211024	0.0145070	0.0206827	0.0183445	0.0017945	0.0070615	0.0090382	0.0006075	0.0026790	0.0239862	0.0216431	0.0202084	0.0176367	0.0152491	0.0189010	0.0296299	0.0149921	0.0295937	0.0091006	0.0185372	0.0406889	0.0434133	0.0005702	0.0114854	0.0255236	0.0054053	0.0031867	0.0076124	0.0059218	0.0061845	0.0044772	0.0010387	0.0093667	0.0023225	0.0054989	0.0016652	0.0046129	0.0074543
PSMD9	PARK7	0.0005866	0.0002283	0.0013910	0.0006088	0.0001181	0.0036058	0.0034583	0.0019263	0.0007063	0.0040282	0.0038023	0.0023882	0.0035623	0.0024396	0.0009229	0.0014369	0.0022023	0.0003931	0.0001795	0.0046168	0.0031154	0.0030157	0.0028185	0.0021341	0.0018969	0.0042229	0.0023244	0.0054740	0.0010874	0.0034498	0.0069706	0.0083563	0.0003345	0.0022472	0.0045907	0.0006193	0.0016831	0.0007909	0.0010007	0.0014273	0.0001181	0.0011673	0.0008383	0.0009396	0.0009548	0.0006414	0.0008587	0.0010707
COMMD9	PARK7	0.0118422	0.0051662	0.0267662	0.0047897	0.0007574	0.0483632	0.0457847	0.0248746	0.0126706	0.0479872	0.0438748	0.0291140	0.0491227	0.0340712	0.0002491	0.0177825	0.0263981	0.0083036	0.0017349	0.0383671	0.0389329	0.0402334	0.0309862	0.0139999	0.0181427	0.0419693	0.0344162	0.0549012	0.0224984	0.0404838	0.0824944	0.0988085	0.0053930	0.0161149	0.0469508	0.0142414	0.0356960	0.0040853	0.0008986	0.0127710	0.0067712	0.0109896	0.0115722	0.0062860	0.0124704	0.0136863	0.0152638	0.0071069
WSB1	ERRFI1	1.0000000	1.0000000	1.0000000	1.0000000	1.0000000	1.0000000	1.0000000	1.0000000	1.0000000	1.0000000	1.0000000	1.0000000	1.0000000	1.0000000	1.0000000	1.0000000	1.0000000	1.0000000	1.0000000	1.0000000	1.0000000	1.0000000	1.0000000	1.0000000	1.0000000	1.0000000	1.0000000	1.0000000	1.0000000	1.0000000	1.0000000	1.0000000	1.0000000	1.0000000	1.0000000	1.0000000	1.0000000	1.0000000	1.0000000	1.0000000	1.0000000	1.0000000	1.0000000	1.0000000	1.0000000	1.0000000	1.0000000	1.0000000
ZNF23	ERRFI1	0.0000002	0.0000093	0.0000299	0.0000334	0.0000114	0.0000888	0.0000226	0.0000281	0.0000817	0.0000670	0.0000331	0.0000072	0.0000529	0.0000415	0.0000728	0.0001125	0.0001143	0.0000783	0.0000141	0.0000810	0.0000294	0.0000138	0.0000284	0.0000455	0.0000606	0.0001608	0.0000838	0.0000588	0.0000072	0.0000015	0.0001111	0.0000883	0.0000385	0.0000066	0.0000939	0.0000575	0.0000248	0.0000689	0.0004261	0.0001150	0.0000896	0.0000227	0.0001080	0.0000357	0.0000121	0.0000358	0.0000281	0.0001060
TNFRSF10B	ERRFI1	0.0090096	0.0050769	0.0196606	0.0092161	0.0080135	0.0438074	0.0166855	0.0019527	0.0115855	0.0220942	0.0175894	0.0090010	0.0237851	0.0194527	0.0189618	0.0378160	0.0454958	0.0214670	0.0388272	0.0930003	0.0083797	0.0065465	0.0000383	0.0347198	0.0313438	0.0503781	0.0556826	0.0375328	0.0389836	0.0103836	0.0464834	0.0505760	0.0257250	0.0047462	0.0284588	0.0287444	0.0061344	0.0301258	0.1214552	0.0416854	0.0207365	0.0211419	0.0071146	0.0153122	0.0054627	0.0041770	0.0065555	0.0377237
ZMYM5	ERRFI1	0.0059994	0.0022246	0.0187191	0.0056916	0.0022432	0.0256806	0.0100631	0.0033369	0.0133905	0.0214648	0.0093025	0.0059512	0.0108226	0.0133832	0.0161602	0.0325184	0.0249582	0.0090360	0.0063084	0.0471846	0.0089245	0.0055828	0.0091311	0.0217608	0.0283534	0.0378826	0.0179668	0.0494630	0.0013365	0.0044450	0.0506845	0.0362649	0.0130882	0.0080231	0.0158147	0.0137659	0.0019486	0.0115719	0.0830997	0.0277264	0.0139081	0.0020496	0.0114534	0.0020286	0.0032986	0.0037293	0.0063010	0.0270065
TSC22D1	ERRFI1	0.0016550	0.0041226	0.0081119	0.0117809	0.0091317	0.0196612	0.0134815	0.0031415	0.0113679	0.0260615	0.0184861	0.0107140	0.0304252	0.0309681	0.0122372	0.0271239	0.0303682	0.0061867	0.0110462	0.0514046	0.0230272	0.0214420	0.0192720	0.0181658	0.0267066	0.0365657	0.0265677	0.0463558	0.0157152	0.0083564	0.0502725	0.0571601	0.0312799	0.0172201	0.0129450	0.0030886	0.0135988	0.0039185	0.1024735	0.0255050	0.0002950	0.0079157	0.0104179	0.0024689	0.0132467	0.0076017	0.0170920	0.0253185
RBAK	ERRFI1	0.0023073	0.0078603	0.0290136	0.0028653	0.0047444	0.0345371	0.0137155	0.0124702	0.0267539	0.0277533	0.0100116	0.0016729	0.0018720	0.0101474	0.0164914	0.0561272	0.0345281	0.0091206	0.0087425	0.0531034	0.0063078	0.0100125	0.0102327	0.0205366	0.0282681	0.0413614	0.0198284	0.0549867	0.0006209	0.0050308	0.0493475	0.0431807	0.0248174	0.0106199	0.0152838	0.0226515	0.0124903	0.0161905	0.1323655	0.0340061	0.0084852	0.0009593	0.0205009	0.0027493	0.0162131	0.0102370	0.0260381	0.0368217
USP53	ERRFI1	0.0060424	0.0082449	0.0263998	0.0052219	0.0053578	0.0289343	0.0109255	0.0059915	0.0166588	0.0261247	0.0158899	0.0071828	0.0073031	0.0099651	0.0220365	0.0548490	0.0418998	0.0083779	0.0083978	0.0538007	0.0044326	0.0047061	0.0063126	0.0312153	0.0338097	0.0439251	0.0175028	0.0515943	0.0069291	0.0144161	0.0549299	0.0524395	0.0215870	0.0216471	0.0167059	0.0196811	0.0052657	0.0157173	0.0676618	0.0229390	0.0018062	0.0126362	0.0095707	0.0096703	0.0218622	0.0143519	0.0268160	0.0310280
ARHGEF25	SLC45A1	1.0000000	1.0000000	1.0000000	1.0000000	1.0000000	1.0000000	1.0000000	1.0000000	1.0000000	1.0000000	1.0000000	1.0000000	1.0000000	1.0000000	1.0000000	1.0000000	1.0000000	1.0000000	1.0000000	1.0000000	1.0000000	1.0000000	1.0000000	1.0000000	1.0000000	1.0000000	1.0000000	1.0000000	1.0000000	1.0000000	1.0000000	1.0000000	1.0000000	1.0000000	1.0000000	1.0000000	1.0000000	1.0000000	1.0000000	1.0000000	1.0000000	1.0000000	1.0000000	1.0000000	1.0000000	1.0000000	1.0000000	1.0000000
TLE6	SLC45A1	0.1316057	0.1635412	0.1465487	0.2114108	0.2736757	0.0750414	0.2303909	0.1769738	0.0777930	0.2597563	0.2273306	0.2118718	0.4446263	0.4013964	0.2946365	0.2853548	0.0540768	0.0151913	0.0435792	0.1697459	0.2795489	0.1807144	0.2106274	0.2116392	0.2925442	0.3562873	0.2854523	0.0681914	0.2167957	0.0089422	0.2049196	0.1929982	0.0981882	0.0163103	0.1753357	0.0493137	0.0804716	0.0666944	0.0229437	0.0434251	0.0567644	0.0155720	0.1063727	0.0070817	0.0080694	0.0080883	0.0079835	0.3753296
SYNGR3	SLC45A1	0.2678941	0.2541534	0.2599826	0.1427564	0.2249606	0.0645251	0.1491939	0.1257349	0.0904082	0.1715750	0.1691567	0.1560621	0.2152538	0.2152146	0.1750522	0.1556005	0.0022735	0.0441049	0.0364257	0.1116837	0.0992080	0.0947089	0.0699956	0.1634808	0.1851302	0.2031219	0.1684320	0.0121026	0.1473106	0.0732350	0.0160567	0.0642807	0.0254844	0.0260433	0.0854312	0.1024682	0.0652651	0.1222124	0.0297143	0.0148084	0.0172926	0.0963404	0.0385437	0.0795959	0.0138002	0.0573341	0.0204923	0.2682179
ABCC3	SLC45A1	0.0075793	0.0059666	0.0051724	0.0061799	0.0066373	0.0007993	0.0060821	0.0050784	0.0045932	0.0063184	0.0061488	0.0056963	0.0071735	0.0068991	0.0061982	0.0053275	0.0024733	0.0038359	0.0031121	0.0005410	0.0062603	0.0062350	0.0060170	0.0066870	0.0067531	0.0077038	0.0069321	0.0017153	0.0063762	0.0031017	0.0011734	0.0020980	0.0025543	0.0000730	0.0027131	0.0001067	0.0026166	0.0003040	0.0005815	0.0036066	0.0049928	0.0042498	0.0032708	0.0041021	0.0049225	0.0044883	0.0049846	0.0172849
APLP1	SLC45A1	0.0710837	0.0700379	0.0512439	0.0590713	0.0843912	0.0469429	0.0487350	0.0391106	0.0325669	0.0528379	0.0520205	0.0466697	0.0649304	0.0607015	0.0456957	0.0413494	0.0132521	0.0281724	0.0118363	0.0134154	0.0505533	0.0491663	0.0447644	0.0442379	0.0473109	0.0577203	0.0550937	0.0065017	0.0511470	0.0223602	0.0085379	0.0174700	0.0112748	0.0130037	0.0245414	0.0054655	0.0170219	0.0057834	0.0199276	0.0189250	0.0315400	0.0329776	0.0207376	0.0259283	0.0273433	0.0246244	0.0235909	0.1006187
RBM6	RERE	1.0000000	1.0000000	1.0000000	1.0000000	1.0000000	1.0000000	1.0000000	1.0000000	1.0000000	1.0000000	1.0000000	1.0000000	1.0000000	1.0000000	1.0000000	1.0000000	1.0000000	1.0000000	1.0000000	1.0000000	1.0000000	1.0000000	1.0000000	1.0000000	1.0000000	1.0000000	1.0000000	1.0000000	1.0000000	1.0000000	1.0000000	1.0000000	1.0000000	1.0000000	1.0000000	1.0000000	1.0000000	1.0000000	1.0000000	1.0000000	1.0000000	1.0000000	1.0000000	1.0000000	1.0000000	1.0000000	1.0000000	1.0000000
LINC00674	RERE	0.0098359	0.0092531	0.0159506	0.0072540	0.0072628	0.0232228	0.0163326	0.0068329	0.0029989	0.0178121	0.0134261	0.0102541	0.0136319	0.0114834	0.0056207	0.0129560	0.0067260	0.0049454	0.0019625	0.0194481	0.0132795	0.0122829	0.0114060	0.0149675	0.0191734	0.0252296	0.0019797	0.0303345	0.0041993	0.0138352	0.0336203	0.0343767	0.0078948	0.0013248	0.0140417	0.0014073	0.0078326	0.0009230	0.0164534	0.0037336	0.0046207	0.0057451	0.0054939	0.0037162	0.0064153	0.0034611	0.0078447	0.0076373
FAF2	RERE	0.0100986	0.0087496	0.0149905	0.0067602	0.0075932	0.0225640	0.0101846	0.0008978	0.0020303	0.0151804	0.0111577	0.0070556	0.0092540	0.0072610	0.0063204	0.0160520	0.0118055	0.0012556	0.0008148	0.0225632	0.0113359	0.0113177	0.0099155	0.0137914	0.0134856	0.0220764	0.0040899	0.0337466	0.0022333	0.0141492	0.0379827	0.0423213	0.0035820	0.0035352	0.0177777	0.0144146	0.0039369	0.0133451	0.0270053	0.0066018	0.0004397	0.0089328	0.0029222	0.0072826	0.0088588	0.0055090	0.0109507	0.0083943
MEF2D	RERE	0.0088367	0.0079525	0.0141583	0.0088677	0.0078684	0.0220718	0.0153881	0.0072425	0.0044406	0.0147855	0.0143660	0.0109517	0.0142082	0.0082329	0.0034291	0.0083250	0.0102210	0.0005460	0.0080839	0.0269516	0.0143917	0.0147094	0.0140266	0.0125239	0.0124123	0.0213390	0.0059436	0.0299815	0.0011916	0.0119510	0.0318718	0.0319647	0.0050020	0.0016188	0.0154897	0.0128069	0.0043784	0.0147404	0.0208912	0.0037441	0.0057701	0.0089320	0.0014248	0.0088122	0.0064364	0.0054208	0.0048031	0.0071208
MAU2	RERE	0.0141188	0.0103025	0.0250196	0.0149520	0.0064965	0.0406044	0.0330103	0.0163650	0.0085134	0.0347527	0.0331918	0.0247098	0.0280951	0.0178326	0.0136572	0.0218888	0.0170158	0.0030615	0.0167191	0.0564408	0.0301100	0.0269878	0.0207489	0.0210520	0.0227545	0.0391713	0.0228487	0.0576180	0.0124206	0.0217515	0.0631803	0.0817700	0.0212325	0.0025503	0.0268443	0.0171766	0.0106981	0.0169459	0.0679491	0.0127873	0.0017967	0.0059415	0.0082907	0.0065089	0.0078771	0.0074176	0.0033032	0.0069547
SRRM2	RERE	0.0292000	0.0284351	0.0435745	0.0281095	0.0245771	0.0700589	0.0416354	0.0136049	0.0066601	0.0440156	0.0388682	0.0290791	0.0439140	0.0350174	0.0050963	0.0209711	0.0347487	0.0083722	0.0012590	0.0649573	0.0448340	0.0438537	0.0396342	0.0259777	0.0290072	0.0554682	0.0387290	0.0674066	0.0219375	0.0187404	0.0835481	0.0836594	0.0290066	0.0077574	0.0357754	0.0123673	0.0196693	0.0147057	0.0782102	0.0190058	0.0070344	0.0119319	0.0174808	0.0082899	0.0211205	0.0071047	0.0261909	0.0185886
SH3BP4	RERE	0.0231799	0.0237704	0.0382423	0.0212277	0.0180104	0.0503745	0.0358911	0.0195897	0.0112912	0.0416151	0.0396826	0.0318959	0.0168468	0.0167611	0.0122581	0.0273033	0.0158483	0.0027340	0.0008213	0.0368160	0.0298590	0.0299442	0.0250481	0.0261365	0.0292698	0.0444503	0.0005908	0.0767099	0.0098920	0.0380914	0.0806136	0.0934047	0.0174599	0.0004736	0.0278459	0.0233473	0.0036253	0.0250952	0.0631491	0.0045926	0.0086648	0.0156930	0.0067503	0.0105732	0.0191539	0.0128528	0.0229974	0.0089309
COPS6	ENO1	1.0000000	1.0000000	1.0000000	1.0000000	1.0000000	1.0000000	1.0000000	1.0000000	1.0000000	1.0000000	1.0000000	1.0000000	1.0000000	1.0000000	1.0000000	1.0000000	1.0000000	1.0000000	1.0000000	1.0000000	1.0000000	1.0000000	1.0000000	1.0000000	1.0000000	1.0000000	1.0000000	1.0000000	1.0000000	1.0000000	1.0000000	1.0000000	1.0000000	1.0000000	1.0000000	1.0000000	1.0000000	1.0000000	1.0000000	1.0000000	1.0000000	1.0000000	1.0000000	1.0000000	1.0000000	1.0000000	1.0000000	1.0000000
EMC3	ENO1	0.0086261	0.0060272	0.0183354	0.0035243	0.0060598	0.0339741	0.0248092	0.0094762	0.0017114	0.0321111	0.0261601	0.0153653	0.0271304	0.0199682	0.0025889	0.0141259	0.0278588	0.0056872	0.0003922	0.0391040	0.0218462	0.0184279	0.0129834	0.0136896	0.0132993	0.0302272	0.0248058	0.0427031	0.0122758	0.0331849	0.0653227	0.0699026	0.0127562	0.0021952	0.0251337	0.0023846	0.0183912	0.0034580	0.0012131	0.0138626	0.0008727	0.0124635	0.0094486	0.0055357	0.0138708	0.0037185	0.0164416	0.0166484
SMARCD2	ENO1	0.0035403	0.0026553	0.0056810	0.0025974	0.0025213	0.0094396	0.0072874	0.0036067	0.0020133	0.0080726	0.0073176	0.0057247	0.0063777	0.0048722	0.0026746	0.0042766	0.0024402	0.0018787	0.0003422	0.0081552	0.0075098	0.0066007	0.0064028	0.0055477	0.0048548	0.0095965	0.0048371	0.0122694	0.0013198	0.0072846	0.0174298	0.0191684	0.0025758	0.0017830	0.0065276	0.0013542	0.0070280	0.0010247	0.0035847	0.0017152	0.0014640	0.0008261	0.0034732	0.0002863	0.0028448	0.0021319	0.0029644	0.0016843
VCP	ENO1	0.0102841	0.0025923	0.0261767	0.0068855	0.0069892	0.0529194	0.0460361	0.0235350	0.0146303	0.0514239	0.0473102	0.0369268	0.0351962	0.0245113	0.0208862	0.0247247	0.0281085	0.0067641	0.0136904	0.0625712	0.0468208	0.0424279	0.0378269	0.0218093	0.0192803	0.0434539	0.0315079	0.0708514	0.0147850	0.0502293	0.1059168	0.1101099	0.0362663	0.0063288	0.0271813	0.0095198	0.0401240	0.0082336	0.0246946	0.0079715	0.0126865	0.0302251	0.0008232	0.0212687	0.0237392	0.0198827	0.0236668	0.0101534
NSFL1C	ENO1	0.0016344	0.0009368	0.0041597	0.0016249	0.0013672	0.0091967	0.0059565	0.0023435	0.0007782	0.0072186	0.0065261	0.0045729	0.0061231	0.0040063	0.0008531	0.0033293	0.0051872	0.0004764	0.0002519	0.0102058	0.0069839	0.0066633	0.0061769	0.0055869	0.0055101	0.0106354	0.0064967	0.0115653	0.0035194	0.0089546	0.0171276	0.0183622	0.0026710	0.0023515	0.0078569	0.0001410	0.0052290	0.0000561	0.0007848	0.0024537	0.0010829	0.0049893	0.0011286	0.0047277	0.0043898	0.0029560	0.0046296	0.0037489
TOR1A	ENO1	0.0010095	0.0000090	0.0043001	0.0004521	0.0007743	0.0087851	0.0089865	0.0040772	0.0020948	0.0118652	0.0097720	0.0078279	0.0054880	0.0032223	0.0032124	0.0060898	0.0055492	0.0009601	0.0006807	0.0102973	0.0087640	0.0085495	0.0071941	0.0064256	0.0069867	0.0122175	0.0067847	0.0140677	0.0034347	0.0071619	0.0198632	0.0191114	0.0042064	0.0004486	0.0082463	0.0001132	0.0054917	0.0001588	0.0058738	0.0034599	0.0014490	0.0044993	0.0008969	0.0038688	0.0048559	0.0037047	0.0057323	0.0046909
DVL1	ENO1-AS1	1.0000000	1.0000000	1.0000000	1.0000000	1.0000000	0.9141786	0.7276639	1.0000000	1.0000000	0.6976937	0.7289746	1.0000000	0.5141039	0.9154062	1.0000000	1.0000000	1.0000000	1.0000000	0.9383033	1.0000000	1.0000000	1.0000000	1.0000000	1.0000000	1.0000000	0.6590799	0.9251464	1.0000000	1.0000000	1.0000000	1.0000000	1.0000000	1.0000000	0.4323436	0.1243244	0.8635678	1.0000000	0.8739494	1.0000000	1.0000000	1.0000000	1.0000000	1.0000000	1.0000000	1.0000000	1.0000000	1.0000000	1.0000000
CAMK1G	ENO1-AS1	0.3806026	0.4160440	0.4487719	0.4412876	0.1598622	0.5896550	0.2671019	0.0215057	0.2095294	0.1195775	0.0947910	0.1114855	0.0741233	0.2624568	0.4282005	0.1580918	0.2812970	0.0614976	0.2489294	0.2270959	0.1291155	0.1209466	0.2644936	0.2576369	0.3693884	0.5821666	0.1177569	0.1129644	0.0889030	0.1792531	0.1072612	0.1957388	0.4210330	0.3420378	0.1336576	0.2077696	0.1535388	0.2337766	0.2562464	0.1563100	0.1880461	0.0222912	0.0687143	0.1099883	0.0187818	0.0214783	0.3334318	0.0222358
RGS20	ENO1-AS1	0.0568030	0.0799123	0.2477988	0.1093857	0.0900657	0.5590687	0.4406550	0.1809724	0.0696253	0.6665591	0.4385802	0.2973050	0.0621324	0.0056917	0.3529497	0.6363429	0.1658414	0.1002582	0.0218454	0.4189989	0.1316664	0.1405165	0.1633482	0.1727766	0.1117618	0.5170062	1.0000000	0.2679392	0.6173376	0.1641328	0.3837693	0.3011783	0.9257902	0.5148998	0.1240444	0.4101175	0.5842480	0.6607033	0.2985575	0.3553535	0.2130046	0.4116075	0.0882133	0.3614874	0.1368651	0.2716214	0.2793063	0.1101876
MTHFD2L	ENO1-AS1	0.0866394	0.0620883	0.0642844	0.0581178	0.0702376	0.0857007	0.0641527	0.0131881	0.0393982	0.0955791	0.0866178	0.0356785	0.0710790	0.0567543	0.0049896	0.0490570	0.0801493	0.0030029	0.0127603	0.1084370	0.0756475	0.0527369	0.1029063	0.0128027	0.0080885	0.1084303	0.0548472	0.1434922	0.0218576	0.0562463	0.1192196	0.0738177	0.0182629	0.0327037	0.0712590	0.0138040	0.0913353	0.0186652	0.0758567	0.0249083	0.0154570	0.0180405	0.0354155	0.0221333	0.0076961	0.0316301	0.0184248	0.0183993
CARD10	ENO1-AS1	0.0172472	0.0619675	0.2678833	0.1517585	0.0689209	0.7299646	0.7298568	0.2400352	0.0811609	0.7201424	0.6584441	0.5659843	0.1990795	0.1489462	0.6126448	0.5048925	0.2560613	0.1366304	0.3869250	0.5215701	0.5901436	0.5128993	0.4752264	0.1339405	0.2880365	0.6889803	0.5190706	0.4073012	0.3368880	0.3987534	0.4800754	0.5621393	0.0261078	0.2805716	0.5337767	0.5038607	0.0842133	0.6873965	0.3731483	0.1743082	0.0227193	0.0676404	0.3630322	0.0810741	0.1196320	0.0280496	0.1612300	0.1481648
SERP1	ENO1-AS1	0.1905031	0.2121467	0.0053513	0.2316874	0.1672636	0.0438304	0.2010598	0.0237602	0.0665320	0.2699666	0.1505772	0.0764217	0.1125735	0.1358732	0.1222650	0.1978197	0.1442007	0.0689300	0.0424161	0.1884292	0.1668049	0.1608963	0.1001656	0.1756318	0.2412816	0.4336103	0.2064607	0.1763592	0.0808784	0.1629662	0.2297137	0.2148599	0.1500834	0.2095399	0.2960089	0.2735440	0.1028522	0.3495680	0.0899803	0.1170413	0.0269609	0.1791288	0.0437066	0.1302956	0.1163701	0.1033265	0.1288174	0.1360378
SPCS3	ENO1-AS1	0.0855885	0.0966826	0.0916257	0.0851116	0.1002748	0.1859343	0.1523912	0.0168120	0.1357782	0.2659880	0.1115598	0.0684753	0.1590159	0.1876796	0.0676676	0.1572974	0.1580710	0.0697200	0.0102537	0.1532660	0.0889418	0.1020316	0.0996283	0.1406973	0.2554783	0.4001920	0.1254029	0.1881936	0.0229559	0.1616886	0.2562422	0.2235495	0.0010484	0.0406530	0.1550335	0.0030588	0.1037426	0.0202940	0.2748726	0.1393097	0.0476544	0.0920493	0.0511792	0.1129918	0.0854992	0.0631490	0.1213310	0.0827849
BOP1	ENO1-AS1	0.3478873	0.4368441	0.3723840	0.3783379	0.3650413	0.5478786	0.9302110	0.4708801	0.1679044	0.9567036	1.0000000	0.8286433	0.1628120	0.1663383	0.6101999	0.7471755	0.2736896	0.0057711	0.2239540	0.5976973	0.8631435	0.6459520	0.7497423	0.0081354	0.1213578	0.4660553	0.5422376	0.6182075	0.2487460	0.5960239	0.6919184	0.6322277	0.2105048	0.3090711	0.5661623	0.0525066	0.4889581	0.2415704	0.2379393	0.0628696	0.1113902	0.1196909	0.2001188	0.1428281	0.2399383	0.2824455	0.2371405	0.5702269
POMP	ENO1-AS1	0.0238865	0.0313126	0.0217711	0.0326304	0.0211896	0.0516414	0.0666453	0.0068342	0.0277729	0.1092374	0.0592317	0.0380861	0.0473177	0.0518272	0.0204275	0.0517308	0.0415430	0.0016148	0.0176933	0.0644325	0.0377347	0.0195205	0.0213990	0.0278229	0.0289115	0.0778355	0.0657362	0.0664222	0.0192634	0.0628602	0.0862795	0.0714007	0.0021606	0.0285251	0.0544680	0.0345027	0.0140190	0.0305809	0.0322553	0.0469469	0.0233953	0.0278074	0.0312626	0.0174677	0.0031244	0.0071361	0.0163749	0.0273793
RABEP2	ENO1-AS1	0.3745189	0.1329062	0.0064641	0.2159419	0.4025056	0.3225018	1.0000000	0.4259230	0.1980674	0.9489322	0.8184967	0.7747179	0.9054117	1.0000000	0.0241954	0.1658164	0.2887948	0.0460264	0.3267381	0.5718190	0.7734964	0.8004236	0.7152100	0.1240537	0.1430035	0.7532312	0.6826915	0.4622011	0.3525869	0.2981664	0.8546999	0.5312686	0.2302769	0.5565929	0.7542726	0.2978220	0.1043046	0.5591237	0.2659481	0.0622116	0.0725812	0.2304653	0.0846512	0.1783920	0.0245651	0.1155613	0.0919949	0.0985171
VKORC1L1	ENO1-AS1	0.0414089	0.0471287	0.0409814	0.0571317	0.0591560	0.0762687	0.1483439	0.0557614	0.0019104	0.2137742	0.1417526	0.1037535	0.1039525	0.0751281	0.0174986	0.1012213	0.0485253	0.0124812	0.0184783	0.1059872	0.1851548	0.1647781	0.1222416	0.1195018	0.1424869	0.2608738	0.1111868	0.1505212	0.0623027	0.0811789	0.1297266	0.1504926	0.0921885	0.0334727	0.0646648	0.0325245	0.1403374	0.0109268	0.1538225	0.0390402	0.0116885	0.0802968	0.0167116	0.0808402	0.1044180	0.0821174	0.1269998	0.0101068
TMEM183A	ENO1-AS1	0.5361537	0.2171409	0.1554434	0.1406684	0.1478607	0.0355406	0.0185492	0.0474968	0.3776991	0.1456023	0.0325634	0.1383021	0.0854629	0.1523833	0.2234856	0.2849775	0.2036815	0.1829348	0.0331263	0.1644356	0.1310997	0.2132223	0.0335682	0.0517619	0.0749772	0.3536344	0.2380637	0.1044837	0.1322582	0.0411964	0.1367027	0.1696904	0.0670218	0.1289471	0.1945424	0.2026031	0.0118128	0.2065688	0.3609736	0.1696329	0.0679001	0.0896012	0.1742084	0.2677915	0.0118810	0.0661594	0.0242480	0.0169750
SLC46A3	ENO1-AS1	0.0716173	0.1152852	0.4642847	0.0048410	0.0416171	0.6441428	0.6455464	0.0499093	0.1622733	0.8557562	0.5068532	0.3942898	0.6332829	0.9478235	0.2947473	0.2124211	0.2574250	0.0756614	0.0292275	0.5768864	0.6959906	0.6817641	0.5071366	0.3110022	0.3350947	0.9436659	0.8737378	0.4734964	0.5932621	0.3194843	0.6308967	0.5874840	0.6651524	0.4454612	0.0373362	1.0000000	0.8352291	1.0000000	0.3893490	0.3097284	0.1643553	0.8062747	0.2245183	0.6350051	0.1206916	0.0725140	0.3473038	0.0136487
GNPNAT1	ENO1-AS1	0.1807375	0.1650720	0.2594241	0.2069060	0.1628917	0.3328926	0.4410257	0.0691426	0.0884468	0.6481699	0.3597890	0.3016289	0.1571562	0.2261362	0.4189908	0.5408436	0.2002809	0.0246818	0.0377681	0.3135432	0.4575024	0.4251562	0.3735153	0.4588372	0.5750693	0.9363961	0.2563376	0.4055661	0.0095921	0.2833747	0.5578802	0.4851864	0.1398613	0.0088309	0.2753834	0.0970692	0.2519816	0.0172396	0.3822241	0.1113705	0.1094662	0.3905873	0.0309506	0.3988935	0.3427209	0.3417678	0.3861707	0.1777208
SNORD101	ENO1-AS1	0.1482819	0.2631467	0.2442726	0.0372302	0.0904802	0.6338263	0.0668150	0.0419974	0.1697392	0.0662686	0.0137239	0.0536077	0.1423085	0.2450966	0.0933196	0.1280698	0.1095927	0.0416394	0.0063234	0.1436376	0.2028931	0.2533963	0.1876042	0.1827407	0.1101505	0.1649778	0.1495278	0.1485665	0.1974097	0.0078639	0.1410659	0.0762594	0.2663023	0.0931025	0.1742237	0.1592161	0.4551263	0.0167184	0.0998330	0.2055731	0.4117003	0.0612969	0.1525806	0.0130338	0.1464447	0.1083480	0.0102194	0.1030139
STARD4	ENO1-AS1	0.0865564	0.0396498	0.1483114	0.0863976	0.0542013	0.2905114	0.1353168	0.0669705	0.2654596	0.2583525	0.0640601	0.0218316	0.2224685	0.1688951	0.3375087	0.4473597	0.1793648	0.0580854	0.0032995	0.2317138	0.0694028	0.0631131	0.0203269	0.0415538	0.1240469	0.2217732	0.2193909	0.2077657	0.0399905	0.1391632	0.2698776	0.2180791	0.0411270	0.0110186	0.2275865	0.2210991	0.0214946	0.2600719	0.5861869	0.2188904	0.1223359	0.2687445	0.0209347	0.2776594	0.1532203	0.0985425	0.2003698	0.1865387
TEKT4P2	ENO1-AS1	0.0152388	0.0048112	0.0051896	0.0176685	0.0096799	0.0146826	0.0045133	0.0230161	0.0174439	0.0028823	0.0134527	0.0438491	0.0316382	0.0279961	0.0046039	0.0199155	0.0330394	0.0411681	0.0060409	0.0446148	0.0162371	0.0128456	0.0126799	0.0186391	0.0063643	0.0408248	0.0108487	0.0240022	0.0058595	0.0363605	0.0438160	0.0503605	0.0137774	0.0175466	0.0282760	0.0363330	0.0034687	0.0328825	0.0062184	0.0523802	0.0156554	0.0356070	0.0237271	0.0176288	0.0300013	0.0229868	0.0031525	0.0557327
SH2D5	ENO1-AS1	0.0015474	0.0039245	0.0592571	0.0094507	0.0143728	0.1238516	0.0899562	0.0356713	0.0000527	0.0761327	0.0760761	0.0634182	0.0325103	0.0084091	0.0726716	0.0752462	0.0670845	0.0517042	0.0851879	0.1141942	0.0197945	0.0252047	0.0158009	0.0300915	0.0617867	0.0507795	0.0469401	0.0711500	0.0194204	0.0098389	0.0645295	0.0669852	0.1605947	0.0886975	0.0541863	0.1424114	0.2004689	0.1993569	0.0401544	0.0441808	0.0307188	0.0272442	0.0268592	0.0139718	0.0000525	0.0000601	0.0283762	0.0465088
TMEM33	ENO1-AS1	0.0708158	0.0714686	0.2068743	0.0987657	0.0708597	0.4792530	0.2734893	0.1343346	0.3039643	0.4591975	0.1952638	0.0412828	0.0859967	0.1871635	0.4017148	0.5104504	0.2191080	0.0139423	0.0262239	0.2939069	0.1995043	0.2039205	0.1923016	0.1620893	0.2730800	0.5714809	0.5082034	0.2429073	0.3038719	0.1359953	0.3424591	0.2710815	0.0264959	0.0696251	0.2826115	0.1631998	0.0044688	0.1375285	0.5944718	0.1992765	0.0486426	0.1900109	0.1359395	0.1501567	0.2144275	0.1581698	0.2510632	0.1412138
MSMO1	ENO1-AS1	0.0063725	0.0437663	0.3025896	0.0420387	0.0157815	0.5603168	0.1461161	0.0660734	0.2682528	0.3656824	0.0773329	0.0360262	0.2940160	0.3264095	0.0263799	0.1620645	0.1927648	0.0800645	0.0004171	0.1972553	0.0270583	0.0633082	0.0107499	0.0993784	0.0691046	0.2498753	0.3642355	0.2317643	0.1631004	0.3356563	0.4467107	0.3576286	0.1073108	0.1593358	0.3246712	0.1352986	0.0098000	0.1540406	0.4498998	0.2446729	0.1201400	0.2474216	0.0029890	0.1946049	0.0366150	0.0205493	0.0676121	0.0311937
PTS	ENO1-AS1	0.0213415	0.0720923	0.0522103	0.0412241	0.0564597	0.2982108	0.1495518	0.0292986	0.1041068	0.2311616	0.0819155	0.0802982	0.2136561	0.2035959	0.0228244	0.1552765	0.1664446	0.0935075	0.0293068	0.2409502	0.1321207	0.1385301	0.0875980	0.1425784	0.1234753	0.3100998	0.0285275	0.2579914	0.0428523	0.1742301	0.2636573	0.2149908	0.0700792	0.0582419	0.1516736	0.0739182	0.0778922	0.0430663	0.1910105	0.0990561	0.0598346	0.0702875	0.0905683	0.0708947	0.0175706	0.0390841	0.0771830	0.0927483
HIC1	ENO1-AS1	0.0023719	0.0326574	0.0351075	0.0253437	0.0020715	0.0534770	0.0664183	0.0121506	0.0196343	0.0538683	0.0310278	0.0364923	0.0498901	0.0182078	0.0077301	0.0622135	0.0050781	0.0021843	0.0820729	0.0548184	0.0147019	0.0188244	0.0319853	0.1788621	0.0134334	0.0090205	0.0498200	0.0356863	0.0396394	0.0055886	0.0068970	0.0240323	0.1388161	0.1127711	0.0116216	0.0718154	0.0194798	0.0160645	0.0314613	0.0321233	0.0176211	0.0296330	0.0945366	0.0031976	0.0195921	0.0121351	0.0397613	0.0215228
SDC1	ENO1-AS1	0.2805629	0.2983824	0.5456448	0.3109334	0.1475452	1.0000000	0.4640188	0.0840116	0.0668264	0.5336733	0.4852705	0.3541027	0.1240549	0.0731884	0.7169590	0.5795662	0.3653961	0.2039901	0.3994893	0.5531641	0.4205768	0.3443932	0.2975456	0.0984689	0.1455239	0.5335639	0.5041201	0.4394620	0.2519576	0.4294085	0.5723418	0.5704252	0.1357515	0.1872933	0.4126975	0.1014466	0.3966013	0.0231684	0.3556916	0.2495890	0.0609304	0.0443283	0.2657704	0.0242579	0.1705485	0.1105200	0.2085307	0.4125025
GPX1	ENO1-AS1	0.0368563	0.0903165	0.1541919	0.1799758	0.0648343	0.4760928	0.1613478	0.0700032	0.1490217	0.2317796	0.1736428	0.0763112	0.3131748	0.2346407	0.0198079	0.1749308	0.2240805	0.0743311	0.1765277	0.2829928	0.1867607	0.0638924	0.0778766	0.0475980	0.0423705	0.3362503	0.6837241	0.1409992	0.5320121	0.0710381	0.2121639	0.2702754	0.0490227	0.2495364	0.3353814	0.0679609	0.1832607	0.1890654	0.0240401	0.2407279	0.1759170	0.2739967	0.4169861	0.3496880	0.2494329	0.2059310	0.2666238	0.1833505
ZNF26	ENO1-AS1	0.0271562	0.0296850	0.0380851	0.0314861	0.0339555	0.0037774	0.0248463	0.0050716	0.0122874	0.0394154	0.0092928	0.0011901	0.0027019	0.0128569	0.0363393	0.0278971	0.0169352	0.0177637	0.0054976	0.0286951	0.0176865	0.0132923	0.0035619	0.0055270	0.0035198	0.0267755	0.0010289	0.0393425	0.0361535	0.0087309	0.0373562	0.0139661	0.0092984	0.0006406	0.0128788	0.0080623	0.0095462	0.0012327	0.0429198	0.0231903	0.0198164	0.0032999	0.0279435	0.0009610	0.0071556	0.0109797	0.0094778	0.0070943
SDF2L1	ENO1-AS1	0.7143614	0.7370584	0.6532839	0.8656164	0.9965750	0.5540466	0.8943798	0.3879520	0.1565620	1.0000000	0.9175053	0.8142561	1.0000000	0.8924489	0.3560000	0.0348195	0.2843749	0.0238795	0.3476278	0.3644075	0.8903391	0.8011420	0.7387085	0.3474067	0.3775463	0.3003476	0.4695521	0.6156888	0.1708473	0.4034009	0.4943774	0.4705656	0.6519113	1.0000000	1.0000000	0.4217601	0.0405064	0.9156040	0.2190318	0.1071671	0.0325024	0.5414394	0.0840560	0.4245576	0.4706559	0.6140219	0.4787846	0.0203348
WNT9A	ENO1-AS1	0.0390884	0.0497199	0.1305772	0.0587009	0.0341383	0.1934448	0.2220170	0.0973060	0.0354934	0.1879395	0.1355050	0.0486352	0.1828755	0.3187043	0.3905506	0.5160862	0.0634945	0.0519468	0.1190238	0.2071283	0.0137697	0.1273541	0.0127321	0.1184647	0.0943562	0.2344942	0.4468191	0.1016782	0.3293175	0.1340073	0.2766915	0.2051911	0.4413649	0.2463475	0.0793043	0.2532009	0.2524324	0.2094199	0.2337157	0.1148815	0.2065081	0.1870634	0.0357526	0.1286907	0.3965181	0.1946506	0.2124715	0.2031750
PPAN	ENO1-AS1	0.0501356	0.1095298	0.0215009	0.1684351	0.0568731	0.0910717	0.1818427	0.0160226	0.0501103	0.2194487	0.1531367	0.0859028	0.1075819	0.1307014	0.0410220	0.1254703	0.1073683	0.1599196	0.2057081	0.1036137	0.1869822	0.0648938	0.0522534	0.1033591	0.0744032	0.1632161	0.1705329	0.1557799	0.1701637	0.1181609	0.1843056	0.0063003	0.0015687	0.0921083	0.0999928	0.0418220	0.1649858	0.1576233	0.0531661	0.0311370	0.0839196	0.0247206	0.0375191	0.1350789	0.0572674	0.0160022	0.1535534	0.0980622
PLIN3	ENO1-AS1	0.0043595	0.0090112	0.0970988	0.0413394	0.0207692	0.2632800	0.2197271	0.0735223	0.0134328	0.2474029	0.2144287	0.1980903	0.0318139	0.0267245	0.1216860	0.1319842	0.0970648	0.0144867	0.0576131	0.1496268	0.1771534	0.1523096	0.1263617	0.0052818	0.0579978	0.1931060	0.2260515	0.1465669	0.1451335	0.1249625	0.1924991	0.1931339	0.1217426	0.0108153	0.1052843	0.0171475	0.1528701	0.0053542	0.1462472	0.0923636	0.0449256	0.1842341	0.0389306	0.1522097	0.0078315	0.0269576	0.0156870	0.0016807
HRAS	ENO1-AS1	0.0062615	0.0125486	0.2086073	0.0447828	0.0423490	0.7246170	0.5639182	0.1799423	0.0251042	0.6120508	0.5985919	0.5070514	0.5008874	0.3128961	0.1312410	0.1346804	0.3338603	0.2023085	0.1639149	0.4088846	0.5239318	0.3688217	0.1910090	0.1271035	0.1678679	0.7143397	0.6611322	0.3729758	0.4306787	0.0782946	0.3821170	0.4513945	0.5095821	0.0268198	0.1483036	0.3822703	0.6458671	0.2937073	0.1821586	0.3147027	0.0685503	0.0177052	0.2962920	0.0983826	0.0248233	0.0525548	0.0550449	0.0767551
OIP5-AS1	ENO1-AS1	0.0344155	0.1055352	0.0569372	0.0923508	0.1003820	0.1977759	0.2941230	0.0770195	0.0082036	0.4192295	0.2945897	0.2288171	0.1210458	0.1133846	0.1699317	0.2272914	0.0972794	0.0037227	0.0380956	0.2119259	0.2405231	0.2056049	0.1912864	0.1596665	0.2143975	0.3752065	0.2623812	0.2191982	0.0642869	0.0978902	0.2142575	0.1996672	0.1955402	0.1289992	0.0732310	0.2607673	0.3675950	0.2792400	0.1672312	0.0575535	0.0349293	0.0965576	0.0667414	0.0899679	0.0725774	0.0817925	0.1031114	0.0368751
GSTO1	ENO1-AS1	0.1357249	0.2390973	0.0349171	0.3403588	0.1887648	0.6549336	0.8209510	0.2406839	0.0498393	0.9604709	0.7614236	0.4963175	0.7630573	0.7487083	0.1109465	0.1598398	0.3470907	0.0934522	0.2415303	0.5423615	0.7305838	0.4396524	0.3607464	0.5595334	0.5624001	1.0000000	0.4666196	0.7295649	0.0731989	0.7416493	0.9589465	0.8518502	0.2845709	0.2225943	0.4634796	0.0753304	0.3550182	0.1135640	0.0222084	0.3230940	0.1433040	0.5215065	0.1110072	0.3318271	0.0048621	0.0850940	0.0794128	0.2231032
METTL25	ENO1-AS1	0.0610542	0.0573272	0.0868177	0.1302746	0.0318203	0.2244768	0.1638906	0.0281355	0.1286186	0.2650939	0.1476542	0.1088344	0.1304847	0.2157516	0.2113256	0.0776484	0.1388258	0.0200718	0.0343003	0.1759995	0.2381233	0.1929978	0.1671961	0.1855689	0.2012063	0.3661879	0.1965926	0.1607786	0.0809728	0.0218945	0.1526614	0.0872115	0.0881920	0.0465156	0.1665948	0.0723172	0.0021799	0.0813693	0.1564317	0.1308476	0.0538774	0.0216057	0.0628242	0.0290001	0.0021925	0.0284700	0.0446342	0.1362436
AP5Z1	ENO1-AS1	0.3803464	0.1678857	0.1922108	0.2882610	0.5128137	0.5226969	0.9007691	0.2205581	0.0200802	0.7465737	0.6343959	0.4801080	0.9017025	0.7818184	0.0760979	0.2960688	0.6772489	0.4421167	1.0000000	0.9506858	0.6451558	0.5343551	0.4171213	0.0896175	0.0527340	0.7401358	0.9962231	0.5954473	0.6951421	0.1958265	0.3973515	0.4712595	0.2459828	0.2839347	0.6125340	0.6775385	0.0791789	0.9184240	0.2943048	0.6822177	0.3679966	0.1265061	0.2394973	0.0986365	0.4758333	0.2541268	0.6817250	0.1704180
MIA2	ENO1-AS1	0.2718248	0.3740195	0.4034417	0.3967133	0.2988281	0.5300942	0.0094369	0.0435030	0.2306959	0.0893754	0.0279210	0.0192347	0.0482251	0.0222451	0.3058190	0.1992484	0.1322423	0.0561105	0.0441423	0.2041571	0.0101063	0.0516628	0.0005910	0.0221132	0.0312483	0.0514946	0.1992638	0.0611014	0.1067360	0.0353383	0.0940287	0.0825229	0.0265518	0.0606531	0.0662564	0.0646071	0.0045162	0.1020960	0.2303631	0.0520305	0.0131001	0.0266659	0.1228305	0.1215577	0.0480191	0.0100308	0.0778013	0.2689069
CA13	ENO1-AS1	0.0159808	0.0006566	0.2468773	0.0270520	0.0455592	0.4550902	0.1072250	0.3595301	0.3146674	0.0234220	0.1514398	0.2209795	0.1205097	0.2105450	0.0938557	0.1826091	0.3656131	0.2319487	0.0779565	0.4916725	0.3061522	0.3134251	0.0909498	0.0904111	0.2058523	0.4175468	0.3445559	0.1554391	0.1895262	0.0707701	0.1925913	0.1544404	0.0368515	0.0382486	0.2090020	0.3668807	0.0857393	0.3499214	0.5547846	0.3769159	0.1654250	0.3359223	0.0342785	0.2959704	0.0828830	0.0007846	0.0466966	0.1789971
SNORA1	ENO1-AS1	0.1343797	0.1468930	0.0810302	0.0327043	0.0246348	0.0437000	0.1015511	0.0368920	0.1538253	0.1976333	0.0035812	0.0042119	0.0028004	0.1776192	0.1511852	0.1160626	0.0507909	0.0023234	0.0878898	0.0801810	0.0446385	0.0418143	0.0719908	0.0402048	0.1217040	0.1782160	0.0978524	0.0424115	0.0369375	0.1096795	0.0165290	0.0353426	0.0760217	0.0617583	0.1127257	0.1903755	0.0320346	0.0487755	0.0904732	0.1147545	0.1380534	0.0034202	0.0025960	0.0380257	0.0561964	0.0368450	0.0889642	0.0929328
RNF126	ENO1-AS1	0.1454222	0.1128217	0.0422116	0.0173917	0.1671135	0.1256446	0.2169569	0.0043884	0.0373098	0.2580131	0.2408165	0.1952606	0.2847827	0.2700061	0.1089635	0.0431544	0.1754628	0.0900661	0.1836656	0.2400157	0.2231497	0.1899532	0.1823322	0.0256024	0.0106805	0.2309355	0.1664373	0.1918631	0.1054023	0.1057395	0.2278681	0.2221912	0.0248680	0.1360889	0.1917910	0.0518592	0.0697783	0.1958234	0.0417990	0.1264743	0.0478226	0.0384338	0.0909487	0.0222705	0.0895300	0.0436162	0.1481473	0.1248608
DAPK3	ENO1-AS1	0.0229710	0.0192894	0.0274465	0.0086816	0.0193812	0.1088905	0.0722770	0.0121709	0.0283308	0.0848608	0.0767482	0.0346366	0.0303522	0.0062049	0.0558170	0.0604748	0.0865870	0.0739862	0.0728488	0.1117768	0.0308860	0.0070633	0.0230074	0.0109216	0.0008685	0.0818421	0.1627667	0.0532205	0.1158242	0.0193235	0.0636652	0.0703094	0.0465194	0.0369684	0.0623772	0.0418494	0.0238886	0.1016676	0.0100409	0.0666898	0.0488313	0.0744459	0.0054996	0.0665415	0.0421394	0.0349632	0.0494301	0.0010525
PLXNB3	SLC2A5	1.0000000	1.0000000	1.0000000	1.0000000	1.0000000	0.8936938	1.0000000	1.0000000	1.0000000	1.0000000	1.0000000	1.0000000	1.0000000	1.0000000	1.0000000	1.0000000	1.0000000	1.0000000	1.0000000	1.0000000	1.0000000	1.0000000	1.0000000	1.0000000	1.0000000	1.0000000	1.0000000	1.0000000	1.0000000	1.0000000	1.0000000	1.0000000	1.0000000	1.0000000	1.0000000	1.0000000	1.0000000	1.0000000	1.0000000	1.0000000	1.0000000	1.0000000	1.0000000	1.0000000	1.0000000	1.0000000	1.0000000	1.0000000
SOX6	SLC2A5	0.0487691	0.0496474	0.0560886	0.0307210	0.0304345	0.0553459	0.0195357	0.0264968	0.0400168	0.0062942	0.0195357	0.0093717	0.0124537	0.0065654	0.0253205	0.0245980	0.0374677	0.0378426	0.0055388	0.0355865	0.0092976	0.0033466	0.0183115	0.0395853	0.0137221	0.0429964	0.0141076	0.0385304	0.0193099	0.0011724	0.0179564	0.0176359	0.0355275	0.0414688	0.0689875	0.0472694	0.0342796	0.0464581	0.0328191	0.0235668	0.0057020	0.0382463	0.0382463	0.0253205	0.0247310	0.0375667	0.0057569	0.0283786
POU2F2	SLC2A5	0.0785348	0.0506878	0.1015613	0.0973229	0.0924535	0.1823621	0.0577918	0.0929795	0.1560780	0.0680664	0.0770953	0.0984749	0.0324413	0.0194361	0.0337542	0.1098753	0.1461355	0.0926739	0.0751709	0.1852558	0.1340215	0.1043060	0.0608925	0.0372750	0.0471946	0.0288905	0.1278792	0.1133033	0.0727189	0.0908944	0.0075615	0.0057782	0.0204688	0.0622540	0.1135432	0.1269653	0.0896728	0.1354434	0.1708490	0.1396240	0.0976311	0.0062658	0.0311948	0.0258437	0.1465216	0.1037563	0.1479327	0.0048777
TEF	SLC2A5	0.1628347	0.1476417	0.2114179	0.1105230	0.1236166	0.2498644	0.0237087	0.0713161	0.1253567	0.0265817	0.0442521	0.0386272	0.0597723	0.0636930	0.1858328	0.1509274	0.0950445	0.0549105	0.1539754	0.2215338	0.0553966	0.0436511	0.0128286	0.0636568	0.0693359	0.1320443	0.0771990	0.1777813	0.0346744	0.0599633	0.1312651	0.1402900	0.0706727	0.1186109	0.2494985	0.1614098	0.0953689	0.1782339	0.2043058	0.1121414	0.0462427	0.1847900	0.1479703	0.1107883	0.0462427	0.0836694	0.0844752	0.0250539
RENBP	SLC2A5	0.0534748	0.0724426	0.0836842	0.0537186	0.0327150	0.0559258	0.0010604	0.0322874	0.0321012	0.0010490	0.0010604	0.0322573	0.0320139	0.0130428	0.0009729	0.0299737	0.0300563	0.0303571	0.0292733	0.0285473	0.0320025	0.0321961	0.0315200	0.0317550	0.0435209	0.0235418	0.0528164	0.0309088	0.0466845	0.0227191	0.0127525	0.0303571	0.0341448	0.0140896	0.0572645	0.0011404	0.0344387	0.0011570	0.0008302	0.0287171	0.0301357	0.0009675	0.0306809	0.0308541	0.0301357	0.0124335	0.0009594	0.0146612
FAM13A-AS1	SLC2A5	0.2165861	0.1559774	0.2206820	0.1216137	0.1580634	0.2674399	0.0005674	0.1954956	0.1943685	0.0005613	0.0634989	0.0609120	0.1329283	0.1207547	0.0005206	0.0005058	0.1024983	0.1838081	0.1772456	0.1728499	0.0005400	0.0005433	0.0260835	0.1082913	0.0210375	0.0219972	0.0006016	0.1871488	0.1206690	0.2015431	0.1871488	0.1838081	0.1593148	0.2479608	0.4062447	0.2813393	0.1833443	0.2682188	0.0897814	0.0979312	0.1027691	0.1857689	0.1046284	0.1868171	0.1824677	0.1027691	0.1842250	0.0294062
HYDIN	SLC2A5	0.0585582	0.0408984	0.0195806	0.0193048	0.0041829	0.0748848	0.0256455	0.0206644	0.0038053	0.0373514	0.0256455	0.0206452	0.0221000	0.0039643	0.0076832	0.0460369	0.0192365	0.0194290	0.0155845	0.0438461	0.0037936	0.0038165	0.0078491	0.0487729	0.0039102	0.0040886	0.0088781	0.0474732	0.0041945	0.0511246	0.0474732	0.0466258	0.0587197	0.0922960	0.1537127	0.0787768	0.0220413	0.0723256	0.0404363	0.0034041	0.0462858	0.0471232	0.0471232	0.0036574	0.0075044	0.0035723	0.0467315	0.0042123
DNAH2	SLC2A5	0.0062077	0.0209453	0.0218541	0.0088277	0.0001213	0.0269622	0.0061118	0.0071325	0.0063259	0.0073487	0.0074285	0.0071259	0.0059383	0.0070930	0.0056078	0.0027623	0.0059230	0.0067061	0.0064667	0.0056256	0.0067875	0.0044878	0.0057288	0.0057715	0.0030427	0.0015152	0.0047495	0.0068280	0.0049323	0.0069455	0.0056177	0.0064385	0.0062059	0.0033294	0.0214611	0.0111342	0.0031766	0.0134379	0.0051881	0.0063438	0.0059386	0.0060460	0.0060460	0.0068159	0.0066572	0.0066572	0.0064531	0.0032749
GRHL3	SLC2A5	0.8084868	0.8404780	0.9090541	0.7728079	0.7345064	1.0000000	0.1078694	0.2580698	0.4796250	0.0790239	0.1755151	0.1034749	0.2601257	0.0374198	0.5108571	0.4962808	0.5601840	0.3006998	0.3374960	0.5320589	0.4000187	0.2399246	0.1901683	0.3145469	0.3267477	0.3177040	0.1156949	0.3863481	0.0337229	0.0879655	0.4209411	0.4535660	0.2372416	0.0283016	0.2148782	0.0090388	0.2953738	0.0119145	0.6994204	0.4754745	0.2985070	0.8150821	0.6616668	0.8196814	0.6499088	0.3766846	0.3803123	0.5940992
RGMA	SLC2A5	0.5027725	0.5132060	0.6467312	0.4459313	0.2962264	0.6625029	0.1483750	0.4787866	0.3086088	0.2185474	0.1483750	0.3101093	0.2377484	0.1475626	0.4575321	0.4444773	0.2889499	0.4501627	0.4340907	0.4233252	0.1412061	0.0441851	0.0247709	0.3052806	0.2167138	0.5114709	0.8024529	0.2128134	0.6325749	0.4581483	0.1543407	0.2649899	0.3282547	0.0495803	0.0083570	0.0990706	0.5106893	0.1005114	0.2531000	0.2760748	0.4468800	0.4549649	0.4549649	0.4575321	0.4468800	0.2897132	0.4511838	0.3215586
MIR4653	SLC2A5	0.3095780	0.2055440	0.4097600	0.2473006	0.3381299	0.4716113	0.0656011	0.0104695	0.1902127	0.1039202	0.1992551	0.0629285	0.2046064	0.0638434	0.0100048	0.0584736	0.0586348	0.0579521	0.0571072	0.1691542	0.0999736	0.0628091	0.1294750	0.1881614	0.0643516	0.0111842	0.0680609	0.0602979	0.1745511	0.1878324	0.1831473	0.1798780	0.0666107	0.1128592	0.1207551	0.0117269	0.0657441	0.0700438	0.1559996	0.0560221	0.0587897	0.1817969	0.0598533	0.0100048	0.0587897	0.0587897	0.0950485	0.0115227
CSRNP3	SLC2A5	0.0962252	0.1008878	0.1425890	0.0744184	0.0921123	0.1234760	0.0689112	0.0661654	0.0657839	0.0326826	0.0124691	0.0661038	0.0132206	0.0413051	0.0303130	0.0294481	0.0615934	0.0622097	0.0599887	0.0585010	0.0017820	0.0316315	0.0116878	0.0650745	0.0018368	0.0019206	0.0494296	0.0303669	0.0694236	0.0290312	0.0633404	0.0622097	0.0729588	0.0133962	0.1205111	0.0446670	0.0425348	0.0604224	0.0539515	0.0106484	0.0115380	0.0628734	0.0628734	0.0632281	0.0296073	0.0111744	0.0623508	0.0309927
POLH	SLC2A5	0.1114551	0.1002725	0.1444184	0.0886834	0.0821434	0.1794805	0.0496876	0.0084898	0.0169903	0.0595247	0.0571432	0.0283163	0.0305087	0.0347302	0.1102701	0.1358836	0.0585183	0.0221934	0.0358643	0.1388958	0.0113629	0.0096188	0.0009283	0.0245576	0.0140025	0.0302775	0.1565919	0.0638534	0.1110304	0.0358104	0.0729368	0.0676084	0.0062678	0.0407617	0.1315988	0.0268717	0.0182275	0.0342821	0.1462568	0.0753937	0.0416246	0.0639175	0.1276400	0.0790376	0.0275912	0.0533502	0.0302868	0.0554858
METTL7A	SLC2A5	0.0051924	0.0055842	0.0069300	0.0026879	0.0033643	0.0057943	0.0009667	0.0009282	0.0008359	0.0009563	0.0009127	0.0008755	0.0011794	0.0011192	0.0008870	0.0008135	0.0008641	0.0009456	0.0007945	0.0007434	0.0009200	0.0010997	0.0008555	0.0008269	0.0008590	0.0009361	0.0003178	0.0008049	0.0010237	0.0009569	0.0008389	0.0008727	0.0011351	0.0031844	0.0065299	0.0010463	0.0011744	0.0008358	0.0006856	0.0008256	0.0008663	0.0008327	0.0008327	0.0008374	0.0007847	0.0008663	0.0007923	0.0006504
ESR1	SLC2A5	0.4681507	0.4885246	0.5086096	0.3705402	0.4039960	0.5140055	0.2920348	0.2803986	0.2787820	0.0999573	0.2920348	0.2801375	0.2998778	0.2904358	0.2679510	0.2603056	0.2610231	0.2636352	0.2542227	0.2479179	0.2779248	0.2796057	0.2737346	0.2757755	0.2864724	0.2995399	0.3096219	0.2684267	0.1063239	0.2890724	0.2684267	0.2636352	0.1458936	0.0916713	0.5013280	0.3156909	0.2990822	0.5355502	0.2286381	0.2493924	0.2617127	0.0921902	0.2664475	0.2679510	0.2617127	0.2617127	0.2642332	0.1518348
DNAH11	SLC2A5	0.0006487	0.0008943	0.0017337	0.0008902	0.0007030	0.0025571	0.0001039	0.0000642	0.0000944	0.0000764	0.0001064	0.0001032	0.0000447	0.0000194	0.0000796	0.0011056	0.0001634	0.0000842	0.0000631	0.0003960	0.0000690	0.0000658	0.0000626	0.0001118	0.0002678	0.0001459	0.0007103	0.0001088	0.0000205	0.0000639	0.0019743	0.0001651	0.0000679	0.0001078	0.0001488	0.0001109	0.0001102	0.0001045	0.0016816	0.0002486	0.0002609	0.0000589	0.0004256	0.0001086	0.0001639	0.0002609	0.0001071	0.0000706
SLC38A4	SLC2A5	0.2498924	0.1988596	0.2623123	0.1710260	0.2480318	0.2907324	0.1928211	0.1851381	0.1840707	0.1907488	0.1928211	0.1849657	0.0095231	0.0092233	0.0965629	0.1718713	0.1723451	0.1740697	0.1678550	0.1636922	0.1835047	0.1846145	0.1807381	0.0513489	0.1891484	0.1977765	0.1115800	0.1772334	0.2028980	0.1156549	0.1772334	0.0490884	0.1458933	0.1454840	0.3531943	0.0724491	0.1974743	0.0101190	0.1509623	0.1646657	0.1728004	0.1759266	0.1759266	0.1769194	0.1728004	0.1728004	0.1744646	0.1518344
ABCA12	SLC2A5	0.0297729	0.0312578	0.0383084	0.0282375	0.0281279	0.0447103	0.0066068	0.0115407	0.0237365	0.0014984	0.0034910	0.0106634	0.0065637	0.0047495	0.0371542	0.0345109	0.0204308	0.0129678	0.0110150	0.0460653	0.0009890	0.0017489	0.0044764	0.0139113	0.0196153	0.0052965	0.0526059	0.0106548	0.0436167	0.0217412	0.0033797	0.0012877	0.0048491	0.0019384	0.0192754	0.0205962	0.0080994	0.0221238	0.0424830	0.0166371	0.0135387	0.0177749	0.0408265	0.0314861	0.0296442	0.0296442	0.0143754	0.0020978
PFKFB4	SLC2A5	0.0960788	0.0858348	0.1158626	0.0965169	0.0815400	0.1919663	0.0434888	0.0112337	0.0334257	0.0629477	0.0593456	0.0252088	0.0861222	0.0583958	0.0113678	0.0127753	0.1688946	0.0998686	0.0973205	0.2323611	0.0314972	0.0240273	0.0238015	0.0246660	0.0407075	0.0688838	0.1476265	0.1083238	0.1053678	0.0626420	0.1833879	0.1826586	0.0751380	0.0089118	0.0854978	0.0612537	0.0252242	0.0418476	0.1730998	0.1457268	0.0812436	0.0013017	0.0304611	0.0002410	0.0812436	0.0663158	0.0662265	0.0109999
ARHGAP30	SLC2A5	0.0720249	0.0792741	0.0606522	0.0624979	0.0704083	0.1588764	0.0670974	0.0135406	0.0146110	0.0407923	0.0528490	0.0221076	0.0688994	0.0708300	0.0486012	0.0081492	0.0283314	0.0750078	0.0133238	0.0564580	0.1279288	0.0999871	0.1260000	0.1753524	0.0815053	0.1378782	0.0560317	0.1235568	0.0556109	0.0779441	0.0018468	0.0138171	0.0537848	0.0201154	0.1000621	0.0787088	0.0388938	0.0878264	0.1453800	0.1585766	0.1204663	0.0289201	0.0758079	0.0958194	0.0595995	0.1204663	0.0944899	0.0096612
TNNI2	SLC2A5	0.1699267	0.1607888	0.1879096	0.1247083	0.0568542	0.1586598	0.0483408	0.0464147	0.0461471	0.0478213	0.0333126	0.0463715	0.0496391	0.0033530	0.0443542	0.0430887	0.0030135	0.0436398	0.0420818	0.0410381	0.0460052	0.0462834	0.0453116	0.0456494	0.0474201	0.0495832	0.0353188	0.0444330	0.0508672	0.0478505	0.0444330	0.0436398	0.0338253	0.0751124	0.0622813	0.0519891	0.0495074	0.0363478	0.0378467	0.0412822	0.0433216	0.0441053	0.0441053	0.0443542	0.0433216	0.0433216	0.0437388	0.0738814
FILIP1L	SLC2A5	0.5751203	0.5986086	0.6969582	0.5532524	0.5989676	0.7936795	0.5853911	0.4964398	0.4935777	0.2009945	0.3243658	0.3111514	0.3073914	0.2977128	0.6254742	0.4136002	0.5232274	0.5284634	0.5934283	0.7184296	0.2089248	0.3105607	0.3599924	0.1275224	0.0543888	0.1023435	0.2195313	0.2543605	0.1549127	0.0987671	0.2981441	0.1444274	0.1833630	0.3101652	0.6043956	0.6701508	0.4680129	0.6942865	0.5337067	0.4415440	0.4633569	0.1459681	0.3838280	0.1467918	0.2906868	0.4158360	0.1986324	0.1275604
SYN1	SLC2A5	0.1306170	0.0647405	0.1400048	0.1074992	0.0955840	0.1426101	0.0146625	0.0840535	0.0340728	0.0353089	0.0066512	0.0063802	0.0328969	0.0812263	0.0803222	0.0130694	0.0782454	0.0060044	0.0310711	0.0303005	0.0339680	0.0838158	0.0820559	0.0826677	0.0350127	0.0897914	0.0070517	0.0804648	0.0069988	0.0591619	0.0804648	0.0790285	0.0148881	0.0383461	0.0938846	0.0344543	0.0365538	0.0159984	0.0685376	0.0747590	0.0784522	0.0133778	0.0325652	0.0293945	0.0059606	0.0784522	0.0322946	0.0070285
PLEKHG3	GPR157	1.0000000	1.0000000	1.0000000	1.0000000	1.0000000	1.0000000	1.0000000	1.0000000	1.0000000	1.0000000	1.0000000	1.0000000	1.0000000	1.0000000	1.0000000	1.0000000	1.0000000	1.0000000	1.0000000	1.0000000	1.0000000	1.0000000	1.0000000	1.0000000	1.0000000	1.0000000	1.0000000	1.0000000	1.0000000	1.0000000	1.0000000	1.0000000	1.0000000	1.0000000	1.0000000	1.0000000	1.0000000	1.0000000	1.0000000	1.0000000	1.0000000	1.0000000	1.0000000	1.0000000	1.0000000	1.0000000	1.0000000	1.0000000
PIK3CD	GPR157	0.0040776	0.0029337	0.0065896	0.0046412	0.0040053	0.0109186	0.0047254	0.0016483	0.0001003	0.0056059	0.0056310	0.0041470	0.0042234	0.0022575	0.0031306	0.0044834	0.0054129	0.0011414	0.0042491	0.0085475	0.0047895	0.0036553	0.0034821	0.0069329	0.0083903	0.0112108	0.0032936	0.0112565	0.0000163	0.0082235	0.0182040	0.0144744	0.0070961	0.0054101	0.0003212	0.0001009	0.0050904	0.0004709	0.0116880	0.0045125	0.0007604	0.0044883	0.0010062	0.0038233	0.0000226	0.0007186	0.0000918	0.0013533
AHNAK2	GPR157	0.0589013	0.0569669	0.0764087	0.0522390	0.0482586	0.1017178	0.0582566	0.0282109	0.0154068	0.0500099	0.0454904	0.0320122	0.0043987	0.0003663	0.0377455	0.0508750	0.0246662	0.0095498	0.0238191	0.0504409	0.0305315	0.0304030	0.0237883	0.0312565	0.0461974	0.0596499	0.0512297	0.0518937	0.0297021	0.0327452	0.0703074	0.0826221	0.0816134	0.0699770	0.0236936	0.0384730	0.0686387	0.0354819	0.0658011	0.0146142	0.0131266	0.0189939	0.0118824	0.0121724	0.0152247	0.0124167	0.0145210	0.0017903
EHD2	GPR157	0.1347959	0.1271931	0.1626584	0.1239538	0.0981528	0.2466698	0.1019297	0.0351683	0.0007184	0.1095972	0.1061201	0.0723243	0.0737265	0.0568906	0.0390078	0.1109208	0.0932093	0.0328255	0.0900264	0.1623451	0.0596012	0.0664107	0.0577910	0.0332647	0.0950283	0.1448492	0.0847999	0.1500127	0.0511737	0.1357238	0.2359443	0.2521600	0.1135826	0.0326045	0.0592104	0.0211769	0.0895572	0.0010839	0.1105132	0.0529096	0.0087554	0.0342200	0.0372818	0.0226980	0.0114165	0.0024115	0.0198466	0.0155390
MLXIP	GPR157	0.0492784	0.0484480	0.0694054	0.0506327	0.0333045	0.1159774	0.0709112	0.0286306	0.0177316	0.0634317	0.0661152	0.0471956	0.0205876	0.0184005	0.0567359	0.0652610	0.0531175	0.0107414	0.0361277	0.1110865	0.0635763	0.0639209	0.0519389	0.0315033	0.0404915	0.0732460	0.0438619	0.0968616	0.0176125	0.0658427	0.1384062	0.1673121	0.0499721	0.0252408	0.0532632	0.0020174	0.0376186	0.0065541	0.1155847	0.0155370	0.0149467	0.0221141	0.0182125	0.0175025	0.0115087	0.0005674	0.0113864	0.0141467
DIP2A	GPR157	0.0195887	0.0192193	0.0373773	0.0252983	0.0169190	0.0566285	0.0375715	0.0190287	0.0095896	0.0400205	0.0350453	0.0279587	0.0260663	0.0191821	0.0183568	0.0361333	0.0110957	0.0026238	0.0095303	0.0480199	0.0341420	0.0327298	0.0250554	0.0261288	0.0291646	0.0508167	0.0235367	0.0431689	0.0084973	0.0266761	0.0640380	0.0655777	0.0261969	0.0177008	0.0189225	0.0069286	0.0270729	0.0029734	0.0717027	0.0092431	0.0051053	0.0084833	0.0095510	0.0047023	0.0102256	0.0059329	0.0088434	0.0060408
HERC2P3	GPR157	0.0958709	0.0916952	0.1047649	0.0973277	0.0736768	0.1548831	0.0934607	0.0593235	0.0573516	0.0936632	0.0843427	0.0617472	0.0146061	0.0193114	0.0497251	0.0934035	0.0932283	0.0127878	0.0805051	0.0879385	0.0737980	0.0652641	0.0348929	0.0145546	0.0220448	0.0662409	0.0726999	0.0628860	0.0485585	0.0655533	0.1447812	0.1025562	0.0331747	0.0166777	0.0997697	0.0117018	0.0165214	0.0143981	0.1899873	0.0956904	0.0209549	0.0028173	0.0842517	0.0171188	0.0402225	0.0062143	0.0299062	0.0210797
HNRNPA1P33	GPR157	0.1355125	0.1110683	0.1648364	0.1142658	0.1220983	0.2407514	0.0959781	0.0207646	0.0192324	0.1063746	0.0982466	0.0760864	0.1146871	0.0717396	0.0021616	0.0420690	0.1040185	0.0358685	0.0767571	0.1811343	0.0608813	0.0565177	0.0688387	0.0295835	0.0350116	0.1111421	0.1180810	0.1274775	0.0523802	0.0593651	0.2120470	0.1962703	0.1736875	0.1197569	0.0299454	0.0436225	0.1033775	0.0725273	0.1310768	0.0718770	0.0189195	0.0448216	0.0185799	0.0318295	0.0230923	0.0239063	0.0389017	0.0323551
RAD54L2	GPR157	0.1017478	0.0804783	0.1471159	0.0914397	0.0829617	0.2646708	0.1058691	0.0312800	0.0274079	0.1166955	0.1154847	0.0729698	0.0266836	0.0390978	0.2214230	0.1547685	0.1544781	0.0407181	0.0542083	0.1755075	0.0947064	0.0836631	0.0615249	0.0697114	0.0864147	0.1358603	0.0628742	0.2055888	0.0065156	0.0833915	0.2348705	0.2119960	0.1505869	0.1239747	0.0746766	0.0311417	0.0854287	0.0025402	0.2664209	0.0810258	0.0173843	0.0577678	0.0409295	0.0399014	0.0196076	0.0107231	0.0107181	0.0172622
USP35	GPR157	0.1076492	0.1118358	0.1772357	0.1312532	0.1292679	0.2965984	0.1440694	0.0803659	0.0279973	0.1636136	0.1640141	0.1314384	0.1362706	0.0954152	0.0737326	0.0718300	0.0914531	0.0252063	0.1358112	0.2276192	0.1146229	0.1069198	0.0950780	0.0652635	0.0887115	0.1899337	0.1833207	0.1938929	0.1015460	0.1065648	0.2947148	0.3695979	0.1317587	0.0487584	0.0899509	0.0138962	0.0913016	0.0167330	0.2433948	0.0868018	0.0627574	0.0203158	0.0738202	0.0271213	0.0197278	0.0197082	0.0459158	0.0472858
SLC6A16	MIR34A	1.0000000	1.0000000	1.0000000	1.0000000	1.0000000	1.0000000	1.0000000	1.0000000	1.0000000	1.0000000	1.0000000	1.0000000	1.0000000	1.0000000	1.0000000	1.0000000	1.0000000	1.0000000	1.0000000	0.8380100	1.0000000	1.0000000	1.0000000	1.0000000	1.0000000	1.0000000	1.0000000	1.0000000	1.0000000	1.0000000	1.0000000	1.0000000	1.0000000	1.0000000	1.0000000	1.0000000	1.0000000	1.0000000	1.0000000	1.0000000	1.0000000	1.0000000	1.0000000	1.0000000	1.0000000	1.0000000	1.0000000	1.0000000
GIGYF1	MIR34A	0.0154622	0.0426789	0.1087379	0.0243424	0.0476907	0.2324791	0.3107803	0.1907683	0.1252548	0.3090551	0.2894781	0.2452099	0.3884509	0.3391192	0.1713991	0.0750549	0.1370459	0.0225928	0.2348436	0.5683248	0.3021319	0.2894921	0.2937791	0.2316359	0.2520740	0.3821717	0.3029134	0.3151384	0.2050651	0.0664258	0.3196660	0.3883758	0.2345081	0.0491485	0.1695937	0.0409536	0.1843370	0.0358045	0.3161468	0.0513963	0.1004018	0.0899054	0.0406400	0.0800214	0.0397879	0.0798695	0.0035819	0.2540069
FLJ16779	MIR34A	0.0037886	0.0152095	0.0199030	0.0032251	0.0011988	0.0208529	0.0511804	0.0454991	0.0381191	0.0506330	0.0477683	0.0426030	0.0403875	0.0408862	0.0402482	0.0336331	0.0262679	0.0011415	0.0260233	0.0502465	0.0501699	0.0488848	0.0509124	0.0445602	0.0522891	0.0603073	0.0422003	0.0284474	0.0383126	0.0197886	0.0012292	0.0299127	0.0561399	0.0582040	0.0539462	0.0543720	0.0632232	0.0539462	0.0053135	0.0205058	0.0218086	0.0062885	0.0153248	0.0030594	0.0195633	0.0172761	0.0158866	0.0396978
PPP1R3E	MIR34A	0.0302908	0.0052824	0.1244723	0.1255223	0.0719056	0.1468004	0.5052363	0.3445093	0.2748486	0.5174111	0.4880604	0.3556791	0.7008374	0.6315717	0.3165782	0.0766814	0.0109850	0.1949105	0.1240546	0.3809612	0.4224752	0.4631410	0.4166123	0.4124708	0.4543934	0.6765896	0.2623953	0.5016082	0.1554436	0.0491493	0.3310712	0.6178705	0.2500409	0.0055458	0.2474660	0.0724733	0.3265571	0.0238258	0.2863568	0.0704952	0.1736738	0.0336930	0.1237027	0.0104752	0.1260548	0.0220728	0.2235649	0.4868833
TCP10L	MIR34A	0.1842129	0.1032021	0.1366035	0.0977198	0.2156699	0.3403548	0.4190708	0.2235391	0.1317897	0.3484673	0.3949522	0.1280875	0.5664937	0.4390298	0.1875825	0.1977980	0.0164936	0.0948330	0.0459862	0.2008793	0.3097730	0.3150893	0.2974045	0.0870549	0.2645306	0.1191019	0.3943102	0.4377943	0.3712259	0.3591241	0.1074557	0.4603450	0.2244403	0.4468680	0.0168985	0.2173724	0.4854037	0.0168985	0.1023533	0.0939328	0.2753259	0.1997877	0.2413935	0.3620352	0.1342723	0.2567375	0.1953175	0.4468680
LOC642361	MIR34A	0.0062048	0.2998072	0.0342129	0.1316664	0.1078918	0.1215861	0.9571070	0.6680357	0.5869200	0.9973511	0.9295601	0.8566432	0.6571162	0.6204486	0.3805417	0.1194591	0.1442178	0.6579923	0.0439694	0.4886549	0.5170899	0.3315724	0.3851459	0.2035425	0.1796184	0.5709348	0.4483381	0.4416962	0.2683822	0.1047969	0.2761651	0.4136078	0.2663715	0.4197798	0.5724151	0.1642549	0.2608914	0.0819096	0.2630517	0.2082270	0.2229810	0.0332338	0.2475028	0.0338593	0.0336290	0.0997361	0.0324902	0.9217014
SEC31B	MIR34A	0.1325485	0.1114140	0.2121906	0.0711911	0.0757295	0.3078802	0.3041515	0.1589564	0.1202635	0.3348542	0.3156565	0.2789268	0.5541028	0.5016498	0.2857920	0.1565710	0.2208097	0.0121967	0.1762216	0.4722408	0.3530507	0.3142269	0.3340388	0.1988214	0.2937358	0.4395320	0.5206444	0.1841880	0.3557843	0.2841960	0.1966291	0.1766618	0.5276296	0.4257188	0.2789683	0.4840114	0.5628035	0.3945760	0.4249090	0.2609444	0.0317674	0.0197855	0.1329521	0.0330330	0.0605023	0.1087304	0.0316973	0.2339495
ZDHHC11	MIR34A	0.1076117	0.1744807	0.1777226	0.1182564	0.1442854	0.3375956	0.2915956	0.1939265	0.1267829	0.2708428	0.2862904	0.2213414	0.4740862	0.3664438	0.2816858	0.1742146	0.0989654	0.0725845	0.0043841	0.3793130	0.2469989	0.2402880	0.2813536	0.1864500	0.2338964	0.3990295	0.2748470	0.3228899	0.2314051	0.0857452	0.3678748	0.4012423	0.0918674	0.0651137	0.1616048	0.0399801	0.0289815	0.0938957	0.1185086	0.0395507	0.0517478	0.1338582	0.0348344	0.1300559	0.0432410	0.1375008	0.0509372	0.6413175
PILRB	MIR34A	0.0371865	0.0422537	0.0467252	0.0370298	0.0328870	0.0612593	0.0665409	0.0574838	0.0526043	0.0680699	0.0661731	0.0628255	0.0813198	0.0748082	0.0607449	0.0523611	0.0278828	0.0390466	0.0341540	0.0007067	0.0678851	0.0660827	0.0649732	0.0521599	0.0529902	0.0692027	0.0726647	0.0151073	0.0642840	0.0397785	0.0023024	0.0029897	0.0022845	0.0243032	0.0431838	0.0184840	0.0037215	0.0232526	0.0119771	0.0327261	0.0416272	0.0427209	0.0324256	0.0449405	0.0433092	0.0429459	0.0433422	0.1376657
P2RY11	MIR34A	0.0901714	0.0625733	0.1577150	0.0884737	0.0608870	0.1690816	0.1843270	0.1288191	0.0552438	0.1939451	0.2126460	0.1358187	0.1530820	0.1411928	0.0310979	0.0047073	0.0480338	0.1011264	0.0968412	0.2214149	0.1368385	0.0609314	0.1789556	0.1106833	0.1156596	0.1746764	0.1501637	0.0679729	0.1359287	0.0591404	0.1080560	0.1676012	0.0054163	0.0771409	0.1587687	0.0218941	0.1767244	0.1326766	0.0142897	0.0203192	0.0736878	0.0741935	0.0353396	0.1055798	0.0562844	0.1048617	0.0046483	0.2564800
STAG3L3	MIR34A	0.0356227	0.0292309	0.0418526	0.0327749	0.0351427	0.0616483	0.0517953	0.0415659	0.0335899	0.0517012	0.0506261	0.0445557	0.0506255	0.0483491	0.0258897	0.0180367	0.0068086	0.0247223	0.0291862	0.0028444	0.0450322	0.0412336	0.0405245	0.0311374	0.0291195	0.0483618	0.0571427	0.0093245	0.0424851	0.0182096	0.0145904	0.0322805	0.0169025	0.0018261	0.0307435	0.0082212	0.0116248	0.0031090	0.0324237	0.0211056	0.0327502	0.0334007	0.0207575	0.0313269	0.0342226	0.0271086	0.0330637	0.0884604
UAP1L1	MIR34A	0.1262498	0.0446664	0.1406994	0.0142381	0.2337045	0.2822777	0.6856788	0.4647379	0.3523538	0.4808947	0.4939115	0.4487285	0.4897034	0.3225096	0.0180299	0.1642575	0.3809595	0.0423595	0.7554020	1.0000000	0.3894463	0.4117447	0.3524177	0.2434867	0.4426009	0.6648635	0.6202391	0.5513171	0.4545933	0.4254257	0.2797450	0.4263131	0.4428115	0.0121790	0.3600152	0.0081490	0.3619671	0.0049026	0.8341648	0.0995932	0.1644614	0.2039735	0.0845491	0.2189337	0.0539876	0.0041843	0.1621977	0.5920652
VAMP1	MIR34A	0.0106518	0.0322598	0.0382019	0.0448996	0.0677580	0.0504776	0.1749858	0.1136358	0.0997845	0.1773021	0.1710964	0.1556910	0.2224139	0.1989158	0.1336782	0.0688264	0.0384102	0.1157373	0.0519393	0.1637941	0.1887595	0.1793528	0.1752007	0.0764658	0.0878614	0.1561693	0.2002209	0.1033515	0.1623455	0.0357218	0.1699441	0.1954560	0.1700087	0.0155700	0.0694479	0.0842690	0.2495636	0.0590755	0.1678899	0.0241939	0.0985464	0.1047140	0.0355612	0.1078876	0.0614473	0.0506892	0.0743419	0.2492135
GOLGA6L4	MIR34A	0.1206463	0.1239876	0.1134628	0.1395529	0.1448649	0.1787932	0.0961886	0.0325601	0.0661805	0.1062594	0.1045568	0.0820815	0.1116774	0.1179067	0.0354603	0.0280874	0.0333746	0.0050756	0.0639337	0.0318490	0.0553968	0.0835241	0.0814076	0.0361364	0.0690685	0.1003717	0.0833475	0.0985459	0.0024783	0.0531032	0.0368929	0.0380055	0.0355845	0.0368929	0.0126027	0.0118461	0.0400743	0.0460322	0.0958120	0.0206603	0.0048365	0.0377675	0.0186105	0.0025295	0.0049276	0.0451581	0.0112556	0.1471874
KCNIP2	MIR34A	0.0596783	0.0721580	0.1385203	0.0221545	0.0225797	0.1409782	0.1877420	0.0432733	0.0204869	0.1450130	0.1327220	0.0426160	0.2110978	0.2051533	0.0602245	0.0437090	0.1003446	0.0695654	0.0994104	0.0680482	0.1721576	0.1817297	0.1485701	0.1234100	0.1825545	0.1973679	0.1264230	0.2038419	0.0070906	0.0469856	0.1109227	0.2143418	0.1069891	0.0243618	0.1348140	0.0078368	0.1204882	0.0483732	0.0279678	0.0072730	0.0204869	0.0329060	0.0263146	0.0072369	0.0251569	0.0551671	0.0321698	0.1516408
LOC100506123	MIR34A	0.6530602	0.6555218	0.6884710	0.5937198	0.6124593	0.7872295	0.3150353	0.2175054	0.1350041	0.3266931	0.2192363	0.2514053	0.6001923	0.5559236	0.4108484	0.3320309	0.0480374	0.1098881	0.0631345	0.2285050	0.3542490	0.2701842	0.3297859	0.2454197	0.3665200	0.5160701	0.1768839	0.4761120	0.1426510	0.1650924	0.0971723	0.5006364	0.2128127	0.0449454	0.1062314	0.0658079	0.1332153	0.0288407	0.2521243	0.0007340	0.1204126	0.1969789	0.0007587	0.1235211	0.2292484	0.1148340	0.2122928	0.6532211
PRCP	H6PD	1.0000000	1.0000000	1.0000000	1.0000000	1.0000000	1.0000000	1.0000000	1.0000000	1.0000000	1.0000000	1.0000000	1.0000000	1.0000000	1.0000000	1.0000000	1.0000000	1.0000000	1.0000000	1.0000000	1.0000000	1.0000000	1.0000000	1.0000000	1.0000000	1.0000000	1.0000000	1.0000000	1.0000000	1.0000000	1.0000000	1.0000000	1.0000000	1.0000000	1.0000000	1.0000000	1.0000000	1.0000000	1.0000000	1.0000000	1.0000000	1.0000000	1.0000000	1.0000000	1.0000000	1.0000000	1.0000000	1.0000000	1.0000000
TP73-AS1	H6PD	0.0040279	0.0079560	0.0111249	0.0056478	0.0032869	0.0230769	0.0254643	0.0158034	0.0092938	0.0259814	0.0252288	0.0236215	0.0265806	0.0218998	0.0019896	0.0031606	0.0055713	0.0027802	0.0074728	0.0291083	0.0264931	0.0241079	0.0232365	0.0192302	0.0190650	0.0302590	0.0089151	0.0428738	0.0003147	0.0137403	0.0408195	0.0481174	0.0064108	0.0078446	0.0256957	0.0121071	0.0064013	0.0135678	0.0242871	0.0021196	0.0092875	0.0067189	0.0042526	0.0043864	0.0102029	0.0092704	0.0078572	0.0073750
RNF216	H6PD	0.0008837	0.0062383	0.0104873	0.0007573	0.0082073	0.0338385	0.0434621	0.0213044	0.0120764	0.0474198	0.0436182	0.0357207	0.0396711	0.0287963	0.0121126	0.0179174	0.0235434	0.0036592	0.0024597	0.0579288	0.0380086	0.0379586	0.0346468	0.0403337	0.0388998	0.0580368	0.0342750	0.0581338	0.0160488	0.0274368	0.0825315	0.0908955	0.0067457	0.0147597	0.0510328	0.0347432	0.0100991	0.0375332	0.0441962	0.0049255	0.0126367	0.0300808	0.0051101	0.0244305	0.0287659	0.0193291	0.0275576	0.0266410
PCBP2	H6PD	0.0005139	0.0040491	0.0061592	0.0036002	0.0030959	0.0263202	0.0287429	0.0150726	0.0085982	0.0321988	0.0296951	0.0227369	0.0338905	0.0303034	0.0044295	0.0165837	0.0148887	0.0003795	0.0014137	0.0368475	0.0269641	0.0274570	0.0237706	0.0309823	0.0362939	0.0501510	0.0179009	0.0439991	0.0070493	0.0249187	0.0610097	0.0615609	0.0139571	0.0039826	0.0223365	0.0027576	0.0121040	0.0036407	0.0179541	0.0064596	0.0088492	0.0146819	0.0060727	0.0094665	0.0170477	0.0093057	0.0198153	0.0227699
SEMA4F	H6PD	0.0218626	0.0148448	0.0382284	0.0029878	0.0041164	0.0816802	0.1053770	0.0679474	0.0550351	0.1076793	0.1060220	0.0885195	0.0607850	0.0590138	0.0026037	0.0215847	0.0121418	0.0274341	0.0292136	0.1021265	0.0969208	0.0890891	0.0814933	0.0913528	0.0900178	0.1205418	0.0101961	0.1514859	0.0165756	0.1137168	0.1787581	0.1735130	0.0085395	0.0456842	0.1027891	0.0460919	0.0070344	0.0521815	0.0730004	0.0073809	0.0369348	0.0292387	0.0145580	0.0138738	0.0418165	0.0396163	0.0302098	0.0478245
COQ5	H6PD	0.0011243	0.0010781	0.0056179	0.0014530	0.0042127	0.0077234	0.0122915	0.0053383	0.0032611	0.0159521	0.0138817	0.0101689	0.0121445	0.0108939	0.0008484	0.0078464	0.0054911	0.0037992	0.0005849	0.0138134	0.0124578	0.0107917	0.0110027	0.0142060	0.0135173	0.0196605	0.0088087	0.0191979	0.0052387	0.0098204	0.0231983	0.0221683	0.0004944	0.0075543	0.0151222	0.0106950	0.0048995	0.0107707	0.0082575	0.0036036	0.0040288	0.0043330	0.0047666	0.0012730	0.0059119	0.0054832	0.0067417	0.0079956
AMFR	H6PD	0.0057738	0.0025855	0.0140357	0.0005368	0.0003754	0.0334812	0.0354554	0.0190387	0.0105834	0.0406255	0.0369370	0.0302042	0.0356757	0.0287696	0.0081811	0.0158305	0.0221874	0.0066970	0.0242713	0.0483200	0.0322912	0.0303202	0.0258967	0.0336346	0.0376875	0.0509143	0.0141302	0.0671417	0.0023611	0.0385995	0.0834988	0.0885999	0.0094932	0.0301408	0.0558167	0.0363399	0.0139567	0.0380358	0.0449721	0.0142420	0.0053669	0.0126837	0.0121572	0.0035278	0.0065461	0.0039797	0.0086943	0.0223492
TEAD2	SPSB1	1.0000000	1.0000000	1.0000000	1.0000000	1.0000000	1.0000000	1.0000000	1.0000000	1.0000000	1.0000000	1.0000000	1.0000000	1.0000000	1.0000000	1.0000000	1.0000000	1.0000000	1.0000000	1.0000000	1.0000000	1.0000000	1.0000000	1.0000000	1.0000000	1.0000000	1.0000000	1.0000000	1.0000000	1.0000000	1.0000000	1.0000000	1.0000000	1.0000000	1.0000000	1.0000000	1.0000000	1.0000000	1.0000000	1.0000000	1.0000000	1.0000000	1.0000000	1.0000000	1.0000000	1.0000000	1.0000000	1.0000000	1.0000000
CEP164	SPSB1	0.0771131	0.0826211	0.1223219	0.0732173	0.0644088	0.2040489	0.1159532	0.0522492	0.0354930	0.1401788	0.1189483	0.0959340	0.1139980	0.1049073	0.0152832	0.0466808	0.0647949	0.0074612	0.0173597	0.1594972	0.1202152	0.1158912	0.1096666	0.0866530	0.0933604	0.1747497	0.0557125	0.2040820	0.0153241	0.0696355	0.2380847	0.2595495	0.0889950	0.0158878	0.0641457	0.0194966	0.0497287	0.0239643	0.1419224	0.0298974	0.0234591	0.0334384	0.0257511	0.0288529	0.0731660	0.0604490	0.0509317	0.0189269
ARHGEF40	SPSB1	0.0462334	0.0426673	0.0773687	0.0476093	0.0413111	0.1430124	0.1379500	0.0828204	0.0553620	0.1447863	0.1358682	0.1115566	0.1373040	0.1151956	0.0325529	0.0060295	0.0419627	0.0086195	0.0827810	0.1418436	0.1526274	0.1459094	0.1391602	0.1020447	0.1165389	0.1835701	0.0428202	0.1732317	0.0068653	0.0749627	0.2237687	0.2200293	0.0971400	0.0051388	0.0654850	0.0109880	0.0466629	0.0002841	0.1424391	0.0185478	0.0588388	0.0802118	0.0228158	0.0637986	0.0819673	0.0665322	0.0572664	0.0696684
NRBP1	SPSB1	0.0162344	0.0039449	0.0364773	0.0045316	0.0062917	0.0887546	0.0721146	0.0301937	0.0091723	0.0857371	0.0762364	0.0502312	0.0547638	0.0386880	0.0270123	0.0448868	0.0558069	0.0058211	0.0062850	0.1042537	0.0840863	0.0742090	0.0681600	0.0696599	0.0716352	0.1210539	0.0584018	0.1012191	0.0287930	0.0743598	0.1524173	0.1594895	0.0602304	0.0135238	0.0408197	0.0076923	0.0610067	0.0072066	0.0281747	0.0192749	0.0192317	0.0501189	0.0083599	0.0428086	0.0511953	0.0321752	0.0489324	0.0515323
TRIM8	SPSB1	0.0256827	0.0213165	0.0334953	0.0315613	0.0196007	0.0750238	0.0320686	0.0075664	0.0104688	0.0303589	0.0313523	0.0201642	0.0531531	0.0424085	0.0093675	0.0215036	0.0447980	0.0188022	0.0408882	0.0830922	0.0258444	0.0278505	0.0214889	0.0434409	0.0499753	0.0831031	0.0174245	0.0861440	0.0066000	0.0308884	0.0933000	0.0906359	0.0244276	0.0082397	0.0465734	0.0318505	0.0059061	0.0353036	0.0628104	0.0375098	0.0137822	0.0387374	0.0127855	0.0345741	0.0199306	0.0154515	0.0171417	0.0181550
NEK3	SPSB1	0.0150377	0.0234645	0.0330524	0.0207555	0.0245587	0.0560141	0.0279927	0.0067592	0.0008832	0.0522838	0.0327024	0.0263083	0.0398440	0.0331270	0.0098338	0.0073847	0.0184089	0.0038844	0.0187993	0.0424400	0.0367447	0.0369980	0.0344731	0.0508144	0.0576587	0.0819685	0.0143564	0.0734570	0.0018416	0.0488415	0.0788350	0.1011319	0.0299028	0.0356173	0.0054728	0.0048493	0.0214223	0.0007371	0.0436210	0.0269663	0.0029618	0.0364573	0.0003526	0.0298960	0.0339579	0.0221282	0.0451579	0.0129290
MYO9B	SPSB1	0.0225883	0.0151488	0.0428532	0.0299090	0.0143189	0.0923369	0.0769174	0.0332105	0.0185260	0.0811315	0.0773682	0.0623418	0.0372173	0.0165034	0.0422161	0.0732581	0.0511663	0.0051910	0.0231769	0.0834636	0.0796168	0.0761395	0.0687861	0.0378066	0.0589628	0.0979522	0.0447048	0.1125306	0.0194803	0.0535494	0.1450507	0.1638152	0.0398790	0.0024705	0.0620343	0.0119864	0.0559760	0.0025089	0.0771111	0.0206253	0.0169962	0.0596631	0.0129986	0.0531769	0.0427892	0.0304806	0.0467730	0.0230845
SMG6	SPSB1	0.0515043	0.0473066	0.0655805	0.0445836	0.0434108	0.1010164	0.0510513	0.0253467	0.0115003	0.0588492	0.0512718	0.0399392	0.0295415	0.0149105	0.0311504	0.0434274	0.0260626	0.0037075	0.0103165	0.0654074	0.0522992	0.0467351	0.0453967	0.0374352	0.0431836	0.0700048	0.0397454	0.0687356	0.0178449	0.0363975	0.0801672	0.1066550	0.0837068	0.0517856	0.0032994	0.0258720	0.0559410	0.0246333	0.0415024	0.0124956	0.0166675	0.0274956	0.0092839	0.0204475	0.0299188	0.0189197	0.0329908	0.0199226
MARK3	SPSB1	0.0077583	0.0054717	0.0120965	0.0060278	0.0071326	0.0240686	0.0097806	0.0020105	0.0045486	0.0147707	0.0121818	0.0077955	0.0132406	0.0085004	0.0041723	0.0089741	0.0147234	0.0048498	0.0017648	0.0248576	0.0108341	0.0098784	0.0085619	0.0106604	0.0114121	0.0219887	0.0138950	0.0225519	0.0074159	0.0094313	0.0311800	0.0271283	0.0142032	0.0050877	0.0085323	0.0031624	0.0064281	0.0041911	0.0222962	0.0089862	0.0023023	0.0078663	0.0039717	0.0065370	0.0062877	0.0035137	0.0104257	0.0050364
BCL9L	SPSB1	0.0639692	0.0629171	0.0812838	0.0696936	0.0536774	0.1290608	0.0656922	0.0266048	0.0121988	0.0669562	0.0660265	0.0466565	0.0277816	0.0190762	0.0348341	0.0529169	0.0490112	0.0197549	0.0906121	0.1337285	0.0561185	0.0621572	0.0554662	0.0478815	0.0535915	0.0911137	0.0359592	0.1005664	0.0204595	0.0310405	0.0946599	0.1210512	0.0832849	0.0397972	0.0145469	0.0352018	0.0171837	0.0390269	0.0972286	0.0140810	0.0237246	0.0322384	0.0003216	0.0329672	0.0266563	0.0269007	0.0136958	0.0053712
EPN2	SPSB1	0.0163299	0.0192105	0.0367681	0.0185180	0.0110921	0.0507803	0.0352869	0.0152515	0.0060028	0.0406315	0.0384606	0.0296283	0.0339631	0.0284291	0.0044451	0.0145783	0.0151734	0.0053599	0.0084658	0.0480953	0.0350153	0.0340518	0.0306931	0.0368667	0.0445496	0.0646684	0.0279383	0.0525191	0.0155638	0.0150876	0.0612300	0.0613091	0.0359288	0.0149480	0.0176558	0.0038276	0.0189097	0.0045360	0.0504749	0.0155595	0.0079717	0.0293647	0.0075669	0.0292864	0.0286882	0.0269059	0.0280501	0.0257124
ZNF710	SPSB1	0.0694137	0.0460088	0.0935387	0.0808112	0.0505161	0.1632000	0.0689390	0.0201975	0.0175376	0.0855622	0.0812800	0.0488959	0.0813951	0.0530932	0.0368072	0.0807462	0.0592669	0.0087142	0.0582437	0.1361929	0.0506317	0.0637184	0.0495025	0.0437360	0.0497333	0.1159371	0.0370452	0.1614012	0.0174466	0.0807708	0.1758898	0.2016386	0.0706568	0.0373626	0.0487229	0.0439824	0.0266375	0.0400852	0.1399827	0.0627412	0.0227500	0.0652039	0.0041705	0.0686187	0.0384454	0.0441088	0.0317641	0.0184811
TEP1	SPSB1	0.0067014	0.0050820	0.0091110	0.0035572	0.0023415	0.0168893	0.0148899	0.0059134	0.0033344	0.0148990	0.0125497	0.0082383	0.0132840	0.0107398	0.0021872	0.0069913	0.0088739	0.0019016	0.0063846	0.0200397	0.0126669	0.0111237	0.0102710	0.0098845	0.0115062	0.0184770	0.0152472	0.0147710	0.0097489	0.0073570	0.0215405	0.0261594	0.0103587	0.0048381	0.0078612	0.0070205	0.0027918	0.0066510	0.0258029	0.0051980	0.0030070	0.0073676	0.0000415	0.0043647	0.0062074	0.0049505	0.0060140	0.0135961
ORC4	SLC25A33	1.0000000	1.0000000	1.0000000	1.0000000	1.0000000	1.0000000	1.0000000	1.0000000	1.0000000	1.0000000	1.0000000	1.0000000	1.0000000	1.0000000	1.0000000	1.0000000	1.0000000	1.0000000	1.0000000	1.0000000	1.0000000	1.0000000	1.0000000	1.0000000	1.0000000	1.0000000	1.0000000	1.0000000	1.0000000	1.0000000	1.0000000	1.0000000	1.0000000	1.0000000	1.0000000	1.0000000	1.0000000	1.0000000	1.0000000	1.0000000	1.0000000	1.0000000	1.0000000	1.0000000	1.0000000	1.0000000	1.0000000	1.0000000
ILKAP	SLC25A33	0.0016460	0.0023064	0.0012997	0.0026722	0.0015462	0.0011897	0.0034519	0.0017058	0.0011898	0.0044264	0.0040466	0.0027551	0.0039039	0.0025273	0.0013730	0.0018757	0.0020767	0.0004402	0.0000867	0.0035936	0.0040966	0.0034545	0.0027412	0.0025635	0.0021235	0.0045211	0.0010736	0.0065348	0.0001547	0.0024070	0.0063692	0.0070219	0.0003497	0.0030265	0.0053541	0.0014164	0.0000865	0.0015144	0.0012725	0.0017697	0.0001122	0.0007580	0.0020226	0.0001186	0.0013683	0.0007878	0.0007916	0.0026887
SNRPE	SLC25A33	0.0413002	0.0487346	0.0226373	0.0463739	0.0455450	0.0065239	0.0367238	0.0191816	0.0013094	0.0502772	0.0368951	0.0236302	0.0294321	0.0228032	0.0236418	0.0343439	0.0211765	0.0036779	0.0065405	0.0480405	0.0337523	0.0285367	0.0265772	0.0271424	0.0344762	0.0487444	0.0267427	0.0503220	0.0130452	0.0250760	0.0656551	0.0681152	0.0132616	0.0300897	0.0553051	0.0230886	0.0075699	0.0218347	0.0034977	0.0130304	0.0044650	0.0038008	0.0200659	0.0006774	0.0136417	0.0133311	0.0147857	0.0312051
PPP2R5A	SLC25A33	0.0652881	0.0499690	0.0069828	0.0635719	0.0512098	0.0045519	0.0550753	0.0228800	0.0023497	0.0725684	0.0556507	0.0382413	0.0302766	0.0331915	0.0474174	0.0986124	0.0258129	0.0201354	0.0109487	0.0626407	0.0488090	0.0465437	0.0429803	0.0581631	0.0655917	0.0839709	0.0402038	0.0907021	0.0057744	0.0374988	0.1065771	0.1127890	0.0349014	0.0548940	0.1070572	0.0634348	0.0413252	0.0679412	0.1025047	0.0216524	0.0083175	0.0264139	0.0251724	0.0223061	0.0193335	0.0120532	0.0257460	0.0594978
MRGBP	SLC25A33	0.0379330	0.0261272	0.0123946	0.0289545	0.0365222	0.0250195	0.0486101	0.0216300	0.0101254	0.0612613	0.0564752	0.0397769	0.0602033	0.0349613	0.0054641	0.0237528	0.0393465	0.0022755	0.0145272	0.0750147	0.0461843	0.0403102	0.0366953	0.0358135	0.0449362	0.0767251	0.0091009	0.1213644	0.0132111	0.0413690	0.1144906	0.1293207	0.0181987	0.0525136	0.0915592	0.0681671	0.0408860	0.0746624	0.0340964	0.0270071	0.0020992	0.0186564	0.0171963	0.0133507	0.0291854	0.0174244	0.0399562	0.0384221
NDUFAF4	SLC25A33	0.0147945	0.0221023	0.0035759	0.0286535	0.0199634	0.0018351	0.0174176	0.0011834	0.0060405	0.0267177	0.0175469	0.0076819	0.0160770	0.0078490	0.0194852	0.0364439	0.0252543	0.0069230	0.0072865	0.0221100	0.0179007	0.0162085	0.0112783	0.0221779	0.0169644	0.0352247	0.0230531	0.0432931	0.0103281	0.0185570	0.0424823	0.0469060	0.0023198	0.0225952	0.0352722	0.0182498	0.0031048	0.0165279	0.0190508	0.0143109	0.0042035	0.0066296	0.0185407	0.0041733	0.0148984	0.0064845	0.0166143	0.0180763
VDAC2	SLC25A33	0.0313119	0.0356017	0.0063495	0.0337088	0.0317701	0.0185218	0.0360522	0.0053896	0.0070221	0.0541469	0.0396416	0.0259642	0.0352530	0.0361420	0.0045710	0.0372310	0.0481251	0.0069169	0.0112878	0.0689458	0.0201663	0.0172813	0.0149614	0.0304943	0.0374567	0.0565922	0.0451949	0.0636364	0.0232835	0.0334497	0.0927877	0.0999961	0.0000256	0.0308694	0.0629891	0.0309523	0.0047341	0.0331512	0.0669580	0.0368500	0.0139699	0.0112455	0.0281171	0.0031567	0.0033203	0.0024807	0.0104233	0.0285315
ITPK1	TMEM201	1.0000000	1.0000000	1.0000000	1.0000000	1.0000000	1.0000000	1.0000000	1.0000000	1.0000000	1.0000000	1.0000000	1.0000000	1.0000000	1.0000000	1.0000000	1.0000000	1.0000000	1.0000000	1.0000000	1.0000000	1.0000000	1.0000000	1.0000000	1.0000000	1.0000000	1.0000000	1.0000000	1.0000000	1.0000000	1.0000000	1.0000000	1.0000000	1.0000000	1.0000000	1.0000000	1.0000000	1.0000000	1.0000000	1.0000000	1.0000000	1.0000000	1.0000000	1.0000000	1.0000000	1.0000000	1.0000000	1.0000000	1.0000000
DAP	TMEM201	0.0099313	0.0182334	0.0073407	0.0234706	0.0221355	0.0453843	0.0597569	0.0270585	0.0203335	0.0647740	0.0605139	0.0482563	0.0572450	0.0500756	0.0071773	0.0240842	0.0398387	0.0015828	0.0015257	0.0654395	0.0443570	0.0435932	0.0366143	0.0346818	0.0349608	0.0691462	0.0196627	0.1168219	0.0036567	0.0776289	0.1440657	0.1749913	0.0307591	0.0642682	0.1035604	0.0480789	0.0151128	0.0517420	0.0475118	0.0192873	0.0136011	0.0465517	0.0056649	0.0373921	0.0431753	0.0349608	0.0543433	0.0192357
ZBTB45	TMEM201	0.0011664	0.0006289	0.0156171	0.0111536	0.0365421	0.0764414	0.1071965	0.0649921	0.0278124	0.1103252	0.1070473	0.0866161	0.1144722	0.0811588	0.0162860	0.0253444	0.0369069	0.0311269	0.0949661	0.1209926	0.1108895	0.1024907	0.1045046	0.0396629	0.0518828	0.1026328	0.0287513	0.1539597	0.0214342	0.0806968	0.1564811	0.2306876	0.0029199	0.0715214	0.1338718	0.0328672	0.0056026	0.0648021	0.0082311	0.0043460	0.0450108	0.0105201	0.0251344	0.0166110	0.0350967	0.0355315	0.0034729	0.0096129
DPH2	TMEM201	0.0079929	0.0001236	0.0140837	0.0033229	0.0030334	0.0344789	0.0335710	0.0221125	0.0120953	0.0379118	0.0354877	0.0286855	0.0282001	0.0220200	0.0125544	0.0266906	0.0220110	0.0029495	0.0166795	0.0394674	0.0356066	0.0326289	0.0322255	0.0201751	0.0133720	0.0311180	0.0024085	0.0764484	0.0072528	0.0356493	0.0895653	0.0871720	0.0073300	0.0255278	0.0485461	0.0207827	0.0016259	0.0222990	0.0279347	0.0039919	0.0158113	0.0077753	0.0134858	0.0062714	0.0168761	0.0199667	0.0141215	0.0035179
TUBB	TMEM201	0.0088399	0.0254547	0.0082168	0.0080704	0.0100486	0.0551132	0.0728138	0.0439242	0.0249534	0.0826489	0.0784173	0.0589214	0.0273065	0.0135930	0.0643331	0.0852485	0.0318319	0.0098617	0.0041334	0.0615180	0.0628398	0.0592861	0.0513993	0.0218227	0.0313059	0.0606969	0.0269239	0.1123920	0.0094254	0.0788374	0.1617053	0.1648916	0.0402783	0.0753267	0.1197094	0.0564226	0.0189123	0.0596985	0.0146240	0.0018412	0.0204989	0.0106658	0.0289679	0.0021240	0.0316749	0.0237818	0.0263404	0.0065126
THAP4	TMEM201	0.0011050	0.0013276	0.0013339	0.0003018	0.0026812	0.0064914	0.0087231	0.0048958	0.0018721	0.0097008	0.0094740	0.0073524	0.0088813	0.0062272	0.0032128	0.0059143	0.0041816	0.0003012	0.0012620	0.0110874	0.0098299	0.0092906	0.0075735	0.0055624	0.0067880	0.0120312	0.0058470	0.0146415	0.0026237	0.0077470	0.0185205	0.0237113	0.0000723	0.0078404	0.0133124	0.0027609	0.0020792	0.0040596	0.0010599	0.0006534	0.0019857	0.0017642	0.0037971	0.0022016	0.0046645	0.0036247	0.0040613	0.0030617
LTBP2	PIK3CD	1.0000000	1.0000000	1.0000000	1.0000000	1.0000000	1.0000000	1.0000000	1.0000000	1.0000000	1.0000000	1.0000000	1.0000000	1.0000000	1.0000000	1.0000000	1.0000000	1.0000000	1.0000000	1.0000000	1.0000000	1.0000000	1.0000000	1.0000000	1.0000000	1.0000000	1.0000000	1.0000000	1.0000000	1.0000000	1.0000000	1.0000000	1.0000000	1.0000000	1.0000000	1.0000000	1.0000000	1.0000000	1.0000000	1.0000000	1.0000000	1.0000000	1.0000000	1.0000000	1.0000000	1.0000000	1.0000000	1.0000000	1.0000000
WDFY2	PIK3CD	0.0261318	0.0241426	0.0400416	0.0176577	0.0160572	0.0560038	0.0167398	0.0016549	0.0097214	0.0270624	0.0228698	0.0155754	0.0062871	0.0098486	0.0128618	0.0200149	0.0391045	0.0119539	0.0262316	0.0735121	0.0168737	0.0165569	0.0091274	0.0336736	0.0331260	0.0543041	0.0111683	0.0723442	0.0048206	0.0636960	0.0791727	0.0822433	0.0482163	0.0284510	0.0053671	0.0243190	0.0398573	0.0142229	0.0776253	0.0330165	0.0056512	0.0259554	0.0050224	0.0239904	0.0163064	0.0098353	0.0171210	0.0065514
RTCA	PIK3CD	0.0065860	0.0064015	0.0120840	0.0077821	0.0066559	0.0142632	0.0043998	0.0008789	0.0041935	0.0068494	0.0040224	0.0019806	0.0033709	0.0030792	0.0049199	0.0123097	0.0092754	0.0008121	0.0007931	0.0142002	0.0023554	0.0023365	0.0021021	0.0073985	0.0074822	0.0117216	0.0041724	0.0186603	0.0008439	0.0126839	0.0229520	0.0262844	0.0069612	0.0032922	0.0045602	0.0005720	0.0034902	0.0000344	0.0205919	0.0079710	0.0034736	0.0026082	0.0028371	0.0024143	0.0033243	0.0010302	0.0054239	0.0008462
BCAR3	PIK3CD	0.0218448	0.0179413	0.0324453	0.0219395	0.0190070	0.0544771	0.0240201	0.0107872	0.0029677	0.0284380	0.0254342	0.0174405	0.0187879	0.0206184	0.0440772	0.0583338	0.0305877	0.0082291	0.0112404	0.0471291	0.0248499	0.0216244	0.0208324	0.0316015	0.0324373	0.0512020	0.0036131	0.0737215	0.0085322	0.0426851	0.0905232	0.1090820	0.0363854	0.0237971	0.0043560	0.0165323	0.0065635	0.0165856	0.0939641	0.0192530	0.0051803	0.0228630	0.0019694	0.0198853	0.0245954	0.0231169	0.0254289	0.0066802
PLEKHO2	PIK3CD	0.0213227	0.0034818	0.0389308	0.0226085	0.0185369	0.0803111	0.0461460	0.0160581	0.0024369	0.0405216	0.0470280	0.0320591	0.0735509	0.0554975	0.0199111	0.0393675	0.0485623	0.0086638	0.0530626	0.1013814	0.0453888	0.0335235	0.0372170	0.0309193	0.0488488	0.0754539	0.0046358	0.1314272	0.0296790	0.0802988	0.1569690	0.1793548	0.0550039	0.0244061	0.0153737	0.0024774	0.0441850	0.0079064	0.0727263	0.0322892	0.0021596	0.0302487	0.0019100	0.0200275	0.0123930	0.0179389	0.0040437	0.0225695
[truncated: 126,327 more rows]
[truncated: 26 more columns]
