# Supplementary material for: Dynamic changes in gene-to-gene regulatory networks in response to SARS-CoV-2 infection
Source: Sci Rep. 2021 May 27;11:11241. doi: 10.1038/s41598-021-90556-1 (PMC8160150; doi:10.1038/s41598-021-90556-1)
Supplement: Supplementary file 8 — Supplementary Information 8. [file 41598_2021_90556_MOESM8_ESM.xlsx]

## Sheet: Sheet1
index	series index	sample title	sample source name	cell line	treatment	time point
1	Series1	Series1_NHBE_Mock_1	Mock treated NHBE cells	NHBE	Mock treatment	24 hours
2	Series1	Series1_NHBE_Mock_2	Mock treated NHBE cells	NHBE	Mock treatment	24 hours
3	Series1	Series1_NHBE_Mock_3	Mock treated NHBE cells	NHBE	Mock treatment	24 hours
4	Series1	Series1_NHBE_SARS-CoV-2_1	SARS-CoV-2 infected NHBE cells	NHBE	SARS-CoV-2 infected (MOI 2)	24 hours
5	Series1	Series1_NHBE_SARS-CoV-2_2	SARS-CoV-2 infected NHBE cells	NHBE	SARS-CoV-2 infected (MOI 2)	24 hours
6	Series1	Series1_NHBE_SARS-CoV-2_3	SARS-CoV-2 infected NHBE cells	NHBE	SARS-CoV-2 infected (MOI 2)	24 hours
7	Series2	Series2_A549_Mock_1	Mock treated A549 cells	A549	Mock treatment	24 hours
8	Series2	Series2_A549_Mock_2	Mock treated A549 cells	A549	Mock treatment	24 hours
9	Series2	Series2_A549_Mock_3	Mock treated A549 cells	A549	Mock treatment	24 hours
10	Series2	Series2_A549_SARS-CoV-2_1	SARS-CoV-2 infected A549 cells	A549	SARS-CoV-2 infected (MOI 0.2)	24 hours
11	Series2	Series2_A549_SARS-CoV-2_2	SARS-CoV-2 infected A549 cells	A549	SARS-CoV-2 infected (MOI 0.2)	24 hours
12	Series2	Series2_A549_SARS-CoV-2_3	SARS-CoV-2 infected A549 cells	A549	SARS-CoV-2 infected (MOI 0.2)	24 hours
13	Series3	Series3_A549_Mock_1	Mock treated A549 cells	A549	Mock treatment	24 hours
14	Series3	Series3_A549_Mock_2	Mock treated A549 cells	A549	Mock treatment	24 hours
15	Series3	Series3_A549_RSV_1	RSV infected A549 cells	A549	RSV infected (MOI 15)	24 hours
16	Series3	Series3_A549_RSV_2	RSV infected A549 cells	A549	RSV infected (MOI 15)	24 hours
17	Series4	Series4_A549_Mock_1	Mock treated A549 cells	A549	Mock treatment	9 hours
18	Series4	Series4_A549_Mock_2	Mock treated A549 cells	A549	Mock treatment	9 hours
19	Series4	Series4_A549_IAV_1	IAV infected A549 cells	A549	IAV infected (MOI 5)	9 hours
20	Series4	Series4_A549_IAV_2	IAV infected A549 cells	A549	IAV infected (MOI 5)	9 hours
21	Series5	Series5_A549_Mock_1	Mock treated A549 cells	A549	Mock treatment	24 hours
22	Series5	Series5_A549_Mock_2	Mock treated A549 cells	A549	Mock treatment	24 hours
23	Series5	Series5_A549_Mock_3	Mock treated A549 cells	A549	Mock treatment	24 hours
24	Series5	Series5_A549_SARS-CoV-2_1	SARS-CoV-2 infected A549 cells	A549	SARS-CoV-2 infected (MOI 2)	24 hours
25	Series5	Series5_A549_SARS-CoV-2_2	SARS-CoV-2 infected A549 cells	A549	SARS-CoV-2 infected (MOI 2)	24 hours
26	Series5	Series5_A549_SARS-CoV-2_3	SARS-CoV-2 infected A549 cells	A549	SARS-CoV-2 infected (MOI 2)	24 hours
27	Series6	Series6_A549-ACE2_Mock_1	Mock treated A549 cells trasnduced with a vector expressing human ACE2	A549	Mock treatment	24 hours
28	Series6	Series6_A549-ACE2_Mock_2	Mock treated A549 cells trasnduced with a vector expressing human ACE2	A549	Mock treatment	24 hours
29	Series6	Series6_A549-ACE2_Mock_3	Mock treated A549 cells trasnduced with a vector expressing human ACE2	A549	Mock treatment	24 hours
30	Series6	Series6_A549-ACE2_SARS-CoV-2_1	SARS-CoV-2 infected A549 cells trasnduced with a vector expressing human ACE2	A549	SARS-CoV-2 infected (MOI 0.2)	24 hours
31	Series6	Series6_A549-ACE2_SARS-CoV-2_2	SARS-CoV-2 infected A549 cells trasnduced with a vector expressing human ACE2	A549	SARS-CoV-2 infected (MOI 0.2)	24 hours
32	Series6	Series6_A549-ACE2_SARS-CoV-2_3	SARS-CoV-2 infected A549 cells trasnduced with a vector expressing human ACE2	A549	SARS-CoV-2 infected (MOI 0.2)	24 hours
33	Series7	Series7_Calu3_Mock_1	Mock treated Calu-3 cells	Calu-3	Mock treatment	24 hours
34	Series7	Series7_Calu3_Mock_2	Mock treated Calu-3 cells	Calu-3	Mock treatment	24 hours
35	Series7	Series7_Calu3_Mock_3	Mock treated Calu-3 cells	Calu-3	Mock treatment	24 hours
36	Series7	Series7_Calu3_SARS-CoV-2_1	SARS-CoV-2 infected Calu-3 cells	Calu-3	SARS-CoV-2 infected (MOI 2)	24 hours
37	Series7	Series7_Calu3_SARS-CoV-2_2	SARS-CoV-2 infected Calu-3 cells	Calu-3	SARS-CoV-2 infected (MOI 2)	24 hours
38	Series7	Series7_Calu3_SARS-CoV-2_3	SARS-CoV-2 infected Calu-3 cells	Calu-3	SARS-CoV-2 infected (MOI 2)	24 hours
39	Series8	Series8_A549_Mock_1	Mock treated A549 cells	A549	Mock treatment	24 hours
40	Series8	Series8_A549_Mock_2	Mock treated A549 cells	A549	Mock treatment	24 hours
41	Series8	Series8_A549_Mock_3	Mock treated A549 cells	A549	Mock treatment	24 hours
42	Series8	Series8_A549_RSV_1	RSV infected A549 cells	A549	RSV infected (MOI 2)	24 hours
43	Series8	Series8_A549_RSV_2	RSV infected A549 cells	A549	RSV infected (MOI 2)	24 hours
44	Series8	Series8_A549_RSV_3	RSV infected A549 cells	A549	RSV infected (MOI 2)	24 hours
45	Series8	Series8_A549_HPIV3_1	HPIV3 infected A549 cells	A549	HPIV3 infected (MOI 2)	24 hours
46	Series8	Series8_A549_HPIV3_2	HPIV3 infected A549 cells	A549	HPIV3 infected (MOI 2)	24 hours
47	Series8	Series8_A549_HPIV3_3	HPIV3 infected A549 cells	A549	HPIV3 infected (MOI 2)	24 hours
48	Series9	Series9_NHBE_Mock_1	Mock treated NHBE cells	NHBE	Mock treatment	12 hours
49	Series9	Series9_NHBE_Mock_2	Mock treated NHBE cells	NHBE	Mock treatment	12 hours
50	Series9	Series9_NHBE_Mock_3	Mock treated NHBE cells	NHBE	Mock treatment	12 hours
51	Series9	Series9_NHBE_Mock_4	Mock treated NHBE cells	NHBE	Mock treatment	12 hours
52	Series9	Series9_NHBE_IAV_1	IAV infected NHBE cells	NHBE	IAV infected (MOI 3)	12 hours
53	Series9	Series9_NHBE_IAV_2	IAV infected NHBE cells	NHBE	IAV infected (MOI 3)	12 hours
54	Series9	Series9_NHBE_IAV_3	IAV infected NHBE cells	NHBE	IAV infected (MOI 3)	12 hours
55	Series9	Series9_NHBE_IAV_4	IAV infected NHBE cells	NHBE	IAV infected (MOI 3)	12 hours
56	Series9	Series9_NHBE_IAVdNS1_1	IAVdNS1 infected NHBE cells	NHBE	IAVdNS1 infected (MOI 3)	12 hours
57	Series9	Series9_NHBE_IAVdNS1_2	IAVdNS1 infected NHBE cells	NHBE	IAVdNS1 infected (MOI 3)	12 hours
58	Series9	Series9_NHBE_IAVdNS1_3	IAVdNS1 infected NHBE cells	NHBE	IAVdNS1 infected (MOI 3)	12 hours
59	Series9	Series9_NHBE_IAVdNS1_4	IAVdNS1 infected NHBE cells	NHBE	IAVdNS1 infected (MOI 3)	12 hours
60	Series9	Series9_NHBE_IFNB_4h_1	human IFNB treated NHBE cells	NHBE	human IFNB treatment (100U/ml)	4 hours
61	Series9	Series9_NHBE_IFNB_4h_2	human IFNB treated NHBE cells	NHBE	human IFNB treatment (100U/ml)	4 hours
62	Series9	Series9_NHBE_IFNB_6h_1	human IFNB treated NHBE cells	NHBE	human IFNB treatment (100U/ml)	6 hours
63	Series9	Series9_NHBE_IFNB_6h_2	human IFNB treated NHBE cells	NHBE	human IFNB treatment (100U/ml)	6 hours
64	Series9	Series9_NHBE_IFNB_12h_1	human IFNB treated NHBE cells	NHBE	human IFNB treatment (100U/ml)	12 hours
65	Series9	Series9_NHBE_IFNB_12h_2	human IFNB treated NHBE cells	NHBE	human IFNB treatment (100U/ml)	12 hours
66	Series15	Series15_HealthyLungBiopsy_1	Lung biopsy for heatly negative control	Lung Biopsy	No treatment - healthy 77 years old, male
67	Series15	Series15_HealthyLungBiopsy_2	Lung biopsy for heatly negative control	Lung Biopsy	No treatment - healthy 72 years old, male
68	Series15	Series15_COVID19Lung_1	Lung sample from postmortem COVID-19 patient	Lung Biopsy (post-mortem)	No treatment; >60 years old male COVID-19 deceased patient
69	Series15	Series15_COVID19Lung_2	Lung sample from postmortem COVID-19 patient	Lung Biopsy (post-mortem)	No treatment; >60 years old male COVID-19 deceased patient
70	Series16	Series16_A549-ACE2_Mock_1	Mock treated A549 cells trasnduced with a vector expressing human ACE2	A549	Mock treatment	24 hours
71	Series16	Series16_A549-ACE2_Mock_2	Mock treated A549 cells trasnduced with a vector expressing human ACE2	A549	Mock treatment	24 hours
72	Series16	Series16_A549-ACE2_Mock_3	Mock treated A549 cells trasnduced with a vector expressing human ACE2	A549	Mock treatment	24 hours
73	Series16	Series16_A549-ACE2_SARS-CoV-2_1	SARS-CoV-2 infected A549 cells trasnduced with a vector expressing human ACE2	A549	SARS-CoV-2 infected (MOI 2)	24 hours
74	Series16	Series16_A549-ACE2_SARS-CoV-2_2	SARS-CoV-2 infected A549 cells trasnduced with a vector expressing human ACE2	A549	SARS-CoV-2 infected (MOI 2)	24 hours
75	Series16	Series16_A549-ACE2_SARS-CoV-2_3	SARS-CoV-2 infected A549 cells trasnduced with a vector expressing human ACE2	A549	SARS-CoV-2 infected (MOI 2)	24 hours
76	Series16	Series16_A549-ACE2_SARS-CoV-2_Rux_1	SARS-CoV-2 infected A549 cells trasnduced with a vector expressing human ACE2 (1hr after Ruxolitinib pre-treatment)	A549	SARS-CoV-2 infected (MOI 2)	24 hours
77	Series16	Series16_A549-ACE2_SARS-CoV-2_Rux_2	SARS-CoV-2 infected A549 cells trasnduced with a vector expressing human ACE2 (1hr after Ruxolitinib pre-treatment)	A549	SARS-CoV-2 infected (MOI 2)	24 hours
78	Series16	Series16_A549-ACE2_SARS-CoV-2_Rux_3	SARS-CoV-2 infected A549 cells trasnduced with a vector expressing human ACE2 (1hr after Ruxolitinib pre-treatment)	A549	SARS-CoV-2 infected (MOI 2)	24 hours
