# Supplementary material for: Dynamic changes in gene-to-gene regulatory networks in response to SARS-CoV-2 infection
Source: Sci Rep. 2021 May 27;11:11241. doi: 10.1038/s41598-021-90556-1 (PMC8160150; doi:10.1038/s41598-021-90556-1)
Supplement: Supplementary file 9 — Supplementary Information 9. [file 41598_2021_90556_MOESM9_ESM.xlsx]

## Sheet: Sheet1
Symbol	Drugs
ABL2	dasatinib,nilotinib
ACVR2A	bimagrumab
ACVRL1	panulisib,PF-3446962
ADH1C	fomepizole
ATP1A2	digoxin,ethacrynic acid,perphenazine
BIRC3	birinapant
CA9	acetazolamide,benzthiazide,chlorothiazide,chlorthalidone,DTP348,girentuximab
CACNA1A	bepridil,clevidipine butyrate,pregabalin
CD274	atezolizumab,avelumab,durvalumab
CFB	IONIS-FB-LRx
CHRM4	acetylcholine,atropine,bethanechol,diphenhydramine,scopolamine,solifenacin,trihexyphenidyl
CSF1R	bosutinib,c-FMS inhibitor,emactuzumab,erdafitinib,imatinib,nilotinib,pazopanib,pexidartinib,quizartinib,regorafenib,sunitinib
CXCL10	MDX-1100
DDC	carbidopa/entacapone/levodopa,DOPA decarboxylase inhibitor,levodopa
ENTPD1	TTX-030
FCGR2A	IgG
FGFR4	ASP5878,BLU-554,erdafitinib,H3B-6527,INCB062079,lenvatinib,LY2874455,PRN1371,roblitinib,U3-1784
FNDC1	AGS-8M4
FOSL1	MORAb-202
GABRR2	diazepam,estazolam,midazolam,triazolam
ICAM1	tyroserleutide
IDO1	epacadostat,HTI-1090,KHK2455,linrodostat,LY3381916,MK-7162,navaximod,PF-06840003
IFNGR2	interferon gamma-1b
IL1A	MABp1
IL1B	canakinumab,gallium nitrate,gevokizumab
IL23A	guselkumab,LY3074828,tildrakizumab
IL3RA	DT388IL3,flotetuzumab,IMGN632,sargramostim,talacotuzumab,XmAb14045
IL6	clazakizumab,siltuximab,tocilizumab,ziltivekimab
INHBA	activin type 2B receptor Fc fusion protein STM 343
MDM4	ALRN-6924
MMP9	glucosamine,GS-5745,marimastat,prinomastat,rebimastat
NTN1	NP137
PDGFB	pegpleranib
RGS16	AGS-16M18
RORC	AZD0284,LYC-55716,ROR gamma t inhibitor
RPS6KA2	PMD-026
TIPARP	RBN-2397
TLR9	agatolimod,AST-008,CPG 10104,DUK-CPG-001,DV281,GNKG168,HYB-2055,hydroxychloroquine,IMO-2125,ISS-1018,MGN1703,SD-101
TNF	adalimumab,afelimomab,certolizumab,etanercept,golimumab,infliximab,pomalidomide,thalidomide
TNFRSF9	ADG106,anti-CD137 antibody,CTX-471,GEN1046,INBRX 105,PF-05082566,PRS-343,RO7227166,urelumab
TYMP	tipiracil
UGCG	eliglustat,lucerastat,N-butyldeoxynojirimycin
VDR	alfacalcidol,calcitriol,cholecalciferol,ergocalciferol
